# Supplementary material for: Immune cell profiling of the cerebrospinal fluid enables the characterization of the brain metastasis microenvironment
Source: Nat Commun. 2021 Mar 8;12:1503. doi: 10.1038/s41467-021-21789-x (PMC7940606; doi:10.1038/s41467-021-21789-x)
Supplement: Supplementary file 4 — Supplementary Data 1 [file 41467_2021_21789_MOESM4_ESM.xlsx]

## Sheet:  
Sample ID	tosort	WES	Nanostring	FC	CSF followup	IHC	scRNAseq + TCR seq	Cancer type	Primary tumor	Hospital	Gender	Sample biopsy (date)	Age	Pre-sample treatment	Post-sample treatment	Diagnosis primary tumor (date)	BrM diagnosis(date)	BrM progression (post-resection)	Vital status	Date known	Last checkup (date)	Exitus (date)
P1	1	TRUE	TRUE	tumor		TRUE	tumor+csf	BrM:BRCA	BRCA:PR+	VH	Female	2019-03-06	69	QT+RT_BREAST		2017-04-28	2019-01-01		DEAD	TRUE		2019-05-29
P2	2		TRUE			TRUE		BrM:LUAD	LUAD	HC	Male	2019-03-12	64		RT_CRANEAL;NIVO	2016-04-01	2016-03-24		ALIVE	TRUE	2019-06-13
P3	3	TRUE	TRUE	tumor		TRUE	tumor+csf	BrM:LUAD	LUAD	VH	Male	2019-03-29	70		QT(2019_05);RT_TORAX(2019_06);RT_CRANEAL(2019_06)	2019-03-15	2019-03-15		ALIVE	TRUE	2019-10-03
P4	4		TRUE			TRUE		BrM:LUAD	LUAD	HC	Male	2019-04-02	79		RT_HOLOCRANEAL	2019-03-20	2019-03-26		DEAD	FALSE
P5	5		TRUE	tumor+csf		TRUE		BrM:LUAD	LUAD	HC	Female	2019-04-11	57		RT+QT+IMMUNO	2019-03-07	2019-03-04		DEAD	TRUE		2019-12-29
P6	6	TRUE	TRUE	tumor	TRUE	TRUE	tumor+csf	BrM:LUAD	LUAD	HC	Female	2019-04-11	54	QT(2016);afatinib(2018)	RT_HOLOCRANEAL(2019)	2016-05-09	2019-01-16		ALIVE	TRUE	2020-06-07
P7	7	TRUE	TRUE	tumor		TRUE	tumor+csf	BrM:LUAD	LUAD	HC	Female	2019-04-26	47	QT(2018);RT(2018)	RT_HOLOCRANEAL(2019)	2018-07-29	2019-03-14		ALIVE	TRUE	2020-06-26
P8	8		TRUE	tumor		TRUE		BrM:SKCM	SKCM	HC	Female	2019-04-06	63	QT;RT(skin)	RT_HOLOCRANEAL(2019)	2014-10-14	2016-10-04		ALIVE	TRUE	2019-06-20
P9	9	TRUE	TRUE	tumor	TRUE	TRUE	tumor+csf	BrM:ESCA	ESCA	HC	Male	2019-06-25	56	IPI(2010)	RT_HOLOCRANEAL(2019)	2011-01-01	2018-09-26		ALIVE	TRUE	2019-07-03
P10	10		TRUE	tumor		TRUE		BrM:LUSC	LUSC	VH	Male	2019-06-25	58	QT(2018)		2018-08-03	2019-06-01		ALIVE	TRUE	2020-03-26
P11	11		TRUE			TRUE	tumor	BrM:SCLC	SCLC	VH	Male	2019-07-10	62	RT_CRANEAL(2017_06);RT_TORAX(2017_07);QT		2016-12-22	2018-06-04		ALIVE	TRUE	2019-10-04
P12	12	TRUE	TRUE			TRUE	tumor+csf	BrM:SKCM	SKCM	HC	Male	2019-08-06	22	QT+PEMBRO+DABRA+TRAME+IPI(preIQ)	RT	2014-01-01	2017-05-01		ALIVE	TRUE	2019-09-02
P13	13		TRUE	tumor+csf		TRUE	tumor	BrM:BRCA	BRCA	VH	Female	2019-08-30	37	QT(2018_05);PEMBRO/PLACEBO		2018-07-01	2019-08-17		ALIVE	TRUE	2019-10-15
P14	14		TRUE	tumor+csf		TRUE		BrM:HNSC	PAROTID	VH	Female	2019-10-16	71	QT(2015_11)		2015-11-12	2019-10-16		ALIVE	TRUE	2020-02-14
P15	15		TRUE			TRUE		BrM:URO	UROTHELIAL	VH	Male	2019-11-07	82	PEMBRO(2015_12)		2015-12-01	2019-10-22		ALIVE	TRUE	2020-01-07
P16	16		TRUE					BrM:LUAD	LUAD	VH	Male	2019-12-18	53			2019-12-01	2019-12-01		ALIVE	TRUE	2020-01-07
P17	17		TRUE	tumor+csf			tumor	BrM:BRCA	BRCA	HC	Female	2020-01-13								FALSE
P18	18		TRUE	tumor+csf		TRUE		BrM:BRCA	BRCA:HR+HER2+	VH	Female	2020-01-21	50	trastuzumab(2019)	RT_CRANEAL(2020);QT(2020)	2018-07-11	2020-01-16		ALIVE	TRUE	2020-03-29
P19	19		TRUE	tumor+csf				BrM:LUAD	LUAD	VH	Male	2020-01-27	61		QT(2020)	2020-01-01	2020-01-01		ALIVE	TRUE	2020-03-31
P20	20			tumor+csf				BrM:LUAD	LUAD	HC	Female	2020-01-28	59	RT(2017)		2017-04-19	2019-03-12		ALIVE	TRUE	2020-06-12
P21	21		TRUE			TRUE		BrM:LUAD	LUAD	VH	Female	2010-03-19	59		QT(2010_03);RT_HOLOCRANEAL(2010_03);ATEZO+QT(2015_10);ATEZO(2016_02)	2010-03-10	2010-03-10	2017-12-19	DEAD	TRUE		2018-03-28
P22	22		TRUE			TRUE		BrM:LUAD	LUAD	VH	Male	2012-01-02	71		RT_HOLOCRANEAL(2012_02);QT(2012_03)	2011-12-09	2011-12-09		DEAD	TRUE		2016-03-31
P23	23		TRUE			TRUE		BrM:LUAD	LUAD	VH	Female	2012-12-19	44	QT(2007);QT(2008);ERL(2010_04)	GEF+CAPMA(2013_08);QT(2014_09)	2007-01-01	2012-11-20	2014-12-02	DEAD	TRUE		2016-02-09
P24	24		TRUE			TRUE		BrM:LUAD	LUAD	VH	Male	2013-07-15	72		RT_CRANEAL(2013_09	2013-01-11	2013-06-01		DEAD	TRUE		2016-02-12
P25	25		TRUE			TRUE		BrM:LUAD	LUAD	VH	Male	2013-10-07	72	QT(2009_01);QT(2011_01);RTQX(2014_10)	HORMONAL_PRAD(2013_10);RT_CRANEAL(2013_11);QT(2015_12)	2012-10-03	2013-09-13	2014-10-15	DEAD	TRUE		2017-01-07
P26	26		TRUE			TRUE		BrM:ESCA	ESCA	VH	Male	2014-04-08	58	QT(2010);RT_ESOFAGO(2010)	RT_HOLOCRANEAL(2014_05);RTQX(2015_03);QT(2015_09)	2010-07-01	2014-04-01	2015-03-01	ALIVE	TRUE	2019-05-21
P27	27		TRUE			TRUE		BrM:LUAD	LUAD	VH	Male	2014-05-23	52	QT(2001_11);RTQX(2012_09);RTQX(2013_03)	RT_HOLOCRANEAL(2014_07)	2011-11-03	2012-08-27	2014-07-16	DEAD	TRUE		2014-10-11
P28	28		TRUE			TRUE		BrM:LUAD	LUAD	VH	Male	2014-06-10	70	QT(2014_06)		2009-03-18	2014-06-03		DEAD	TRUE		2014-06-15
P29	29		TRUE			TRUE		BrM:LUSC	LUSC	VH	Male	2014-10-03	55	QT(2011_08);RT_TORAX(2012_01);PEMBRO(2013_11);RT_HOLOCRENAL(2014_04);QT(2014_05)		2011-07-13	2014-04-14		DEAD	TRUE		2015-01-25
P30	30		TRUE			TRUE		BrM:LUAD	LUAD	VH	Female	2014-02-06	44	QT(2007);QT(2008);ERL(2010_04);GEF+CAPMA(2013_08);QT(2014_09);ERL(2014_10)	ERL(2014_02);QT(2015_04);NIVO(2015_12)	2007-01-01	2014-12-02	2015-03-12	DEAD	TRUE		2016-02-09
P31	31		TRUE			TRUE		BrM:LUAD	LUAD	VH	Female	2015-03-16	49	RT_HOLOCRANEAL(2012_07);SERIBA+ERL(2012_08);RT_HOLOCRANEAL(2013_06);OSM(2013_06);RT_HOLOCRANEAL(2014_08)	QT(2015_05):AFA(2015_07)	2012-07-05	2012-07-05	2015-05-24	DEAD	TRUE		2015-09-15
P32	32							BrM:LUAD	LUAD	VH	Female	2015-07-06	77	QT(2015)	Nivolumab(2017)	2014-10-10	2015-05-01		UKNOWN:moving	FALSE
P33	33		TRUE			TRUE		BrM:LUSC	LUSC	VH	Male	2015-07-20	71		QT_RT_HOLOCRANEAL(2015_09)	2015-06-19	2015-06-19	2016-06-04	DEAD	TRUE		2017-07-07
P34	34		TRUE			TRUE		BrM:LUAD	LUAD	VH	Female	2015-12-02	51		RT_HOLOCRANEAL(2015_12);QT(2016_01)	2015-12-02	2015-12-02		ALIVE	TRUE	2020-03-23
P35	35		TRUE			TRUE		BrM:SCLC	SCLC:NET	VH	Female	2016-09-19	58		QT(2016_10);RT_HOLOCRANEAL(2017_01);NIVO/PLAC(2017_02);RT_HOLOCRANEAL(2017_11);NIVO/PLAC(2017_12)	2016-08-22	2016-09-09	2017-11-28	ALIVE	TRUE	2019-03-22
P36	36		TRUE			TRUE		BrM:BRCA	BRCA:HR+HER2+	VH	Female	2016-10-13	58	RT_TORAX(2005);letrozol(2015);QT(2015)	RT_HOLOCRANEAL(2016);QT+Pertuzumab(2017)	2005-01-01	2016-10-13	2017-03-20	DEAD	TRUE		2018-03-26
P37	37		TRUE					BrM:SKCM	SKCM	VH	Male	2016-11-21	54		RT_HOLOCRANEAL(2017);Pembrolizumab(2017)	2016-04-01	2016-11-21		ALIVE	TRUE	2020-03-17
P38	38		TRUE			TRUE		BrM:BRCA	BRCA:HR+HER2+	VH	Female	2016-12-29	50	QT_Herceptin(2013);QT(2014)		2013-01-01	2016-12-01	2017-05-01	DEAD	TRUE		2017-10-24
P39	39		TRUE			TRUE		BrM:BRCA	BRCA:HER2-HR-	VH	Female	2017-07-08	52	QT_Letrozol(2016)		2015-11-19	2017-08-01	2018-05-28	DEAD	TRUE		2018-05-30
P40	40		TRUE			TRUE		BrM:LUAD	LUAD	VH	Female	2017-12-18	50	CER(2013_08);RT(2015_03)		2013-07-02	2017-08-01		ALIVE	TRUE	2019-03-19
P41	41		TRUE			TRUE		BrM:BRCA	BRCA:RH+HER2-	VH	Female	2018-02-28	44	QT(2005);Tamoxifen+Goserilina(2006)	QT(2019)	2005-01-01	2011-05-01	2018-02-01	DEAD	TRUE		2019-02-15
P42	42		TRUE			TRUE		BrM:SKCM	SKCM	VH	Female	2018-01-03	34	Ipilimumab(2017); Dabrafenib+Trametinib(2017)		2015-02-13	2017-11-04		ALIVE	TRUE	2020-03-17
P43	43		TRUE			TRUE		BrM:LUAD	LUAD	HC	Male	2018-07-31	65		RT_CRANEAL;RT_TORAX	2018-07-02	2018-07-31	2018-11-02	ALIVE	TRUE	2019-06-07
P44	44		TRUE					BrM:BRCA	BRCA:HR-HER2-	VH	Female	2018-09-28	44	QT(2017)		2017-08-01	2018-08-01	2018-10-08	DEAD	TRUE		2018-10-24
P45	45		TRUE			TRUE		BrM:LUAD	LUAD	VH	Male	2008-11-04	48		RT_HOLOCRANEAL(2009_01)	2008-10-01	2008-10-01		DEAD	TRUE		2009-02-21
P46	46		TRUE			TRUE		BrM:LUAD	LUAD	HC	Male	2018-11-16	69	RT_CRANEAL;QT	RT_CRANEAL	2017-07-18	2018-11-16	2019-06-18	ALIVE	TRUE	2019-06-18
P47	47		TRUE			TRUE		BrM:LUAD	LUAD	HC	Female	2018-12-05	77	RT_CRANEAL;QT	RT_CRANEAL	2016-11-25	2017-11-15	2018-10-01	ALIVE	TRUE	2019-04-08
P48	48		TRUE			TRUE		BrM:LUAD	LUAD	VH	Male	2018-12-11	47			2018-11-28	2018-11-28	2018-12-27	DEAD	TRUE		2019-01-06
P49	49		TRUE	tumor+csf		TRUE		BrM:SKCM	SKCM	HC	Male	2019-05-02	44	NIVO+IPI	NIVO;RT_CRANEAL	2017-03-17	2019-02-05		ALIVE	TRUE	2019-06-12
P50	50		TRUE					BrM:LUAD	LUAD	VH	Male	2019-02-13	67		RT_FRONTOCRANEAL	2019-01-15	2019-01-15	2019-04-18	ALIVE	TRUE	2019-04-26
