# Supplementary material for: Immune cell profiling of the cerebrospinal fluid enables the characterization of the brain metastasis microenvironment
Source: Nat Commun. 2021 Mar 8;12:1503. doi: 10.1038/s41467-021-21789-x (PMC7940606; doi:10.1038/s41467-021-21789-x)
Supplement: Supplementary file 5 — Supplementary Data 2 [file 41467_2021_21789_MOESM5_ESM.xlsx]

## Sheet:  
Gene	P13	P14	P38	P49	P25	P24	P21	P8	P7	P4	P33	P6_2	P26	P39	P28	P5	P2	P23	P30	P44	P31	P36	P41	P46	P1_2	P16	P22	P29	P42	P47	P18	P37	P40	P11_2	P10	P48	P9	P3_2	P35	P43	P15	P12	P17	P34	P45	P50	P19	P27
A2M	12.4915	12.6601	11.0384	14.3753	10.0632	12.7609	10.8331	14.1011	11.7366	13.4194	12.4966	14.3662	11.2299	10.4031	11.0532	9.29909	10.6514	11.7623	14.3829	13.3675	13.6758	10.8493	12.0072	11.5428	13.1045	11.2249	12.0216	12.075	12.2066	13.5699	12.8668	10.9711	11.1918	12.4875	11.2224	10.6372	10.9304	9.979	10.4456	12.8954	9.15178	14.7741	13.0228	13.4883	8.54028	12.7635	10.5683	12.4159
ABCB1	6.41481	4.85898	6.42576	9.51215	6.416	7.96676	7.39926	7.85112	7.64537	10.1756	10.2098	9.91618	7.37539	7.71624	8.46993	6.8824	6.28188	9.75812	10.5271	8.32535	8.36484	7.96261	8.34216	7.91301	9.70255	6.39678	7.71925	8.24251	8.24603	8.9346	9.26971	9.7144	7.42349	7.98886	8.50926	7.031	6.90268	8.06641	9.66482	9.5337	5.49057	8.04056	7.88472	8.6575	5.93993	9.02945	8.95936	7.63212
ABL1	9.42301	9.76605	9.47324	9.09249	9.4949	9.73573	8.48123	8.8421	9.5631	9.40022	9.41268	10.3212	8.872	10.8145	7.92618	9.03337	8.41359	9.70536	9.84334	9.94461	9.70482	8.99067	10.5451	8.49597	9.8752	9.40559	9.38995	9.08622	8.45344	10.0434	9.02345	8.33333	8.74376	9.39075	8.52023	9.19763	9.31581	9.26613	8.70663	9.51773	9.23891	9.29234	10.4435	9.43192	8.26931	8.82012	8.97137	9.97895
ADA	6.4822	5.23036	6.95489	8.95948	7.2386	6.88362	6.56377	7.81538	6.98948	6.64775	7.65449	7.99095	9.03389	7.39609	5.4138	6.62512	6.4591	7.40514	8.52258	6.86406	7.64328	6.9241	6.82197	10.0359	7.68138	8.97545	7.4353	7.22776	7.90497	8.53236	7.2572	9.19136	7.81673	7.70231	8.55255	8.94971	8.3092	8.18869	9.72093	7.50351	7.31958	6.90665	9.35922	8.32337	5.99164	6.20887	5.66931	8.09439
ADORA2A	7.9493	4.35685	9.09653	6.19219	5.80735	8.4019	5.31397	5.53076	4.59096	5.25626	6.04439	5.70736	5.31506	6.36387	4.58496	6.09677	5.17073	5.15218	6.08661	5.56529	5.35755	5.12928	5.98277	4.22805	6.52027	2.80735	6.03408	5.24793	5.45746	4.92267	7.2572	8.48293	4.88557	5.7046	6.91025	4.5741	5.27836	7.29866	7.86493	6.64241	3.70044	4	5.31615	5.7021	5.42425	5.83845	5.26341	5.04439
AICDA	3.58496	3.16993	4.70044	3.58496	5.80735	4.9542	4.85798	4.24793	4.16993	3.58496	4.90689	4	5.08746	4.90689	4.58496	3.45943	3.45943	4.75489	5.16993	4.52356	4.90689	5.12928	4.70044	3.45943	3.32193	2.80735	5	5.24793	4.58496	3.58496	3.32193	5.12928	4.70044	3.16993	3.70044	3.90689	4.08746	5.0268	5.04439	4.80735	4.36036	4	3.16993	4.75489	5.08746	4	3.32193	5.04439
AIRE	3.58496	3.16993	4.70044	3.58496	5.80735	4.9542	4.85798	4.24793	4.26903	5.47346	7.02481	6.05507	5.08746	4.90689	4.58496	5.53667	3.45943	4.75489	6.11853	4.52356	5.31904	5.12928	4.70044	3.45943	3.32193	2.80735	5	5.24793	4.58496	6.65935	4.50526	8.78617	4.70044	5.16952	6.61589	3.90689	4.75916	7.1299	8.08789	4.93404	3.70044	4	3.16993	4.75489	5.08746	4	3.32193	5.04439
AKT3	10.5674	6.30305	8.92017	12.1533	7.55857	9.80029	9.80773	12.6638	11.4465	10.7029	13.7914	12.2896	9.12851	8.38414	9.33751	7.14343	9.93211	9.63027	11.4728	11.4921	13.112	8.20369	9.59654	8.38327	12.9026	9.23002	10.3375	10.4216	13.6554	13.0644	9.84739	10.5409	8.39391	12.3507	9.25562	7.70888	7.94328	8.58871	11.5351	10.6518	6.74456	12.1441	12.0372	10.3136	12.6911	9.47484	13.8169	10.4344
ALCAM	7.61088	8.38172	9.4598	9.14787	10.9681	12.0505	11.5611	9.09669	12.6529	11.4925	11.7379	11.8409	8.30433	9.78625	11.4026	12.7547	11.497	12.0402	11.4096	9.9999	11.9886	10.8661	11.314	12.0269	9.47608	12.4631	12.3806	11.6052	7.67758	11.8049	9.50345	10.3225	8.38245	10.9916	11.8996	6.98311	9.34501	11.9407	10.6188	11.9201	11.2588	9.50325	11.6754	11.8096	11.9519	10.9657	9.56529	9.83975
AMBP	3.58496	3.16993	9.48214	3.58496	5.80735	4.9542	4.85798	4.24793	10.791	4.29352	5.14812	4	7.16118	8.32701	13.3856	8.11702	5.56407	4.75489	5.16993	4.57168	4.90689	9.49053	14.8888	3.45943	3.32193	5.74766	5	5.24793	4.58496	4.92267	9.45621	10.2617	10.3039	4.80323	6.80671	3.90689	5.58316	7.34154	8.88783	6.15684	3.70044	4	3.16993	4.75489	5.08746	5.05745	3.32193	7.07296
AMICA1	6.15056	4.59335	6.24241	9.57917	7.22477	9.0454	9.43806	8.76295	7.02192	9.10345	7.97051	9.58289	6.89833	5.31868	6.68384	6.74106	8.29412	9.12497	12.4864	7.71953	10.545	7.26031	6.71053	5.67497	7.78398	8.15026	10.4786	9.79146	9.64014	9.86535	8.48539	9.84795	9.13484	10.0953	8.23161	6.4358	7.56537	8.81311	9.69167	10.3855	5.41007	6.20965	8.95658	9.86326	5.08746	8.83153	9.3684	8.11494
ANP32B	12.3436	12.3296	11.8729	12.4078	12.2293	12.0049	11.89	12.6713	11.9496	11.4379	11.5438	13.2244	12.8522	12.3357	12.3871	12.6359	11.7821	12.4595	12.3143	13.1084	12.4651	12.9159	11.9798	12.1641	12.964	12.1393	11.8809	12.0757	11.1287	12.1634	11.9344	11.1425	11.5616	12.5256	11.4032	12.937	12.1745	11.6235	11.9991	11.9734	13.1465	12.1681	12.5631	11.9257	12.321	12.0561	11.0076	12.0976
ANXA1	11.217	11.2226	11.4382	13.3757	12.1141	16.0386	15.7376	14.886	14.5702	14.839	12.7526	13.627	10.8071	12.7064	12.6481	15.2049	11.1939	15.4884	14.8448	13.1442	15.011	11.31	10.9725	14.4747	14.4303	13.7522	14.1357	15.5923	13.1477	12.7953	11.9387	11.6902	12.8081	12.2282	12.9927	12.2164	10.6458	13.8485	10.3383	14.8398	12.3874	15.2167	13.6352	16.3213	13.4873	15.8998	8.29857	12.4759
APOE	11.1456	8.99481	12.2559	15.0993	11.6708	14.2849	12.1234	13.9535	12.3735	12.9879	13.7884	14.9627	11.8548	9.39468	12.3693	9.08911	10.5636	12.3158	15.0827	12.9601	14.9615	12.1368	11.7964	9.68166	12.9083	14.0117	13.0883	13.411	15.9513	15.2342	12.9456	12.7005	11.5412	14.0416	11.3943	10.9977	10.8889	11.2249	8.58143	14.2029	8.53045	14.7469	14.8044	13.6163	11.0913	11.9714	13.2634	13.5485
APP	14.275	14.297	14.5269	13.9099	11.5559	13.2114	12.2879	13.2782	13.5215	13.7133	14.1452	14.5506	13.0822	13.095	12.4139	12.7573	13.4386	12.8156	13.1995	14.3362	14.3874	13.6397	12.7436	14.3171	14.809	12.2932	13.3729	12.7384	13.7559	14.5703	13.9681	10.8052	13.3399	13.9722	13.0537	12.3382	12.759	13.1272	12.1371	13.4095	12.7094	14.4031	14.7658	12.9166	13.6752	13.6484	13.9072	12.9
ARG1	3.58496	3.16993	4.70044	3.58496	5.80735	5.42727	4.85798	4.24793	4.16993	3.58496	5.91934	4	5.08746	4.90689	4.58496	6.4545	4.16511	4.75489	5.16993	4.52356	5.23879	5.12928	4.70044	3.51602	3.32193	5.10056	5	5.24793	5.12763	3.58496	6.77545	8.90361	4.70044	6.79922	6.97522	4.39025	5.25399	7.36938	8.94845	4.80735	3.70044	4	4.57592	4.95373	5.08746	4	5.22419	5.04439
ARG2	5.33771	6.56666	6.24241	6.38888	6.75141	7.61574	6.56377	7.20936	6.71342	6.40531	7.18864	6.84411	10.7904	6.99061	8.91576	6.66491	8.79737	6.0018	7.63539	6.32823	7.31143	7.94375	6.10518	8.78931	6.63445	7.3147	6.17891	6.74228	6.28355	6.77742	6.9991	8.38176	7.16108	9.96532	7.36335	5.74873	7.15451	6.82273	10.0005	6.15684	7.26332	5.59455	7.17941	9.19911	5.3067	6.71521	7.75576	7.56133
ATF1	8.60214	8.38694	8.76364	8.2167	8.7655	8.77251	10.58	8.27636	9.59397	9.04535	8.74611	8.68299	9.28914	9.32213	10.0845	8.96746	9.21434	9.10926	8.93961	8.86697	8.86044	8.97682	8.65668	8.63121	8.96674	9.59354	8.98003	10.3558	8.80867	8.5656	8.43754	7.97768	9.12972	8.72663	9.21578	10.6045	9.83044	9.52628	7.44841	8.81577	9.51171	9.01915	8.57962	9.26901	10.9048	9.10032	9.54135	9.02209
ATF2	10.7981	10.2444	9.84475	10.1157	9.89857	10.0792	9.60962	10.3665	10.1795	10.2638	10.8972	10.5953	9.84208	8.82397	10.6799	9.264	9.64312	10.3372	10.3996	9.94345	10.4478	10.349	9.585	10.7152	9.77908	10.6285	10.452	9.95156	10.1965	10.6812	10.1314	8.72741	10.4946	10.4957	10.4037	10.0966	10.5118	9.979	8.7212	10.1416	10.4326	9.11374	10.6829	10.5116	10.1535	10.0445	11.32	10.5471
ATG10	8.55075	9.09782	6.84887	7.83314	7.73992	8.22018	8.97088	8.06926	7.2937	7.80961	8.24455	8.38422	7.60058	7.75221	7.7492	7.56643	7.09329	8.70259	8.64281	8.517	8.86716	8.11369	7.6401	7.81615	7.92541	8.77066	7.84021	8.88307	8.40748	8.72704	7.3924	9.02445	8.68675	8.5821	8.16345	8.36829	8.02857	8.50962	8.55566	7.73512	8.65803	8.48361	8.25215	8.39459	8.75342	8.69662	8.21529	7.9648
ATG12	6.39163	6.56666	5.76739	6.34216	5.80735	6.04549	7.76122	7.11437	8.48784	6.45713	7.01603	6.33485	6.98071	7.04308	5.1127	6.84837	6.95559	6.83529	7.10811	6.31415	6.74079	6.08683	6.39197	6.97991	7.3875	5.59036	5.69209	7.90466	7.19781	6.96844	6.86084	10.0382	6.32247	6.14954	8.44182	8.09487	8.55405	8.49705	8.60043	6.02746	6.62483	7.18656	6.56499	6.40054	7.77531	6.46467	6.00899	6.49041
ATG16L1	8.30615	8.31705	9.75832	7.94685	8.95562	9.64667	9.59098	8.38608	9.19029	8.85066	9.23845	8.98	10.1404	8.6738	9.65989	9.04092	8.20301	10.1935	8.85206	8.5982	9.2416	9.38726	8.19535	8.53302	8.56712	9.44634	8.92181	9.32515	8.32903	9.25288	9.42851	8.77169	9.2368	8.84116	8.70418	8.5874	10.1052	9.41382	9.02084	9.01371	7.85661	8.52125	9.22795	10.0861	9.40429	9.35872	9.74727	8.59343
ATG5	11.0279	8.57841	11.2967	8.22959	10.1728	9.56135	10.0177	8.38608	9.98225	9.21308	9.03595	9.08964	9.47691	7.46989	9.13235	10.0676	9.1267	9.62868	9.67361	9.40899	9.13188	9.62587	7.56094	10.38	9.11189	9.94993	9.43227	9.9634	8.12221	9.26505	9.01881	9.78813	10.1556	8.68947	8.67511	9.87346	9.98969	9.6335	9.20811	9.08313	8.25866	8.97332	8.9025	9.44539	9.60305	9.05563	8.71008	8.803
ATG7	10.3606	9.66793	9.97331	10.7954	9.1086	10.5981	9.85849	9.91281	10.4673	9.92702	10.4232	11.1808	9.63543	9.89029	8.78898	9.11798	9.57211	10.5122	11.1417	10.3869	10.9318	10.3322	9.43998	8.9562	9.82793	9.78725	10.4086	10.466	10.5314	10.9935	10.0966	10.0682	10.0672	10.2112	9.87004	8.08736	8.84536	9.54473	9.14259	10.7421	9.15487	9.4288	10.9856	10.5842	10.0956	9.95169	9.98775	9.79142
ATM	5.45418	6.00764	5.55919	5.45088	5.80735	5.61559	5.33807	4.24793	5.75302	5.66192	5.9743	6.2294	5.69933	5.01123	4.75916	8.14532	4.92458	4.75489	5.98618	5.94251	5.91791	5.12928	4.74362	4.86691	7.32085	4.97865	5.91049	5.24793	5.52168	4.92267	4.87725	10.9326	5.58946	6.53169	9.33831	5.85922	6.4759	8.55275	9.66633	6.23707	3.70044	4.73823	5.14037	5.34731	5.38612	5.0045	4.22265	5.54998
AXL	7.4851	10.5779	9.19899	10.6057	7.67518	10.4939	9.52705	9.05642	11.3541	10.8361	9.75622	11.5001	9.39311	8.73498	8.47399	7.78018	8.00158	9.91485	11.0983	10.5606	10.8581	8.95655	9.58395	8.3328	11.7143	9.21662	9.88441	10.101	9.59429	11.0983	9.87331	8.7497	8.93596	10.5223	8.82381	7.66903	8.32098	8.32998	9.22251	10.7126	6.30652	8.06264	11.0002	10.5291	10.8811	9.24672	8.83684	9.43256
BAGE	3.58496	3.58015	4.70044	3.58496	5.80735	4.9542	5.28947	6.35808	5.64616	6.17692	7.6987	5.78398	7.58308	4.90689	4.58496	7.76202	4.75382	5.37886	6.70708	4.52356	4.90689	5.12928	4.70044	3.75702	7.96965	4.84549	5	6.82248	6.16812	3.58496	4.0027	11.1481	6.23611	6.96382	8.64541	6.41193	6.70957	8.17293	9.21018	4.83441	3.70044	4.87725	4.26903	5.6565	5.08746	4	3.5097	5.58406
BATF	4.59216	3.848	9.66117	7.67243	6.07361	8.68401	9.17988	7.1531	9.6469	7.03661	5.38267	7.01257	6.82871	6.85748	9.59027	7.50216	9.38978	8.45512	8.31764	5.63546	8.08364	8.32283	4.70044	5.73281	7.09993	8.17817	8.38547	8.74588	7.94644	6.58346	7.68944	8.51802	8.16269	6.72765	8.40689	8.90322	4.8268	8.83324	8.57501	9.2829	5.67412	5.12102	5.23113	7.4797	7.41777	8.18234	3.37156	8.24294
BAX	10.1209	10.3652	10.4648	11.3649	9.94787	10.7651	9.75736	10.7415	10.8989	10.8568	10.2419	10.7125	10.5601	10.379	10.626	9.91139	10.1671	10.8708	11.2266	10.4779	10.4645	10.5783	10.7029	10.4591	10.9916	11.3375	10.8164	10.1969	10.7876	10.6192	10.519	10.6055	10.3016	11.0857	9.93279	10.0371	11.1337	9.26613	10.4226	10.9355	9.47257	10.2292	10.4923	10.812	10.4169	10.0575	8.76626	10.5738
BCL10	10.706	10.4046	9.82042	10.4683	11.003	11.7105	12.1895	10.0678	10.8003	11.1417	10.2307	10.3245	9.57745	10.6512	10.6794	9.15677	11.2242	12.1482	11.1932	10.5991	11.0276	10.1175	10.8686	10.7826	10.0604	10.9593	12.0863	12.0818	10.2962	10.4319	10.6507	10.5788	10.7169	10.607	10.4007	10.4081	11.6151	11.3809	10.3125	11.2976	10.5894	10.606	10.4877	11.2346	10.375	11.0801	9.4349	10.5626
BCL2	5.15704	9.45908	8.43767	10.0481	6.22052	7.76918	6.86629	9.68078	6.57456	7.64046	9.18703	9.87303	7.18913	9.19584	5.58916	8.31079	8.39921	6.25115	9.8241	8.60696	9.1291	6.12081	7.79383	7.5769	9.74132	6.80761	8.31415	8.12091	11.5703	8.94474	7.83371	9.03659	6.90533	11.0586	7.52411	5.89409	6.98664	7.34154	9.6783	8.5514	5.45088	7.63227	10.6829	8.33427	5.08746	7.3336	7.60992	7.77156
BCL2L1	11.4335	11.8676	11.9082	11.5303	11.1499	12.5822	13.7857	10.559	13.4992	13.5143	11.7883	12.301	12.189	12.2408	12.0777	12.3233	10.9562	12.9427	12.1976	12.3451	13.073	12.2846	12.4835	11.3165	12.1772	12.3411	12.3121	13.4817	12.3081	12.4102	11.5127	10.8052	12.5821	12.2314	12.1079	11.2701	12.6851	11.6795	10.9219	13.2296	10.7778	11.0095	12.5836	13.2235	12.3383	13.0577	11.7703	12.747
BCL6	10.3865	8.41295	10.9009	9.98108	9.81556	10.6148	9.4325	10.0004	9.48194	10.2043	10.6518	10.9069	10.2939	10.317	10.2156	10.2118	10.8312	9.62553	11.3342	11.3957	11.1362	9.97305	8.30939	11.2807	11.2147	11.3014	10.0896	10.0437	10.1718	10.5528	9.37145	8.83567	9.85086	10.7102	11.0688	10.1911	7.99949	9.88085	8.84862	11.4827	10.6963	10.014	10.9758	10.7324	10.3305	9.86737	10.7707	10.6135
BID	4.16993	5.23036	4.95559	3.58496	6.20653	5.95513	5.80271	4.24793	5.53076	4.69042	5.93782	5.70736	5.08746	4.90689	4.58496	5.69822	5.12474	5.72356	6.45516	4.52356	5.60199	5.67892	4.71315	5.22959	3.32193	5.50494	6.01703	6.25663	4.58496	5.28392	4.79286	8.49177	5.32841	5.5472	6.97522	4.39025	6.28411	7.43671	7.92647	4.80735	3.70044	4.73823	4.82883	5.22766	5.08746	4.8334	4.44559	5.04439
BIRC5	11.1224	7.52129	9.84244	9.93852	10.1409	9.29793	9.44085	9.42404	10.7688	8.33811	7.6768	7.40071	11.2681	12.0707	9.73483	10.5793	10.0567	10.6095	8.57531	10.762	9.40695	10.9832	11.1357	11.436	11.095	9.64445	9.3171	9.06439	9.37313	6.1297	9.63047	9.6327	9.10557	9.88545	10.5814	10.5765	10.0958	8.91106	10.5722	10.638	10.2245	8.73775	5.86096	9.12982	10.8673	8.81628	4.51286	10.1044
BLK	3.65076	3.16993	4.70044	3.58496	5.80735	5.13011	5.63836	4.24793	4.16993	3.58496	4.90689	4	5.08746	4.90689	4.58496	3.45943	6.03078	4.88313	5.16993	4.52356	4.90689	5.12928	4.70044	3.45943	3.32193	2.80735	6.1635	5.24793	4.58496	3.58496	3.32193	5.12928	4.70044	3.16993	3.70044	3.90689	4.08746	4.24793	5.97361	5.69988	3.70044	4	3.16993	5.43095	5.08746	5.33914	3.32193	5.04439
BLNK	7.99616	6.62132	7.5585	7.57471	7.47921	6.28633	6.51191	6.39094	5.56041	6.01324	6.82998	8.47938	6.16189	7.22468	8.18676	4.76288	6.21762	7.07607	7.98647	6.66619	6.99424	7.6499	6.60644	5.48639	6.11041	6.80761	7.88783	6.87357	5.61294	7.61456	8.5575	5.12928	7.64068	5.91217	6.61589	6.17612	8.72826	6.99345	5.04439	6.61265	4.92172	4	6.69794	7.69251	5.44294	5.98185	5.30195	6.82515
BMI1	10.1821	10.2298	10.0107	8.87169	9.20518	10.1457	10.4883	9.13103	9.31325	9.83936	9.74967	10.3963	9.59326	10.5143	10.6482	9.30538	8.62648	9.4207	9.74187	8.88145	10.1595	10.0596	9.51706	10.02	9.92095	10.157	10.2465	10.5838	9.75964	10.373	10.5058	9.19677	10.0601	9.92992	9.20227	10.5424	10.5008	7.53831	8.04226	10.075	9.22721	9.14509	11.057	9.76858	11.4844	9.85997	10.0584	10.7892
BST1	10.3806	6.6565	7.28123	9.50686	7.19663	9.07783	7.19722	7.47687	7.51483	8.32423	8.45882	8.29549	6.52623	5.16108	9.71774	7.92612	8.58041	8.69359	10.7281	8.13689	9.53021	6.95582	8.24684	6.86839	6.83895	8.61596	8.99749	8.81285	10.1842	8.50522	7.85468	9.79529	7.45113	8.31578	8.81493	9.76177	7.06598	7.91409	8.90833	10.8663	6.58856	6.71576	8.50898	8.50168	8.43233	8.2744	7.45615	8.01553
BST2	10.5815	6.00764	11.9725	11.0763	11.4476	11.1834	10.9449	11.7826	10.2734	10.932	9.24961	9.65089	11.3731	11.9478	10.1148	8.10983	11.1764	11.5723	11.2937	10.0858	10.8344	13.0648	11.6172	7.96815	10.5498	8.5534	10.1425	10.7502	12.7063	10.4444	8.32935	9.44944	8.48494	9.61532	8.25795	10.5846	9.48677	11.7091	8.53605	10.4791	10.9246	7.70888	9.65744	10.93	11.1129	11.1357	6.57864	11.5434
BTK	6.73335	5.60021	6.72438	9.16141	7.29269	8.31388	7.05213	7.76626	7.33727	7.92458	7.45648	9.43049	7.04341	6.15299	6.75916	7.18497	7.63423	7.8069	9.75717	7.41532	9.25696	6.28965	6.38232	6.4358	7.01814	7.74625	9.05069	8.31818	9.10662	8.53904	7.22535	8.71232	7.35491	8.37547	7.52411	7.01525	6.76248	7.52599	9.07168	8.54747	5.92671	6.45171	8.49989	8.67761	5.08746	7.72479	5.75489	7.21548
BTLA	3.8679	3.16993	4.70044	5.69349	5.80735	6.08852	7.74335	8.04887	5.19417	4.77452	5.93782	4	5.84725	4.90689	5.66249	6.70349	4.97728	5.22072	8.37169	4.94767	5.66477	5.12928	4.70044	4.58256	3.32193	4.69933	8.3987	7.78966	7.61279	5.67356	4.50526	9.35555	7.16108	6.90014	7.31388	5.40463	5.20398	7.56262	9.68129	6.9465	4.73552	4.66334	4.94017	7.31325	5.08746	7.4953	4.51286	5.04439
C1QA	9.07746	6.98254	8.88707	11.604	9.71516	12.1982	10.613	11.2601	10.8576	11.5481	10.733	12.2969	8.82963	6.11666	10.6446	8.34784	10.918	10.831	13.1497	10.2154	12.68	9.10261	7.71905	9.05292	9.95434	11.2013	11.4589	11.8827	10.4839	11.9282	9.45278	10.2669	9.72744	11.1622	10.2078	9.89955	9.10651	9.83665	8.96324	11.7447	7.90153	9.91846	11.407	12.0083	7.44576	10.4604	7.36816	11.2091
C1QB	10.4883	8.14149	10.0904	13.167	10.9392	13.7141	12.2218	12.7735	12.4285	12.3222	12.5399	13.9523	10.7293	7.78346	11.9158	9.65975	11.9397	12.6608	14.569	12.1992	13.7927	10.6873	9.26433	10.3247	11.1441	12.5763	12.8195	13.6981	12.2913	13.273	11.345	11.3993	11.411	13.2138	11.5796	11.4075	10.3381	11.1006	9.60173	13.0846	8.83434	11.2906	12.9989	13.8564	9.09769	11.8111	9.35242	12.8689
C1QBP	11.8166	11.7092	11.7944	11.9743	10.8388	11.4722	10.9489	12.0444	12.1089	11.4886	11.1622	11.2019	12.0045	11.9705	11.5459	10.2644	11.2737	11.6202	11.6917	12.0336	11.2641	12.0532	11.1687	11.9544	11.6342	11.4084	10.8695	10.9253	11.8561	11.3392	11.9387	10.2514	11.3315	11.2269	11.2257	12.9833	12.78	10.6568	9.52085	10.9689	11.4698	12.5387	11.3475	11.4994	11.9739	10.8004	10.7368	11.6433
C1R	9.74337	11.7829	9.99315	12.9318	10.6445	12.5508	10.0841	10.4466	11.3541	12.305	12.1448	12.6242	9.80486	9.20016	11.2825	7.95041	11.1494	10.6789	13.697	11.8988	12.4344	10.7726	9.5913	11.097	12.1842	12.0161	11.7487	11.9785	12.246	11.0673	10.3279	9.48977	12.6668	10.4464	11.6272	10.1152	10.5537	11.7118	7.46923	12.859	12.3861	9.61692	11.9982	11.7556	8.19145	12.0806	8.36829	10.5215
C1S	9.76383	9.80586	10.1567	12.3388	12.9666	12.0379	10.1287	10.1704	11.1413	11.9436	11.6261	11.9076	10.0421	7.28596	11.8763	7.42341	10.6483	10.0122	13.2985	10.8665	11.5632	9.99994	8.85137	10.6304	12.5326	11.2758	11.853	12.0447	12.4043	10.9196	9.65458	9.80953	13.22	9.92992	11.3898	10.4775	10.1154	13.1641	8.36124	12.3535	13.1999	8.76042	11.8649	11.6496	7.81884	11.6356	8.26486	9.84416
C2	7.79883	7.10245	8.25602	10.618	11.7086	10.1859	8.62739	9.92126	8.80274	9.23554	8.19145	9.05143	9.50504	7.39609	9.44522	7.90971	9.93044	9.07036	11.0852	8.95181	11.1589	8.41705	10.9478	7.10549	10.33	9.97798	10.5297	10.5469	13.1472	10.2207	7.4348	8.84953	10.817	9.88545	10.0163	9.01878	9.68491	8.20423	9.45968	9.72833	7.06717	7.62242	9.79737	10.1869	6.9148	9.77388	6.92552	9.82204
C3	8.83908	7.76699	9.79328	9.24634	15.5891	10.403	8.43738	10.5206	11.7795	11.5821	13.0815	13.8414	10.4326	6.96359	12.3995	6.12536	11.6765	9.48647	13.3317	10.8339	13.0171	7.95635	9.29813	10.7593	9.39733	13.8678	9.34975	9.52209	8.19284	13.4285	10.1075	9.6044	13.8396	11.8976	10.4869	11.3329	8.12944	13.3404	8.19185	9.68431	9.77563	6.2867	13.0799	12.3328	8.92422	11.056	9.45853	11.7014
C3AR1	7.96116	6.43079	8.49153	10.4628	7.61809	10.8481	9.04579	9.31302	9.32411	10.1814	9.39767	11.4555	7.8254	6.04111	8.24512	7.45763	8.80103	9.64122	12.0527	9.31068	11.6058	8.18775	7.44501	7.11634	8.80532	9.32048	10.4312	10.6179	9.25548	11.0603	8.80922	10.4438	8.74598	10.2242	8.49825	7.68909	8.13612	8.57682	9.21636	10.0066	6.53263	8.55275	11.4629	10.2019	5.32697	9.26367	8.07778	9.41138
C4B	6.13668	6.38939	13.4264	10.8234	11.9391	10.0871	7.67892	8.9339	10.3949	11.0799	11.2882	11.8653	9.588	12.1192	11.715	8.41916	11.9979	8.72339	12.2331	8.86208	11.1117	12.0509	10.0569	6.69028	12.3751	9.14769	9.94301	10.5171	9.79089	11.0811	13.1431	9.6044	12.7079	10.2939	10.0582	10.2732	8.1822	10.817	10.4751	9.97771	6.41363	5.37712	11.1828	9.32112	5.34696	11.056	9.02126	10.147
C4BPA	3.99639	3.16993	4.77452	3.58496	6.17792	5.5245	7.90099	4.24793	4.19535	3.58496	4.90689	6.11541	5.08746	4.90689	9.66436	6.31198	12.8904	5.94228	6.14975	4.52356	4.90689	5.12928	4.70044	3.45943	3.32193	10.5208	7.16108	7.85468	4.58496	3.58496	4.39506	7.85947	10.9653	3.16993	5.88874	3.90689	4.95373	7.19357	8.07436	10.2711	3.70044	4	4.43029	4.75489	5.08746	6.40497	3.32193	6.04133
C5	6.0505	7.42232	6.06437	7.55436	6.79896	8.30478	5.65764	7.46148	10.1071	6.64775	7.46287	7.95832	6.01302	6.25663	7.88393	7.76202	7.17443	6.69808	6.97487	7.82826	7.30159	7.74012	10.009	4.75969	6.74039	5.59036	6.69961	6.56712	6.04243	7.13709	7.17622	8.76441	9.08807	7.52395	7.80032	4.65821	7.81545	8.77719	9.39036	7.1152	6.82451	6.12846	7.41007	8.07286	7.62403	6.3844	7.40395	8.87523
C6	3.58496	3.16993	4.70044	3.58496	5.80735	5.58586	4.85798	4.24793	6.72656	4.92932	7.6768	6.91385	5.08746	4.90689	4.81147	6.38509	4.62761	4.75489	6.37816	4.52356	5.53636	5.12928	4.70044	3.45943	3.32193	2.80735	5	5.24793	4.58496	4.44029	4.14568	8.7497	4.70044	5.05745	7.15451	5.07895	5.25399	7.61007	10.6	4.80735	3.70044	4	5.86096	5.56071	5.08746	6.13709	4.30086	6.83226
C7	8.72547	7.64061	6.42576	11.7102	8.56853	11.8582	9.14794	9.25635	8.09461	10.6826	8.88877	10.3902	10.4233	5.78764	7.19908	7.44634	10.3802	8.63836	13.3011	8.66676	8.14001	9.8909	5.40905	8.38327	12.7108	11.4789	11.5619	12.4756	9.43688	8.54574	7.05463	8.41937	6.86481	8.31578	7.28854	9.7992	9.25089	8.32998	9.32897	12.588	6.67737	7.87596	10.5875	11.2356	7.43654	10.5003	5.41177	7.70356
C8A	3.58496	3.16993	4.70044	3.58496	5.80735	4.9542	4.85798	4.24793	4.16993	3.58496	4.90689	4	5.08746	4.90689	4.58496	6.09677	7.65055	4.75489	5.16993	4.52356	4.90689	5.12928	7.7305	3.45943	3.32193	2.80735	5	5.24793	4.58496	3.58496	3.32193	8.82871	4.70044	3.16993	6.87652	3.90689	5.41684	7.26941	8.96567	4.80735	3.70044	4	4.26903	4.75489	5.08746	4	3.32193	5.15664
C8B	3.93357	3.16993	4.92125	3.58496	5.80735	4.9542	5.10559	4.24793	4.70155	3.58496	4.90689	4	5.08746	4.90689	4.58496	5.53667	8.14088	5.43763	5.16993	4.52356	5.23879	5.12928	6.81481	3.51602	3.32193	4.35262	5	5.24793	4.58496	4.44029	4.27575	7.96498	5.64789	5.7046	6.01792	3.90689	4.65076	6.76102	8.41595	4.80735	4.59694	4	3.16993	4.75489	5.08746	4.41549	4.13996	7.09085
C8G	4.41954	4.26828	6.48591	6.71658	6.84499	4.9542	7.57652	5.27389	5.61824	4.77452	6.06134	4	5.29793	5.60733	9.64189	6.66491	5.12474	5.31759	5.16993	5.88606	4.90689	5.12928	8.59317	4.22805	6.74039	5.74766	5	7.03925	5.58316	4.55029	4.50526	9.73318	5.15097	6.14954	7.12608	4.48478	6.0343	8.37873	9.27081	6.15684	4.97865	6.10014	5.14037	5.09719	5.11061	4.56864	5.00809	5.13381
C9	3.8679	3.16993	4.70044	3.58496	5.80735	5.21062	4.95838	4.24793	4.70155	4.29352	4.90689	4	5.08746	4.90689	7.50422	6.89918	4.25323	4.75489	6.02037	4.52356	5.43162	5.12928	4.70044	3.45943	3.32193	2.80735	5	5.24793	5.16792	4.74846	3.32193	9.07245	4.74953	5.16952	7.28854	3.90689	4.98368	7.39669	10.2295	5.02724	3.70044	4	5.14037	5.37573	5.08746	4.63923	3.32193	5.04439
CAMP	8.51633	3.16993	5.62469	3.58496	5.80735	4.9542	4.85798	4.24793	4.16993	4.6011	5.21023	4	5.08746	7.89839	5.1127	5.20085	8.35509	4.75489	5.16993	4.52356	4.90689	5.72383	6.78568	3.45943	3.32193	4.53605	5	5.24793	4.58496	3.58496	5.97246	9.90872	4.70044	3.16993	6.57456	6.93345	4.75916	7.44981	7.92647	4.80735	3.70044	4	3.16993	5.09719	5.08746	4	3.32193	5.04439
CARD11	4.74631	5.36457	6.20006	7.79896	9.94577	9.60092	6.78986	6.45418	8.65213	8.41878	7.90605	9.67622	9.29345	4.90689	7.5435	6.26097	7.75228	9.56592	9.44702	7.41532	9.01917	6.2077	5.94369	6.083	9.07189	9.18257	8.85873	8.30893	7.10664	9.26101	6.86084	8.18839	9.46948	8.18844	9.21578	5.13873	10.7207	8.98942	8.69195	10.8215	7.849	5.55367	8.86765	8.86981	5.08746	9.7278	6.05485	7.24764
CARD9	7.52293	7.43254	5.74792	7.35694	6.52168	6.63038	6.31994	6.14405	7.79038	6.75515	7.59731	7.64602	7.10842	5.20789	6.17433	7.25162	6.80349	6.9806	8.08683	6.6094	7.15603	7.54117	5.38991	3.51602	8.47808	5.74766	7.32903	6.99379	6.02059	7.30396	5.52638	9.19136	6.15765	7.43696	8.33436	6.02636	6.41109	8.19648	9.61425	7.58233	3.96809	5.06393	6.33932	6.72178	6.17013	5.77689	6.14221	5.63372
CASP1	8.12825	7.01011	6.84887	9.41952	10.3938	9.53629	9.41988	9.1115	9.87544	8.33811	8.63963	10.0578	6.71136	4.90689	8.34199	7.1151	8.83712	9.38386	10.8124	8.81756	9.54697	7.07628	6.72588	8.75138	8.24612	8.33517	10.066	9.68823	10.1053	10.0598	8.08507	10.6537	10.0237	9.29508	8.64541	6.8993	10.2719	9.78074	9.52916	9.08584	9.18847	9.29545	9.06517	10.1748	5.38612	9.99969	6.6844	8.25091
CASP10	4.22342	4.07382	5.28873	6.24394	5.80735	6.71521	5.63836	5.27389	6.13525	6.60229	6.44543	7.07489	5.08746	4.90689	5.58916	6.68426	5.17073	6.0018	7.7418	5.41414	6.41498	5.12928	4.70044	3.9644	6.39609	5.4138	6.75195	6.50367	5.64212	7.31958	5.23802	9.53329	5.81044	6.61338	7.85318	3.90689	5.76713	7.71143	9.23475	6.78254	3.96809	4	6.72928	7.3779	5.08746	6.03562	4.75382	5.80219
CASP3	9.88394	9.2148	10.6887	9.79841	10.3562	10.6139	10.493	9.53813	10.1109	9.34625	9.58143	9.84651	10.407	10.1255	10.5613	8.58346	10.4223	10.9878	10.8568	9.36153	10.2144	10.5956	10.744	10.1997	9.67612	10.3777	10.2547	10.6272	9.45958	9.64053	10.231	9.79529	10.6088	9.60539	9.6386	10.8099	10.5581	10.3284	9.26287	10.0845	8.82661	9.46512	9.85191	10.5092	9.79779	9.73186	9.79023	9.69933
CASP8	8.11416	9.50335	9.57234	10.1534	10.6956	10.9596	11.6628	9.53082	9.71785	10.5898	9.25887	9.79658	8.66658	9.41102	10.235	9.19793	10.2984	11.2726	11.1734	9.39391	10.0208	9.33753	10.4944	9.49398	9.99769	9.66434	11.6002	11.4424	9.80705	9.07505	10.0473	10.0077	10.8537	9.61532	10.2313	10.4081	11.1003	10.4211	10.1392	11.0682	9.46262	8.0182	8.63869	10.9318	9.78962	10.546	6.41244	9.16947
CCL1	3.58496	3.16993	4.70044	3.58496	5.80735	4.9542	4.85798	4.24793	4.16993	3.58496	5.63081	4	5.08746	4.90689	4.58496	6.09677	3.45943	4.75489	5.16993	4.52356	5.10894	5.12928	4.70044	3.45943	3.32193	2.80735	5	5.24793	4.58496	3.58496	3.32193	9.07245	4.97957	5.46172	7.38741	4.73715	4.98368	7.87578	9.36833	4.80735	3.70044	4	3.16993	4.75489	5.08746	4	3.32193	5.04439
CCL11	3.58496	3.16993	4.70044	3.58496	5.80735	4.9542	4.85798	4.24793	4.26903	3.58496	4.90689	4	5.08746	4.90689	4.58496	5.53667	3.45943	4.75489	5.16993	4.52356	4.90689	5.12928	4.70044	3.45943	3.32193	4.53605	5	5.24793	4.58496	3.58496	3.32193	8.42861	4.70044	3.16993	7.03749	3.90689	4.7241	7.22439	8.59727	4.80735	3.70044	4	3.16993	4.75489	5.08746	4	3.32193	5.04439
CCL13	3.72683	3.16993	5.08576	6.56209	6.10434	10.0684	9.54394	5.74846	4.75382	8.9216	5.2407	7.70632	5.4446	4.90689	4.58496	6.23496	12.0372	11.2832	13.0712	5.18388	13.4981	5.12928	4.70044	8.85904	6.2604	2.80735	11.9394	10.1818	5.32012	7.11936	3.32193	8.82171	5.86071	3.16993	7.72663	6.23189	5.58316	7.89506	9.112	9.053	8.46716	7.69014	3.16993	7.20643	5.08746	10.6409	3.32193	6.60259
CCL14	3.93357	3.16993	4.70044	6.38888	5.80735	6.04549	6.28337	4.24793	4.16993	7.39669	5.93782	5.78398	6.0542	4.90689	4.73227	4.60881	4.62761	5.00495	6.26847	4.52356	4.90689	5.12928	5.76208	3.45943	3.32193	2.80735	6.58886	6.36772	4.64212	4.32048	3.32193	7.91319	4.70044	4.65707	5.50398	4.39025	5.89893	5.59723	7.26191	6.91037	3.70044	4.50016	3.16993	7.38491	5.08746	4.63923	3.32193	5.04439
CCL15	3.58496	3.16993	4.70044	3.58496	5.80735	4.9542	4.85798	4.24793	4.16993	3.58496	4.90689	4	7.44667	4.90689	5.00405	5.77268	4.48929	4.75489	5.16993	4.52356	4.90689	5.12928	8.83023	3.45943	3.32193	2.80735	5	5.24793	4.58496	3.58496	3.32193	8.16641	5.12391	4.65707	7.00675	3.90689	8.20784	7.57463	8.89042	4.80735	3.70044	4	3.16993	4.75489	5.08746	4	3.32193	5.40531
CCL16	3.58496	3.16993	4.70044	3.58496	5.80735	4.9542	4.85798	4.24793	4.16993	3.58496	5.2407	4	5.08746	4.90689	4.58496	5.77268	3.45943	4.75489	5.16993	4.52356	4.90689	5.12928	8.91812	3.45943	3.32193	2.80735	5	5.24793	4.58496	3.58496	3.32193	8.41937	4.70044	5.16952	6.39609	3.90689	5.09803	7.3831	8.97542	4.80735	3.70044	4	4.26903	4.75489	5.08746	4	3.32193	5.04439
CCL17	3.58496	5.48704	6.01636	5.53636	5.80735	6.87135	10.1845	6.10518	4.16993	5.42223	5.63081	6.11541	5.08746	5.80297	4.58496	5.25399	5.56407	7.36781	11.3885	6.31415	9.00711	5.50112	4.70044	3.86493	6.83895	4.53605	7.5697	9.67028	7.08555	4.32048	4.14568	7.83188	5.72247	3.16993	6.57456	3.90689	4.45022	7.46279	8.40875	6.64241	4.07639	5.42324	3.16993	6.85898	5.08746	8.48172	3.32193	5.04439
CCL18	5.6427	5.23036	9.92955	12.7151	10.6202	12.6919	12.2216	8.20442	6.24907	9.75384	5.56102	7.95832	8.66324	4.90689	6.04876	6.36107	11.7332	12.2754	15.1324	6.50096	13.5622	6.98071	4.70044	9.09482	6.39609	7.90503	13.5568	13.5026	7.09614	6.92813	7.17622	11.4849	8.21199	8.38711	9.28156	7.45121	7.90063	10.2649	9.44574	11.5461	8.89482	10.4765	8.11619	9.61899	7.83656	11.1645	3.32193	10.6745
CCL19	5.51979	4.59335	4.73552	9.32053	5.80735	7.00101	7.42761	8.42614	4.33985	5.47346	6.95361	6.17353	5.08746	4.90689	4.58496	5.91121	5.30012	6.76832	11.0084	7.26134	5.01569	5.12928	4.70044	3.86493	8.50839	4.35262	7.65471	7.26651	6.64198	4.65306	3.32193	8.40071	5.86071	4.93593	6.91025	3.90689	4.95373	7.23955	8.90069	7.91043	4.07639	4.41143	5.23113	7.05637	5.08746	8.53387	3.32193	5.04439
CCL2	8.7021	7.60489	6.96336	11.1081	9.38558	12.0454	9.92449	10.3582	9.51078	10.3588	11.4239	11.6133	6.88118	5.75649	6.23304	7.42341	11.7168	12.5535	14.1318	11.2375	13.0379	8.1024	7.393	8.91313	8.59563	9.00692	11.9498	10.9553	6.5373	10.0027	9.61826	11.1813	10.4126	9.51804	9.64861	7.58579	9.73212	8.6637	8.63775	10.6968	5.41007	9.28297	11.4559	10.7884	6.3978	9.44047	6.48123	9.89333
CCL20	10.3539	4.51916	8.40689	7.01357	7.58594	13.6006	9.54782	5.79831	5.98982	8.34501	6.83983	5.92576	8.30857	6.80529	5.81173	7.01112	15.2222	14.0507	8.80864	7.31922	8.44758	6.05202	4.70044	11.7813	3.32193	9.50263	10.1898	9.7848	4.80529	5.0781	5.10434	9.44944	12.4211	5.91217	10.0657	8.02553	11.1717	9.63063	9.12521	13.2815	9.6209	7.75475	6.69794	10.4519	8.21062	10.4629	3.85898	8.58086
CCL21	3.58496	3.16993	4.70044	3.58496	5.80735	4.9542	4.85798	5.69711	4.64731	4.6011	4.90689	4	5.08746	4.90689	4.58496	6.56362	4.07125	4.75489	6.45516	4.52356	4.90689	5.12928	4.70044	3.45943	3.32193	4.35262	5	5.24793	4.58496	3.58496	3.32193	8.97479	5.30451	4.93593	6.73349	3.90689	4.5741	7.39669	8.97542	4.80735	3.70044	4	4.26903	4.75489	5.08746	4.49378	3.32193	5.04439
CCL22	3.58496	3.16993	5.64616	3.58496	5.80735	5.35861	5.07724	4.24793	4.16993	6.83567	4.90689	5.54102	5.1152	6.07938	4.58496	4.96717	4.07125	7.59761	7.44692	4.52356	4.90689	5.12928	4.70044	5.10392	3.32193	2.80735	6.40497	5.24793	4.58496	3.58496	4.60763	7.71576	5.6091	3.16993	6.61589	5.62907	4.08746	6.62907	8.27705	6.31288	3.70044	4	3.16993	4.75489	5.08746	8.85779	3.32193	5.04439
CCL23	3.58496	3.16993	4.70044	5.61706	5.80735	7.22014	5.28947	4.24793	4.16993	4.40327	4.90689	4	5.08746	4.90689	4.58496	5.14608	7.10518	6.46385	8.71249	4.52356	7.18854	5.12928	4.70044	3.45943	3.32193	2.80735	7.48567	5.24793	4.58496	3.58496	3.32193	7.65399	4.70044	3.16993	6.19219	3.90689	4.65076	6.2034	8.26519	6.27557	3.70044	4	3.16993	4.75489	5.08746	4.8334	3.32193	5.04439
CCL24	3.58496	3.16993	4.70044	3.58496	5.80735	4.9542	4.85798	4.24793	4.16993	3.58496	4.90689	4	5.7252	4.90689	4.58496	3.45943	3.45943	5.92172	6.14975	4.52356	4.90689	5.12928	4.70044	3.45943	3.32193	2.80735	5.12102	5.24793	4.58496	3.58496	3.32193	5.12928	4.70044	3.16993	3.70044	3.90689	4.08746	4.24793	5.04439	8.09392	3.70044	4	3.16993	4.75489	5.08746	4	3.32193	5.04439
CCL25	4.11437	3.16993	4.70044	3.58496	5.80735	4.9542	4.85798	4.24793	4.16993	3.58496	4.94298	4	5.08746	4.90689	4.58496	5.49313	3.45943	4.75489	5.16993	4.52356	4.90689	5.12928	4.70044	3.45943	3.32193	2.80735	5	5.24793	4.58496	4.92267	3.32193	8.26266	4.70044	5.05745	6.34767	3.90689	7.25644	6.71836	8.8539	4.80735	3.70044	4	3.16993	4.75489	5.08746	4	3.32193	5.04439
CCL26	3.8679	3.16993	4.88606	5.90111	5.80735	5.04527	4.85798	5.27389	7.41261	5.25626	4.90689	6.05507	5.73769	4.90689	4.58496	6.91564	3.86295	4.84046	6.90328	5.61265	5.63372	5.12928	4.70044	7.34651	3.32193	6.53278	5.27202	6.43729	4.58496	3.58496	4.50526	8.65041	4.70044	4.93593	7.0676	5.74873	5.732	7.1299	8.98028	5.23649	3.70044	5.17592	4.43029	4.75489	5.08746	4.77189	3.32193	5.04439
CCL27	3.58496	4.17393	4.70044	3.58496	5.80735	4.9542	4.85798	4.24793	4.16993	4.17473	4.90689	4	5.08746	4.90689	4.58496	4.96717	3.45943	4.75489	5.16993	4.52356	4.90689	5.12928	4.70044	3.45943	3.32193	5.4138	5	5.24793	4.58496	3.58496	4.39506	6.87922	4.70044	4.65707	5.88874	3.90689	4.08746	6.17213	7.58834	4.88509	3.70044	4	3.16993	5.06264	5.08746	4	4.37504	5.04439
CCL28	4.98185	7.57758	4.92125	3.58496	8.66398	4.9542	8.03941	4.24793	4.47054	4.17473	4.90689	4	5.08746	4.90689	4.61883	3.45943	8.2993	8.23285	5.16993	4.70819	5.99322	5.12928	4.70044	3.45943	3.32193	5.4138	5	7.65019	4.58496	4.55029	3.32193	5.12928	4.70044	5.91217	3.70044	3.90689	4.08746	8.04067	7.3319	4.80735	3.70044	4	5.14037	4.83592	6.58586	10.3217	3.32193	5.54998
CCL3	6.36807	4.79701	6.84887	9.36796	8.6691	12.6143	7.28642	9.1115	7.42878	9.41996	9.85225	12.2275	6.33056	6.67807	4.58496	7.15735	8.43729	8.91118	12.8272	8.01072	11.9782	7.04712	6.22901	6.81583	7.3875	9.11917	11.0013	11.2199	8.14277	11.0673	9.20994	10.9047	7.69258	11.4277	8.271	6.02636	7.47306	8.69704	9.78467	8.9257	6.85524	10.3326	14.3051	10.3282	6.00428	8.33445	10.4734	12.0204
CCL3L1	6.64789	4.66448	6.53232	9.22718	8.7365	12.8003	8.00977	9.51603	8.44464	10.0226	10.5431	13.1258	6.50414	6.43446	5.07039	6.86555	8.3501	9.62553	13.0837	8.36374	11.8417	6.94322	5.18269	6.70473	6.93133	9.48597	11.1896	11.305	7.95228	11.7159	9.77772	11.0675	8.22487	11.8935	8.58417	6.48253	7.81128	8.36497	9.54886	8.97914	6.60674	10.6958	14.8465	11.3385	6.26772	9.10973	11.3094	12.5745
CCL4	7.80323	5.2765	7.2538	8.99766	8.82177	12.0077	8.08273	9.75816	7.95611	9.86118	10.0686	12.8003	6.75569	6.93605	6.5435	6.84837	8.12928	8.97697	13.3606	8.36715	11.3115	6.96209	6.05745	6.61545	7.68138	8.64627	11.421	10.9147	8.2317	10.2456	9.7444	10.681	8.47691	11.6152	8.43029	6.75435	7.47306	9.40039	9.73963	8.98205	6.92944	7.89245	14.8921	11.2823	5.69711	9.25522	11.0696	12.1968
CCL5	8.44211	4.17393	7.08513	9.82415	8.1373	8.73911	8.90602	9.92126	7.80909	7.4099	7.60311	9.34465	7.79227	5.06307	7.04876	6.12536	8.14088	7.99944	10.4029	8.86453	9.91813	7.63822	6.71822	8.03282	9.24377	7.58879	10.3979	9.5809	9.59055	8.9648	7.74665	8.75709	11.9014	10.1269	8.55255	9.7992	6.06286	9.4631	8.90578	9.81905	7.67892	5.81839	7.52191	10.3747	7.73802	8.25191	4.91169	6.9148
CCL7	4.41954	3.16993	4.70044	3.58496	5.80735	6.02326	4.85798	4.24793	4.16993	3.58496	4.90689	4	5.08746	4.90689	4.58496	3.45943	5.34092	7.48382	5.84071	4.52356	5.69516	5.12928	4.70044	3.64155	3.32193	4.97865	6.25342	5.24793	4.58496	3.58496	3.32193	7.45105	4.7845	3.16993	3.70044	3.90689	4.08746	4.24793	5.04439	5.15623	3.70044	4	3.16993	4.75489	5.08746	5.74497	3.32193	5.04439
CCL8	6.60822	3.16993	5.05441	7.49153	7.80645	8.7118	6.5941	7.70245	6.68664	7.4099	5.84273	6.52529	5.08746	4.90689	4.58496	6.38509	8.6347	9.80067	8.76895	6.98539	8.45204	6.18646	4.70044	6.74739	7.32085	7.00753	8.96235	8.07799	4.58496	7.43921	4.70321	9.15279	6.26134	5.91217	7.20955	5.74873	5.88313	7.76481	8.71249	7.1152	4.27202	5.81839	8.8817	6.9751	5.85898	6.29939	3.32193	8.14944
CCND3	9.61664	8.62366	8.09144	9.07828	8.84458	9.79705	10.2501	8.72492	10.2912	10.2436	9.73251	9.58823	8.01463	9.18125	10.3608	8.71211	9.82839	9.90968	10.2087	8.81253	9.81973	9.2157	8.69624	8.26097	8.24612	9.1335	9.80858	10.2044	10.1453	9.95335	8.78758	9.5247	9.52386	8.96287	10.8214	9.31857	8.2943	9.75985	9.19776	9.70383	8.18795	9.9002	9.41342	9.73193	9.01592	10.1317	8.51897	9.79232
CCR1	7.30451	5.02989	6.76381	9.89871	7.08608	9.14313	7.0594	9.10659	8.42861	8.15401	7.78829	9.97858	6.74953	4.90689	8.06776	6.60496	8.1058	9.14494	11.3128	8.20379	9.8589	6.32912	5.44659	6.36457	6.93133	8.85091	9.35652	8.88307	7.04253	9.2447	7.47598	9.77004	8.11166	8.4661	8.13525	7.2764	6.76248	7.4884	7.65048	8.88585	5.27984	7.76374	8.57096	8.6546	5.22304	7.3336	5.6985	8.80842
CCR2	4.50843	3.72028	4.98914	7.10035	5.80735	7.20065	7.46082	8.13843	5.64616	5.57077	6.06134	7.04407	7.26566	4.90689	4.58496	6.2867	5.81634	7.18289	9.93814	6.39712	8.46972	5.12928	4.70044	4.64386	6.63445	4.84549	8.70788	7.84191	6.47379	5.67356	4.95699	9.42654	6.77149	5.37086	7.28854	7.55328	5.732	8.10832	8.85125	8.19776	3.70044	7.15957	5.68004	8.77156	6.84637	7.15137	3.37156	5.04439
CCR3	3.58496	3.16993	4.70044	3.58496	5.80735	6.06717	4.85798	4.24793	6.01167	4.69042	4.90689	4	5.08746	4.90689	4.58496	5.35438	3.97085	5.25399	6.23974	4.52356	5.19692	5.12928	4.70044	3.45943	3.32193	2.80735	5	5.24793	4.58496	3.58496	3.32193	8.60218	5.30451	4.80323	7.15451	3.90689	4.26679	6.93876	7.69244	4.80735	3.70044	4	3.16993	4.75489	5.08746	4.33199	3.32193	5.04439
CCR4	3.58496	3.16993	4.70044	3.58496	5.80735	6.08852	6.19397	4.24793	4.80478	4.92932	5.11562	5.78398	5.08746	4.90689	4.58496	5.73606	5.21529	5.60051	8.07868	4.52356	5.35755	5.12928	4.70044	3.45943	3.32193	2.80735	6.99729	5.24793	5.55275	3.58496	4.14568	8.30346	5.39815	5.37086	6.19219	3.90689	4.21723	6.92006	7.89087	6.43696	3.70044	4.41143	4.70764	7.26087	5.08746	6.34252	3.5097	5.04439
CCR5	5.33771	3.16993	5.17632	7.59485	5.80735	6.34092	6.3906	7.59403	6.03298	6.14568	5.88142	8.144	5.08746	4.90689	5.37921	5.57864	5.78712	6.9905	8.96619	6.6094	8.14001	5.17433	5.33092	4.51791	6.2604	7.12691	8.50012	7.28549	6.73958	6.6837	5.47314	8.0751	7.12722	7.29581	6.39609	3.90689	4.31542	6.99345	6.76275	7.47897	4.27202	5.06393	5.68004	8.03326	5.08746	6.06156	3.32193	5.54998
CCR6	3.72683	3.16993	4.70044	3.58496	5.80735	4.9542	6.02636	4.24793	4.40667	4.6011	5.40973	4	5.5345	4.90689	4.58496	6.4545	4.75382	5.22072	7.7418	4.52356	4.90689	5.12928	4.80271	3.51602	3.32193	2.80735	6.91695	6.56712	4.58496	4.65306	3.32193	8.40071	5.42089	5.16952	6.24584	4.5741	6.49681	6.88191	9.14259	6.33128	3.70044	4	3.16993	6.35843	5.08746	5.89772	3.32193	5.04439
CCR7	3.58496	3.16993	4.70044	5.15866	5.80735	4.9542	5.87036	5.27389	4.16993	4.40327	4.90689	4	5.08746	4.90689	4.58496	4.60881	4.62761	4.75489	7.85044	4.61883	4.90689	5.12928	4.70044	3.45943	3.32193	2.80735	7.38982	6.43729	4.80529	3.58496	4.50526	6.47719	5.37539	4.49378	3.70044	3.90689	4.08746	5.85524	7.33949	7.33154	3.70044	4	3.16993	6.5944	5.08746	5.53792	3.32193	5.04439
CCR9	3.58496	3.16993	4.70044	3.58496	5.80735	4.9542	4.85798	4.24793	4.16993	3.58496	4.90689	4	5.08746	4.90689	4.58496	6.03738	3.45943	4.75489	5.16993	4.52356	4.90689	5.12928	4.70044	3.45943	3.32193	2.80735	5	5.24793	4.58496	3.58496	3.32193	8.37221	4.70044	3.16993	6.65621	3.90689	4.45022	7.20906	8.33119	4.80735	3.70044	4	3.16993	4.75489	5.08746	4	3.32193	5.04439
CCRL2	5.21101	4.07382	6.01636	7.88295	8.84232	7.84649	7.08799	6.62921	6.61765	6.66988	6.39249	8.22863	5.22766	4.90689	6.65535	5.87774	7.43204	7.8069	8.36501	6.50096	8.27705	5.51822	6.29223	5.10392	3.32193	7.36413	7.52231	7.7763	5.48993	7.08311	6.18606	9.77004	8.16269	7.89409	7.41109	4.95187	8.44224	7.78562	8.10575	7.13627	3.70044	6.20965	8.49077	8.06415	5.08746	6.82591	4.9607	6.60259
CD14	10.1384	10.0508	10.2671	12.6192	9.90293	13.1157	10.0653	12.1373	11.3327	12.3257	11.2478	12.8826	10.0593	7.84392	9.98949	8.4816	11.936	11.6273	14.3026	11.3876	13.8554	9.39423	10.3218	9.51676	10.8451	11.6568	13.3667	12.1972	11.0121	12.9754	10.4134	10.9471	10.3545	11.9739	11.1092	10.541	10.2129	10.0538	8.67112	12.3194	8.5016	10.0045	12.9818	12.0911	7.49137	11.4252	9.57319	11.6753
CD160	3.58496	5.86419	4.70044	3.58496	5.80735	4.9542	4.85798	4.24793	4.26903	3.58496	5.29902	4	5.08746	4.90689	4.58496	7.17123	3.45943	4.75489	5.16993	4.52356	4.90689	5.12928	4.70044	3.45943	3.32193	2.80735	5	5.24793	4.58496	3.58496	3.32193	8.54377	4.7845	4.65707	7.60859	3.90689	4.8268	7.19357	9.55861	4.80735	3.70044	4	3.16993	4.75489	5.08746	4	3.32193	5.04439
CD163	10.2895	8.21427	11.2687	13.6547	9.98428	14.239	11.6027	11.2789	11.2912	12.2877	11.9264	13.1706	10.9646	8.21412	11.6821	8.58346	11.5771	11.6162	14.3255	12.111	14.0607	10.3633	6.83618	9.97882	11.1149	12.4352	12.5365	13.4622	11.4426	13.1754	10.5058	12.4212	9.75764	13.6799	11.2473	11.3055	9.69855	10.8043	9.88243	13.5962	8.62275	11.1389	13.6768	12.4815	8.38245	11.7751	8.40416	12.2962
CD164	13.0768	11.1323	11.7309	11.1994	12.6053	12.0223	12.6358	10.989	12.1205	11.7138	11.2258	12.0127	10.8048	9.50297	11.7857	12.7738	12.0811	13.7017	12.7014	11.9612	11.7809	12.7897	10.4938	12.2084	10.7968	11.8825	11.8334	12.6036	10.3633	11.6685	11.8849	10.908	12.8995	11.9652	11.4892	12.2159	13.1544	12.3101	10.1596	11.5016	10.1918	12.1519	12.1046	12.5244	13.3137	11.8616	10.3932	11.2464
CD180	5.75596	7.98379	5.393	9.02009	6.32805	9.32519	7.21033	8.3779	8.0376	7.05355	6.89785	9.31915	7.34669	4.90689	6.15401	5.97568	6.0555	8.23697	10.6415	7.36807	10.5585	5.8775	5.11437	5.70404	7.3875	7.4353	9.65483	8.41621	6.61279	8.9244	6.94146	9.13594	7.68328	8.37547	7.48002	7.66903	6.37747	7.1299	8.25323	8.24213	5.32445	6.12846	8.18577	8.56788	5.08746	6.81057	5.30195	7.8783
CD19	3.58496	3.16993	4.70044	6.43413	5.80735	4.95513	7.03749	6.76035	5.26791	4.29352	5.63081	5.78398	7.37947	7.85131	4.58496	7.49113	4.86987	4.75489	6.88484	4.52356	5.15381	5.12928	4.99277	3.45943	3.32193	4.97865	8.24641	6.94685	5.04264	4.92267	4.70321	9.01834	5.74039	6.25493	6.91025	6.79207	5.46041	7.656	9.09645	6.61265	4.59694	4	5.14037	6.9279	7.06091	6.52215	3.32193	5.04439
CD1A	3.72683	3.16993	4.73552	3.58496	5.80735	4.9542	4.85798	4.24793	4.33985	4.6011	5.43596	4	5.08746	4.90689	4.58496	5.84373	3.62059	4.75489	7.47192	4.57168	4.90689	5.12928	4.70044	4.38059	3.32193	2.80735	8.03875	5.24793	4.58496	3.58496	3.32193	8.84953	5.87725	4.93593	7.56697	3.90689	4.68762	7.23955	9.21842	4.9814	3.70044	4	4.94017	4.75489	5.08746	5.10811	3.32193	5.04439
CD1B	3.58496	3.16993	4.70044	3.58496	5.80735	4.9542	4.85798	4.24793	4.16993	3.58496	4.90689	4	5.08746	4.90689	4.58496	3.45943	3.45943	4.75489	5.16993	4.52356	4.90689	5.12928	4.70044	3.45943	3.32193	2.80735	5	5.24793	4.58496	3.58496	3.32193	5.12928	4.70044	3.16993	3.70044	3.90689	4.08746	4.24793	5.04439	4.80735	3.70044	4	3.16993	4.75489	5.08746	4	3.32193	5.04439
CD1C	3.58496	3.16993	4.70044	5.45088	5.80735	5.64472	4.85798	5.47054	5.19417	3.58496	5.74066	5.70736	5.08746	4.90689	4.58496	6.1536	4.16511	5.74712	9.59913	4.87184	6.13319	5.12928	4.70044	4.14568	3.32193	2.80735	8.62607	5.24793	5.88069	4.92267	3.32193	9.03053	7.23285	5.27389	7.62892	3.90689	5.01302	6.99345	9.74393	5.91001	4.07639	4.41143	3.16993	6.9279	5.08746	5.92624	3.32193	5.04439
CD1D	4.16993	3.42492	5.1469	6.56209	5.80735	6.19081	5.1334	6.39094	5.46956	5.0009	5.08279	6.17353	5.19101	4.90689	5.21374	3.88362	4.86987	5.43763	8.18814	5.12019	6.0177	5.12928	5.11437	4.30597	6.11041	6.39678	6.45631	5.24793	5.42425	5.67356	3.32193	8.16641	5.92529	6.35332	6.24584	5.01703	4.49249	5.39541	7.06609	7.25654	3.70044	4	5.23113	6.7654	5.08746	5.53792	3.63575	5.04439
CD1E	3.58496	3.16993	4.70044	3.58496	5.80735	4.9542	4.85798	4.24793	4.16993	3.58496	4.97911	4	5.08746	4.90689	4.58496	6.26097	3.45943	4.75489	5.84071	4.52356	4.90689	5.12928	4.70044	3.45943	3.32193	2.80735	5.73444	5.24793	4.58496	3.58496	3.32193	8.7497	4.7845	4.93593	7.33878	3.90689	4.75916	6.99345	9.51084	4.80735	3.70044	4	3.16993	4.87627	5.08746	4	3.32193	5.04439
CD2	3.58496	3.16993	4.70044	5.96417	5.80735	5.49281	6.42475	6.25512	4.19535	3.58496	4.90689	6.56925	5.08746	4.90689	4.58496	4.23955	4.92458	5.11686	7.12391	4.70819	5.31904	5.12928	4.70044	3.45943	3.32193	2.80735	7.16108	6.59783	6.2075	5.28392	4.0027	5.12928	5.75836	5.46172	3.70044	3.90689	4.08746	6.00473	6.03078	6.79584	3.70044	4	3.16993	6.66534	5.08746	5.89772	3.32193	5.04439
CD200	8.39043	6.86691	5.72819	8.24236	6.63067	8.24892	7.17073	7.63568	6.61765	8.73464	10.3721	9.1915	5.5345	5.25323	6.35297	6.8824	6.19554	7.715	9.33929	8.07938	10.0402	6.08683	7.33414	5.8679	7.3875	6.91097	7.95635	7.73552	9.00371	9.87334	7.46238	9.48977	6.48091	8.32791	7.8358	5.62907	6.8301	7.46279	9.95072	8.24698	4.59694	9.27984	9.49791	7.92196	5.08746	7.36527	10.2078	7.99356
CD207	3.58496	4.26828	4.70044	3.58496	5.80735	4.9542	4.85798	4.24793	4.16993	3.58496	4.90689	4	5.08746	4.90689	4.58496	4.96717	3.45943	4.75489	5.16993	4.52356	4.90689	5.12928	4.77347	3.64155	3.32193	5.10056	8.8635	5.24793	4.58496	3.58496	3.32193	8.01497	5.58946	3.16993	6.8421	3.90689	5.30232	6.76102	8.6681	4.80735	3.70044	4	3.16993	5.02724	5.08746	4.56864	3.32193	5.04439
CD209	4.32481	3.848	4.73552	7.04308	6.23439	9.0454	6.8157	7.11437	5.30342	8.24532	6.11124	6.84411	6.6522	4.90689	4.58496	5.91121	9.04576	7.36781	9.84811	4.52356	10.378	5.12928	4.70044	6.10497	3.32193	6.69613	9.73115	9.32515	6.2075	7.78221	3.32193	8.60218	5.74039	6.14954	7.66881	7.8132	6.91839	7.32733	8.88007	8.05018	5.63923	4.73823	6.633	8.47237	5.15664	6.69877	5.1416	7.53543
CD22	3.99639	3.16993	5.60318	8.50882	5.80735	8.33642	8.40361	9.85821	5.07553	7.52372	8.76699	10.65	5.42895	5.13709	4.58496	6.47703	4.41481	6.63662	8.75882	5.44062	8.77758	5.69404	6.56423	4.96625	8.80532	6.53278	7.72451	8.72516	4.64212	10.8444	6.11832	8.90361	6.9982	9.36153	7.56697	5.01703	5.2292	8.17293	9.53739	7.92867	4.27202	5.32948	11.51	7.37086	5.08746	6.84097	8.59846	8.58086
CD24	16.366	14.7276	17.7423	8.50882	12.8358	12.9286	11.8292	7.98596	14.1387	13.847	9.95713	10.6525	13.2152	12.1677	11.8213	14.004	12.4472	13.2204	9.94039	16.0091	11.7166	12.472	12.7661	11.8514	15.1247	13.0328	9.87853	12.9417	8.43688	9.59941	14.0027	11.0162	14.019	13.5603	11.3748	14.3387	12.904	11.4808	13.8291	13.0757	7.70446	5.81839	9.23345	12.131	11.5525	9.9673	8.56323	11.8563
CD244	3.58496	3.16993	4.70044	5.36001	5.80735	5.13011	4.85798	5.40803	4.75382	3.58496	4.90689	4	5.08746	4.90689	4.58496	3.45943	4.07125	5.22072	7.25908	4.52356	5.81096	5.12928	4.70044	3.45943	3.32193	4.97865	5.71342	5.24793	5.24603	4.83845	3.32193	5.12928	4.74953	5.05745	3.70044	3.90689	4.08746	5.49985	5.04439	5.67129	3.70044	4	4.43029	5.56071	7.91217	4	3.32193	5.04439
CD247	4.5509	3.16993	4.70044	7.28466	5.83946	6.30469	8.04303	7.33253	5.33842	5.31397	6.4192	7.56163	5.20945	4.90689	6.08108	6.79572	6.0555	5.92172	8.12665	6.03166	7.3692	5.53512	5.1375	5.22959	7.62724	5.21257	8.6621	8.19308	6.99808	6.65935	4.95699	8.18839	7.48365	7.2709	7.2364	5.30415	5.67807	8.19648	9.69019	8.3407	4.73552	4	4.94017	8.5524	5.08746	7.31198	4.9607	5.26529
CD27	3.72683	3.16993	4.70044	7.51278	5.80735	5.88362	7.70224	8.06926	4.47054	5.52293	6.43229	7.51743	7.74591	4.90689	5.0917	6.62512	5.72683	5.28614	7.44692	5.08746	6.13319	5.19574	4.70044	3.64155	6.63445	2.80735	8.58916	7.26651	7.71918	5.81275	3.32193	8.90361	6.69028	7.0542	6.91025	6.84674	5.20398	7.39669	9.33465	7.07211	4.36036	4	5.14037	8.70867	5.08746	6.99774	3.32193	5.04439
CD274	4.78241	3.72028	6.14139	7.072	7.54751	9.54982	7.34101	6.926	7.79038	9.18644	6.35156	6.52529	5.08746	4.90689	8.80526	5.65964	7.49665	9.32091	8.02912	6.14812	8.6397	5.13052	5.35085	5.14731	6.63445	5.74766	9.01042	7.28549	5.90497	6.88667	5.97246	9.0842	6.62381	6.83365	6.488	3.90689	5.09803	9.72255	8.67112	8.10999	5.08619	4.94251	5.74281	7.65814	7.68412	8.48172	4.37504	5.84499
CD276	11.6221	11.1054	11.1845	11.3234	10.9681	11.6176	10.1636	11.4855	11.0752	10.762	10.0292	10.8004	10.8472	11.7729	9.68296	10.3261	10.4506	11.0223	11.3495	12.1783	11.3515	11.5331	11.484	10.8745	11.486	10.6855	11.2686	10.8808	10.4959	10.8281	11.7205	10.1928	10.8202	10.1338	11.6659	10.9589	10.4792	9.72794	10.3801	11.3915	10.0643	13.2765	10.3096	10.7671	10.2989	10.5915	8.4733	10.8904
CD28	3.58496	3.16993	4.70044	6.19219	5.80735	6.28633	5.61883	5.79831	4.16993	4.69042	4.90689	5.54102	5.1152	4.90689	4.58496	4.60881	6.66576	4.75489	7.07596	4.87184	5.66477	5.12928	4.70044	3.64155	3.32193	5.50494	7.60429	7.41177	5.3906	4.44029	3.32193	8.13289	5.35226	5.27389	5.41312	3.90689	5.2292	5.64357	7.72171	6.47054	3.70044	4	4.70764	7.06512	5.08746	5.38094	3.32193	5.04439
CD33	4.11437	3.848	5.46663	6.71658	5.80735	7.01223	5.33807	5.89288	5.40531	5.70543	5.56102	7.47192	5.08746	4.90689	4.81147	3.45943	5.30012	6.04023	8.61508	5.74524	8.10643	5.12928	4.70044	3.86493	6.11041	5.50494	7.08969	6.71452	5.55275	7.27212	4.60763	5.12928	5.09592	6.25493	3.70044	3.90689	5.15178	5.0268	5.04439	7.42861	3.70044	4.94251	6.8485	6.23955	5.08746	5.38094	3.75168	5.93993
CD34	4.5509	3.16993	5.08576	7.38033	5.80735	6.06717	4.85798	5.34234	4.16993	6.48236	6.15947	6.47994	5.15381	5.01123	4.58916	4.76288	5.66391	4.75489	7.3014	5.94251	6.15522	5.12928	6.71053	4.96625	6.93133	4.84549	6.20906	5.24793	4.85599	6.4187	6.61265	6.7075	5.42089	5.84624	5.88874	5.07895	5.48156	6.234	7.98556	6.48704	3.70044	4.87725	5.97016	5.78921	5.08746	5.10811	3.85898	5.34696
CD36	5.40871	3.16993	7.75722	11.5446	6.02658	9.57276	7.86419	9.83756	6.77808	6.29554	6.48365	8.28235	8.03535	7.42601	6.94685	6.54241	6.19554	7.72089	11.4797	8.2896	9.87227	8.16887	7.6401	7.66853	7.57092	8.16425	8.7445	11.4582	7.12743	8.66092	8.85677	11.0645	6.52325	7.77505	8.55255	6.75435	7.59969	8.69704	9.68724	8.3407	8.42677	6.07146	7.41007	6.31488	5.08746	7.32283	3.85898	8.608
CD37	3.65076	3.16993	4.70044	6.34216	5.80735	7.03441	5.40769	5.79831	4.8535	6.08087	5.84273	7.64602	5.08746	4.90689	4.58496	4.90207	5.02813	5.67582	8.21053	5.05355	7.64328	5.12928	4.70044	3.86493	3.32193	5.95559	7.1918	7.57501	4.58496	6.38922	4.50526	7.93934	5.32841	6.44526	5.95466	4.73715	5.41684	6.97545	8.92098	6.70002	3.70044	4	7.28882	6.6768	5.08746	5.20516	3.85898	5.87258
CD38	6.13668	4.91791	4.98914	8.9901	6.28854	8.2007	7.14364	8.73772	6.58901	6.45713	8.34873	9.21242	8.65657	4.90689	7.94099	5.44824	8.82279	6.04023	9.05967	6.43696	8.24655	5.8775	4.70044	5.14731	7.62724	7.4353	8.10465	7.51191	7.88685	8.29145	4.79286	8.96847	6.90533	8.03403	9.31336	8.77755	5.62176	11.5163	8.58462	8.71785	8.24132	4.41143	8.10428	9.48508	5.13381	7.71658	6.56285	7.24764
CD3D	5.62293	3.42492	4.88606	8.20369	6.47557	7.49289	9.65937	9.17874	6.53013	7.99645	6.65048	8.55777	6.66562	4.90689	6.34412	6.68426	7.262	7.46279	9.84095	6.92136	7.86022	6.59395	5.94369	5.76075	8.31633	5.95559	10.2124	9.42698	8.43688	7.38059	5.8525	9.1132	8.70293	8.93142	7.12608	6.99921	6.0054	8.68047	9.57633	9.51371	5.32445	4	6.56499	10.0458	5.08746	8.63717	3.37156	5.28614
CD3E	4.32481	3.16993	4.70044	6.75275	5.80735	7.04538	8.28799	7.87449	4.99095	5.94228	5.35544	7.94169	5.63285	4.90689	5.21374	5.30524	6.15036	5.96232	8.74356	6.03166	7.33092	5.7385	5.16027	4.81404	7.45129	5.21257	9.2275	8.2903	7.95809	6.38922	4.79286	7.55612	7.18755	7.62578	5.31578	5.25096	4.8268	7.73302	8.15805	8.3407	4.80012	4	5.86096	9.18713	5.08746	7.43679	3.32193	5.15664
CD3EAP	6.85699	7.24831	7.79578	7.94685	6.88947	7.22014	6.24565	7.56567	7.83971	7.39669	7.11718	6.38491	8.0068	7.7443	7.58931	7.41177	6.78882	7.91934	7.23007	7.31216	7.07746	7.74012	7.59485	8.32809	8.92244	8.03282	6.44361	7.10486	6.80542	6.88667	6.77545	9.2758	6.45943	7.21965	8.12091	7.58579	8.29728	8.16501	9.61581	7.23716	7.26332	7.04603	6.07168	6.34394	7.16017	6.87073	6.18408	7.17143
CD3G	3.72683	3.16993	4.70044	6.43413	5.80735	5.58586	6.65277	6.70929	4.40667	4.40327	4.90689	6.283	5.08746	4.90689	4.58496	6.06738	5.56407	5.67582	7.48422	4.83289	5.35755	5.12928	4.70044	3.45943	6.39609	4.1416	7.96526	7.26651	6.37313	5.72137	4.14568	7.74571	6.41515	6.40003	5.21179	4.8125	4.26679	6.71836	8.16234	6.93463	3.70044	4	3.16993	7.66391	5.08746	6.57743	3.32193	5.04439
CD4	7.23458	6.30305	7.64551	10.3073	7.33199	9.95083	8.62498	9.43979	9.06628	10.0545	8.99447	10.5467	8.40922	6.98391	8.5002	6.91564	8.74896	9.06805	12.0813	9.41895	10.7012	8.21684	8.30428	7.64616	9.53611	9.26948	10.4496	10.4195	9.46976	10.28	8.68594	8.95571	8.89026	9.79217	8.57372	8.18249	7.9279	8.30136	8.47897	10.2434	6.76089	7.90881	9.91813	10.5842	5.93993	9.46021	6.62483	8.96835
CD40	8.38163	6.25776	6.83036	8.54024	6.65148	10.2549	10.2293	8.17652	9.83346	9.69295	7.84348	9.71582	10.2358	9.35628	9.5338	6.86555	10.4964	10.6842	10.1089	7.853	9.58402	6.52795	7.82985	7.54496	8.31633	7.98624	10.202	10.234	7.67051	8.9648	8.51861	9.17495	10.3778	8.67055	8.80603	7.8132	7.56537	10.3806	9.59068	8.62403	9.24472	7.03122	8.3052	10.3677	9.54699	9.44296	8.55129	7.84009
CD40LG	4.05658	3.16993	4.70044	5.26266	5.80735	5.42727	5.80271	5.47054	4.19535	4.17473	5.08279	5.99186	5.08746	4.90689	4.58496	6.4545	5.4192	5.28614	6.6427	5.27463	5.50239	5.12928	4.70044	4.05745	6.39609	2.80735	6.7926	5.24793	5.90497	4.44029	4.0027	7.48696	5.20398	4.49378	6.29774	3.90689	4.8268	6.234	8.96324	6.62761	3.70044	4	3.16993	6.72178	5.08746	5.0045	3.32193	5.04439
CD44	11.0553	10.9875	13.4053	15.4754	10.8182	12.6947	10.8462	13.882	11.9148	12.0461	12.3937	13.3877	11.149	11.4188	10.0522	9.77528	10.9537	11.7152	14.263	12.5542	14.3533	10.9843	10.3363	13.279	13.6993	12.2731	13.1133	13.2278	15.2853	12.4575	11.8423	12.431	11.6711	13.2333	11.6132	11.4835	10.7872	10.9817	10.2406	12.7769	12.5446	12.9503	13.5727	11.6962	6.83933	11.9571	10.04	11.5355
CD46	12.7137	12.5881	13.5286	11.9714	14.5476	13.6394	13.9396	12.3574	13.076	14.206	12.0424	12.528	13.946	12.6537	13.0994	12.9889	13.8452	14.3671	12.3305	12.2445	12.1244	13.7632	11.3889	13.4989	12.3751	14.1081	14.0767	13.822	12.5603	12.3685	13.6682	11.3744	13.5426	12.216	13.1785	13.4451	13.7035	13.0548	11.5633	13.4821	13.6103	12.5295	12.2389	13.7498	14.6195	14.793	11.6434	12.479
CD47	13.6642	11.7824	12.7535	12.2538	13.0454	14.2839	13.4676	12.4979	12.3405	12.959	12.6152	12.7535	12.4647	10.1262	12.0448	11.7684	13.3552	13.7641	13.0758	12.2124	13.5665	10.1847	10.5618	11.679	11.3209	12.5424	13.9315	13.2993	12.2374	12.9605	10.9574	10.5891	13.988	12.6522	11.9111	11.932	11.8403	12.9772	11.5592	13.2772	12.6018	13.3917	13.0665	13.8167	12.7828	13.5	12.9884	13.3135
CD48	6.76977	3.848	6.61014	8.68769	6.56621	8.32742	8.78221	8.74406	7.28485	6.57909	6.83983	8.67296	6.27072	4.90689	6.32625	6.20828	6.47735	7.13052	9.93814	7.31216	7.89336	6.4138	5.99548	5.38198	8.44717	6.91097	9.68612	8.89548	7.52168	7.41024	6.77545	9.36523	8.64667	7.95797	8.3831	6.52795	5.99073	7.63321	9.47523	9.1442	4.52231	5.51159	6.81967	10.1043	5.08746	8.13402	3.63575	6.23592
CD5	3.58496	3.16993	4.70044	5.61706	5.80735	5.8339	6.9622	7.01279	4.64731	5.25626	4.90689	7.10507	5.4446	4.90689	4.58496	4.01257	7.37426	5.08023	8.18061	5.38716	6.13319	5.12928	4.70044	3.45943	6.52027	2.80735	7.5462	7.10486	6.26491	6.01881	4.70321	5.12928	5.74039	6.30488	3.70044	4.65821	4.08746	5.0955	5.04439	7.39403	3.70044	4	4.94017	7.53745	5.08746	6.46467	3.32193	5.04439
CD53	8.92029	7.21325	8.75144	11.094	8.63023	11.3657	10.4714	10.7045	10.5585	9.95209	10.5559	12.258	8.82072	6.25663	9.6961	7.22535	9.62879	10.8041	12.908	10.2934	11.8378	8.71836	7.65628	8.33744	9.50641	10.3956	11.5412	11.5824	9.84045	11.5908	9.2891	10.4529	10.1871	11.1175	9.74504	9.14045	8.71939	9.66475	9.0785	11.1745	6.98607	8.94588	11.4082	12.0787	6.82515	10.7936	8.45204	9.98772
CD55	8.1177	7.48253	5.74792	6.78803	5.80735	6.57092	5.76792	6.68313	6.46875	6.53154	7.74153	7.49482	5.57743	7.03661	6.3966	7.01112	6.64962	6.09592	7.43429	6.94907	7.45171	6.18646	5.63749	6.66078	7.32085	6.19298	5.89215	6.65735	8.11702	7.73627	6.75328	10.5746	6.98311	7.43696	8.66526	5.49857	6.4759	7.44981	9.76092	6.78254	4.80012	6.63952	8.15142	6.9279	7.12588	6.99774	7.80355	6.40718
CD58	9.67421	9.26137	9.0354	10.9554	10.0652	10.1135	9.70285	10.1151	9.91769	9.74081	9.13976	10.0616	9.49853	8.16757	9.66078	7.55589	9.90857	11.1806	10.9023	9.85075	10.1785	8.26068	9.13507	10.4495	8.9884	9.52454	10.7529	10.2962	9.84515	9.73704	9.77772	9.94462	10.1318	9.39075	9.62346	9.69879	10.7146	9.56594	9.27081	9.92422	8.2529	12.1013	9.71347	10.5322	7.79357	10.2066	7.33136	9.19173
CD59	13.6893	13.8499	14.6536	14.6722	12.6059	13.9909	12.8537	14.8487	13.1967	13.9712	14.1553	13.9688	11.8574	14.9609	12.1668	13.6601	13.4213	13.1963	14.7901	14.002	15.1996	13.7419	13.1458	13.356	13.8466	12.0665	13.8463	13.3141	16.6259	14.3951	13.4569	12.3136	14.9704	13.3565	12.9694	13.4056	12.7575	13.1126	11.6688	13.5397	10.4236	15.099	13.9866	13.6318	13.283	13.7992	12.7928	14.1747
CD6	5.38543	3.42492	4.70044	5.76607	5.80735	6.02326	6.20711	5.69711	4.16993	4.17473	5.27016	6.52529	5.08746	5.08831	4.58496	5.84373	4.81301	4.75489	6.88484	6.14812	5.69516	5.12928	5.9305	3.86493	6.2604	2.80735	7.37652	6.53574	5.72601	5.67356	3.32193	8.59399	5.84423	5.84624	6.39609	4.39025	5.17792	7.52599	9.10093	6.8857	3.70044	4	4.43029	6.84887	5.08746	5.15745	3.95884	5.04439
CD63	12.6569	13.1257	14.1223	16.4629	14.2605	15.2307	14.9923	15.3139	14.3901	14.7065	14.1945	14.9458	14.0933	15.2752	13.4599	13.6721	14.9639	15.4641	15.9985	14.3087	15.8526	14.9523	15.1769	13.4749	14.8413	14.2406	14.941	15.1874	16.5889	14.7106	14.4179	14.4259	14.7358	14.8208	14.464	14.0871	14.2378	14.8336	12.7522	15.5462	12.9892	16.8677	15.4543	14.6961	13.8075	15.2185	12.1592	14.3091
CD68	8.28744	6.11291	8.73911	11.9443	9.3317	11.2394	9.32681	9.92964	9.57042	10.1082	9.28084	11.2931	8.40922	6.22304	9.59401	7.02647	10.0069	10.5062	12.8838	9.40231	12.2692	8.66945	8.24151	9.16206	7.87977	10.5236	11.1991	11.0485	9.40748	11.4004	9.06453	11.0254	9.07213	10.8514	9.45123	9.72576	9.78318	8.92523	8.24921	11.062	9.2213	9.64155	11.3551	11.1419	6.49937	9.56419	6.65492	10.2246
CD7	3.79909	3.16993	4.70044	6.71658	5.80735	5.88362	6.19397	6.32463	4.64731	5.0009	4.90689	4	8.5598	4.90689	4.58496	3.45943	5.78712	4.75489	7.78228	4.57168	6.37782	5.12928	4.70044	3.45943	3.32193	10.1535	6.55397	5.24793	6.18785	5.3466	3.32193	5.12928	5.20398	6.25493	5.09972	4.48478	4.08746	6.35032	5.04439	7.55136	3.96809	4	4.82883	6.68818	5.08746	5.20516	3.32193	5.04439
CD70	3.58496	3.16993	4.70044	5.15866	5.80735	4.9542	4.85798	4.24793	5.15583	3.58496	4.90689	4	5.08746	4.90689	4.58496	5.91121	6.84649	4.75489	6.29664	4.52356	4.90689	5.12928	4.70044	3.45943	6.93133	2.80735	5	5.24793	4.75328	3.58496	4.70321	9.03659	5.20398	6.14954	6.87652	9.17288	6.13134	7.78562	9.79159	7.31316	5.5292	8.82206	3.16993	4.91552	5.08746	4	3.32193	5.42425
CD74	10.3516	9.89715	11.3291	13.7931	12.7888	13.9955	13.1623	13.7699	12.0935	13.7068	13.6221	14.2467	11.6347	8.56796	12.6881	9.77075	14.3935	13.3528	15.7966	13.1794	15.0818	11.7484	11.9661	10.348	11.4591	12.7444	14.6917	14.1523	14.3324	14.9298	12.1379	11.8012	12.7888	13.8879	11.1833	10.6641	11.1603	15.8637	9.04418	14.2576	12.6296	12.244	14.7674	14.4704	8.55964	14.7429	10.5434	12.4022
CD79A	3.58496	3.16993	4.70044	7.72799	5.80735	5.70155	8.27868	8.90584	4.16993	5.0009	6.02724	6.283	8.91456	4.90689	5.17433	3.45943	5.78712	4.75489	7.71067	4.52356	5.39506	5.41244	4.70044	4.38059	7.57092	4.69933	9.46557	7.9648	5.55275	3.58496	4.79286	6.76699	6.69947	4.93593	5.58976	8.51049	4.08746	6.43179	6.8711	7.97034	3.70044	4	3.16993	9.18311	5.26529	8.1644	3.32193	5.04439
CD79B	3.58496	3.72028	4.70044	7.53372	5.80735	5.58586	7.32903	7.29838	4.8535	5.19653	6.66164	7.04407	7.65514	4.90689	4.58496	6.56362	5.38059	4.92505	7.5205	4.57168	5.19692	5.25814	4.70044	4.81404	8.96674	5.21257	8.5214	7.84191	7.40752	5.21839	3.32193	9.01221	5.68566	6.40003	7.41109	7.96913	5.67807	7.96058	9.5505	7.26613	4.17792	4	3.16993	7.81698	5.08746	7.18725	3.32193	5.04439
CD80	5.62293	3.96532	5.44228	6.6414	6.39129	6.75596	6.05572	6.70929	6.26735	6.43146	5.63081	6.33485	5.08746	4.90689	5.83719	7.2385	5.98025	6.94064	8.95739	7.10538	7.29168	5.61677	5.35085	4.86691	7.32085	6.65707	8.83709	7.4793	6.28355	6.1297	5.41785	9.22359	7.15431	6.2032	7.56697	3.90689	5.50239	7.52599	9.83638	6.59753	5.13709	5.32948	4.26903	7.4797	5.08746	6.57743	3.63575	6.22516
CD81	13.3903	13.8761	13.6521	14.6027	12.5905	13.8625	12.4718	14.6627	13.7317	14.3988	14.4771	15.2409	12.7354	13.9631	13.2677	11.9515	13.083	13.1964	14.8373	13.9338	14.8949	14.2651	13.452	13.6997	14.3043	13.5446	13.2249	13.6557	14.9285	14.9684	14.5295	12.431	13.5242	14.2386	13.3604	13.5123	13.3492	13.103	8.6681	13.4513	12.5572	14.8905	14.8735	14.2031	13.1282	13.9012	13.8303	13.7229
CD83	7.45187	7.43254	5.98322	9.05675	7.90527	10.5314	7.37043	9.07165	7.75228	7.2427	9.1537	9.72557	7.95338	7.31288	7.53185	9.04092	10.09	8.70259	10.6579	10.0197	8.86716	6.43196	7.69188	7.58474	9.03075	8.39588	9.96535	9.37916	9.79899	8.50522	7.81243	9.87866	7.51017	9.39652	9.23582	6.8993	7.21276	7.22439	9.40124	7.67885	6.91492	8.36435	11.5123	9.49484	5.08746	8.6458	9.84343	8.91588
CD84	8.32157	6.86691	8.80439	11.5355	8.44559	11.2835	9.89441	10.1346	9.93481	10.1363	9.35346	11.9129	8.37304	5.65878	9.15411	7.57682	8.98274	10.0492	12.5718	9.73715	11.6468	8.73491	7.30369	7.70508	9.79146	9.92954	11.2225	11.1374	9.73279	11.3306	9.20178	10.7981	9.39887	10.8472	9.80888	8.46463	8.3815	9.08905	9.93332	10.9828	6.62483	8.14073	11.6824	11.0205	5.7126	9.66754	7.91952	9.81399
CD86	6.40327	5.13381	5.64616	8.19057	7.9648	8.58222	7.52505	8.08937	7.73281	7.60644	7.6768	9.2262	6.01302	4.90689	7.37504	7.35226	7.10518	8.05208	10.1208	7.61934	8.57981	6.00428	5.09085	6.41836	3.32193	8.23242	9.41777	8.34558	7.22689	9.02337	6.88142	8.90361	7.34314	8.4661	7.87036	5.92837	6.14486	7.85624	9.48549	8.04461	4.73552	5.78346	9.17762	9.69289	5.08746	7.54241	5.96162	7.49129
CD8A	4.91839	4.51916	5.44228	8.93605	8.43359	6.50875	7.36457	9.14552	6.13525	7.2427	6.94451	7.60444	7.56544	6.06674	6.43896	5.87774	6.66576	5.34873	9.68965	6.34234	7.47816	7.053	5.82043	4.96625	7.92541	7.03837	8.32112	7.89233	8.54114	7.54959	5.47314	8.23132	7.19417	8.80687	6.53201	5.19574	5.43896	8.28683	8.63158	7.51964	4.80012	4	6.59947	8.69745	5.08746	6.77952	6.28374	5.49729
CD8B	4.5509	5.02989	5.02237	6.43413	5.80735	5.49281	5.85375	6.60155	4.47054	5.31397	5.51223	5.54102	11.7037	6.23419	6.73227	6.77768	4.75382	5.57471	7.07596	4.52356	5.10894	5.12928	4.70044	3.45943	6.63445	5.31687	6.08406	5.24793	6.72601	4.65306	3.32193	8.7199	5.56955	6.72765	6.6953	3.90689	6.30797	7.81634	9.44923	5.34908	4.86196	4	5.31615	6.1102	5.08746	5.33914	5.30195	7.21548
CD9	12.095	11.7724	12.4576	11.235	11.362	13.4667	14.3931	10.0267	12.4282	12.5214	12.5304	12.7204	11.7396	13.6324	8.87009	12.4461	11.4976	14.8922	12.1457	11.0763	12.558	14.8991	9.49257	15.0021	12.5527	12.5228	12.6347	14.008	8.44518	12.4628	13.0364	9.7664	13.6367	11.8511	11.1885	12.274	12.5578	12.217	9.94577	12.1792	14.1153	12.7691	14.0771	11.7626	12.8131	13.4735	10.2844	12.6119
CD96	5.73769	7.27128	5.02237	7.35694	6.57713	7.76255	9.3041	7.81538	5.82833	7.30058	6.12763	7.51743	5.92695	4.90689	6.37069	4.52482	6.64962	6.85699	9.1819	6.83453	8.15649	5.95489	5.62117	5.81532	7.78398	6.01881	9.6995	9.30202	7.91695	7.39549	5.36036	5.12928	8.01497	7.58586	5.41312	4.8125	4.95373	7.97877	5.04439	9.62406	5.08619	5.37712	6.02192	9.41659	5.08746	8.01229	3.37156	5.22304
CD97	7.23458	7.12784	8.14093	10.0298	8.89573	10.7717	9.93832	9.81359	9.83649	11.2686	8.32076	10.1583	9.8041	8.02791	7.23314	7.95041	9.36034	9.86225	10.9574	8.85477	10.4411	8.14155	8.80694	9.49187	9.22564	9.55679	10.444	10.0098	10.0601	10.0528	7.76891	9.97967	8.71894	9.86477	8.90117	9.64326	10.7157	10.1003	9.15765	11.0737	9.35645	10.6552	10.1905	10.7577	8.20247	10.7956	6.65492	9.2839
CD99	11.336	11.7071	10.8904	14.3151	12.4977	12.6668	11.3153	12.0059	11.6649	12.2724	13.0453	13.2874	11.4338	14.6496	10.6644	10.1607	12.7763	11.621	13.4408	13.4487	13.7106	11.7165	13.2136	12.6927	13.714	12.3185	13.2462	12.6487	13.3314	12.6268	12.6834	11.8817	12.9072	13.2313	13.7095	12.5805	10.9376	9.57792	9.41562	13.2274	11.9631	12.5222	13.2374	11.615	11.3576	12.2711	11.4468	12.4882
CDH1	12.8855	13.4365	13.9658	11.9685	10.4145	12.9876	15.2465	6.45418	13.1294	12.9162	9.67976	9.73523	13.0636	14.6593	13.2542	10.9362	11.9049	13.6348	8.87095	13.3773	9.37443	12.5738	13.1871	11.8709	12.0387	11.562	12.6716	14.6593	9.82623	10.4919	13.4665	10.3423	12.4293	11.0857	11.8646	12.1703	12.754	12.6423	11.8923	11.9612	10.6389	12.1377	8.34629	13.2757	13.3061	13.6691	5.80941	11.718
CDH5	5.60288	5.2765	6.48591	8.39896	5.87529	7.03441	6.84962	6.6565	6.49985	7.80961	7.76255	8.42063	6.43563	6.75889	6.25229	6.20828	7.32436	6.46385	8.42375	7.2465	7.23064	6.64933	7.6279	7.34651	7.45129	6.34855	7.46695	7.0167	6.28355	8.435	7.82311	8.68944	6.83996	7.0247	7.81813	6.86443	7.10758	7.19357	8.99232	7.73512	6.03826	6.67821	7.24603	7.39189	6.08958	7.18725	7.25493	6.59425
CDK1	11.7811	8.19643	10.5665	9.33851	11.08	9.70491	10.0223	9.57781	11.5966	7.98766	7.11718	8.06953	11.205	11.3905	11.0173	12.0498	9.86729	11.0649	8.83292	10.6194	9.632	10.9912	9.78069	11.6403	9.96529	10.8311	9.61721	9.90322	8.75966	6.5572	10.4257	9.85141	10.5971	10.3366	9.80888	11.3144	11.4817	10.0235	9.45968	10.4062	11.1193	9.14162	5.68004	9.21885	11.797	9.33219	4.44559	10.5669
CDKN1A	6.93923	6.11291	7.09286	9.79407	9.75302	10.2795	10.1778	9.84645	9.50506	9.60661	8.79526	8.6527	8.36286	9.45288	6.66959	8.84326	10.3543	10.53	9.97788	9.61237	9.53232	7.17662	8.19259	9.35834	8.0542	8.96746	8.98877	10.2267	8.04794	9.55046	9.46305	9.16393	9.02694	9.58024	9.00607	8.53286	8.78267	8.08332	9.57314	8.11525	9.25054	11.0905	9.82308	9.56752	6.64342	8.76563	7.17413	9.26959
CEACAM1	8.27798	7.48253	5.76739	7.33324	7.13873	9.2584	9.0747	8.60437	5.89966	11.322	5.29902	4	9.25974	5.57228	8.68208	5.91121	8.89987	9.72463	6.78882	7.75669	5.50239	6.14303	10.1113	5.45253	8.94477	7.66966	8.50625	8.57894	10.4233	4.83845	9.06453	8.52666	8.87197	6.30488	9.14685	4.65821	9.15846	8.6749	9.112	8.7038	6.58856	12.4052	5.23113	10.1181	6.05355	9.06854	3.37156	7.14883
CEACAM6	7.08364	5.56346	10.6958	3.58496	15.0522	13.277	11.4105	4.24793	7.53737	14.6121	10.838	10.8744	8.10805	11.3027	9.17178	14.4522	13.8155	7.89857	7.9778	4.87184	11.8889	15.4733	6.05745	9.283	3.32193	16.3323	13.8257	10.8808	4.58496	7.41024	10.8764	8.80048	13.5342	7.79266	15.0672	5.07895	11.8134	10.1147	10.0794	14.1391	8.53524	4	3.16993	14.7478	5.08746	12.69	4.22265	11.1129
CEACAM8	3.58496	3.16993	4.70044	3.58496	5.80735	4.9542	4.85798	4.24793	4.16993	3.58496	5.11562	4	5.08746	4.90689	4.58496	4.23955	3.45943	5.31759	6.05398	4.52356	4.90689	5.12928	4.70044	3.45943	3.32193	2.80735	5	5.24793	4.58496	3.58496	3.32193	8.18839	4.70044	4.65707	6.73349	3.90689	4.5741	6.78188	8.51948	4.80735	3.70044	4	3.16993	4.75489	5.08746	5.33914	3.32193	5.04439
CEBPB	13.021	11.7572	11.4975	11.0905	11.6547	12.8758	12.434	11.28	12.7876	12.1229	11.1632	11.6431	10.5879	10.3177	12.7633	10.258	12.5038	11.4876	12.7112	11.3736	11.7729	10.9234	9.10892	11.4709	11.6169	13.2596	11.6302	12.3589	10.6329	11.6981	10.3992	11.6552	12.2494	11.044	12.3471	13.094	11.4528	12.6924	10.1305	11.5695	12.6799	11.4094	12.2009	13.7233	13.1598	12.2097	9.21284	12.2999
CFB	8.56894	7.53084	13.1836	8.66888	13.4667	13.2336	10.2261	7.63568	10.7784	13.038	7.89657	8.49085	7.89506	7.22468	10.3967	7.6279	13.0966	11.6966	10.0355	8.47622	9.47429	10.4922	11.3336	6.67567	9.79146	9.67417	10.9287	10.1944	8.50985	7.88056	6.66107	8.65041	12.323	7.6453	10.2179	9.24248	10.6679	12.4512	8.81916	11.3357	11.3013	6.18309	6.33932	7.41261	6.56041	11.7834	6.2447	10.2076
CFD	5.66221	5.83365	10.2227	9.13422	7.13134	9.54017	7.9909	7.44601	8.55582	8.09793	6.49633	8.06953	7.90352	8.11333	9.69085	6.54241	7.39378	8.0284	9.72381	7.36124	9.28725	7.07628	7.14129	6.41836	7.32085	9.4232	9.87736	9.4815	5.95233	8.71524	7.17622	8.273	6.63358	8.09212	6.29774	8.82369	5.99073	7.29866	7.43438	9.1416	7.47622	5.95047	8.88865	8.9571	6.29866	7.72479	4.51286	7.99989
CFI	7.16108	8.0908	6.88509	10.5579	11.9604	11.2525	7.33503	9.69396	8.67948	10.932	10.3772	11.3303	7.849	5.25323	11.8093	7.1151	11.7474	11.3999	12.1044	9.45171	11.2346	7.26538	7.9194	10.4495	9.57956	9.0604	11.2514	8.85792	10.1183	9.44369	8.65041	9.82712	11.1303	8.81551	10.0657	7.86709	10.7011	12.185	8.59414	11.493	10.5745	5.51159	10.1621	10.0325	5.08746	12.2994	5.30195	9.48866
CFP	3.58496	4.17393	4.70044	6.02481	5.80735	6.74241	5.75007	4.24793	4.80478	5.0009	6.62775	5.54102	5.08746	4.90689	4.58496	5.97568	5.4192	5.62615	7.88801	4.52356	6.26078	5.12928	4.85947	3.86493	3.32193	4.35262	5.98254	5.24793	5.24603	5.0027	5.67525	9.11892	6.85661	5.6279	6.53201	5.25096	4.53419	7.47565	9.51084	6.45385	3.70044	4.58436	5.47281	5.53574	5.08746	5.4219	5.48059	5.04439
CHIT1	4.16993	3.16993	4.77452	6.29389	5.80735	7.06706	8.10392	7.6761	4.70155	5.57077	6.58135	7.90785	5.08746	4.90689	7.71857	6.1813	4.48929	6.39146	6.08661	4.61883	7.71184	6.30943	5.1375	5.58376	6.74039	7.81897	5.27202	10.1894	5.6985	4.92267	5.30049	10.0711	6.2737	9.05338	6.53201	4.73715	5.732	7.93286	9.59384	5.58195	4.59694	5.37712	6.6659	8.70307	5.08746	5.50016	3.5097	7.01179
CHUK	10.4904	10.0836	10.4284	9.29009	10.3045	10.6203	10.9012	9.22489	9.63646	9.7846	9.93998	10.0883	10.2133	10.3584	11.0762	9.45716	9.75108	9.83384	10.35	10.3878	10.9012	10.5132	10.8552	9.68897	10.2869	9.81418	10.3125	10.9933	9.28119	10.1259	10.1119	10.2975	10.3472	9.83957	9.57181	9.58284	10.0958	9.34185	9.56832	10.3755	9.69078	8.97332	10.4785	10.5472	10.5844	9.89482	9.88842	9.75266
CKLF	10.2697	9.40827	10.4467	10.2292	10.7137	11.3145	11.3016	10.1822	10.7186	9.92472	9.17145	11.02	10.5703	10.89	11.1516	9.85891	10.0658	12.0205	11.1003	11.108	10.6889	9.15823	11.1263	8.66871	9.88676	9.87515	11.1844	11.1177	9.85607	10.0806	10.2568	8.86323	10.8753	10.178	10.4559	10.6411	9.75188	9.31347	8.65299	10.8655	10.3405	11.1363	10.1271	11.4913	11.1177	12.0133	8.27942	10.1096
CLEC4A	6.83996	6.85175	7.9188	8.66888	7.09371	9.29563	8.25049	7.46148	7.36282	8.19274	8.27771	8.79818	7.22564	7.10622	6.55888	7.27743	8.50617	9.17542	11.5641	7.88209	10.3243	9.70643	7.147	7.63103	8.24612	7.68916	10.2002	9.1236	7.3644	8.86688	8.04914	9.39384	8.29669	8.24074	8.72322	6.41193	7.62848	7.82642	9.5125	9.67893	6.03826	6.67821	8.64695	8.82925	5.08746	8.25191	7.97424	7.22632
CLEC4C	3.58496	3.16993	4.70044	3.58496	5.80735	4.9542	4.85798	4.24793	4.16993	3.58496	4.90689	4	5.08746	4.90689	4.58496	4.52482	4.48929	4.75489	9.09624	4.52356	4.90689	5.12928	4.70044	3.45943	3.32193	2.80735	5	5.24793	4.58496	3.58496	4.0027	5.12928	4.70044	3.16993	3.70044	3.90689	4.08746	4.24793	5.04439	4.80735	3.70044	4	3.16993	4.75489	5.08746	4	3.32193	5.04439
CLEC5A	8.12122	6.94028	8.15213	8.08098	5.80735	10.7066	7.34696	5.40803	9.74076	8.29604	7.64328	9.89476	6.19908	5.78764	6.472	5.08874	6.99447	9.4134	10.3348	9.25795	10.052	5.64818	4.70044	6.74739	6.63445	6.84285	11.592	9.40109	4.58496	9.02337	7.09043	8.29338	7.67864	9.57005	8.25795	4.39025	6.74497	6.97545	5.04439	10.7473	5.56682	8.16812	9.60337	9.81215	5.08746	8.17637	8.65907	6.55182
CLEC6A	3.58496	3.16993	4.70044	3.58496	5.80735	4.9542	4.85798	5.12598	4.16993	3.58496	4.90689	4	5.08746	4.90689	4.58496	5.87774	4.5601	4.75489	5.16993	4.52356	4.90689	5.12928	4.70044	3.45943	3.32193	2.80735	5	5.24793	4.58496	3.58496	3.32193	8.72741	4.70044	3.16993	6.53201	3.90689	4.85947	6.97545	8.59096	4.80735	3.70044	4	3.16993	4.75489	5.08746	4	3.32193	5.04439
CLEC7A	8.01903	6.03474	7.81935	9.87016	7.71039	11.2991	9.81631	9.24743	8.8213	10.4512	9.25703	10.763	6.92624	6.06674	7.92618	7.66754	9.62467	10.017	12.303	8.5982	11.2647	8.11087	7.02192	7.55305	7.57092	9.54075	11.1536	10.4825	8.46976	10.8376	8.95713	10.749	8.67274	9.96532	9.51278	8.31116	7.41363	8.68047	9.15337	10.8101	8.0814	7.64205	11.7132	10.3391	7.45039	9.82424	8.71366	9.24586
CLU	4.16993	3.16993	4.98914	5.61706	5.80735	5.42727	4.85798	4.24793	4.16993	6.04745	8.41312	8.25574	5.08746	4.90689	4.58496	5.08874	3.62059	4.75489	7.73152	4.98368	8.43409	5.12928	5.01792	3.51602	3.32193	2.80735	5	5.24793	4.58496	8.2097	4.14568	8.77893	4.70044	7.21965	5.88874	3.90689	4.92315	6.71836	8.22081	5.19692	3.70044	4	8.42513	5.83086	5.08746	6.29939	7.37721	6.60259
CMA1	3.58496	3.16993	4.70044	3.58496	5.80735	4.9542	4.85798	4.24793	4.16993	3.58496	4.90689	4	5.08746	4.90689	4.58496	3.45943	3.45943	4.75489	5.16993	4.52356	4.90689	5.12928	4.70044	3.45943	3.32193	2.80735	5	5.24793	4.58496	3.58496	3.32193	5.12928	4.70044	3.16993	3.70044	3.90689	4.08746	4.24793	5.04439	4.80735	3.70044	4	3.16993	4.75489	5.08746	4	3.32193	5.04439
CMKLR1	7.71727	9.0817	8.68622	11.4732	8.29471	11.1828	8.94959	9.64387	8.5705	10.4782	8.66491	11.0279	8.98681	7.25285	8.11286	7.27743	9.04884	9.38198	12.2463	10.0219	11.0425	8.82187	9.31854	8.04996	11.1247	9.72236	10.9428	10.5331	9.48794	10.7435	9.16027	9.51603	8.61772	9.9497	8.80603	8.52172	8.8227	8.4325	9.29046	10.6709	6.79312	8.46716	10.8933	10.3364	5.92671	9.14675	6.90063	9.66596
COL3A1	11.2394	9.33125	13.7126	16.795	12.7619	15.3167	12.3103	11.9131	13.2303	15.2566	9.51968	13.0956	14.1296	12.5352	12.1723	9.65483	13.6962	14.5798	17.2967	14.9911	11.859	14.0583	14.2104	14.4383	17.2438	13.6471	15.4157	14.8931	12.1219	11.38	14.5553	12.499	13.2482	11.2089	14.8366	13.4259	14.8607	10.7721	11.3163	16.6546	12.0434	12.9169	12.8425	13.8171	8.7384	13.7802	5.09845	11.3937
COLEC12	6.51475	9.87486	7.67687	9.35036	6.31506	9.36295	7.82642	7.74106	6.88765	9.04958	9.45835	9.60942	7.19377	7.65428	4.58496	6.33664	8.77896	9.0112	11.3811	7.92469	11.3121	6.94953	6.93864	6.53652	8.59563	8.87667	10.0346	9.60377	7.67758	9.92032	9.37145	8.16641	5.56955	8.81551	7.33878	7.48599	7.24413	7.63321	8.52943	9.45204	5.95536	7.71816	9.72521	8.57403	5.08746	9.38735	7.77643	8.54458
CR1	6.1914	7.43254	7.37339	10.2609	7.78306	9.92878	8.25049	8.434	7.37121	9.1554	8.50307	9.17025	7.62469	4.90689	6.48816	7.74362	9.71663	9.63183	12.3734	7.53629	11.6733	6.44989	5.74685	5.99118	7.45129	10.3099	10.8754	10.2414	8.19776	8.98459	7.88557	10.681	7.66448	9.16584	10.0431	8.72503	8.38991	8.70801	10.8614	9.66631	7.08023	6.42928	9.339	8.70587	5.49729	8.4475	5.57803	8.78666
CR2	4.41954	3.42492	4.70044	5.90111	5.80735	5.55551	6.62366	4.24793	4.16993	4.17473	5.08279	4	6.04418	4.90689	7.50016	4.43563	8.23582	5.4941	6.57516	4.52356	4.90689	5.12928	4.70044	3.9644	7.01814	5.74766	5.73444	6.79623	4.58496	3.58496	4.27575	6.24565	4.88557	5.16952	6.01792	4.65821	4.31542	4.24793	5.04439	5.91001	6.1416	4.73823	4.82883	7.19052	5.08746	7.68342	3.32193	7.54411
CREB1	9.61789	10.4188	9.39693	9.75447	9.61785	9.78891	9.59472	10.0754	9.78549	9.89213	9.94457	10.2556	9.42683	8.60774	9.42748	9.41124	9.47241	10.3061	9.98655	9.75562	9.80761	9.599	10.072	10.2125	9.46066	9.6243	10.2355	9.74419	9.62015	10.1848	9.5904	10.3545	9.96645	10.041	9.93279	9.23566	10.3461	9.50134	9.83906	9.83846	9.28482	8.76042	10.4026	9.90898	9.52197	9.50841	10.5986	9.13114
CREB5	8.45894	8.70169	5.87946	8.37595	6.39129	8.23941	5.91886	7.92011	9.23244	8.27449	9.49326	10.8232	6.57652	8.19972	8.46172	7.10066	7.6094	9.98664	9.88108	9.15038	10.3133	8.67518	5.70099	7.39206	7.3875	7.28937	8.73152	7.8029	9.56415	10.9935	7.56773	9.44031	8.37959	9.88134	8.19106	5.85922	9.72323	7.93286	9.60957	7.848	4.92172	9.3443	11.8498	8.9453	5.08746	7.17542	9.99512	9.18619
CREBBP	5.99005	7.03705	5.46663	5.83517	5.80735	5.04527	5.10559	5.64386	4.8535	6.37851	6.74833	6.2294	6.29664	5.96139	4.58496	6.26097	5.9542	6.23477	6.18031	6.69933	6.04155	5.85075	6.82909	5.10392	7.32085	5.67129	6.33807	5.24793	6.61279	5.67356	6.21878	8.58575	5.03914	6.76381	6.65621	4.95187	5.9607	7.3831	9.06485	6.11499	5.5292	5.81839	6.29811	5.13093	5.08746	5.61029	7.47314	5.40531
CRP	3.58496	3.16993	4.70044	3.58496	5.80735	4.9542	4.85798	4.24793	4.16993	3.58496	5.78241	4	5.08746	4.90689	4.58496	6.36107	4.33628	4.75489	5.16993	4.52356	4.90689	5.12928	4.70044	3.45943	3.32193	2.80735	5	5.24793	4.58496	3.58496	3.32193	8.51802	4.74953	5.46172	8.12091	3.90689	5.2292	7.28411	9.79159	4.80735	4.52231	4	3.16993	4.75489	5.08746	4.24336	3.32193	5.04439
CSF1	7.65535	6.16289	8.09914	8.65939	7.28605	10.8019	7.31696	9.21578	10.0598	9.60374	8.85259	10.1654	7.35491	5.9479	9.81171	8.31705	10.1093	8.9034	9.86234	8.44402	9.65152	6.51948	6.9712	7.04974	8.53807	8.27184	10.4708	8.95006	7.84361	9.29708	7.20916	9.41726	8.63949	8.62209	8.48716	6.69613	7.69356	7.92351	9.12521	9.32479	5.60348	7.69014	9.81211	10.1503	5.08746	7.92973	8.04407	8.50295
CSF1R	5.15704	4.91791	5.60318	7.57471	5.80735	8.25366	6.16732	6.926	7.51483	8.28891	7.75208	9.21242	5.82375	4.90689	6.48816	4.90207	6.28188	6.66149	8.93961	6.97636	8.72325	5.37539	5.33092	5.34554	6.52027	6.65707	8.38879	7.44593	6.90497	9.08428	5.30049	7.66966	6.92125	7.98886	6.29774	6.63532	5.89893	6.48365	7.15451	7.78267	5.49057	5.0045	8.53586	8.39111	5.93993	6.90002	5.09845	7.20457
CSF2	3.58496	3.16993	4.70044	3.58496	5.80735	6.46041	6.05572	4.24793	4.16993	6.45713	4.90689	4	5.08746	4.90689	4.58496	4.23955	5.92766	8.11187	5.16993	4.52356	4.90689	5.12928	4.70044	3.45943	3.32193	2.80735	6.1635	5.24793	4.58496	4.55029	3.32193	7.52191	4.70044	3.16993	5.95466	3.90689	4.49249	6.00473	6.90207	5.07168	3.96809	4	3.16993	4.75489	5.08746	7.74906	3.32193	5.04439
CSF2RB	6.67694	5.77083	8.31029	10.0261	7.99774	9.52654	8.0684	7.90887	7.11499	8.2817	8.34527	8.68299	8.50518	5.70846	6.5741	6.75956	8.52395	8.78686	11.6499	9.083	10.2222	6.89166	6.42055	6.28947	9.47608	8.72407	10.3367	9.28325	7.94064	8.94977	7.89573	10.0887	9.56238	8.42152	9.08188	7.57501	6.64515	7.97877	8.90325	9.45832	5.98345	7.04603	9.09563	8.85978	6.52591	7.72479	6.05485	7.85755
CSF3	3.58496	3.16993	4.70044	3.58496	5.80735	5.42727	4.85798	4.24793	4.16993	3.58496	4.90689	4	5.08746	4.90689	4.58496	5.02901	5.49346	4.75489	5.16993	4.52356	4.90689	5.12928	4.70044	4.30597	3.32193	2.80735	5	5.24793	4.58496	3.58496	3.32193	7.10371	4.70044	4.49378	5.50398	3.90689	4.1127	6.10748	7.92142	4.80735	4.36036	4	3.16993	4.75489	5.08746	4.41549	3.32193	5.04439
CSF3R	11.5666	5.02989	11.8186	9.02009	7.6074	12.1053	7.97951	7.20936	7.75869	8.75031	8.81545	10.2043	6.82871	5.77215	10.7634	4.60881	8.32998	7.41244	10.2399	8.21907	9.99808	6.96832	8.64461	6.06048	7.32085	9.63945	9.10805	9.14456	7.30186	9.7046	11.4234	8.83567	7.98122	10.1094	8.86731	7.16611	6.8301	6.10748	5.22612	9.97917	4.07639	6.51712	9.84116	9.16488	7.74174	9.47968	7.76957	8.25616
CT45A1	5.26303	4.91791	5.1469	6.02481	5.80735	5.35861	14.6042	5.20163	7.46066	6.32373	11.8959	7.1919	13.8659	7.51246	7.96145	10.2709	5.78712	5.72356	7.21539	5.49185	6.06501	5.13052	5.57107	4.70321	7.25087	4.1416	7.03155	14.1925	5.61294	6.32859	4.0027	11.4716	7.00574	7.0542	10.5008	6.17612	7.91624	10.3159	12.8487	5.27501	6.19061	5.71094	6.52982	6.12701	14.8624	5.50016	6.92552	8.93578
CTAG1B	10.5154	3.58015	5.11645	3.58496	5.80735	5.78241	10.6393	4.24793	4.16993	4.29352	4.90689	4	5.26303	4.90689	11.8859	6.03738	4.86987	5.00495	5.80168	4.52356	5.10894	5.64818	4.70044	4.38059	6.11041	5.4138	5.32841	10.074	4.58496	3.58496	3.32193	8.24184	4.97957	4.49378	5.09972	3.90689	4.08746	4.24793	5.04439	5.38474	4.66789	4.80941	4.82883	4.75489	5.08746	4.56864	3.32193	11.5009
CTAGE1	3.58496	3.16993	4.70044	3.58496	5.80735	4.9542	4.85798	4.24793	4.16993	4.69042	5.17951	4	5.08746	4.90689	4.58496	6.03738	3.45943	4.75489	5.16993	4.52356	4.90689	5.12928	4.70044	3.45943	3.32193	2.80735	5	5.24793	4.58496	3.58496	3.32193	9.33602	4.70044	5.37086	6.97522	3.90689	6.15805	7.09698	9.15765	4.80735	3.70044	4	3.16993	4.75489	5.08746	4	3.32193	5.04439
CTCFL	3.58496	3.16993	4.70044	3.58496	5.80735	4.9542	4.85798	4.24793	4.16993	3.58496	8.37959	4	10.9099	4.90689	4.58496	6.64515	3.45943	4.75489	5.16993	4.52356	4.90689	5.12928	4.70044	3.45943	3.32193	2.80735	5	5.24793	4.58496	3.58496	3.32193	8.98108	4.70044	3.16993	7.00675	3.90689	6.01992	6.86245	9.17468	4.80735	3.70044	4	3.16993	4.75489	5.08746	4	3.32193	5.15664
CTLA4	3.58496	3.58015	4.70044	7.25974	5.80735	7.85275	8.36313	9.40009	5.82833	7.01937	6.45828	8.24222	8.09329	4.90689	6.43896	6.4545	7.37426	6.90977	10.2345	6.81455	7.66654	6.30943	4.94111	4.05745	7.3875	6.29848	9.47184	8.49173	8.99529	6.58346	4.79286	10.6926	7.83365	8.43279	7.12608	4.8125	5.80116	8.30857	9.52252	9.42662	5.98345	5.95047	5.68004	9.63526	5.08746	8.472	3.37156	5.32697
CTSG	3.58496	3.42492	4.70044	5.76607	5.80735	4.95513	4.85798	4.24793	4.16993	3.58496	5.74066	5.70736	5.08746	4.90689	4.64789	6.12536	3.74739	4.75489	5.76182	4.52356	5.89191	5.12928	4.70044	4.75969	3.32193	4.84549	5.60377	5.24793	4.58496	4.55029	3.32193	8.29338	4.70044	5.5472	6.53201	3.90689	4.61294	6.90111	9.72671	4.80735	3.70044	6.18309	3.16993	4.75489	5.08746	4	3.32193	5.04439
CTSH	10.6918	11.0559	10.6044	9.62868	11.7849	12.1492	10.9032	11.1556	10.3793	11.6379	10.849	11.9151	10.2369	10.7597	9.79714	12.5071	13.8104	11.1358	12.7226	11.0391	11.4031	10.8259	10.0682	11.7962	11.7622	11.3711	12.3685	11.4738	10.9689	11.4395	10.9342	9.89544	11.8605	10.5381	11.1987	10.6006	11.7457	11.0574	7.58834	12.1511	9.77362	12.3135	12.2071	12.3077	10.0184	12.4894	9.63296	12.2677
CTSL	9.51304	7.79889	10.5707	12.6277	10.6855	11.7131	10.5494	11.9698	11.1711	9.97228	9.53955	10.9656	10.2536	9.19729	11.6408	7.79818	10.863	11.8292	13.1798	10.2221	12.1661	10.0863	9.70615	9.3117	10.3043	12.3177	11.6675	11.0788	12.4421	10.6224	9.89371	11.6303	10.971	11.2007	11.1953	12.5124	9.18455	8.478	5.69572	11.9998	8.45718	12.4252	11.0446	11.2491	10.0246	10.8129	8.95029	11.0282
CTSS	10.7113	8.98442	10.6199	13.1352	14.1675	13.119	12.0826	12.1105	11.6751	12.0173	11.2001	12.8951	10.2358	8.01809	11.265	9.94603	12.0403	13.0771	14.2645	11.7458	13.1948	11.1211	10.3199	10.6762	11.09	13.6146	13.724	13.1199	12.8477	12.6672	11.0109	11.9314	12.7828	12.6334	12.7418	10.7926	11.9646	14.2016	10.2437	13.1433	10.524	11.0432	12.8867	13.7289	9.75922	12.9927	9.74027	12.2421
CTSW	3.58496	3.848	4.70044	5.90111	5.80735	5.95513	6.30779	5.47054	5.19417	4.40327	5.53667	4	5.08746	4.90689	4.86196	6.12536	4.48929	6.46385	7.00932	5.18388	7.31143	5.12928	4.70044	3.45943	3.32193	2.80735	6.94427	6.89845	5.92884	5.76792	3.32193	7.87314	5.17792	6.2032	5.50398	4.39025	4.68762	7.61007	8.33499	6.21742	4.07639	4	3.16993	6.8387	5.08746	6.08725	3.32193	5.54998
CX3CL1	8.7666	12.1304	7.87443	8.66888	5.80735	12	7.43321	9.31728	8.19751	10.6948	10.335	10.8345	8.7075	11.839	7.11811	5.97568	6.42156	12.2317	10.6646	10.1758	10.0681	6.28965	10.9412	10.7936	10.4903	6.19298	9.3049	8.68282	7.40752	9.88917	9.19357	8.0751	9.50289	7.94228	9.39883	6.02636	7.57524	7.34154	8.893	8.99076	4.80012	8.35843	9.18329	9.85949	5.08746	11.6789	8.3175	7.41304
CX3CR1	7.93734	7.44269	4.70044	5.90111	5.80735	5.80839	5.55857	7.28105	9.13704	8.81137	10.8661	12.5349	5.97062	4.90689	4.67638	6.12536	4.33628	7.36781	10.3734	8.07521	9.25953	5.12928	7.97195	3.64155	6.83895	4.69933	7.52231	7.10486	5.08576	11.435	6.86084	9.37482	8.84097	6.83365	6.80671	4.88362	7.05897	7.43671	8.68601	5.38474	4.17792	4	9.18896	8.97579	5.08746	6.34252	8.89151	8.66078
CXCL1	8.52168	7.6139	8.74896	9.39109	10.547	12.9795	10.2326	7.49201	11.2208	8.71349	8.59653	10.0769	7.42727	6.48269	7.32625	6.94825	13.0974	11.9785	10.8556	6.03166	8.99186	5.70901	4.88704	13.5524	6.93133	9.48597	11.9439	10.9253	6.52168	6.44741	6.21878	10.3	12.989	9.33773	11.4046	5.99435	9.27994	10.6312	8.45479	10.0764	7.91618	9.15537	7.37077	9.31929	6.15906	7.56079	6.80993	6.81801
CXCL10	9.68736	6.16289	8.44679	11.2092	8.51266	8.80835	9.81096	11.3081	10.1493	8.53193	7.80355	7.62542	6.51144	4.90689	7.05961	6.56362	9.66135	10.8939	10.4286	10.3928	9.98891	8.76208	5.57107	7.59261	8.59563	6.77136	11.556	9.98679	8.97822	9.49289	7.72404	8.48293	10.8748	8.99367	8.41861	7.36641	6.06286	10.2779	7.73322	8.63887	8.65367	6.97028	6.87689	11.8313	5.91337	8.90177	5.44659	8.42295
CXCL11	7.22149	4.35685	5.74792	9.86191	7.54751	6.21043	7.47711	8.96688	7.14466	6.91205	6.36545	6.283	5.08746	6.5659	5.23304	6.38509	7.75228	8.72045	7.9778	8.34643	7.7267	6.51948	4.70044	5.76075	8.94477	5.50494	8.88007	7.54381	7.64198	7.52278	5.30049	9.2655	9.46679	6.53169	7.26266	5.40463	5.851	9.53247	8.37234	6.95838	7.76242	4	4.94017	9.76187	5.08746	7.27901	3.32193	8.46691
CXCL12	8.50827	8.90234	8.16325	12.1104	7.99774	10.6945	9.37556	9.88434	7.43679	10.305	9.75492	10.7392	8.15375	6.30049	8.9987	7.27743	10.4447	9.44058	12.457	9.87992	8.596	8.76924	8.02569	9.23883	10.7469	9.73652	11.8584	11.8694	9.91397	10.4119	8.89775	7.73078	7.96602	9.32567	11.1764	8.85069	7.69356	7.9046	5.8089	12.5132	6.26134	7.59238	11.3588	10.2068	5.93993	9.73794	6.95	8.79214
CXCL13	6.54659	3.16993	4.88606	8.08098	5.80735	7.46858	9.08717	10.393	7.02192	4.92932	8.1079	5.54102	5.99209	4.90689	10.3734	4.23955	5.78712	4.75489	7.5205	7.03804	4.90689	7.88228	5.01792	5.22959	6.39609	5.95559	7.70867	8.72516	11.0016	7.90153	4.39506	7.50454	8.17931	10.381	5.09972	6.75435	4.08746	8.94848	5.04439	7.40276	5.80607	4.58436	5.61412	9.60255	5.69711	7.17542	5.86196	5.04439
CXCL14	5.47638	11.3666	5.87946	8.49821	10.438	8.18587	5.36177	8.33646	6.9674	8.46385	12.6202	9.39433	9.30843	4.90689	4.93499	6.49921	6.74389	6.80219	11.5436	9.39727	12.8151	11.4307	8.64461	10.7894	9.80371	7.70846	5.05615	8.7321	7.03155	11.1959	9.37145	8.71232	8.34465	9.11069	7.28854	5.99435	5.64068	7.74369	8.65907	7.62022	4.36036	4	9.07743	9.97784	5.08746	10.2269	7.29361	8.803
CXCL16	9.9977	10.2047	8.98208	10.2766	11.2515	11.2352	9.40714	8.59734	10.3165	10.5366	9.4775	10.821	8.62106	8.94111	8.95855	8.8346	9.8194	10.7638	10.9739	9.39391	10.8172	9.85012	10.1266	8.79607	10.3129	10.9753	10.8115	10.2726	8.32454	10.4988	9.04641	8.98738	9.71153	10.2753	9.77274	8.61912	10.1572	9.89049	7.68061	10.1007	8.13878	8.51594	10.8899	10.5299	8.59137	9.90387	8.32688	10.0927
CXCL2	7.36527	8.03832	10.4907	8.97487	11.243	13.8178	10.2729	7.86289	9.14932	9.75384	9.94686	10.0921	9.22971	6.93605	8.11811	7.8159	13.1498	12.1413	12.1683	7.70328	10.7581	6.78267	6.09339	10.7197	8.35014	10.9673	13.2933	11.0374	7.02048	8.29145	6.01033	10.6358	9.76866	9.25115	8.17732	8.84624	9.99983	12.5071	8.75836	10.214	6.72806	6.93887	8.53586	12.6914	7.59096	9.78174	7.66263	12.137
CXCL3	5.92695	8.01809	7.17562	8.00798	9.00708	12.0855	8.48123	6.42291	8.94758	7.61787	6.73769	7.42484	8.6616	6.02813	6.71163	6.4545	11.2343	10.468	10.7151	5.82731	10.3047	5.12928	4.70044	10.7152	6.63445	9.0604	12.2644	9.2401	5.24603	5.98003	5.30049	10.388	7.42911	7.87768	8.04723	4.88362	9.4496	8.69704	8.06528	9.30399	6.62483	7.23917	7.08545	7.30588	5.08746	7.56986	5.00809	7.61581
CXCL5	5.23726	5.83365	6.12619	5.04658	5.80735	10.2454	7.80071	4.24793	5.40531	6.83567	6.12763	5.44989	5.08746	4.90689	6.73227	6.20828	10.9822	9.15808	6.80851	5.08746	12.1483	5.12928	4.70044	7.4187	3.32193	9.03009	11.8488	8.7997	4.58496	5.15015	4.39506	9.21827	8.60792	5.77716	8.12091	5.45253	5.97568	8.57682	7.11103	9.77775	6.67737	5.51159	5.04396	4.7939	5.08746	7.01123	5.00809	6.37851
CXCL6	5.95884	5.60021	5.76739	9.43072	6.51033	9.19822	7.91301	6.1821	7.32867	8.64245	8.07895	6.47994	6.95373	4.90689	5.74578	7.12928	10.9668	11.7033	10.6221	6.24108	7.4694	5.55182	4.70044	13.405	8.56712	7.50311	8.77268	11.0923	4.80529	5.0781	4.14568	9.6327	11.3937	5.91217	10.5389	6.77334	9.72658	7.9046	8.39433	8.41587	4.27202	6.12846	7.15644	9.99169	5.08746	7.02447	3.32193	5.44294
CXCL9	5.84398	4.73227	6.25644	11.3852	6.14893	6.80839	9.41424	11.3462	8.55213	6.32373	5.63081	4	6.59066	4.90689	7.33521	5.94392	6.74389	7.36028	8.44282	8.2417	8.54682	7.32975	6.50319	7.48744	8.67786	8.16425	11.4459	9.86587	10.8207	8.73873	6.63706	9.07834	9.09858	9.93787	7.2364	6.41193	6.0054	11.5171	8.70079	9.42234	8.22959	6.15603	6.6659	12.6882	5.54998	8.64151	3.75168	6.28836
CXCR1	5.31325	6.16289	6.21432	7.10035	6.47557	6.64487	6.54319	6.78529	6.07468	5.9782	7.34279	6.33485	6.14282	6.47314	5.36177	6.58436	6.28188	6.34625	7.5205	6.46287	6.75529	6.75409	6.16289	5.8679	7.78398	6.7343	6.53013	8.07799	7.06415	6.32859	6.92172	9.5247	6.47021	7.6453	7.60859	6.95012	6.43296	7.22439	8.85655	6.89809	5.60348	6.59991	5.80323	6.68818	6.37851	5.53792	5.51381	6.37851
CXCR2	3.58496	3.16993	4.70044	5.69349	7.17523	7.15076	5.7137	4.24793	4.59096	5.13422	7.60311	5.92576	5.08746	5.11312	4.58496	5.94392	6.9424	5.15218	8.19564	4.52356	7.59574	5.12928	4.70044	4.51791	3.32193	6.69613	6.26772	6.53574	6.75302	5.46401	8.05821	9.01221	6.23611	8.71744	7.26266	7.06221	6.27202	7.23955	9.45271	5.78241	3.70044	4	4.70764	6.45483	5.08746	5.61029	6.09908	6.2034
CXCR3	3.58496	3.16993	4.70044	6.88911	5.80735	5.64472	8.76901	7.34926	4.53169	6.50716	4.90689	6.91385	5.08746	4.90689	4.61883	6.36107	5.90063	7.7385	9.00518	5.05355	5.99322	5.12928	4.70044	3.86493	6.11041	4.69933	7.49185	8.47529	6.06415	5.46401	4.27575	7.27761	5.54905	5.37086	5.95466	5.19574	5.2292	7.19357	9.07623	8.24698	4.17792	4.73823	4.43029	7.26847	5.08746	6.23209	3.32193	5.04439
CXCR4	8.86245	9.16975	11.8027	10.8191	9.39643	11.9811	12.2369	11.6442	9.65553	11.0433	10.2335	12.184	13.1833	9.64891	10.924	7.7343	10.9725	10.1113	13.5049	11.9305	12.2246	9.89745	9.54115	9.54323	12.117	11.9639	13.4027	12.5053	10.9421	12.2564	11.6982	11.5637	11.2061	12.6131	10.7969	9.27938	13.0224	12.0746	10.3956	12.2437	8.53045	8.93796	13.9347	13.9023	7.54844	13.0173	9.68306	10.3336
CXCR5	3.58496	3.16993	4.70044	3.58496	5.80735	4.9542	5.21335	4.24793	4.16993	3.58496	5.11562	4	5.08746	4.90689	4.58496	4.96717	3.86295	4.88313	5.16993	4.52356	4.90689	5.12928	4.70044	3.51602	3.32193	2.80735	6.44361	5.24793	4.58496	4.55029	3.32193	7.4143	4.7137	3.16993	6.01792	3.90689	4.75916	6.95722	8.59727	5.02724	3.70044	4	3.16993	4.83592	5.08746	4.8334	3.32193	5.04439
CXCR6	5.87774	5.67073	5.23343	7.15553	5.8212	6.85898	7.21684	7.49201	6.5452	5.66192	5.56102	6.17353	5.41312	5.18468	5.75916	6.20828	6.49554	5.98208	7.81186	6.01436	7.03045	5.29829	4.70044	5.55213	6.52027	5.67129	8.17153	7.46271	7.95228	7.02691	4.95699	8.95571	7.21364	8.03403	7.00675	5.89409	5.732	7.9697	8.24921	7.82871	5.18626	4.66334	5.80323	8.3415	5.49729	6.85599	3.32193	5.63372
CYBB	9.70979	7.68398	9.47474	11.4236	8.67165	11.8852	10.145	11.1897	10.3466	10.4287	10.4338	11.8925	9.08321	6.25663	9.37178	7.46891	10.7606	11.4277	13.6963	10.4874	12.8718	8.38707	8.70981	8.36054	10.1781	8.68569	12.6692	11.4592	10.36	12.1019	9.20994	9.51603	10.6992	11.2089	10.2577	8.6139	8.96313	9.04658	8.96812	11.4181	7.63525	8.91794	11.5502	12.1486	5.84499	10.6203	9.00386	10.338
CYFIP2	8.51096	9.6915	7.34119	8.87169	9.13661	7.84649	7.59156	8.06926	7.27594	8.64245	11.8189	10.0807	7.73965	10.6872	8.36851	8.51995	10.0598	6.79103	9.57344	7.89166	10.5739	9.94487	10.7702	6.19002	8.59563	6.65707	8.56301	7.99972	7.08555	11.5745	9.85781	8.92336	7.25814	10.0953	8.41861	6.14731	8.3151	9.29545	8.88007	8.36321	5.23381	7.3746	9.75604	8.94052	9.43258	9.27764	12.182	9.26435
CYLD	9.86513	9.9209	10.2121	10.6447	9.51067	10.6102	10.7289	10.161	10.652	10.4875	11.3194	11.4304	9.47216	10.3616	9.13106	8.74025	9.67138	9.86893	11.4681	10.2419	11.5155	10.2033	11.0036	8.84602	10.3129	9.36973	11.255	10.9612	9.98108	11.4661	9.56518	9.84105	9.77414	11.0586	9.89966	9.83793	8.62249	10.8018	10.0658	10.4604	10.1208	9.84402	11.6136	11.0967	9.20548	10.2081	10.8451	10.2407
DDX43	9.23064	3.16993	5.99977	6.71658	9.6467	4.9542	7.65992	4.24793	4.8535	9.11155	5.67582	6.52529	5.08746	4.90689	8.36851	9.94603	9.17542	8.62892	6.62044	4.75114	5.50239	5.12928	4.70044	3.75702	3.32193	5.21257	6.3918	7.55949	7.73958	4.55029	4.27575	9.15279	8.68212	5.91217	7.26266	8.8728	8.74591	7.3831	9.16832	5.98162	8.33154	7.82528	8.03056	9.08746	5.08746	9.77781	6.34038	5.08704
DDX58	10.1626	8.79168	8.46483	7.99294	10.4176	9.62306	9.06213	7.85112	9.54464	10.1502	8.18369	8.39648	7.23917	8.36365	7.29893	7.72499	9.22528	10.4386	9.63824	9.98095	9.42748	8.47074	7.36877	7.73363	9.82793	7.92166	9.07967	9.13935	7.27426	8.86155	9.57153	5.12928	9.66155	8.38711	6.97522	10.119	7.86474	8.13289	5.74201	8.65721	8.08789	6.26153	8.16295	8.91654	6.67539	9.44545	7.57886	9.59679
DEFB1	3.8679	3.16993	4.70044	3.58496	5.80735	4.9542	4.85798	4.24793	8.64176	3.58496	5.0492	4	7.99362	5.23074	9.71258	7.36431	5.30012	4.75489	5.16993	4.52356	6.0881	5.12928	5.77689	6.40054	3.32193	5.4138	5	5.24793	4.58496	3.58496	3.32193	8.5691	6.69028	4.93593	7.31388	9.29255	4.7241	7.44981	8.49597	4.80735	3.70044	4	3.16993	4.75489	5.08746	4.56864	3.37156	5.04439
DMBT1	5.23726	3.16993	4.70044	3.58496	7.51373	5.64472	8.23137	4.24793	5.30342	4.854	4.90689	8.5901	5.916	5.08831	4.58496	4.23955	15.6491	6.13196	5.16993	4.52356	6.0177	5.12928	4.70044	3.75702	3.32193	6.84285	8.53939	5.24793	4.58496	6.60925	3.32193	5.12928	14.8141	10.1881	3.70044	3.90689	11.4386	6.97545	5.04439	4.93404	5.36807	5.98185	7.87073	5.89118	5.08746	8.38176	6.12081	12.3021
DOCK9	11.4264	10.7284	10.0381	10.2766	10.3143	10.0818	10.5514	9.10166	9.97675	11.7284	11.557	12.0778	10.8153	9.96453	10.9082	9.92984	10.8993	10.6435	10.666	10.9942	11.3371	10.3995	11.0008	11.2201	12.0593	10.7842	10.5116	10.6585	9.945	11.7517	10.928	8.65041	10.153	11.1052	10.7207	9.97509	10.2643	9.01608	9.17889	11.8687	11.4454	10.0804	12.1903	10.9916	12.0466	11.9375	11.8312	10.8565
DPP4	4.63227	3.16993	5.02237	5.45088	5.8212	11.7505	9.94225	4.24793	6.86394	11.7435	4.90689	6.73268	5.08746	4.90689	7.51609	3.45943	8.70667	8.04264	8.25437	5.08746	8.34576	5.12928	4.70044	5.26941	6.83895	7.74625	10.5402	9.85001	5.04264	7.86999	4.39506	9.79529	6.69947	6.03562	5.81967	3.90689	10.6275	9.09743	5.04439	9.30399	3.70044	4.41143	4.43029	11.2748	10.9439	12.3073	3.32193	9.22581
DUSP4	5.8268	8.78771	10.1677	11.2318	11.5607	10.4989	9.48325	11.4625	9.52968	9.9611	8.10381	6.98048	10.8406	11.9103	9.59214	7.95844	8.25729	9.56758	9.3291	7.6703	8.41595	11.7601	10.5692	7.34651	7.45129	10.9573	8.286	9.1236	12.8565	7.46761	11.8298	10.2435	8.90231	8.43279	10.3859	9.99741	9.28295	8.29412	9.99451	8.98205	5.60348	13.3422	7.75342	9.74288	7.94533	7.56079	8.12686	9.89418
DUSP6	8.21335	9.27279	8.36903	11.4813	8.94512	11.0651	11.7443	12.5717	9.60294	12.0344	9.7111	10.8613	9.35346	10.516	9.04601	7.10066	12.1785	12.945	11.783	9.74377	10.6983	7.96884	10.4842	10.5219	9.03075	10.4045	11.7589	11.5814	12.5331	10.4604	11.2835	10.5345	12.1624	9.20584	10.2772	7.83143	10.5699	8.80294	8.45479	10.9755	12.3599	13.5211	9.78994	13.0381	7.45039	12.8497	8.03265	9.67486
EBI3	5.10098	3.58015	4.88606	5.45088	5.80735	5.9782	4.85798	6.14405	4.8535	5.47346	6.33771	7.44857	5.08746	4.90689	4.58496	3.45943	4.97728	4.75489	6.57516	5.78686	5.23879	5.12928	4.70044	3.86493	6.2604	4.1416	5.12102	6.47086	6.22689	6.38922	4.50526	5.12928	5.79338	6.69056	3.70044	3.90689	4.49249	5.0955	5.04439	5.83466	3.70044	5.17592	6.76009	6.53263	5.34696	4	4.13996	6.07767
ECSIT	7.1815	8.48341	7.19731	7.30916	7.4733	7.27715	6.99277	7.59403	7.67285	8.22304	8.80284	8.03859	8.37304	8.73298	7.42643	7.15735	7.67469	6.87836	8.05414	8.04117	8.08364	7.50295	8.71942	8.25607	8.50839	8.64627	7.38319	7.12608	8.36006	7.94263	6.68468	10.1764	6.34625	8.04876	8.30934	7.8933	8.39553	8.66931	9.30211	7.46238	8.04182	7.44352	8.05555	7.92196	6.77452	7.05083	8.44774	7.72281
EGR1	5.33771	9.67869	7.00506	8.61091	9.82018	10.4767	7.46082	8.63201	6.09529	8.54998	9.71514	9.44824	5.916	10.6358	4.83693	6.38509	9.81035	8.03315	11.3368	8.34643	9.34835	7.08778	9.82418	5.73281	8.13407	9.87515	9.49659	9.10237	8.04248	8.98459	9.87073	9.05463	6.9982	9.58024	7.60859	7.63836	9.53195	8.74035	8.20438	8.71435	8.11353	9.26723	11.4142	10.7644	5.42425	9.22956	9.20016	10.3954
EGR2	4.11437	6.03474	5.02237	7.88295	6.08916	10.2549	6.34394	6.57319	5.50048	7.00203	8.16017	8.93876	5.50526	5.80297	4.58916	5.87774	5.81634	7.23352	10.9782	7.06372	8.46091	5.12928	5.70099	5.30779	6.83895	7.83662	8.36881	7.9648	5.97545	8.61721	7.67772	9.57556	5.30451	9.04603	6.73349	4.5741	5.9607	7.20906	8.01419	6.75556	4.66789	8.02569	12.0497	8.73637	5.08746	7.45656	7.84975	9.16947
ELANE	3.58496	3.42492	4.95559	3.58496	5.80735	4.95513	4.85798	4.24793	4.16993	3.58496	4.90689	4	5.08746	4.90689	4.61883	3.45943	3.45943	5.25399	5.16993	4.52356	5.01569	5.12928	4.70044	3.45943	3.32193	4.53605	5	5.24793	4.58496	3.58496	3.32193	5.12928	4.70044	3.16993	3.70044	3.90689	4.08746	4.24793	5.04439	4.88509	3.70044	4	4.43029	4.75489	5.08746	4.24336	3.32193	5.04439
ELK1	8.40207	7.6139	8.0077	7.67243	8.24413	8.64126	8.10392	7.68937	8.89606	7.47427	9.52274	7.58316	7.58308	8.1467	8.21868	7.78921	8.19746	7.49769	8.89881	7.70328	8.35531	7.92463	8.47764	8.16461	7.92541	7.4353	8.89178	8.09961	7.24603	9.22403	7.67772	9.20217	8.20877	7.91037	8.32188	7.34127	7.29287	9.6335	9.1873	8.56701	8.18795	9.21568	7.26763	8.50168	8.34572	7.90839	9.3909	8.21878
ENG	8.95233	8.20833	9.73867	11.6717	8.02198	10.7118	9.29799	9.92686	9.42249	12.1586	9.32906	10.7934	9.43661	9.99069	8.57232	7.22535	9.68925	9.90448	12.0563	9.95492	11.1799	9.40691	9.75566	9.7321	11.0287	9.98195	10.9883	10.9299	9.11445	10.3369	10.1903	9.703	8.72574	9.53906	9.89966	9.98731	8.6969	7.94216	6.76275	11.1494	6.85524	8.93399	10.0607	10.4418	8.00304	9.91105	6.99763	9.22581
ENTPD1	5.84398	4.79701	7.37972	8.45496	6.5552	8.47675	7.69293	7.74106	7.32003	8.82623	8.63681	8.97186	6.68538	7.01703	7.0542	6.74106	7.79695	7.1035	9.44388	8.2417	8.37895	6.91121	8.46168	6.90653	8.56712	7.33967	9.0465	8.34558	7.21723	9.05181	8.27594	9.44944	7.87915	8.10628	8.09191	6.41193	7.36317	8.10832	8.65603	9.13378	5.77426	6.71576	7.93946	8.48872	5.08746	7.71658	6.28374	7.38431
EOMES	3.65076	3.16993	4.70044	4.92505	5.80735	4.9542	4.85798	5.98162	4.16993	4.17473	4.90689	5.62644	5.08746	4.90689	4.58496	3.45943	4.07125	4.88313	5.16993	4.52356	4.90689	5.12928	4.70044	3.45943	3.32193	2.80735	6.20906	5.24793	5.92884	3.58496	4.27575	5.12928	5.06781	5.7046	3.70044	3.90689	4.08746	5.54936	5.8089	5.67129	3.70044	4	3.16993	5.25852	5.08746	4.33199	5.26341	5.04439
EP300	11.0269	10.9147	11.9371	10.2483	10.0367	10.1995	11.2134	11.5835	10.7326	10.6157	10.5783	10.839	10.8682	10.7143	11.0152	10.0167	9.98775	10.137	10.4302	11.6099	10.1785	10.7488	11.1161	11.2728	10.9536	10.6535	10.5402	10.9656	10.6793	10.8712	10.998	10.1764	10.2204	10.6655	10.6968	10.731	10.757	9.81657	9.3156	10.5267	10.3527	12.9875	11.0034	10.7678	9.70226	10.4017	11.3605	10.2434
EPCAM	13.2215	11.6299	11.1827	6.08279	11.3769	12.3425	12.4554	5.12598	11.1578	12.8058	10.1405	8.17278	12.2522	14.112	13.5414	12.1611	13.0692	12.9521	7.57909	12.0328	9.45886	11.984	12.7287	11.2575	12.1292	11.9957	11.8151	11.9272	6.06415	9.01377	12.353	10.0503	13.0119	10.8196	11.4948	10.5992	13.5882	11.4396	11.4967	12.4571	8.63608	4	5.97016	12.6869	12.9755	13.1221	6.37678	12.5503
ETS1	11.5405	9.29533	8.77814	11.5433	9.69143	11.1309	11.188	12.7144	10.625	10.8065	9.5365	11.483	9.35757	8.04729	8.87009	7.80703	9.86205	10.9754	12.1178	12.0465	10.9254	8.65985	9.99322	9.95172	10.8627	9.51363	11.9263	11.3918	11.4249	10.6271	11.0681	10.3545	10.6789	10.9031	10.4445	10.6539	10.0424	10.1331	9.85762	11.8695	7.82591	10.9447	10.0638	12.2418	10.6299	11.0503	7.40395	9.4819
EWSR1	11.4616	11.5395	12.2238	11.9236	11.7409	11.841	11.4627	11.778	11.1221	11.2094	11.6545	11.6263	12.0787	12.9486	11.2629	10.9423	11.5776	11.4187	11.7284	12.3557	11.6108	11.9603	12.5967	12.015	11.6342	10.868	11.4699	11.4382	11.9262	11.4617	12.014	10.7097	10.9031	11.6002	11.6297	11.4914	11.8657	10.7877	10.301	11.3515	11.0496	10.9526	11.6489	11.3773	11.1126	11.227	11.7672	10.8319
F12	7.10518	6.69098	8.50319	3.58496	6.23439	4.9542	7.64559	6.21897	6.05398	5.52293	7.36352	4	7.93693	9.09524	6.51207	6.23496	5.56407	6.70998	5.16993	6.92136	6.28096	9.21832	8.74984	7.32787	6.74039	7.2635	5.73444	7.70764	4.58496	5.67356	8.92775	7.62213	8.18264	5.16952	6.61589	7.69905	7.42467	8.02326	7.32427	6.36737	7.13134	5.12102	3.16993	7.34952	7.77531	5.6792	3.32193	7.27398
F13A1	8.66149	8.93142	8.08369	10.5321	9.17852	12.653	12.749	11.2612	10.5325	12.9214	11.6688	12.5027	10.7479	7.91964	6.93511	8.68825	12.5777	12.0478	15.4765	12.2295	14.6175	8.67709	6.47622	9.97134	10.33	8.8936	13.3164	13.9842	11.1592	13.1944	9.51995	10.6964	9.9296	9.6783	10.6749	11.3201	11.2016	10.0014	9.33655	12.0506	9.06234	9.56379	10.9676	12.4182	8.55109	12.209	6.44725	12.0168
F2RL1	5.79181	7.75889	7.07724	7.15553	10.1418	7.26782	7.42198	5.12598	11.0591	7.16682	6.82005	7.6865	9.07698	9.38582	7.63009	8.17313	8.73755	11.7449	9.66823	8.90053	8.91316	7.32003	8.30428	8.15406	9.68939	8.66612	8.39541	7.59036	4.58496	7.50914	8.58916	8.17747	8.14588	6.65249	9.38094	5.25096	11.0435	7.93286	7.73322	9.62779	8.06172	4	6.56499	8.22521	5.08746	8.22333	4.13996	8.31057
FADD	6.56742	6.43079	7.59723	7.49153	7.38896	6.8212	7.21033	7.07468	7.69314	7.90605	6.77952	6.33485	6.81083	6.90797	6.4801	7.05658	6.80349	6.4353	7.05951	7.26134	7.04232	9.29848	7.90262	5.78842	7.3875	7.03837	7.4417	7.35905	5.75302	6.75462	6.83996	9.57137	6.97556	5.91217	7.81813	7.40335	7.08002	7.61007	9.14476	7.94667	9.33751	6.33575	7.10947	6.66534	6.57743	6.73159	5.75489	6.4632
FAS	5.36177	4.85898	4.98914	7.072	5.80735	7.46858	7.96023	6.88069	6.55995	7.8967	6.60481	7.01257	5.08746	4.90689	5.21374	6.06738	6.32319	7.5452	8.89881	6.31415	7.32121	5.12928	5.50112	6.03782	6.39609	5.82043	7.32903	7.82902	6.47379	6.19908	5.67525	8.61846	6.80607	6.14954	6.77056	5.45253	5.76713	7.28411	7.41304	7.72124	6.03826	4	7.20193	7.52482	5.08746	6.74766	3.63575	5.77294
FCER1A	3.72683	4.51916	5.74792	6.98345	5.80735	5.90785	4.85798	4.24793	5.98982	6.01324	4.90689	5.85649	5.08746	4.90689	4.58496	3.45943	4.07125	5.34873	9.92013	4.87184	6.57077	5.12928	6.16289	4.22805	3.32193	4.84549	8.81019	5.24793	4.58496	5.0781	4.27575	5.12928	7.181	3.16993	5.21179	4.48478	4.08746	4.24793	5.04439	7.1152	4.07639	5.28021	4.82883	7.29848	5.08746	6.06156	4.22265	5.04439
FCER1G	8.6879	7.41202	8.93752	10.6155	8.87814	11.4125	9.33729	10.299	9.92056	10.7889	9.65474	11.51	9.04797	6.79766	9.51513	6.83099	9.84266	10.4967	12.5818	10.1351	12.3437	8.54353	8.14766	8.1057	9.31404	10.4045	11.5419	11.3786	9.92142	10.9015	9.40737	10.1571	9.36148	10.7559	10.1026	8.65532	8.80177	8.72965	6.08576	10.9212	7.65292	9.21568	10.8277	11.2395	6.69891	9.52256	7.54713	9.87541
FCER2	3.58496	3.16993	4.70044	3.58496	5.80735	4.9542	4.85798	4.24793	4.16993	3.58496	8.31011	4	5.08746	4.90689	4.58496	3.45943	3.45943	4.75489	6.26847	4.52356	4.90689	5.12928	4.70044	3.45943	3.32193	2.80735	5.43463	5.24793	4.58496	4.32048	3.32193	5.12928	4.70044	3.16993	3.70044	3.90689	4.08746	4.24793	5.04439	4.80735	3.70044	4	3.16993	4.75489	5.08746	4.41549	3.32193	5.04439
FCGR1A	5.12928	5.18269	4.88606	6.60229	5.80735	6.34092	5.07724	6.54442	7.21179	6.01324	8.32778	8.56864	5.08746	4.90689	4.93499	6.94825	4.25323	6.39146	7.38258	6.36999	6.94439	5.12928	4.70044	4.22805	6.11041	6.07916	6.73132	6.71452	4.9982	8.64234	5.41785	9.7664	6.11686	6.65249	8.66526	5.13873	6.27202	7.82642	10.2234	5.58195	4.73552	4.94251	8.00512	6.71067	5.08746	5.7126	4.9607	6.49041
FCGR2A	9.43723	8.45364	9.9712	11.8166	11.0713	14.07	11.9732	11.1886	11.1813	12.5891	11.0333	12.6532	9.99731	7.90551	10.9461	8.67373	12.6558	12.4309	13.8834	10.5873	13.6892	10.0992	9.40103	10.9967	10.2426	11.7939	13.9827	13.2223	10.3042	12.8677	10.7393	11.5254	10.8763	12.0547	12.2018	9.99336	10.1423	10.9612	9.89532	13.462	9.87089	11.2007	12.7095	12.8155	7.43654	11.951	9.15353	11.3817
FCGR2B	8.40786	5.18269	8.94612	9.10654	8.42454	9.35856	9.88832	9.4161	9.15664	8.3723	7.90605	10.3779	7.52935	4.90689	8.61905	6.12536	8.47901	8.06609	10.3433	8.59529	11.2006	7.198	6.47622	5.73281	9.00972	10.731	11.7263	9.93363	10.163	9.85731	7.34873	9.5247	8.71211	9.88134	10.1206	7.56423	7.30488	9.01608	9.33845	9.96453	6.43429	9.169	11.0539	10.0732	6.30889	8.46226	6.42995	9.60095
FCGR3A	9.23064	7.66676	9.83438	11.8638	9.69269	11.8252	10.552	11.544	11.5631	11.0964	11.676	12.9037	8.74255	7.10003	10.7173	8.62428	10.4541	12.3735	14.0166	10.3051	12.7725	9.73413	8.96904	8.90373	10.6752	12.0074	11.8163	11.8812	10.4285	12.7762	10.5626	11.2324	10.4494	12.0592	11.1764	10.4246	9.45094	10.3703	10.7915	11.3661	7.70446	9.65128	12.0536	12.5941	7.3302	10.8033	8.3222	11.3224
FEZ1	7.78555	7.12784	8.5935	11.0781	6.90689	10.8837	7.92896	9.32154	9.02425	11.7834	13.5157	14.5856	9.91655	8.09787	5.67666	6.96417	9.19224	9.3345	12.4472	10.2372	14.0024	8.37539	8.98988	9.15944	9.67612	8.76145	7.99594	9.61508	9.03428	14.0836	9.99635	10.201	9.69775	13.8173	8.23161	8.23807	7.6427	7.64465	9.72093	10.9013	7.98037	6.59991	14.7319	11.903	5.08746	10.7839	13.5755	12.5606
FLT3	3.58496	3.58015	4.70044	5.15866	5.80735	6.37608	5.55857	4.24793	4.99095	4.69042	5.80271	5.92576	5.08746	6.05398	4.58496	3.45943	4.48929	4.84046	7.18557	5.2149	5.94345	5.12928	4.70044	3.45943	3.32193	2.80735	5.32841	5.24793	5.24603	5.46401	7.19279	7.77498	4.9486	5.77716	6.19219	4.39025	4.68762	5.81532	7.51009	5.98162	3.70044	4	4.26903	5.53574	5.08746	4.41549	9.30581	5.04439
FLT3LG	4.67129	7.0237	6.28374	7.69119	6.96636	7.25842	6.86629	6.35808	6.03298	7.34261	7.42391	7.80142	6.07446	6.05398	6.41363	6.81352	6.68173	7.12153	8.58109	7.07211	8.43858	6.51948	8.87052	5.70404	8.38323	6.1373	8.3987	7.59036	7.56796	7.63974	5.62732	7.99022	6.74497	8.13417	7.58796	5.35509	7.20633	7.72226	8.87747	8.59391	6.97212	4.66334	6.8485	7.50565	5.75809	6.66505	5.63952	6.52576
FN1	12.1289	9.39528	15.5779	16.176	12.6061	14.0447	15.4267	14.0769	14.8256	15.9232	10.9683	13.6705	12.4642	13.7386	12.8276	9.77301	13.2432	16.6071	15.3064	16.2011	13.0678	14.0401	14.5233	13.9459	16.4052	14.7806	15.7052	15.6634	13.4619	11.8481	15.6935	13.1175	12.6481	11.8341	15.3012	13.1578	14.8076	11.3689	11.2011	16.032	11.318	15.2878	12.9363	14.3216	15.6144	13.1986	8.1639	11.581
FOS	9.2914	9.15441	10.0797	12.4007	14.8548	15.0077	11.0226	13.0196	11.2335	12.375	13.4945	13.9306	11.2788	12.8882	11.0226	10.3612	13.7238	11.5181	15.7629	12.9492	13.9159	10.3249	9.73112	12.5745	10.97	14.2439	14.1728	13.306	12.514	13.9086	14.4378	12.9041	11.3214	13.7202	10.4066	13.3235	13.4982	13.5277	10.6273	12.576	12.7378	12.7542	15.4921	14.7354	12.2713	13.0746	12.9215	14.386
FOXJ1	6.24413	6.91133	4.70044	5.53636	9.06652	9.28411	9.91554	4.24793	8.93062	9.45226	7.76255	8.0847	7.68496	6.20006	10.7886	10.7551	10.0734	9.2894	7.89724	5.56529	7.8399	5.3565	11.5508	5.30779	3.32193	8.99913	11.337	9.54589	4.58496	6.32859	4.0027	7.63815	7.93109	9.00127	10.5443	6.54998	4.08746	6.92006	8.70663	5.23649	3.70044	4	7.91235	10.2098	9.67784	10.0047	4.57652	8.97479
FOXP3	4.05658	4.07382	6.01636	3.58496	5.80735	5.32301	5.59902	5.47054	4.53169	5.0691	5.14812	5.78398	5.08746	5.01123	4.9814	6.23496	4.41481	5.37886	7.07596	4.66448	5.53636	5.13052	5.63749	4.14568	3.32193	4.35262	5.75515	5.24793	4.85599	4.32048	5.23802	7.45105	5.54905	4.93593	6.39609	4.5741	5.09803	6.78188	8.79734	9.71088	4.80012	4.73823	3.16993	5.78921	5.08746	5.10811	3.85898	5.04439
FPR2	6.17792	5.23036	7.50716	6.38888	6.01056	9.41464	7.25522	6.06523	6.8759	6.01324	6.97177	6.73268	5.26303	4.90689	5.37921	6.1536	7.93652	7.36781	10.9761	6.51333	9.50251	5.12928	4.70044	5.45253	6.11041	6.19298	8.51838	7.85468	5.24603	6.77742	6.81877	10.5932	7.47824	7.94228	8.45327	5.58676	6.56803	7.41015	9.24284	7.45401	4.66789	6.07146	6.07168	7.39189	5.08746	8.29103	4.44559	6.45401
FUT5	6.49313	6.63894	7.73755	7.15553	6.36632	6.89579	6.64313	6.60155	6.71342	6.81596	7.76255	7.1635	6.4121	7.25285	6.5818	7.80703	6.51349	6.64918	7.63539	6.893	6.75529	6.91767	7.44964	6.45319	8.09466	6.44361	6.87983	7.0167	6.08555	7.04592	7.36343	9.95427	6.28596	8.30355	8.271	6.63532	7.01603	8.50962	10.1996	7.05007	6.39283	6.93887	6.87689	7.09117	6.23592	6.55934	6.96209	6.06566
FUT7	7.44062	6.32517	6.91157	9.03488	7.55305	9.94353	9.89238	9.87278	8.97266	9.15932	9.06156	10.0921	7.35076	5.16108	9.46481	6.70349	10.6943	9.63967	11.5878	9.39221	10.5719	7.55781	7.56948	6.40054	7.57092	8.17817	10.279	10.2607	10.8592	10.6208	8.53819	9.2447	9.50815	10.1947	8.16345	6.45943	7.26866	12.7874	9.81484	9.67354	8.76315	8.02569	10.2992	10.6635	5.34696	11.7488	7.54713	8.0676
FYN	9.26613	9.46158	8.38176	11.4746	8.60907	10.9206	10.8048	10.5408	9.36047	11.2046	12.1986	12.5999	10.7608	8.82212	8.35085	9.25103	9.23883	8.93428	12.0355	11.426	12.1956	8.55601	9.42828	9.07543	11.0182	8.85091	10.7355	10.8777	10.914	12.4075	10.0081	8.58575	8.78126	12.1311	8.98254	7.96913	10.0145	7.92351	9.93832	11.0654	6.74456	10.9457	12.3742	11.0512	9.373	10.4307	11.5767	10.1863
GAGE1	3.8679	4.26828	4.77452	5.04658	5.80735	5.8339	5.21335	7.82737	7.44485	6.2075	7.72028	6.98048	5.08746	4.90689	4.58496	7.92612	3.97085	5.87995	7.93357	4.52356	4.90689	5.12928	4.70044	3.51602	7.78398	2.80735	5	6.68622	4.95233	3.58496	4.70321	11.7985	7.38388	8.09212	9.53454	7.72846	6.77965	7.76481	9.71947	5.11437	4.27202	5.71094	3.16993	6.98436	5.77294	4	3.63575	6.15886
GATA3	4.67129	3.16993	8.54059	3.58496	5.80735	4.9542	4.85798	4.24793	4.16993	3.58496	4.90689	4	5.08746	7.30214	4.58496	5.08874	3.45943	4.75489	5.16993	4.52356	4.90689	7.48132	7.43571	3.51602	3.32193	2.80735	5	5.24793	4.58496	3.58496	7.76891	7.95222	4.70044	3.16993	6.24584	3.90689	4.61294	6.40514	7.38405	5.11437	4.07639	4	3.16993	4.75489	8.32827	4	3.32193	5.04439
GNLY	3.99639	3.58015	4.8495	6.02481	6.79896	7.65206	6.07017	6.39094	6.95629	10.5752	6.61633	6.52529	5.33163	4.90689	5.4138	6.49921	5.5292	6.13196	7.32903	6.52576	9.2493	5.3565	5.8902	5.55213	7.57092	5.95559	7.90177	7.147	5.9982	5.85649	5.62732	8.06329	7.48896	6.72765	6.19219	4.48478	5.851	8.01447	8.73559	6.29425	5.56682	4	5.23113	9.44035	5.08746	6.76368	4.30086	5.26529
GPI	11.603	10.3718	12.3282	11.7939	12.4115	10.5411	11.5409	11.2952	11.1505	10.7282	12.6112	10.763	11.8865	13.8144	11.601	10.5637	11.2008	10.5838	10.9563	11.2723	11.943	11.9216	12.1987	12.4883	12.2551	12.3919	10.8231	11.5852	11.4322	11.7568	11.7682	10.7674	10.6247	11.4612	11.6634	12.5177	11.9842	12.3417	10.5834	11.075	12.6064	11.5291	10.5746	10.466	10.9504	10.7975	11.9069	11.5659
GTF3C1	10.0177	10.7263	12.1041	11.005	9.78992	10.152	10.7743	10.0396	10.2416	10.6907	11.4788	10.4763	10.1741	11.4169	10.2398	11.0613	10.1034	10.1113	10.4381	10.7061	10.717	10.3995	11.5757	9.52495	11.0391	10.0851	10.5543	10.4908	10.2484	10.7665	11.6184	9.57971	9.56365	10.4155	10.5787	9.89307	9.91567	10.3355	10.2893	10.6968	10.1443	10.7168	10.4923	10.4857	9.70708	10.1919	10.7164	9.85203
GZMA	5.89433	3.96532	5.53636	8.78699	7.60207	8.58222	9.37556	8.48043	7.57433	6.96671	7.32876	9.36971	7.24365	4.90689	6.72547	7.59753	7.53232	7.29829	9.50257	7.52403	9.87891	6.71754	6.85025	7.00349	8.53807	7.06846	10.5305	9.85955	8.98393	8.47756	6.04723	9.26033	9.41439	8.74487	7.64904	6.05767	6.1179	9.89768	8.61298	8.96449	6.71136	5.59455	7.3906	10.413	5.08746	8.32369	4.22265	6.5345
GZMB	4.46467	3.16993	5.66704	7.44807	6.94122	6.87135	7.45533	8.14807	7.19298	6.17692	6.70556	6.6532	8.10559	4.90689	7.07575	6.81352	7.5585	5.54844	11.6655	5.54133	8.03689	5.78162	4.70044	6.38267	3.32193	5.82043	6.98857	8.17283	6.26491	7.00764	4.60763	9.11892	7.34908	8.03403	7.60859	5.01703	5.65964	9.17045	9.76233	7.53559	5.98345	7.08969	5.54535	9.39765	5.08746	8.19417	3.37156	5.95303
GZMH	3.58496	3.16993	4.70044	6.78803	5.80735	5.88362	6.43596	6.10518	4.90063	4.77452	5.29902	6.52529	5.42895	4.90689	5.0268	5.53667	5.69572	5.31759	7.10811	4.52356	6.53745	5.12928	4.70044	4.75969	3.32193	4.53605	7.42895	7.08332	5.72601	6.4187	4.27575	7.68524	5.87725	6.69056	6.77056	3.90689	4.61294	8.0493	9.0114	6.43696	4.36036	4.41143	5.23113	7.62892	5.08746	6.00899	3.32193	5.04439
GZMK	5.80941	3.16993	5.41785	8.02287	5.80735	8.31388	9.35065	8.78162	5.98982	7.16682	7.06749	9.57213	7.3713	4.90689	4.58916	7.70605	7.4876	6.79103	9.51462	7.59612	7.98242	6.89821	5.73173	5.05961	9.8399	4.35262	10.706	9.84042	9.34904	7.88056	6.04723	9.39855	7.69258	8.6319	7.15451	6.25908	6.09064	9.34886	8.69488	8.73176	3.70044	4	7.01067	10.6233	5.08746	8.05832	3.32193	6.31904
GZMM	3.58496	3.16993	4.70044	5.96417	5.80735	4.9542	8.08985	4.24793	4.16993	5.19653	5.0492	5.62644	5.08746	5.49889	4.58496	5.77268	3.62059	4.75489	5.16993	4.52356	4.90689	5.12928	5.95675	3.45943	7.01814	2.80735	5.79546	7.89233	5.35579	4.65306	3.32193	8.68944	4.70044	5.6279	6.6953	3.90689	5.2292	7.39669	8.97542	5.5509	3.70044	4	4.82883	5.40361	5.08746	4	4.22265	5.20124
HAMP	4.95047	3.16993	4.70044	6.24394	5.80735	5.72901	4.85798	7.24565	6.8759	6.75515	8.4874	8.47938	5.08746	4.90689	4.58496	4.23955	3.45943	6.90977	8.49849	7.0119	6.48623	5.12928	4.70044	3.75702	3.32193	8.96746	5	6.29462	4.58496	5.93993	5.41785	5.12928	5.12391	5.27389	5.41312	5.13873	4.92315	4.24793	5.04439	5.38474	3.70044	4.80941	6.37955	5.72438	5.08746	4.8334	4.05224	5.84499
HAVCR2	7.63575	6.23458	7.26078	9.57412	7.41354	9.22018	8.18898	9.05642	9.4683	8.69199	9.17535	10.8875	6.71136	4.95745	8.31949	6.4545	7.68264	9.45306	11.6723	8.93106	10.0796	7.46377	6.22901	6.78882	7.09993	8.71459	9.5088	9.71649	8.08555	10.2619	8.3736	9.62064	8.71211	9.86893	8.59455	7.56423	7.45179	8.63532	7.99033	8.83842	5.67412	7.98008	10.3556	10.81	5.38612	8.71315	7.83668	8.94237
HCK	7.82934	6.08725	8.33994	9.93065	7.54195	10.5479	8.17572	9.45923	8.45656	9.41669	9.31139	10.5793	8.7075	6.46369	7.26172	8.13124	8.5889	9.60006	11.9179	8.91001	11.317	7.12732	6.69502	9.0782	7.73363	8.52105	10.5667	10.0381	8.43688	10.5709	8.49209	10.1543	9.11077	9.83107	9.18172	7.53123	7.70259	7.89506	9.14259	9.6222	6.4941	8.34052	10.0761	10.0721	5.22304	8.35036	7.08863	9.05129
HLA-A	11.6982	11.6437	13.5872	14.7643	15.9578	13.9744	14.2786	15.3223	13.0236	13.9065	13.2768	14.153	12.1694	12.8822	13.6956	11.6442	14.8511	14.4338	14.5164	13.1243	14.7206	12.774	14.2411	11.2426	14.1411	13.4117	14.7084	14.3172	15.5885	14.2019	13.8715	12.7119	13.6204	14.3544	13.8715	12.1662	12.6081	15.4869	11.6491	14.4847	14.8263	14.2062	14.0727	13.8597	11.0883	14.7323	10.9374	13.3045
HLA-B	11.3529	9.94071	12.8744	14.1838	15.1672	13.6218	13.4579	14.8003	12.2926	12.9469	12.7339	13.3426	11.5082	12.0526	13.0439	9.85462	14.5784	14.7458	14.6018	12.8349	13.8125	12.0758	13.7265	10.8046	13.2483	12.5411	14.0658	13.7563	15.3921	13.5744	12.6361	12.5471	13.2067	13.9645	12.7523	11.0969	11.4477	15.936	10.8614	13.756	14.0513	12.4163	13.856	14.1648	9.82206	14.3555	10.0054	12.6857
HLA-C	10.4849	10.4111	11.5085	13.5106	13.7443	12.7686	12.1512	13.5637	12.2513	12.456	11.192	12.2928	11.4895	11.4271	12.1837	11.6547	13.0794	13.8595	13.5664	11.7342	12.9578	11.09	13.1111	10.1647	12.1414	11.55	12.7252	12.6469	14.0622	12.5219	12.4415	11.5468	11.4156	12.1838	12.7039	11.4842	10.7101	14.8924	10.4394	12.7965	12.0266	11.6131	12.2224	12.0621	9.24589	12.6201	9.72618	11.7661
HLA-DMA	7.96901	7.29379	8.56312	11.4361	10.2189	11.5343	10.3121	10.1176	9.59397	10.9468	9.9752	11.5788	8.94635	7.21325	11.1452	7.85069	12.0121	10.8324	12.3996	9.77645	11.9844	9.33994	8.92312	7.71946	9.8399	10.3837	11.5427	10.9612	11.4122	11.816	9.214	9.96702	9.51341	10.9312	9.62854	8.45878	8.60566	12.8579	9.43164	11.5868	10.1223	9.11374	11.6272	11.4601	6.99288	12.0279	8.13222	9.54373
HLA-DMB	7.64068	7.16511	7.79578	10.8339	9.27235	10.6548	10.0653	10.5517	9.78707	10.584	9.86925	11.7352	8.23659	5.55428	10.9131	7.74362	11.8468	10.8283	12.3812	9.60366	10.5471	8.21946	7.53939	7.4187	8.09466	9.65442	10.9779	10.7553	9.83097	11.4141	9.12187	10.6318	9.6966	10.7979	9.46262	7.95262	8.13278	12.0678	9.68724	10.3385	8.50645	8.66274	11.4106	11.8242	6.00428	12.1525	7.7488	9.15823
HLA-DOB	8.29682	7.56834	5.68762	7.38033	7.37016	7.47671	8.53423	7.34926	6.60348	7.61787	7.1809	7.64602	6.57652	5.59006	8.77255	6.93204	7.97591	8.66007	8.39793	8.22284	7.55482	5.19574	4.91456	6.47021	7.01814	4.84549	8.22805	8.28086	6.96394	6.35931	5.30049	9.64863	7.54133	6.93227	8.40689	7.26303	6.72738	10.7616	9.4872	7.3587	9.26491	6.4065	6.41853	7.36378	6.72206	9.13758	5.66931	6.23592
HLA-DPA1	10.1138	8.73508	9.39064	11.9036	10.0997	12.5732	12.5964	12.6079	11.6153	12.0032	11.7706	12.8209	9.90394	7.0813	12.1694	8.54678	13.4895	12.3253	14.3085	12.1399	13.3439	10.2347	10.4729	9.11124	9.79146	11.2563	13.0286	12.9739	13.6676	13.4046	11.1339	10.3225	12.163	12.8846	9.79993	9.08847	9.74093	15.5827	9.16194	12.3964	11.5717	10.5998	13.1905	13.4881	7.68804	14.5807	10.3106	10.7325
HLA-DPB1	10.2634	10.1376	10.1558	12.5876	11.2391	12.7515	12.6557	12.7281	11.3017	12.2733	11.6963	13.5403	9.92767	7.44568	12.1197	9.10363	12.7728	12.5786	14.9664	11.979	13.7678	10.7573	10.9358	9.41897	10.1302	11.3093	13.5278	13.2117	13.1086	13.5586	11.3245	10.528	12.1383	13.1482	10.1278	9.15494	9.79168	15.4203	9.36091	12.8944	11.2739	10.7658	13.4072	14.0523	7.45039	14.2734	10.7482	10.7187
HLA-DQA1	9.53304	8.46361	10.6279	11.7182	11.8548	12.0413	12.5677	12.5323	10.4184	11.7738	4.90689	13.3704	9.80033	4.90689	11.0501	3.45943	13.0635	11.7829	13.9589	11.7259	13.357	9.69895	10.6985	3.45943	10.886	10.8722	13.3191	13.3501	13.0449	12.5845	11.6495	7.96498	11.2504	3.16993	9.57181	3.90689	4.08746	4.24793	8.57501	7.29453	3.70044	10.7375	12.7598	12.6196	5.08746	6.00899	9.09714	9.85378
HLA-DQB1	6.6865	6.92588	7.89233	8.02287	10.5281	10.3274	9.92647	8.41823	8.71627	8.08974	4.90689	10.2855	6.88692	4.90689	7.6978	3.45943	10.6144	7.94486	10.5301	8.2932	11.4059	7.60659	8.886	3.45943	7.17742	8.77979	9.52093	10.5857	10.3796	8.9648	8.80384	5.12928	7.38388	3.16993	8.20472	3.90689	4.08746	4.24793	6.36335	5.15623	3.70044	8.60881	10.3781	9.7524	5.08746	4	7.49825	8.30802
HLA-DRA	11.2692	10.5359	12.2909	14.2168	13.3915	14.6662	14.4004	14.5673	13.1678	13.833	13.7753	15.0016	11.7394	9.22598	14.3059	9.62748	15.0688	14.7082	16.802	13.6231	15.3831	12.2909	12.4414	10.9654	12.2235	12.9999	15.3002	14.904	14.8592	15.3236	13.0124	12.1748	13.8738	14.5001	12.0249	10.9682	11.4518	17.0833	9.97278	14.4784	13.5283	12.6984	15.0671	15.4972	8.82098	15.7057	11.1068	12.2912
HLA-DRB3	9.8343	9.73956	11.9746	14.6502	12.8075	14.0122	12.562	12.7958	11.063	13.197	11.7051	13.6638	12.3738	9.41477	11.6599	10.1095	14.1842	13.1103	15.6075	12.6187	14.8424	11.3455	11.6698	9.6464	13.9564	12.6578	14.311	13.6729	14.8275	13.4224	11.7375	12.2281	11.4431	13.5603	11.8549	9.87346	9.85197	14.9558	11.8545	13.8195	11.8282	11.4258	13.936	13.4782	7.56986	14.2312	9.58885	11.6158
HLA-DRB4	8.20006	3.16993	8.91579	3.58496	5.80735	4.9542	10.721	10.2373	8.9163	11.735	11.1181	4	8.45992	4.90689	11.1021	3.45943	4.07125	4.75489	5.16993	4.52356	12.1456	8.20369	8.63652	7.84912	3.32193	2.80735	5.30049	10.2678	12.3443	11.7944	3.32193	9.65258	9.9798	11.1227	9.18861	7.8132	8.56651	13.1001	8.10575	11.5554	11.7983	4	11.5269	11.9317	6.27817	13.318	3.32193	9.35089
HLA-E	11.5172	10.8255	11.6311	13.2941	13.3537	13.0001	12.4616	14.1382	12.2778	12.631	12.3284	13.2058	10.8052	11.3376	12.2937	10.5007	13.0088	12.6564	14.0271	11.8295	13.4357	11.4942	11.7058	11.4517	11.9993	12.1006	13.1576	12.881	13.8146	13.1521	12.0526	11.3768	12.3692	12.6809	11.9938	10.9434	11.3752	13.7737	9.27277	12.9752	12.442	13.4056	13.0814	13.2255	10.6799	12.9963	10.4208	12.5929
HLA-G	8.14914	9.17585	10.8301	11.4109	12.9143	12.1105	12.1897	12.9136	10.8606	10.4352	11.059	10.9302	8.60729	9.31814	11.7065	9.16025	12.2442	12.0262	12.5972	9.50259	10.4105	10.1112	11.1077	8.04428	8.9884	10.6659	11.8638	12.0066	12.1466	10.9996	9.46305	10.3761	11.7128	11.5389	11.7214	9.47131	10.2216	12.3656	8.04226	10.9333	12.2532	12.5937	10.6647	11.6423	11.1005	11.6662	7.39515	11.1981
HMGB1	12.4681	12.2358	11.9733	11.6443	10.6747	11.4062	11.594	12.6487	12.4743	11.7783	12.1619	12.4538	12.6699	12.4714	11.605	11.8758	11.4783	11.8768	12.2522	11.7131	12.2476	12.2631	11.525	12.5199	11.7841	12.7864	11.6379	11.6851	12.2112	12.2635	12.3595	12.4368	11.8251	12.6094	12.5523	12.5469	13.687	11.9419	12.671	12.143	12.6106	11.8106	12.5466	12.3548	11.7714	12.2072	11.8496	11.6782
HRAS	6.87381	7.17722	7.79578	7.1823	7.90959	7.46041	7.68363	7.22757	6.45302	7.47427	8.44915	8.17278	6.34731	8.44642	6.73904	8.07345	7.41304	6.93038	7.60192	8.28235	8.37426	8.53935	7.77919	8.62359	7.87977	7.41193	6.89857	7.82902	6.52168	7.9222	8.46508	7.03276	8.4165	8.03403	7.8358	7.67913	7.49929	6.234	7.51672	7.53559	7.363	7.10392	8.38625	7.11666	7.13165	7.51436	8.26973	7.74927
HSD11B1	3.79909	3.848	4.70044	6.34216	5.80735	6.78241	8.28179	4.24793	8.83352	6.29554	7.14934	6.2294	5.08746	4.90689	4.58496	3.45943	6.21762	6.77965	7.77222	4.66448	7.8999	5.12928	4.70044	4.58256	6.63445	7.38828	6.5656	8.21306	4.58496	7.28808	6.42911	5.12928	4.70044	6.93227	6.13648	5.67016	4.40667	4.24793	5.04439	6.41988	3.70044	5.37712	6.37955	5.81019	5.08746	5.4614	9.0126	5.11061
ICAM1	8.33682	5.60021	10.7972	10.3012	10.6176	13.2206	11.6379	10.7745	10.4123	12.5388	9.948	10.0769	8.17023	6.36387	9.42221	6.68426	11.2125	11.3085	11.1102	8.73752	10.7884	7.36326	7.56948	8.52486	10.0706	8.07799	12.9237	11.3451	9.87461	9.83295	8.03083	9.2655	12.2646	8.36374	10.177	8.70546	8.26402	10.0279	8.95832	11.4346	7.82591	10.9086	9.24436	13.1333	8.66676	13.4095	6.05485	8.84395
ICAM2	6.58796	6.38939	5.23343	8.08098	8.99081	7.84021	7.51452	7.39849	6.55995	8.13021	8.06636	8.47938	7.02281	5.8627	6.03782	6.38509	7.06921	7.7845	8.69669	6.90244	7.78437	5.58466	7.56094	6.61545	7.25087	7.83662	8.55712	7.74927	6.30195	8.19279	6.68468	8.67395	7.03518	6.96382	7.41109	7.15168	7.7161	7.88545	8.83261	8.31325	4.44361	5.95047	6.72928	7.97401	7.68018	8.46226	6.30287	7.04264
ICAM3	6.87381	6.85175	8.75144	9.55888	8.55198	9.50484	9.39144	9.43979	8.64868	9.64066	8.35566	8.39648	9.75577	8.84449	8.11546	7.65771	7.97591	8.21616	10.1208	7.75141	9.03414	9.81421	8.41743	8.30925	10.2869	9.61412	10.0441	9.40977	9.39041	7.65213	8.96197	9.28091	8.87197	8.27873	7.80032	9.63034	8.62961	8.48438	8.96812	9.88275	6.95803	8.86034	6.59947	10.1096	7.54844	9.55044	6.96209	8.608
ICAM4	3.58496	3.16993	5.11645	5.69349	6.87184	7.63764	7.83067	5.20163	5.92291	8.8842	5.27016	4	7.54024	4.90689	5.17433	5.20085	6.80349	6.94064	7.54427	5.12019	5.78293	5.12928	4.70044	3.51602	6.52027	4.53605	9.24405	7.65019	6.47379	4.32048	4.39506	8.9493	5.89336	5.5472	6.13648	6.69613	5.64068	7.67842	9.51084	9.93026	3.70044	4	3.16993	8.22521	7.07296	8.7497	3.32193	6.00428
ICOS	3.58496	3.16993	4.70044	5.26266	5.80735	6.04549	7.14364	6.99164	4.53169	4.854	5.56102	6.05507	5.08746	4.90689	4.58496	5.84373	5.07724	5.69988	8.31764	5.05355	6.0177	5.12928	4.70044	3.45943	3.32193	4.53605	7.58714	7.08332	6.55275	4.65306	4.14568	9.13594	6.58451	6.09381	7.52411	3.90689	5.43896	7.04614	9.40846	6.91037	4.66789	4	3.16993	7.76951	5.08746	5.89772	3.32193	5.04439
ICOSLG	6.8485	5.77083	8.15213	7.83314	5.80735	7.97258	6.8071	7.75375	6.64559	8.22304	7.86783	9.35724	6.5624	7.55374	5.87455	6.8824	6.98162	6.79103	8.85206	7.57841	9.21298	7.16038	6.42995	7.82941	8.28165	6.44361	7.75556	7.60555	5.45746	9.82749	7.81243	8.16641	5.58946	8.95507	7.62892	4.95187	6.89482	6.99345	8.68008	7.46238	5.36807	6.95466	9.90099	8.32337	5.08746	6.06156	7.69195	8.10324
IDO1	5.40871	5.2765	4.98914	8.02287	11.501	10.9523	7.00034	10.1466	6.3203	5.82883	5.43596	6.38491	5.08746	5.16108	5.47994	8.87323	11.5491	9.649	8.11873	6.99424	6.15522	5.6008	4.70044	6.27016	7.32085	6.24679	8.36208	7.46271	8.26955	6.32859	3.32193	8.77169	8.96119	6.25493	6.91025	5.5435	5.71425	10.3565	8.96567	7.18755	9.51653	4.80941	3.16993	9.56135	5.08746	8.08401	3.32193	5.68145
IFI16	11.8272	9.45158	9.22747	13.5033	12.5221	11.6945	11.2657	13.1341	10.8872	10.9251	10.6727	11.3988	9.35036	7.61581	10.6103	10.5452	12.7064	12.6892	12.4609	10.85	12.0876	8.77992	8.95934	12.135	11.3546	9.78725	11.5674	11.5967	13.7519	11.2714	9.92874	10.7398	13.6743	10.5433	11.3038	9.1184	9.39197	11.531	10.1085	11.7865	13.4211	12.9697	11.2371	13.3058	9.27743	10.8043	8.66647	10.5155
IFI27	9.66578	5.48704	11.0489	10.7037	15.0959	13.1854	12.9167	11.5321	13.5881	13.8396	10.6974	11.3524	9.21391	10.9201	12.0617	13.9937	13.9167	14.3745	12.2395	11.6103	12.3241	14.4591	9.27612	12.895	13.2772	11.1824	12.3384	13.0086	11.5054	11.0213	10.0058	10.1403	10.4886	12.695	10.1839	12.8639	12.2542	12.6807	9.97398	11.5801	13.577	8.5371	10.0638	12.0061	9.33602	13.7469	8.93811	13.5381
IFI35	7.49057	5.2765	7.73755	9.44739	10.071	9.45428	9.6207	8.86561	9.31107	9.43296	8.4065	8.76079	7.37947	7.97137	9.71517	7.27743	9.42815	10.0074	10.0397	8.9991	9.83177	8.41249	9.62857	7.16962	9.90964	7.50311	9.25316	9.61132	9.104	8.7846	7.85468	8.37221	9.07213	8.73576	8.16345	8.71039	8.69234	8.77198	7.61353	9.03908	8.79523	8.23439	8.63041	8.81115	6.66747	9.18282	6.60955	8.75525
IFIH1	9.60157	7.79097	8.40689	8.52986	9.41026	9.14313	8.64198	7.99661	7.77781	8.72938	7.56186	8.28235	7.18458	8.48965	8.63372	7.40003	8.69101	9.27538	8.98797	10.2512	8.53426	8.85253	7.7343	6.36457	10.0807	7.8882	8.54828	8.70415	8.75632	8.16707	8.22853	8.98738	9.74542	8.27873	7.70764	8.69059	7.70715	8.15704	8.54917	8.62403	7.72962	7.44352	8.08012	8.35226	8.14659	8.44257	6.07703	9.6226
IFIT1	10.2229	6.28059	8.83017	9.02009	11.4531	11.1342	10.8891	8.39416	9.8089	11.0316	9.32555	10.0731	6.90953	6.64458	9.00997	9.01812	9.92374	11.5796	11.4431	11.0987	10.8163	10.6697	7.82629	8.66871	10.7845	8.28471	9.38498	11.1413	7.27426	10.1304	9.76669	8.40071	10.4886	9.5853	7.8358	9.88003	6.74497	7.55052	7.44841	9.73696	7.90153	5.74766	9.76364	9.36964	8.19145	10.1919	10.4881	11.6112
IFIT2	9.06469	5.23036	7.42349	9.03488	8.77264	10.1082	8.59283	8.75037	8.13468	9.54803	8.45236	8.93876	6.18982	5.8627	7.75589	7.69655	9.06415	10.7723	11.4728	10.4756	11.3084	8.35412	7.82629	7.86214	8.82953	7.2635	8.84194	9.30202	6.92884	10.6932	7.58037	9.57971	11.0817	9.29508	7.31388	9.84912	7.43012	7.87578	8.26125	8.76931	8.02165	7.47671	9.99767	9.4353	7.30497	9.51076	8.6215	10.4186
IFITM1	12.9365	10.3219	12.7507	12.9794	12.8517	13.9783	11.7873	12.437	11.2074	13.1562	11.8654	11.6067	13.9148	9.81863	9.99091	11.2982	13.6851	12.7396	14.3134	11.9363	11.5585	11.6596	8.96096	13.2536	12.5672	12.0171	12.5811	12.8542	11.3926	10.4009	12.3984	10.9695	13.7989	10.2563	12.2971	11.4992	11.3137	11.8965	9.24082	12.6133	13.1871	9.99309	10.6687	12.5846	9.90097	13.0431	8.52305	13.9818
IFITM2	9.91272	10.2588	12.188	12.2024	11.6829	13.3634	11.9149	11.1862	11.5854	11.9944	10.945	11.5199	10.6209	10.2785	9.62549	10.062	12.6181	11.5299	13.3624	10.7607	12.7035	9.14728	10.5078	10.1086	10.9202	11.5593	11.3106	12.2447	11.6559	10.9337	11.0636	11.7887	12.3061	11.0161	12.327	10.2799	10.6487	12.1286	11.1542	11.9901	11.0479	9.07449	10.7835	11.8621	11.312	11.7096	9.16664	11.7822
IFNA1	3.58496	3.16993	4.70044	3.58496	5.80735	4.9542	4.85798	4.24793	4.16993	4.6011	5.11562	4	5.08746	4.90689	4.58496	6.52089	3.45943	4.75489	5.16993	4.52356	4.90689	5.12928	4.70044	3.45943	3.32193	2.80735	5	5.24793	4.58496	3.58496	3.32193	9.88539	4.70044	3.16993	7.50224	3.90689	4.95373	7.36938	9.40484	4.80735	3.70044	4	3.16993	4.75489	5.08746	4	3.32193	5.04439
IFNA17	3.72683	3.16993	4.70044	3.58496	5.80735	4.9542	4.85798	4.24793	5.07553	4.69042	5.74066	4	5.08746	4.90689	4.58496	8.39579	3.45943	4.75489	5.76182	4.52356	4.90689	5.12928	4.70044	3.45943	3.32193	2.80735	5	5.24793	4.58496	3.58496	3.32193	11.0178	5.20398	5.84624	8.7698	3.90689	6.68229	9.05945	11.1012	4.80735	3.70044	4	3.16993	5.1639	5.08746	4.56864	3.32193	5.04439
IFNA2	3.58496	3.16993	4.70044	3.58496	5.80735	4.9542	4.85798	4.24793	4.16993	4.69042	6.33771	4	5.08746	4.90689	4.58496	6.68426	3.62059	4.75489	5.16993	4.52356	4.90689	5.12928	4.70044	3.45943	3.32193	4.35262	5	5.24793	4.58496	6.5306	3.32193	9.4675	4.70044	5.46172	7.56697	3.90689	5.01302	7.52599	9.37387	4.80735	3.96809	4	4.94017	4.75489	5.08746	4	4.57652	5.04439
IFNA7	5.01257	3.16993	4.70044	3.58496	5.80735	5.75596	4.85798	5.47054	5.23151	5.36912	6.75876	5.92576	5.08746	4.90689	4.58496	9.05964	3.45943	4.84046	6.02037	4.57168	4.90689	5.12928	4.70044	3.75702	6.39609	2.80735	5	5.24793	4.58496	5.0027	4.14568	11.6689	5.56955	7.24546	9.51278	4.65821	7.28086	9.71985	12.1014	4.80735	3.70044	4	4.43029	5.48414	5.08746	4	4.22265	5.22304
IFNA8	3.58496	3.16993	4.70044	3.58496	5.80735	4.9542	4.85798	4.24793	4.16993	3.58496	4.90689	4	5.08746	4.90689	4.58496	6.62512	3.45943	4.75489	5.16993	4.52356	4.90689	5.12928	4.70044	3.45943	3.32193	2.80735	5	5.24793	4.58496	3.58496	3.32193	9.34583	4.70044	5.27389	7.54574	3.90689	4.98368	7.58654	9.55861	4.80735	3.70044	4	3.16993	4.75489	5.08746	4	3.32193	5.04439
IFNAR1	7.54411	7.82235	7.79103	8.59107	8.84232	9.17093	7.25522	7.71541	8.23487	8.62556	8.96763	9.13417	7.39951	5.98846	6.73227	8.16621	8.60155	8.17363	9.23021	7.89645	8.79873	7.11051	7.6401	7.78914	7.78398	8.13607	8.70255	7.91689	7.84987	9.06579	7.5421	9.53759	8.25025	8.89108	8.37108	8.05675	7.57031	8.68047	9.557	7.92867	7.1808	7.98008	8.94994	9.2267	7.40829	8.53387	8.37282	7.99039
IFNAR2	10.2497	10.5441	10.0933	11.3113	10.9861	12.2022	10.0626	10.3394	10.3011	10.9182	10.2696	10.9532	9.97133	9.7688	9.53768	9.20129	10.805	10.379	11.3999	11.2105	10.9302	9.65998	10.2938	10.0643	11.6342	10.2154	11.632	10.4702	9.99951	10.6812	10.4098	9.89209	10.7322	10.4658	10.3059	10.3367	10.0958	10.2482	9.88503	11.3362	9.22427	10.8272	10.7437	11.1517	8.30035	10.4714	9.98627	10.7542
IFNB1	3.58496	3.16993	4.70044	3.58496	5.80735	5.0009	4.85798	4.24793	4.99095	3.58496	4.90689	4	5.08746	4.90689	4.58496	6.4545	4.41481	4.75489	5.16993	4.52356	4.90689	5.12928	4.70044	3.45943	6.2604	2.80735	5	5.24793	4.58496	3.58496	3.32193	9.20755	4.70044	4.93593	7.58796	3.90689	4.79338	7.09698	9.39761	4.80735	3.70044	4	3.16993	4.75489	5.08746	5.0045	3.32193	5.04439
IFNG	3.58496	3.16993	4.70044	5.15866	5.80735	4.9542	4.89482	5.12598	4.47054	4.69042	5.17951	4	5.08746	4.90689	4.58496	6.58436	4.92458	4.75489	5.16993	4.52356	4.90689	5.12928	4.70044	3.45943	3.32193	4.1416	5.38267	5.24793	4.58496	3.58496	3.32193	9.48977	5.92529	6.09381	7.54574	3.90689	5.64068	7.35553	9.64053	4.80735	3.70044	4	4.57592	5.87135	5.08746	4	3.32193	5.04439
IFNGR1	11.0809	9.64616	11.4117	11.5433	11.5006	11.8547	10.8722	10.6914	11.8549	11.5451	11.3132	12.7571	10.608	11.0657	10.4364	9.30852	11.1211	11.641	13.01	10.7469	11.9315	10.471	9.12784	12.3008	10.4362	11.4648	11.6555	11.5862	10.1402	11.8084	10.8348	10.543	13.4768	11.392	11.3335	12.3322	11.5842	12.3561	9.19984	11.5208	10.3486	10.5143	12.019	11.971	9.88826	12.0175	10.5384	10.7979
IFNL1	4.41954	4.97499	5.28873	6.43413	5.8212	5.67356	5.96602	5.53076	5.37226	5.36912	5.90063	6.283	5.51979	5.78764	4.58496	5.20085	4.92458	5.43763	6.76885	5.68032	6.1983	5.56834	4.99277	4.64386	7.87977	5.74766	5.89215	7.52795	6.08555	5.85649	5.47314	7.60592	5.95652	5.91217	5.88874	5.49857	4.89191	5.68846	6.36335	5.75542	4.86196	5.74766	5.31615	6.07596	5.96602	5.29572	4.57652	5.42425
IFNL2	3.58496	3.16993	4.70044	3.58496	5.80735	5.64472	5.16068	4.24793	4.90063	4.50526	6.39249	4	5.08746	4.90689	4.58496	7.07146	3.45943	5.31759	5.16993	4.79233	5.01569	5.12928	4.70044	3.45943	3.32193	2.80735	5	6.74228	4.58496	3.58496	4.27575	9.65258	5.52857	6.25493	8.35891	4.65821	6.22246	8.34407	10.4315	4.80735	3.70044	4	3.16993	4.75489	5.38612	4.63923	3.32193	5.04439
IGF1R	12.4509	12.5906	11.911	11.3837	11.0435	10.9064	8.79964	12.6247	10.8034	10.74	11.2672	10.6551	11.1644	10.4452	12.4485	10.1607	10.6903	9.90058	10.584	12.275	10.7724	7.62644	12.2205	9.85261	11.6748	11.0565	10.704	9.6374	11.924	10.8579	10.1674	10.2435	10.2764	11.2668	11.672	11.6503	9.28598	8.82823	11.0628	10.8726	10.1381	12.3783	10.7552	9.27657	11.4021	8.80474	11.4944	10.6823
IGF2R	9.51035	9.44655	10.4944	10.7129	10.4145	10.7987	10.6222	9.54179	10.9191	11.2169	9.14972	10.3083	10.7118	8.85922	11.2564	11.5192	10.8123	10.3227	10.2705	9.92958	10.7235	10.0434	9.55305	10.4867	11.0023	9.62937	11.1962	10.794	10.2543	9.80819	11.2304	10.077	10.5448	10.5459	10.2512	10.3094	10.4323	10.214	9.8563	10.9355	9.05243	10.7249	10.3302	10.2612	9.63283	11.3204	8.95029	10.211
IGLL1	3.58496	3.16993	4.70044	3.58496	5.80735	4.9542	4.85798	4.24793	4.16993	3.58496	5.2407	4	5.08746	4.90689	4.58496	5.49313	3.45943	4.75489	5.16993	4.52356	4.90689	5.12928	4.70044	3.45943	3.32193	2.80735	5	5.24793	4.58496	3.58496	3.32193	8.47403	4.70044	3.16993	6.29774	3.90689	4.65076	6.78188	7.85966	4.80735	3.70044	4	3.16993	4.75489	5.08746	4	3.37156	5.04439
IKBKB	8.86245	11.1996	10.0421	9.62381	9.60188	8.97542	8.74446	8.8182	8.60655	9.39025	8.71953	9.62511	9.20479	10.2494	7.33521	9.19454	9.19503	8.56784	9.49346	9.3684	9.49821	9.91289	10.1707	8.86873	10.7147	9.19628	9.81965	9.11832	10.1867	9.1205	9.20587	8.0751	9.1735	9.15904	8.57372	8.47622	8.57641	8.10003	8.90325	10.3633	8.90587	8.45611	9.41342	9.53638	7.81166	8.27994	8.7029	8.24826
IKBKE	8.49745	7.70093	9.22393	8.99766	11.1503	9.28411	9.35654	8.51057	8.15916	8.89364	8.22959	9.11946	9.52531	8.14068	6.5435	7.87627	9.58278	9.66906	9.11616	9.29632	8.99492	8.47074	9.93493	8.86552	9.24377	8.75221	9.27657	9.39236	9.05878	8.49833	7.58037	9.05463	8.70525	8.5821	9.14685	7.8132	8.71266	8.75097	9.62823	9.65542	8.13878	5.95047	8.38625	8.3415	7.68018	8.67987	6.75556	7.58248
IKBKG	8.36685	8.65015	9.01514	9.60415	9.87217	9.35196	9.3799	8.27636	9.57771	8.59694	9.2699	9.2601	7.96959	9.36144	8.70653	10.416	9.63085	9.12719	9.34944	9.62821	9.23644	8.95026	9.96599	8.54917	8.89975	9.20987	9.07144	9.14975	9.60727	9.29708	8.88252	9.26033	9.81407	9.01636	8.95053	9.55301	8.53644	9.09326	9.8189	9.59584	8.81884	9.19918	9.26594	8.4187	9.24589	9.01285	8.7065	8.59134
IL10	4.59216	3.16993	4.73552	5.90111	5.80735	9.85432	5.43029	5.84624	5.33842	5.61706	6.12763	6.73268	5.82375	4.90689	6.0917	3.88362	6.10371	6.16692	9.51761	6.92136	7.62761	5.12928	4.70044	3.86493	3.32193	5.10056	7.61567	8.46699	5.42425	6.5572	4.70321	9.43573	5.54905	6.2032	5.41312	5.25096	4.45022	4.24793	5.04439	7.58233	3.70044	5.17592	8.11619	8.03326	5.08746	5.0045	3.85898	6.86034
IL10RA	7.39472	6.30305	7.82871	10.1635	7.50231	9.75757	8.65399	9.05642	8.64868	9.68753	8.872	9.96632	8.14425	6.33253	8.51017	6.52089	7.77479	8.38228	10.9463	9.19554	9.72339	7.69947	7.7494	6.61545	8.85331	9.37578	10.2736	9.75786	9.37313	10.3214	7.75782	9.66438	8.21844	10.2563	8.09191	7.65885	6.78816	8.39913	8.97057	10.4234	5.89748	7.86765	10.736	10.4207	5.80219	8.83529	6.93782	8.50295
IL11	3.58496	3.16993	5.20516	3.58496	5.80735	5.28651	4.85798	5.74846	7.34589	5.36912	5.60792	4	5.79961	5.13709	7.03221	5.69822	4.48929	5.28614	6.52842	6.42375	4.90689	5.12928	4.70044	4.22805	7.73363	2.80735	6.01703	5.24793	4.58496	3.58496	5.67525	9.29614	4.9486	5.77716	7.41109	3.90689	5.67807	6.78188	9.14259	5.07168	4.36036	4	3.16993	4.95373	5.08746	4	6.22477	5.13381
IL11RA	6.20477	8.04494	6.03254	7.25974	6.99118	6.85898	6.19397	6.1821	5.8525	6.48236	7.82362	7.99095	6.87553	7.52168	5.1334	6.31198	6.58316	5.60051	7.45943	7.53629	7.66654	6.33878	7.05268	4.75969	8.17238	5.82043	7.13771	6.76951	8.56033	7.8268	6.94146	8.57743	6.10308	7.16662	6.44278	5.70984	5.9148	7.39669	8.82725	7.53559	6.23821	4	7.35076	7.19052	5.80219	6.85599	8.07221	6.69891
IL12A	6.24413	4.97499	4.70044	3.58496	5.80735	5.21062	6.61383	4.24793	7.05355	4.29352	5.35544	6.17353	5.08746	5.49889	8.30583	5.91121	4.33628	5.28614	5.87848	4.83289	5.72492	8.58064	6.53838	6.64587	6.11041	4.84549	5	6.92279	4.58496	6.38922	4.60763	5.12928	5.58946	5.77716	5.95466	3.90689	5.37226	4.24793	5.04439	5.41954	4.36036	4	6.41853	5.94907	8.52066	4.70708	4.91169	6.60259
IL12B	3.58496	3.16993	4.70044	3.58496	5.80735	5.04527	4.85798	4.24793	4.33985	4.40327	4.94298	4	5.08746	4.90689	4.58496	5.30524	3.74739	4.75489	5.16993	4.52356	4.90689	5.12928	4.70044	3.45943	3.32193	2.80735	5	5.24793	4.58496	3.58496	3.32193	9.10166	5.17792	4.65707	7.09719	3.90689	5.48156	7.47565	8.43725	4.80735	3.70044	4	3.16993	4.75489	5.08746	4	3.32193	5.04439
IL12RB1	3.58496	3.16993	4.70044	7.15553	5.80735	5.95513	5.28947	6.76035	5.07553	5.42223	5.82273	6.56925	5.08746	4.90689	4.58496	6.2867	5.49346	5.34873	7.62432	5.08746	6.33985	6.15401	4.70044	3.64155	7.25087	2.80735	6.32427	6.59783	6.73958	6.4187	4.60763	9.39855	5.42089	6.57319	7.12608	4.8125	5.60259	7.97877	9.36278	6.53543	3.70044	4.80941	5.04396	6.61839	5.08746	4.95	3.32193	5.04439
IL12RB2	9.54491	7.32706	4.70044	6.71658	5.80735	5.64472	6.58406	9.40009	4.64731	5.19653	6.4192	4	5.08746	4.90689	8.15157	5.44824	7.90292	5.74712	6.08661	4.52356	5.43162	5.12928	4.70044	7.99203	7.09993	2.80735	5.83491	7.0167	8.30643	6.47573	3.32193	9.13029	6.21043	5.7046	6.61589	4.88362	5.20398	6.32211	8.31211	5.48671	5.27984	10.7087	5.74281	7.82216	5.08746	5.83845	3.32193	6.92813
IL13	4.05658	3.42492	5.44228	3.58496	5.80735	4.9542	4.85798	4.24793	4.16993	4.6011	5.21023	4	5.08746	4.90689	4.58496	6.23496	4.07125	4.75489	5.16993	4.52356	4.90689	5.12928	4.70044	3.45943	3.32193	2.80735	5	5.24793	4.58496	3.58496	3.32193	8.89026	4.70044	5.16952	7.2364	3.90689	5.07039	7.08023	8.46866	4.93404	3.70044	4	3.16993	4.7939	5.08746	4	3.32193	5.04439
IL13RA1	10.7854	10.912	13.8529	11.5146	11.2042	12.9519	11.6336	11.1769	12.4485	12.3821	11.2786	12.3577	10.5632	12.1562	11.7549	11.5152	11.7115	12.366	12.4476	11.9922	12.7457	11.8152	11.8385	11.5762	11.282	11.2114	12.2903	12.0954	11.1007	11.9377	12.3392	10.3374	12.7671	10.7378	11.7953	12.1281	12.1806	11.4189	10.3316	12.0541	10.1993	12.8373	11.8264	12.2158	9.57158	12.667	9.48178	11.0909
IL13RA2	4.16993	3.72028	5.98322	7.12815	5.80735	4.9542	4.85798	4.24793	6.49985	5.52293	5.21023	7.35129	5.08746	4.90689	5.2709	7.95041	8.57187	4.75489	6.72792	5.84725	8.39292	5.12928	4.70044	3.75702	3.32193	4.1416	5	5.24793	10.303	6.1297	5.47314	7.62213	5.32841	6.30488	6.57456	3.90689	4.53419	10.384	8.43725	4.80735	3.70044	4	5.68004	5.63314	5.08746	4.63923	3.63575	5.8166
IL15	5.51979	4.26828	5.1469	7.15553	6.97464	6.75596	7.3587	6.54442	7.66605	6.35138	6.52105	6.80787	5.1152	4.90689	7.96723	6.52089	7.67469	8.53796	8.11082	7.59021	8.63579	5.33735	5.90376	6.28947	6.93133	6.61677	7.416	7.62059	5.55275	7.57592	5.17273	9.2758	7.14078	6.69056	7.76394	5.30415	6.79675	9.46954	8.47208	6.95838	6.88533	5.0045	6.52982	7.63481	5.08746	6.68201	5.26341	5.51507
IL15RA	6.46009	6.08725	6.20006	8.44394	8.1917	8.66278	8.33954	7.33253	6.9674	8.41223	7.3497	7.89069	5.9814	7.73234	8.15411	8.44787	7.92985	9.29735	8.97496	6.36999	8.45204	6.34837	9.03991	6.36457	7.87977	8.16425	8.63448	8.28086	6.80542	8.72704	6.51065	8.02724	8.70525	7.98886	8.63539	8.65019	9.13691	9.94006	7.61978	8.41587	9.07219	6.31143	7.60896	8.63999	8.74594	9.00949	4.57652	6.83933
IL16	6.46009	6.91133	6.64212	9.45839	7.38896	9.05357	8.908	9.5011	7.95611	8.73988	8.66491	9.86864	8.63807	6.0018	7.28974	6.36107	7.83314	7.87756	10.6109	8.75074	9.43202	7.64602	7.47719	6.73335	9.42934	8.585	10.6812	9.57319	9.55269	9.35905	8.13735	9.51603	8.24079	9.47502	7.78221	7.04669	6.61677	8.39913	9.19357	10.094	5.77426	8.69132	9.07743	10.4173	5.68173	8.72543	12.1887	7.19357
IL17A	3.58496	3.16993	4.70044	3.58496	5.80735	4.9542	4.85798	4.24793	4.16993	3.58496	4.90689	4	5.08746	4.90689	4.58496	3.45943	3.45943	4.75489	5.16993	4.52356	4.90689	5.12928	4.70044	3.45943	3.32193	4.1416	5	5.24793	4.58496	3.58496	4.27575	5.12928	4.70044	3.16993	3.70044	3.90689	4.08746	4.24793	5.8936	4.80735	3.96809	4	4.57592	4.75489	5.08746	4	3.32193	5.04439
IL17B	3.65076	6.99639	4.70044	3.58496	5.80735	4.9542	4.85798	4.24793	4.16993	3.58496	4.90689	4	5.08746	4.90689	4.58496	4.34127	3.45943	4.75489	5.16993	7.31922	4.90689	5.12928	4.70044	3.45943	3.32193	2.80735	5	5.24793	4.58496	4.55029	3.32193	5.12928	4.70044	3.16993	5.41312	3.90689	4.08746	5.16068	6.01212	4.80735	3.70044	4	4.26903	4.75489	5.08746	4	3.32193	5.04439
IL17F	3.58496	3.16993	4.8125	5.04658	5.80735	5.21062	4.85798	4.24793	5.23151	5.0009	5.17951	6.11541	5.08746	4.90689	5.44725	6.86555	3.74739	4.75489	6.02037	4.52356	6.35896	5.12928	4.70044	3.45943	3.32193	5.21257	5	5.24793	4.58496	3.58496	3.32193	8.99362	4.70044	6.35332	7.54574	3.90689	5.43896	7.3831	9.14259	4.80735	3.70044	4	5.04396	4.75489	5.08746	4	3.32193	5.22304
IL17RA	8.49474	8.56917	8.3912	9.22074	8.72918	9.61756	8.31551	8.35319	8.31551	9.04535	9.11551	9.89907	9.06067	8.52011	7.49217	7.50216	8.39438	8.30556	10.0848	8.40109	9.62412	8.67518	9.42475	8.74436	9.50641	8.46548	9.39161	9.09162	8.62746	9.46146	8.79844	9.6044	7.81673	9.15904	9.00607	7.96913	7.88081	8.32287	8.281	9.58821	7.99424	7.26472	9.10764	9.18311	7.95181	8.15234	7.93799	8.40399
IL17RB	7.37712	8.68898	8.2456	3.58496	6.63067	5.67356	4.85798	4.24793	4.80478	6.77571	7.97499	8.42063	8.62106	7.72833	7.85611	7.78018	7.58414	6.53278	7.5205	8.74544	7.98242	8.02076	8.31954	5.22959	7.73363	6.53278	5	5.24793	4.58496	7.83769	7.46238	5.12928	6.17113	6.90014	6.07831	3.90689	8.03936	4.24793	7.32427	7.18755	5.32445	4	6.52982	5.83086	6.30889	6.03562	8.64793	6.96093
IL18	7.75409	6.95455	8.19962	9.50686	9.3668	9.22501	11.1834	8.54009	11.7448	10.1814	8.65653	10.8096	7.17523	6.15299	9.04464	7.36431	6.90207	8.83952	9.93366	7.97516	9.65539	8.1249	7.11821	6.41836	8.62355	10.1143	9.31363	11.0869	8.67405	9.79424	7.5421	10.2224	9.20144	9.99226	9.66349	7.78549	8.52881	9.60159	9.76514	9.9527	8.10716	5.91862	10.133	9.80563	8.76275	7.9578	6.97396	9.0634
IL18R1	5.84398	6.16289	5.51349	6.82248	7.05517	8.5479	7.75235	6.48494	6.91085	6.26679	7.01603	6.84411	6.15239	4.90689	8.06776	5.77268	7.86845	8.38974	8.63176	8.16481	8.02497	5.89069	4.70044	7.06102	7.3875	7.2635	7.59291	8.13145	6.55275	6.47573	8.17951	9.11892	6.82311	7.50263	8.50926	5.30415	9.06674	8.77198	9.21225	9.06679	5.74174	5.28021	5.54535	8.57403	5.08746	7.47606	5.78241	5.6659
IL18RAP	3.65076	3.16993	4.70044	5.61706	5.80735	7.3497	6.43596	6.14405	4.26903	5.25626	6.83983	5.44989	5.15381	4.90689	4.83693	5.80864	7.3345	5.46597	7.81186	5.86666	7.98242	5.12928	4.70044	5.22959	6.93133	5.59036	6.72083	7.12608	6.28355	5.28392	7.72404	8.60218	5.87725	7.36807	7.1823	6.17612	5.89893	6.78188	8.91088	7.76924	3.70044	4	3.16993	7.08257	5.08746	5.89772	5.44659	5.6008
IL19	3.58496	3.16993	4.70044	5.04658	9.47017	4.9542	4.85798	4.24793	4.16993	4.17473	4.90689	4	5.08746	4.98459	4.58496	4.34127	6.36335	4.75489	5.16993	4.52356	4.90689	5.12928	6.10518	4.45088	3.32193	4.1416	5	5.24793	4.58496	3.58496	3.32193	6.54689	4.70044	3.16993	3.70044	3.90689	4.08746	4.24793	7.18001	4.80735	3.70044	4	3.16993	4.75489	5.08746	4	3.32193	6.29866
IL1A	3.58496	3.16993	4.70044	3.58496	5.80735	7.31388	7.55612	4.24793	5.07553	4.17473	6.59305	6.87946	5.08746	4.90689	5.67666	5.69822	8.54593	8.12531	6.11853	4.52356	5.66477	5.12928	4.70044	8.35592	3.32193	10.4653	5.79546	8.21306	4.58496	3.58496	3.32193	9.26033	6.76261	5.27389	7.48002	3.90689	6.33163	7.53831	8.92351	5.72792	4.66789	4	6.02192	5.51001	5.08746	4	5.05398	5.04439
IL1B	5.21101	4.59335	4.70044	6.29389	6.88069	9.58785	6.35579	7.62191	6.64559	6.29554	7.86783	8.00703	5.08746	4.90689	4.58496	5.87774	8.51952	8.50744	7.45943	6.55013	7.61971	5.12928	4.70044	8.30925	3.32193	8.64627	9.35315	7.82902	4.58496	6.29737	5.17273	9.24992	8.43875	6.61338	7.8874	4.65821	7.41912	7.17792	9.05799	6.17732	4.27202	7.27743	9.64102	8.3594	5.08746	5.10811	7.57099	5.8999
IL1R1	7.41785	7.52129	8.08757	9.27771	8.38776	10.5888	9.92945	7.17213	8.44865	9.54205	8.08311	8.30852	7.43112	7.67525	9.65093	6.64515	10.093	9.62238	10.8768	8.89818	8.90992	8.16616	7.90262	9.5331	9.6627	9.4406	9.79116	10.0903	6.75302	7.99232	9.06902	8.71232	11.2579	7.24546	8.89279	9.27272	8.00315	9.69806	7.90623	10.4383	6.1416	6.97028	8.03056	9.71672	6.66747	10.3901	5.09845	7.58248
IL1R2	6.13668	4.26828	5.62469	7.072	6.66178	10.4778	7.95251	4.24793	8.26224	6.32373	8.0451	6.61176	6.43563	5.46074	9.43166	5.77268	9.47011	6.59857	8.8568	6.39712	9.76343	5.19574	6.29223	7.87504	6.74039	8.86814	7.91103	8.90779	6.58301	6.0568	9.34576	10.1233	8.01865	8.39866	8.45327	6.95012	6.84662	7.91409	8.58462	8.19776	8.87992	7.68061	6.11998	7.53115	6.15906	6.57743	6.86245	7.32012
IL1RAP	8.48655	8.52693	8.42236	8.82149	8.89136	10.6681	9.98665	10.6947	9.64863	10.1103	9.23656	10.1903	7.75221	8.36881	8.05961	9.46842	10.4587	9.91743	11.0953	8.55063	11.4462	7.00518	6.88484	11.9911	9.67612	9.45208	10.322	10.0437	10.2063	9.23232	8.12877	9.42192	9.25732	8.48792	9.32589	9.84018	8.99112	9.31705	9.41204	10.0419	11.5114	12.4512	8.98288	9.9997	9.85117	10.1255	6.56285	9.16807
IL1RAPL2	4.88557	5.13381	6.57728	3.58496	5.80735	5.42727	4.92695	4.24793	5.7271	5.47346	6.53341	4	5.08746	5.25323	7.90219	8.00551	5.69572	4.75489	5.76182	4.70819	6.06501	5.12928	4.70044	4.14568	3.32193	5.4138	5.35579	5.24793	4.80529	5.51916	5.81019	8.41937	8.58064	5.6279	7.56697	4.5741	5.71425	6.45796	9.66633	4.88509	4.86196	4.50016	3.16993	5.37573	5.08746	5.86839	4.51286	5.22304
IL1RL1	4.11437	3.16993	4.70044	5.53636	5.80735	6.95524	5.23917	4.24793	8.09461	5.25626	5.43596	4	5.08746	4.90689	4.70487	5.44824	6.95559	7.32184	7.20056	4.94767	5.81096	5.12928	4.70044	5.6453	3.32193	5.88947	6.14792	6.36772	4.58496	4.44029	4.27575	8.39124	5.25512	3.16993	7.26266	4.95187	5.27836	7.61007	8.41595	6.92255	3.70044	7.19987	5.86096	6.05853	5.97888	5.4614	5.22419	5.04439
IL1RL2	6.63807	5.73823	4.70044	4.92505	6.42811	6.47671	8.16902	4.24793	5.50048	6.66988	5.80271	4	5.08746	5.38128	8.25465	6.81352	8.70667	7.40514	6.18031	4.52356	6.26078	5.12928	4.70044	7.28031	3.32193	7.23726	7.1298	7.95297	4.64212	5.0027	3.32193	8.06329	6.61412	3.16993	6.19219	6.14731	6.7185	8.03199	7.80607	7.1467	5.49057	4	3.16993	7.83756	7.3302	6.92861	3.32193	6.2034
IL1RN	4.67129	3.16993	6.54365	5.61706	8.55754	7.58594	7.0594	5.40803	6.01167	5.90545	5.60792	5.62644	5.26303	4.90689	4.58496	6.00697	7.11697	7.55182	8.31075	6.36999	8.77403	5.63256	4.99277	5.61471	3.32193	9.74588	7.97407	9.13935	4.58496	5.0027	5.57773	9.13594	7.91928	6.53169	7.12608	8.12469	6.7185	7.57463	8.76961	6.40259	8.06835	5.85275	7.95286	6.12701	5.08746	5.61029	3.5097	6.52576
IL2	3.58496	3.16993	4.70044	3.58496	5.80735	4.9542	4.85798	4.24793	4.19535	4.50526	4.90689	4	5.08746	4.90689	4.58496	6.81352	3.62059	4.75489	5.16993	4.52356	4.90689	5.12928	4.70044	3.45943	3.32193	2.80735	5	5.24793	4.58496	3.58496	3.32193	9.00602	4.70044	3.16993	6.8421	3.90689	4.65076	6.97545	7.7896	4.80735	3.70044	4	3.16993	4.75489	5.08746	4	3.32193	5.04439
IL21	3.58496	3.16993	4.70044	3.58496	5.80735	4.9542	4.85798	4.24793	4.53169	3.58496	4.94298	4	5.08746	4.90689	4.58496	7.04155	3.45943	4.75489	5.16993	4.52356	4.90689	5.12928	4.70044	3.45943	3.32193	2.80735	5	5.24793	4.58496	3.58496	3.32193	9.45397	4.70044	4.49378	7.00675	3.90689	5.17792	7.59835	8.24522	4.80735	3.70044	4	3.16993	4.99095	5.08746	4	3.32193	5.04439
IL21R	4.11437	3.16993	4.70044	6.08279	5.80735	4.9542	5.59902	6.83378	5.53076	6.08087	6.7271	6.7707	5.08746	4.90689	4.58496	6.70349	4.07125	5.87995	8.29687	5.90497	5.75409	5.12928	4.77347	3.64155	6.2604	4.1416	6.80258	5.24793	5.08576	7.13709	4.39506	8.15532	5.70432	5.5472	6.97522	4.65821	5.09803	7.42349	8.87227	6.0936	3.70044	4	4.57592	7.02978	5.08746	5.05745	3.32193	5.04439
IL22	3.58496	3.16993	4.70044	3.58496	5.80735	4.9542	4.85798	4.24793	4.16993	3.58496	4.90689	4	5.08746	4.90689	4.58496	6.31198	4.5601	4.75489	5.16993	4.52356	4.90689	5.12928	4.70044	3.45943	3.32193	2.80735	5	5.24793	4.58496	3.58496	3.32193	8.98738	4.74953	4.93593	6.8421	3.90689	5.17792	7.20906	9.53411	4.80735	3.70044	4	3.16993	4.75489	5.08746	4	3.32193	5.04439
IL22RA1	3.58496	4.66448	4.70044	3.58496	6.22052	4.9542	5.83693	4.24793	5.26791	4.50526	4.90689	4	6.94825	4.90689	4.58496	6.1536	5.4192	6.04023	5.16993	4.52356	4.90689	5.12928	9.72634	4.05745	3.32193	2.80735	5	5.24793	4.58496	3.58496	4.27575	7.66966	4.70044	5.16952	6.77056	5.30415	8.51345	6.80245	8.68303	4.80735	6.28411	4	3.16993	4.75489	5.44294	4.70708	3.5097	5.72792
IL22RA2	4.11437	3.16993	5.23343	3.58496	5.80735	4.9542	4.85798	4.24793	4.70155	3.58496	4.90689	4	5.08746	4.90689	4.58496	3.45943	4.16511	4.75489	5.80168	4.52356	4.90689	5.12928	4.70044	4.05745	3.32193	2.80735	7.08969	5.24793	4.58496	3.58496	3.32193	5.12928	8.01865	3.16993	3.70044	4.39025	4.08746	6.0398	5.12474	4.80735	4.44361	4.50016	3.16993	4.75489	5.08746	5.20516	3.32193	5.04439
IL23A	4.74631	4.07382	4.8495	3.58496	5.80735	9.23702	6.89081	4.24793	6.24907	5.31397	5.35544	4	6.39609	4.90689	6.81173	6.54241	10.0582	11.023	5.91528	4.52356	4.90689	5.12928	4.70044	4.45088	3.32193	2.80735	5.79546	6.82248	4.58496	3.58496	3.32193	9.10743	6.83162	6.40003	7.90418	4.5741	6.52779	7.47565	9.46316	5.95815	3.70044	5.0045	3.16993	4.95373	5.4614	5.05745	3.5097	5.04439
IL23R	3.58496	3.16993	4.70044	3.58496	5.80735	4.9542	5.10559	4.24793	4.16993	3.58496	4.90689	4	5.08746	4.90689	4.58496	6.2867	3.45943	4.75489	5.16993	4.52356	4.90689	5.12928	4.74362	3.45943	3.32193	2.80735	5	5.24793	4.58496	3.58496	3.32193	9.21293	4.7845	3.16993	7.09719	3.90689	4.85947	7.42349	9.44398	4.80735	3.70044	4	3.16993	4.75489	5.08746	4	3.32193	5.04439
IL24	3.58496	3.16993	4.70044	3.58496	5.80735	4.9542	4.85798	5.40803	4.16993	3.58496	5.76155	4	5.08746	4.90689	4.58496	5.57864	4.5601	4.75489	5.16993	4.52356	4.90689	5.12928	4.70044	3.45943	3.32193	2.80735	5	5.24793	4.58496	3.58496	3.32193	8.9493	4.74953	3.16993	7.62892	3.90689	5.09803	7.31306	9.95934	4.80735	3.70044	6.69711	4.57592	4.75489	5.08746	4.33199	3.32193	5.04439
IL25	3.58496	3.16993	4.70044	3.58496	5.80735	4.9542	4.85798	4.24793	4.16993	3.58496	4.90689	5.44989	5.08746	4.90689	4.58496	6.23496	3.45943	4.75489	5.16993	4.52356	4.90689	5.12928	4.70044	3.45943	3.32193	2.80735	5	5.24793	4.58496	3.58496	3.32193	8.273	4.70044	3.16993	6.488	3.90689	4.65076	6.97545	8.85125	4.80735	3.70044	4	3.16993	4.75489	5.08746	4	3.32193	5.04439
IL26	3.58496	3.16993	4.70044	3.58496	5.80735	4.9542	4.85798	4.24793	4.59096	4.29352	4.97911	4	5.08746	4.90689	4.58496	5.84373	3.74739	4.75489	5.16993	4.52356	4.90689	5.12928	4.70044	3.45943	3.32193	2.80735	5	5.24793	4.58496	4.32048	3.32193	8.98738	4.70044	3.16993	7.26266	3.90689	5.43896	7.35553	9.5456	4.80735	3.70044	4	3.16993	4.75489	5.08746	4	3.32193	5.04439
IL27	3.65076	3.16993	4.73552	3.58496	5.80735	4.9542	4.85798	4.24793	4.16993	4.29352	4.90689	4	5.08746	4.90689	4.58496	6.4545	3.45943	4.75489	5.16993	4.52356	4.90689	5.12928	4.70044	3.45943	3.32193	2.80735	5	5.24793	4.58496	4.55029	3.32193	8.11004	4.70044	5.27389	5.58976	3.90689	4.45022	7.06329	8.34256	4.80735	3.70044	4	3.16993	4.75489	5.08746	4	3.32193	5.04439
IL2RA	6.79649	6.99639	6.6632	7.072	7.69544	10.7995	10.1787	9.24743	7.73931	10.3892	6.83983	8.05414	7.05355	5.13709	6.73227	6.40854	10.511	9.10247	12.5843	9.24308	11.8099	7.82502	5.74685	7.33727	9.64918	9.12637	11.0024	10.125	9.72601	9.90483	7.44865	8.60218	7.51017	9.06792	9.5073	8.78689	7.72499	8.8678	8.11463	10.9951	7.08023	8.04794	7.97923	9.12982	5.40531	10.4811	3.32193	8.65277
IL2RB	3.58496	3.16993	4.8495	6.60229	5.80735	5.90785	6.1807	7.24565	5.53076	5.66192	5.38267	5.78398	5.08746	4.90689	5.2709	6.09677	5.49346	6.02104	7.54427	6.17971	7.43379	5.12928	4.77347	4.64386	3.32193	5.50494	7.32211	6.6279	6.2075	6.0568	4.87725	7.29802	7.15431	6.44526	6.488	4.95187	5.17792	7.28411	7.53667	7.1467	4.92172	4.41143	4.43029	6.91827	5.08746	5.80813	3.32193	5.04439
IL2RG	6.61824	4.44029	6.69418	8.75168	7.52513	7.73573	9.12047	9.34682	7.28485	7.32876	7.17303	8.83463	7.40752	4.92979	6.64818	6.66491	7.67469	7.80135	10.2272	7.82324	8.64749	6.61794	6.23974	6.71918	8.20975	7.4353	10.3512	9.62256	8.4616	8.3151	6.61265	8.63452	12.2629	8.32791	7.58796	7.26303	8.97625	8.96226	8.946	9.16486	6.26134	5.91862	7.69098	9.95329	7.03045	8.91256	5.72683	7.43179
IL3	3.58496	3.16993	4.70044	3.58496	5.80735	4.9542	4.85798	4.24793	4.16993	3.58496	4.90689	4	5.08746	4.90689	4.58496	4.34127	3.45943	4.75489	5.16993	4.52356	4.90689	5.12928	4.70044	3.45943	3.32193	2.80735	5	5.24793	4.58496	3.58496	3.32193	8.13289	4.70044	3.16993	6.24584	3.90689	4.40667	6.5821	7.77847	4.80735	3.70044	4	3.16993	4.75489	5.08746	4	3.32193	5.04439
IL32	8.97591	7.70093	10.8865	9.68126	10.76	10.2678	10.0761	9.62679	12.1623	8.489	9.79235	9.98265	10.4886	6.78228	8.30811	5.73606	11.4489	11.1186	11.3154	9.16822	10.2118	8.43742	7.8334	7.42744	9.86352	8.47679	11.5851	10.2193	9.05878	10.0434	7.12536	6.98334	10.0788	8.72663	8.96662	8.33042	11.9528	10.4178	5.04439	10.2434	7.21675	5.06393	7.3906	10.2048	7.84361	9.78761	5.96162	7.84712
IL34	9.11686	6.83643	5.08576	6.478	5.80735	6.84649	7.19722	4.24793	4.16993	4.77452	7.7095	5.44989	5.08746	4.90689	5.94673	3.45943	4.62761	4.75489	7.17043	5.92386	6.06501	5.12928	6.30268	4.96625	6.11041	5.4138	6.71026	6.89845	5.35579	6.96844	5.10434	5.12928	6.04614	3.16993	3.70044	4.39025	5.27836	4.24793	5.04439	5.27501	3.70044	4.87725	5.23113	5.43095	5.08746	5.20516	5.26341	5.04439
IL3RA	3.72683	3.16993	5.28873	5.96417	5.80735	7.13031	6.93876	4.24793	4.64731	7.22786	5.95606	6.69349	5.08746	4.90689	4.91121	3.88362	5.98025	6.9806	8.93065	6.09951	6.46875	5.12928	5.40905	4.58256	6.52027	4.84549	7.34961	7.30424	4.9982	5.72137	5.72165	7.35729	7.20065	5.27389	6.44278	4.48478	5.01302	5.0955	6.15603	6.75556	3.96809	6.15603	5.04396	5.85125	5.08746	6.48414	3.5097	5.04439
IL4	3.58496	3.16993	4.70044	3.58496	5.80735	4.9542	4.85798	4.24793	4.16993	3.58496	4.90689	4	5.08746	4.90689	4.58496	4.76288	3.74739	4.75489	5.16993	4.52356	4.90689	5.12928	4.70044	3.45943	3.32193	2.80735	5	5.24793	4.58496	3.58496	3.32193	8.20999	4.70044	5.05745	6.01792	3.90689	4.92315	6.82273	8.08789	4.80735	3.70044	4	3.16993	4.75489	5.08746	4	3.32193	5.04439
IL4R	9.04996	7.50208	10.3094	9.39109	9.41179	10.5157	9.94518	8.39416	9.82276	10.3808	8.85502	9.81493	8.42895	8.27854	8.39665	8.51456	10.5132	10.8055	10.7449	8.77939	9.89046	7.70321	9.24579	9.88163	8.0542	9.07532	10.0722	10.1894	7.51381	9.69862	9.39311	8.15532	10.2933	8.36374	9.33831	9.78061	9.67804	9.77033	5.04439	10.297	10.7768	10.4928	8.40582	10.1708	6.7447	9.60907	6.6844	8.87178
IL5	3.58496	3.16993	4.70044	3.58496	5.80735	4.9542	4.85798	4.24793	4.16993	3.58496	4.90689	4	5.08746	4.90689	4.58496	5.97568	3.45943	4.75489	5.16993	4.52356	4.90689	5.12928	4.70044	3.45943	3.32193	2.80735	5	5.24793	4.58496	3.58496	3.32193	9.07834	4.70044	3.16993	6.80671	3.90689	4.7241	6.62907	7.83308	4.80735	3.70044	4	3.16993	4.75489	5.08746	4	3.32193	5.04439
IL5RA	3.65076	3.16993	4.8495	3.58496	5.80735	5.24907	4.85798	4.24793	4.40667	3.58496	4.97911	4	5.08746	4.90689	4.58496	6.03738	4.5601	4.75489	5.76182	4.52356	5.43162	5.12928	4.70044	3.45943	3.32193	2.80735	5	5.24793	5.48993	3.58496	3.32193	8.22067	5.22997	3.16993	5.88874	3.90689	4.8268	7.22439	7.90623	4.80735	3.70044	4.73823	3.16993	5.02724	5.08746	4.24336	3.37156	5.04439
IL6	3.93357	3.16993	4.70044	6.6414	8.181	8.44807	6.09866	6.10518	6.6595	6.40531	5.2407	4	5.08746	4.90689	4.58496	3.45943	7.47849	8.42643	10.0229	6.25588	7.17782	5.12928	4.70044	5.14731	3.32193	7.83662	8.11265	7.84191	6.06415	3.58496	4.27575	5.12928	5.15097	6.30488	7.38741	6.73525	4.89191	4.24793	5.04439	6.27557	3.70044	5.32948	6.81967	6.8387	6.61912	4.70708	4.05224	6.02901
IL6R	9.53832	4.79701	7.54728	9.07114	8.46041	9.9109	9.31626	9.46693	8.86959	9.38357	8.67324	9.48311	7.33002	8.01151	8.63554	6.81352	9.02713	8.15188	9.59347	8.16083	9.22605	7.02923	9.39262	8.23625	8.13407	8.79789	9.78991	9.30202	8.95518	9.40382	7.28836	9.43114	7.91133	8.73576	8.99828	9.35043	7.88874	10.0125	9.70929	9.47703	8.35865	10.1054	9.12544	10.8448	5.49729	9.42551	6.99763	9.36687
IL6ST	10.6448	10.2516	11.2878	12.3034	11.0919	12.5004	11.9157	13.0839	11.4993	12.9646	12.8377	13.1795	10.3321	9.83641	10.7513	11.1151	13.2378	12.0865	13.1741	11.4141	13.019	12.9423	12.1079	10.9774	11.9283	11.1996	12.5513	12.28	12.9039	12.874	11.387	10.7097	12.7193	12.0574	11.244	10.8573	10.9448	13.1014	10.3514	12.0862	10.079	12.0928	12.8709	13.163	12.4398	12.8679	12.2663	11.5786
IL7	3.58496	3.16993	4.70044	3.58496	7.39515	6.26772	6.16732	5.58826	4.99095	4.40327	5.14812	5.54102	5.08746	4.90689	6.20398	7.50216	6.36335	7.35271	6.26847	4.52356	5.83845	5.12928	5.83466	4.86691	3.32193	5.10056	5.4851	6.25663	6.37313	5.21839	3.32193	8.97479	6.22323	5.27389	7.58796	4.73715	7.41912	8.45865	9.16405	6.40259	6.47444	4	5.23113	5.48414	5.08746	6.69877	3.32193	5.04439
IL7R	7.16792	4.85898	8.17792	8.42164	8.10365	10.545	11.6676	8.90584	6.73958	8.14614	7.30752	10.6778	7.41151	4.90689	6.55888	7.64789	10.177	9.52421	11.6438	9.26718	10.2647	7.93103	6.17413	7.99791	9.80371	6.44361	11.9512	11.5948	9.51576	7.9222	6.48398	9.25515	9.90082	8.04876	9.11834	7.74772	5.89893	9.08905	10.6518	12.125	6.76089	7.4876	7.30979	12.2469	6.07767	10.629	3.32193	6.9148
IL8	8.67356	7.8301	11.3369	10.0408	12.1848	14.3631	11.2719	9.97897	10.4285	9.96558	9.11142	10.1182	8.558	9.98145	8.24036	9.06706	13.5907	13.4357	12.4448	9.18973	12.3749	7.69195	6.42995	12.0473	7.62724	12.9049	13.2406	12.2301	7.67758	8.07772	8.57024	13.0138	12.7657	10.6845	13.5113	8.14665	11.4064	9.90721	8.31596	11.4186	10.2406	10.5833	11.7605	11.1409	7.00551	8.60652	8.82034	9.04366
IL9	3.58496	3.16993	4.70044	3.58496	5.80735	4.9542	4.85798	4.24793	4.16993	3.58496	4.90689	4	5.08746	4.90689	4.58496	3.88362	3.45943	4.75489	5.16993	4.52356	4.90689	5.12928	4.70044	3.45943	3.32193	2.80735	5	5.24793	4.58496	3.58496	3.32193	6.44112	4.70044	3.16993	3.70044	3.90689	4.08746	5.28281	6.01212	4.80735	3.70044	4	3.16993	4.75489	5.08746	4	3.32193	5.04439
ILF3	11.8328	12.7719	12.2958	11.8535	11.1599	11.2643	10.8982	12.0869	11.5768	11.7487	11.6219	11.4902	12.3931	12.7784	11.9338	11.55	11.6331	11.4295	11.5864	12.6435	11.1745	12.2438	12.7593	12.4754	12.7869	11.8384	11.3788	10.7638	12.2611	11.4991	12.2027	10.7546	11.5603	12.1996	11.5545	12.0361	12.4343	10.9405	11.7193	12.0565	12.1768	11.418	11.478	11.6881	11.067	11.3689	11.8283	11.1507
INPP5D	7.75409	8.01809	6.58826	9.01265	8.10743	8.56323	9.3668	8.63201	8.25772	8.71349	9.19862	10.5162	7.99362	4.90689	8.1642	7.50216	7.75982	9.80626	10.0828	8.36374	8.68965	6.76129	6.74106	6.3087	7.57092	8.13607	9.17095	9.39236	8.163	9.77732	7.9935	8.71232	8.25342	9.27016	8.23161	7.06221	8.29131	7.86604	9.1768	9.09395	4.97865	7.58225	9.36424	10.14	5.08746	8.26322	7.17413	7.77893
IRAK1	9.56058	8.96697	9.67932	9.92668	10.849	10.8488	10.4405	9.12619	10.951	10.0503	9.59173	10.2216	8.97479	9.6297	11.0563	10.9065	10.0289	10.4022	10.38	11.5541	10.1264	10.0412	10.8135	9.83952	9.89825	10.6659	10.4272	10.4493	9.2341	10.117	9.40026	9.9414	10.2491	9.69244	10.5735	10.5684	10.5493	9.77294	8.66509	10.3722	9.27917	9.51928	9.62441	10.3756	11.3142	10.6279	8.07221	10.2178
IRAK2	8.13525	5.52576	9.40318	6.85624	7.7301	9.7791	8.76235	6.68313	6.70002	7.25739	7.5194	8.38422	6.68538	5.96139	6.66249	4.43563	9.62879	7.63568	8.12665	6.43696	7.93221	5.12928	6.46712	6.41836	3.32193	6.91097	8.41502	8.61692	5.72601	8.90373	5.81019	6.61324	10.4098	7.52395	6.61589	8.88154	8.69007	6.53372	5.04439	7.51964	8.53045	5.0045	8.38625	8.38414	6.72206	8.63717	7.05517	7.5741
IRAK4	9.19594	8.50291	8.30697	8.72462	8.46041	8.46455	8.93782	8.434	8.44865	8.01385	8.27408	8.97186	7.69801	7.98151	8.43062	9.13573	9.45857	8.36348	9.25557	8.04549	8.85708	9.1555	8.35209	8.05561	8.17238	8.10732	9.01042	9.13935	8.97252	8.53236	8.43058	9.1132	8.805	8.89924	8.46467	8.51613	8.55155	8.78754	9.25689	9.11533	8.55409	8.54234	8.7653	9.2306	8.03722	8.21174	7.02092	7.94854
IRF1	7.20828	6.00764	9.12897	10.3669	9.68766	8.29563	8.66114	9.47076	8.03232	8.03958	7.96602	8.57939	7.7301	8.51779	8.8747	7.6279	8.08794	9.09336	9.42164	8.73752	9.79713	8.55394	10.0958	7.78234	10.0294	8.69537	9.54635	8.63183	9.29501	8.75612	8.61397	6.6768	8.65385	9.19261	8.2182	8.37452	9.50112	8.11655	7.32427	9.02785	8.65803	7.86765	7.76858	9.23642	7.73424	7.81948	6.12081	8.27454
IRF2	8.9344	9.12639	8.90038	9.32053	9.42547	9.82118	9.94421	9.39607	8.75215	9.50557	9.76923	10.3624	8.29145	8.1497	9.39453	8.13124	9.41149	10.0632	10.3898	8.9194	10.1208	8.30076	8.79967	9.15679	8.41553	9.74588	9.38001	10.1276	9.09614	10.2999	8.93269	9.88539	9.69197	9.89772	9.31336	9.11468	9.40452	10.2044	8.66206	9.32249	9.16719	9.69431	10.1271	9.62196	9.32348	9.47243	9.52718	9.22446
IRF3	6.59813	7.57758	7.89233	7.89918	7.98134	7.90791	7.72069	7.24565	7.15451	7.86821	7.41735	7.6664	7.8751	7.79116	7.58931	6.74106	7.70625	7.4698	7.77222	7.29783	7.71925	7.72178	8.39116	7.18001	9.1315	8.2588	7.88783	7.54381	8.37747	6.96844	7.55497	6.61324	7.51538	8.2148	7.52411	7.43937	7.96602	7.41015	7.02912	8.76255	6.60674	6.33575	7.76858	7.87787	8.40165	7.44667	5.44659	7.77156
IRF4	3.93357	3.16993	4.70044	11.62	5.80735	6.0009	7.65521	10.5169	4.64731	6.35138	6.30943	6.94755	9.21162	4.90689	5.89918	7.14343	5.78712	5.15218	9.6923	6.09951	5.81096	5.33735	4.70044	5.99118	8.41553	5.10056	8.82737	7.42895	11.8619	4.83845	4.70321	9.6287	6.41515	7.94228	6.65621	10.1627	5.32625	8.0917	9.37202	8.75238	3.70044	12.6827	6.93192	8.5524	5.08746	7.23391	3.32193	5.04439
IRF5	5.84398	5.32121	5.05441	7.46997	6.96636	8.09376	6.91504	6.14405	7.58879	7.6627	6.79986	8.21485	6.17113	6.26772	5.28983	6.12536	5.90063	7.1035	8.27575	5.99661	7.97005	6.68004	6.99039	5.26941	6.93133	6.65707	8.18681	7.42895	5.42425	8.27547	5.47314	8.0751	7.01313	6.72765	6.488	5.25096	6.28411	6.76102	7.67462	7.92867	5.03342	5.71094	7.55735	7.94111	5.08746	7.36527	5.00809	7.18804
IRF7	8.14221	7.05039	8.68366	8.13679	9.53473	9.27945	8.69877	7.52191	7.58879	9.0912	7.05061	7.51743	7.3046	8.16461	9.17428	8.53609	9.58278	8.56125	9.52955	9.98543	9.05186	9.19724	8.61809	5.34554	10.5498	8.86814	8.53341	8.87055	7.52168	7.94263	9.52323	8.73488	8.62015	8.31578	7.80032	8.54396	7.84442	9.62198	9.30597	8.50359	6.87036	6.80568	7.33038	9.55515	7.35014	8.33976	5.9855	9.65098
IRF8	5.58256	4.91791	6.75409	9.16812	6.59887	8.96391	7.33503	7.85112	7.40438	6.75515	8.25569	9.9745	7.0072	4.90689	5.97016	5.40224	7.66669	7.43421	10.6994	7.79805	8.95149	6.45878	8.85839	5.45253	6.93133	7.83662	9.21636	8.45865	7.73958	8.9648	6.75328	8.53524	7.73816	8.67055	6.87652	5.82324	8.82683	9.69806	7.91133	8.84803	4.92172	6.90665	8.57962	8.55861	5.08746	7.42677	7.17413	8.17478
IRGM	3.58496	3.16993	4.70044	3.58496	5.80735	4.9542	4.92695	4.24793	4.26903	4.40327	4.97911	4	5.08746	4.90689	4.58496	5.44824	4.25323	4.75489	6.05398	4.52356	4.90689	5.12928	4.70044	3.45943	3.32193	2.80735	5	5.24793	4.58496	4.55029	3.32193	8.56071	4.70044	5.27389	6.97522	3.90689	5.27836	7.53831	8.34256	5.11437	3.70044	4	4.94017	4.91552	5.08746	5.0045	3.32193	5.04439
ISG15	10.4112	6.54797	9.5114	9.71375	12.4143	11.7383	11.074	8.53275	10.9319	12.0021	8.1641	8.90488	9.5748	8.72294	9.86854	10.2932	10.9154	11.8913	10.9618	10.9201	10.879	10.2886	8.92478	9.61219	12.2751	9.35145	10.186	10.9025	7.15795	9.27715	9.62742	8.76441	11.5315	9.29508	8.93428	11.5006	8.36733	9.46954	7.38405	10.1713	9.31832	7.45467	7.76858	10.2206	10.0269	11.1607	6.88801	13.3843
ISG20	8.54813	7.41202	9.31467	8.34074	9.7494	9.53045	9.096	7.79103	7.9279	8.02248	7.21927	8.28235	8.96266	8.52011	7.64097	7.71555	9.43756	8.77551	9.83374	8.84493	9.09244	10.0777	8.39836	6.99175	8.94477	6.97613	9.10604	8.88307	7.49793	7.97264	8.40948	9.42192	8.21844	8.27873	7.96953	9.72576	8.1983	8.64104	8.70663	9.52174	6.01123	11.2599	8.32589	10.1149	6.4632	8.90896	5.09845	9.43256
ITCH	11.6505	11.1237	11.507	10.9727	11.3971	11.8582	12.1215	10.9036	11.7787	11.8845	11.3405	11.9529	12.1887	11.2323	11.5621	11.2558	10.7187	11.8817	11.7393	11.6351	11.7693	11.035	11.4346	11.8636	11.6914	11.9077	11.2966	12.0696	11.3407	11.8861	11.0557	10.7601	11.7194	11.3862	11.6423	11.6021	12.254	11.4313	10.2597	11.5436	11.5935	10.6135	12.3466	12.2693	12.0375	11.7942	11.5732	11.638
ITGA1	8.29994	7.53084	10.4414	11.4853	8.90878	10.7058	9.92846	10.0371	10.4305	12.4942	8.85991	11.5338	9.79805	10.2126	9.42748	9.49617	12.8266	10.2772	11.4927	11.9678	9.88056	9.4654	11.7668	10.6999	12.1486	9.7827	10.9806	10.4597	9.90498	10.0551	12.0012	8.87682	10.2686	9.5074	10.1242	10.2898	11.0206	14.4928	8.39068	11.4904	8.47707	9.74747	9.88713	11.8842	6.93475	10.3629	7.00932	10.1534
ITGA2	7.53885	10.4926	9.6896	8.72462	9.31218	11.5981	11.4962	7.66278	9.59038	11.2309	8.02791	9.98265	9.18985	7.39103	8.608	5.61971	11.9843	11.9868	9.28049	8.23045	9.29223	9.03441	8.71942	10.1687	7.73363	9.71763	11.1276	11.3349	7.95809	9.71648	8.62011	7.85947	11.4482	8.57194	8.85006	9.13679	10.9174	8.892	5.57259	9.58438	10.3158	7.3746	10.3731	11.9439	8.00304	10.2008	7.22516	9.42436
ITGA2B	5.40871	4.26828	5.60318	6.34216	5.83946	5.72901	4.85798	4.24793	7.37964	5.52293	7.3004	5.99186	5.87061	7.99825	4.58496	6.64515	6.69752	4.75489	5.87848	6.53792	6.3966	5.51822	6.09339	5.05961	7.3875	4.35262	5.91049	5.24793	4.85599	6.0568	6.3427	8.19923	4.81916	6.09381	6.8421	5.35509	5.12516	7.55052	8.81372	5.51916	3.96809	4	5.31615	5.19613	7.65234	5.4219	6.97396	5.96602
ITGA4	6.06523	4.26828	6.59917	9.27771	5.80735	7.72212	7.98334	7.79103	7.68636	7.10318	6.12763	7.70632	6.08449	5.848	5.94673	5.80864	6.38301	7.08534	9.39581	8.00191	8.10077	6.29957	7.35896	6.76142	7.96965	6.34855	8.80771	8.39013	7.87461	8.0404	7.56773	8.273	7.75154	8.06334	6.97522	5.99435	6.36615	7.23955	8.14517	8.36321	4.59694	5.88606	6.6659	8.57096	5.08746	7.06372	4.22265	5.78764
ITGA5	8.66874	6.74106	10.057	10.3522	8.63546	10.8721	11.627	8.56182	12.048	10.0376	8.81041	10.4648	9.81837	9.38327	8.34864	7.38828	9.42103	10.1666	11.6237	10.7554	10.864	9.7487	9.50932	10.78	10.2694	10.9451	10.3194	11.565	8.34239	9.87334	11.203	10.171	9.54197	9.36744	10.43	10.1645	9.71543	9.78849	5.97361	10.6554	10.571	10.3832	9.65335	9.78457	11.1162	9.3561	6.42995	9.98772
ITGA6	12.4556	12.5221	8.87135	11.1862	9.49201	8.84649	9.35213	9.50484	10.8027	8.98479	10.5567	10.3994	11.0221	10.9332	9.34753	6.26097	8.81919	11.6422	10.601	11.4481	11.266	9.03293	9.93409	12.3616	11.7401	9.2499	9.39489	10.0492	8.62015	11.0344	10.7631	9.49857	11.1239	10.5894	9.69763	9.54753	12.9861	9.79107	9.71947	9.83363	11.6223	11.0152	10.6606	9.92831	9.01436	9.62447	8.22535	9.61952
ITGAE	9.26454	7.91265	7.9318	8.56079	8.23036	7.64487	7.95251	8.69241	9.96151	8.34501	8.5093	8.88765	8.30857	6.92908	7.91427	8.18681	7.30387	8.33673	8.96619	8.89579	8.07788	8.5786	8.4957	9.78426	8.28165	8.49909	8.43116	8.05604	8.29274	8.76185	8.32935	8.65041	8.78342	9.08948	8.16345	9.50567	9.28748	8.37873	7.71012	8.02215	7.11873	9.45403	8.96321	8.87977	8.2456	7.98527	8.49005	7.53107
ITGAL	5.31325	4.17393	7.32805	8.76059	6.46385	7.34083	7.38206	8.56898	7.40438	7.28633	7.37034	9.36348	6.86975	4.90689	5.49601	7.79818	6.38301	6.9507	9.57344	7.31216	8.61603	6.16491	7.68011	4.91743	8.35014	7.4353	8.86589	8.40757	7.94644	7.85929	6.42911	9.00602	7.19417	8.03403	6.6953	6.02636	5.64068	7.85624	9.10313	8.45828	4.59694	5.51159	7.17941	8.8623	5.08746	7.08927	5.09845	6.57743
ITGAM	7.22149	5.77083	7.94901	9.14106	7.94802	10.0658	7.96798	7.96434	8.27128	8.86993	8.48111	10.1583	7.10842	5.01123	7.55121	7.54527	8.69495	9.58391	11.3983	8.39772	10.9246	7.92784	6.17413	6.48704	8.20975	8.68569	10.428	9.51406	8.29274	9.80541	7.96486	9.80242	8.1047	9.08948	8.84134	6.99921	7.28688	9.06797	9.34972	9.81415	6.16631	7.51987	9.49334	9.2267	5.8166	8.70075	7.22516	8.14374
ITGAX	7.9493	6.70791	8.42849	10.5217	7.95646	10.4273	8.16566	9.26522	9.58135	9.1554	9.13976	11.7364	7.28744	6.06674	8.64277	7.78921	8.65102	9.54438	11.5992	9.1741	10.5647	7.65378	7.58218	7.44485	7.96965	10.6855	10.3333	10.1691	8.90198	9.93057	9.3605	10.6907	9.00846	11.0067	9.98506	6.79207	7.9847	9.04226	9.52085	10.277	7.01357	9.90632	10.4552	10.5933	5.11061	8.45245	8.76281	7.96157
ITGB1	14.3869	13.6653	14.0838	13.3557	13.4692	14.6094	14.1392	12.6755	14.5351	13.8588	11.8483	13.4697	12.4553	12.9916	13.751	12.3233	13.3282	14.7785	13.9099	14.1997	13.9495	13.48	13.486	13.7708	15.0488	15.1739	13.8289	14.2588	12.195	12.8054	14.0926	12.2406	13.3424	12.4739	14.0689	15.2742	13.3303	13.1416	11.187	13.9527	12.7565	13.6708	12.8849	13.7909	15.9065	13.5999	10.8204	13.4441
ITGB2	9.04253	7.75074	9.10805	11.4568	8.16295	11.6272	9.25444	9.73283	10.4445	10.4576	10.027	11.5352	8.54183	7.03661	9.01419	6.86555	8.91346	10.1763	12.3663	10.4787	12.3374	8.70908	8.07751	7.48744	9.34793	10.4709	11.9562	11.4676	9.69331	11.3716	9.40026	10.109	9.91776	11.1639	9.3929	7.74772	7.58511	8.90632	8.41595	11.0265	6.88533	9.00405	10.7321	11.0267	6.49041	9.51785	8.01536	9.5758
ITGB3	6.39163	3.96532	6.59917	10.3194	5.80735	9.57276	6.75449	8.71846	8.34997	6.66988	7.02481	8.35944	5.08746	5.25323	4.58496	5.08874	6.0555	6.9607	7.02625	8.52626	8.97335	5.12928	6.38232	6.41836	7.3875	6.07916	8.06792	7.78966	8.20755	6.77742	7.46238	8.48293	9.74653	7.72083	8.40689	5.67016	5.88313	6.0398	8.01892	7.73512	6.19061	8.49985	7.22419	6.81813	5.08746	7.1634	5.18349	6.90135
ITGB4	11.3786	12.3796	10.8702	8.71548	11.4098	10.3263	10.8865	6.76035	12.1323	11.4192	11.3123	11.6302	9.75577	9.8299	9.5338	8.07345	9.67735	10.6582	10.5196	11.7849	11.1404	10.4775	7.97516	12.5481	12.0205	9.97798	10.3714	11.3269	8.55267	10.9002	9.2891	8.76441	11.5761	9.95361	11.6498	9.8084	10.4825	11.2588	8.88007	10.6063	14.1403	4	11.4884	9.87201	11.8905	10.8244	9.86771	10.1212
ITK	4.81762	3.16993	4.70044	7.49153	5.97797	8.04538	9.42129	8.27636	5.50048	6.23745	6.54551	8.29549	5.38128	4.90689	5.83719	6.03738	6.74389	6.6241	9.85761	6.84449	7.65105	5.92955	4.70044	4.91743	7.68138	5.10056	9.21077	9.40977	8.22212	6.65935	5.30049	9.32616	7.43463	7.62578	6.80671	5.67016	6.0054	8.12474	8.07436	9.27342	4.52231	7.26472	5.47281	10.2294	5.08746	8.03221	3.32193	5.04439
JAK1	10.1323	10.7581	10.6159	10.9476	10.1362	11.7153	10.9571	10.5697	10.5511	10.5575	10.984	11.1414	10.017	10.4403	11.4651	8.41916	10.5332	11.3686	11.4471	10.6027	11.2861	9.96528	11.3025	10.0258	11.308	10.2019	11.0523	11.0582	10.6959	10.9144	10.7436	10.5129	10.5098	10.9152	10.0202	11.2568	10.4465	10.4637	10.4146	11.1416	9.76351	10.5355	10.9824	11.1021	11.1263	10.9112	10.6913	10.4432
JAK2	10.4432	10.0274	9.12329	10.5605	9.60455	10.3037	9.23855	9.83458	12.2021	10.0713	10.8268	10.947	8.97344	8.71689	10.8361	7.22535	9.26292	9.26934	11.1913	10.2001	10.9524	9.27854	9.52258	10.0921	10.4827	10.1985	10.0711	9.93964	9.59055	11.0661	10.0104	9.86168	10.214	9.96532	9.3321	9.34094	9.43338	10.8031	9.71075	10.4394	9.35376	8.78274	10.2567	10.2304	9.36324	9.77781	10.6063	9.71668
JAK3	7.06178	4.59335	7.45992	9.41388	7.32544	8.61202	7.88472	9.58491	8.164	8.17737	8.49997	9.11946	8.0456	7.90195	6.31723	5.25399	7.5146	7.34501	9.77482	8.2932	8.84018	8.22207	8.24684	5.76075	9.49131	7.54659	9.34804	8.81938	8.50192	8.3151	7.75782	7.14924	8.80929	8.16159	7.1823	7.7187	8.06415	8.02326	5.04439	9.34755	4.97865	6.07146	7.13319	9.03939	6.90809	7.9578	5.91265	7.4596
JAM3	6.53605	9.36894	7.65084	9.5331	6.14893	9.81479	6.93086	9.87569	6.67313	10.014	10.3763	12.3316	10.2993	7.81397	5.58916	6.75956	6.66576	7.7845	10.5897	8.87181	11.5533	8.29333	8.06248	7.14853	9.88676	8.06307	8.42794	9.2498	8.93177	12.2354	8.75449	9.286	6.88118	11.5622	8.00107	6.50541	8.02137	7.86604	11.4279	9.6072	5.49057	7.17313	13.149	10.1544	5.08746	8.71727	10.7306	10.7523
KIR3DL1	4.16993	3.16993	4.70044	3.58496	5.80735	5.49281	4.85798	4.24793	4.59096	3.58496	5.48736	5.70736	5.08746	4.90689	4.67638	5.08874	3.86295	5.11686	5.87848	4.52356	5.23879	5.12928	4.70044	3.75702	3.32193	4.97865	5	5.24793	4.58496	3.58496	3.32193	9.00602	4.70044	4.93593	3.70044	4.73715	5.43896	7.14608	8.14944	4.80735	4.17792	4	3.16993	4.75489	5.22304	4	3.32193	5.04439
KIR3DL2	3.58496	3.16993	4.70044	3.58496	5.80735	4.9542	4.85798	4.24793	4.26903	3.58496	5.40973	4	5.08746	4.90689	4.58496	5.80864	3.62059	4.75489	5.16993	4.52356	4.90689	5.12928	4.70044	3.45943	3.32193	4.53605	5	5.24793	4.58496	3.58496	3.32193	8.94287	4.70044	5.84624	6.9431	3.90689	5.65964	7.14608	9.27673	4.80735	3.70044	4	3.16993	4.75489	5.08746	4	3.32193	5.04439
KIR3DL3	3.58496	3.16993	4.70044	3.58496	5.80735	4.9542	4.85798	4.24793	4.16993	3.58496	4.90689	4	5.08746	4.90689	4.58496	4.96717	3.45943	4.75489	5.16993	4.52356	4.90689	5.12928	4.70044	3.45943	3.32193	2.80735	5	5.24793	4.58496	3.58496	3.32193	8.25229	4.70044	4.49378	6.53201	3.90689	4.68762	5.93192	8.51948	4.80735	3.70044	4	3.16993	4.75489	5.08746	4	3.32193	5.04439
KIR_Activating_Subgroup_1	3.58496	4.07382	4.70044	3.58496	5.80735	4.9542	4.85798	4.24793	4.16993	3.58496	4.90689	4	5.08746	4.90689	4.58496	3.45943	3.45943	4.75489	5.16993	4.52356	4.90689	5.12928	4.70044	3.45943	3.32193	4.1416	5	5.24793	4.58496	3.58496	3.32193	5.12928	4.70044	4.49378	3.70044	3.90689	4.08746	4.24793	5.04439	4.80735	3.70044	4	3.16993	4.75489	5.08746	4	3.32193	5.04439
KIR_Activating_Subgroup_2	3.58496	3.16993	4.70044	3.58496	5.80735	4.9542	4.85798	4.24793	4.16993	3.58496	5.60792	4	5.08746	4.90689	4.58496	4.90207	3.45943	4.75489	5.16993	4.52356	5.15381	5.12928	4.70044	3.45943	3.32193	2.80735	5	5.24793	4.58496	3.58496	3.32193	8.67395	5.09592	5.05745	7.56697	3.90689	5.15178	7.87578	10.0358	4.80735	3.70044	4	3.16993	4.75489	5.08746	4	3.32193	5.04439
KIR_Inhibiting_Subgroup_1	3.58496	3.16993	4.70044	6.24394	5.80735	4.9542	4.85798	4.24793	4.59096	3.58496	4.90689	4	5.08746	4.90689	4.58496	3.45943	3.86295	4.75489	5.16993	4.52356	5.89191	5.12928	4.70044	3.64155	3.32193	5.21257	5	5.24793	5.42425	4.32048	4.14568	5.12928	4.70044	5.16952	3.70044	3.90689	4.08746	5.64357	5.04439	5.27501	3.70044	4	4.26903	5.1639	5.08746	4	3.32193	5.36667
KIR_Inhibiting_Subgroup_2	3.58496	3.16993	4.70044	3.58496	6.0581	4.9542	4.85798	5.47054	4.16993	3.58496	4.90689	4	5.08746	4.90689	4.58496	3.45943	4.69209	4.75489	5.16993	4.52356	5.94345	5.12928	4.70044	3.45943	3.32193	4.84549	5	5.24793	4.85599	3.58496	3.32193	5.12928	4.9486	5.37086	5.09972	3.90689	4.08746	5.64357	5.04439	5.38474	4.07639	4	3.16993	5.40361	5.08746	4.24336	3.32193	5.6499
KIT	11.3716	11.5624	4.70044	9.77222	6.53294	4.9542	5.01881	8.12877	4.94626	6.40531	7.83359	7.10507	6.82871	4.90689	4.58496	9.49342	10.2497	7.66057	7.67892	4.52356	6.04155	5.12928	5.06695	3.86493	6.74039	6.34855	5.75515	5.24793	5.75302	6.0936	5.97246	9.1132	5.81044	8.92342	3.70044	3.90689	4.08746	4.24793	7.29343	6.65693	4.73552	4	5.39678	6.3726	5.08746	7.74906	9.3909	7.86102
KLRB1	4.37295	3.16993	4.70044	5.90111	6.60955	6.97831	7.73884	6.78529	5.46956	4.854	5.0492	8.21485	5.08746	4.90689	4.58496	4.01257	6.69752	6.23477	8.65918	6.27072	7.8399	5.12928	5.20477	4.14568	3.32193	5.67129	9.36494	7.92902	6.95233	7.13709	4.0027	5.12928	8.29057	5.77716	3.70044	3.90689	4.08746	6.62907	5.04439	9.2829	3.70044	4	5.61412	8.2213	5.08746	5.89772	3.32193	5.04439
KLRC1	3.58496	3.58015	4.70044	7.12815	5.92742	6.54009	6.16732	4.24793	6.852	5.0009	7.16521	6.33485	5.15381	4.90689	5.32625	7.85069	5.21529	5.62615	7.02625	5.4663	7.60377	5.21684	4.70044	4.81404	6.93133	5.10056	5.79546	6.84825	5.77952	6.6837	4.79286	9.78813	7.38965	7.0542	8.52023	5.40463	6.0054	9.00725	9.38853	8.07221	3.70044	4.58436	5.68004	6.23955	5.08746	5.92624	3.32193	5.04439
KLRC2	3.72683	3.16993	4.77452	7.46997	5.80735	6.30469	9.31325	5.69711	6.76527	4.854	6.94451	8.32143	5.47508	4.90689	4.58496	6.64515	3.97085	5.34873	7.2447	5.51665	8.06043	5.48382	4.70044	4.75969	3.32193	4.84549	5.32841	9.26901	5.80555	6.79999	4.39506	9.9054	7.02791	6.99458	6.97522	6.36265	5.37226	7.89506	8.22901	7.848	3.70044	4.73823	5.14037	7.05637	5.08746	5.61029	3.37156	5.04439
KLRD1	3.58496	3.16993	4.70044	5.26266	5.80735	5.39335	6.35579	6.02392	5.94556	3.58496	5.27016	4	5.57743	4.90689	5.28983	3.45943	4.81301	4.75489	6.08661	4.91025	5.89191	5.12928	4.70044	4.14568	3.32193	4.84549	5.71342	6.71452	5.90497	6.19908	3.32193	5.12928	5.70432	6.99458	3.70044	3.90689	4.08746	6.35032	5.04439	6.07189	3.70044	4	3.16993	6.81813	5.08746	5.7126	4.05224	5.04439
KLRF1	6.60822	5.2765	4.70044	5.15866	5.80735	5.58586	7.10213	4.24793	7.0846	6.7343	5.0492	4	5.08746	5.25323	5.88704	7.2902	4.41481	6.11395	5.16993	4.52356	5.23879	5.12928	4.70044	3.86493	3.32193	6.39678	6.51806	7.147	4.90497	6.29737	4.27575	9.3012	5.42089	4.65707	7.12608	6.17612	5.30232	6.97545	8.87489	7.06113	3.96809	4.50016	5.54535	5.31832	5.08746	5.33914	3.32193	5.04439
KLRG1	3.79909	3.16993	4.70044	5.26266	5.80735	6.68748	6.61383	5.12598	4.16993	4.50526	5.11562	6.84411	5.08746	4.90689	4.58496	4.34127	4.97728	4.84046	7.80206	5.44062	5.63372	5.12928	4.70044	4.14568	6.11041	2.80735	7.67108	7.32274	5.2075	5.15015	3.32193	6.47719	4.7845	5.16952	3.70044	4.65821	4.31542	5.732	6.36335	5.95815	3.70044	4	3.16993	6.5944	5.08746	6.18527	3.5097	5.04439
KLRK1	4.63227	3.16993	5.80581	7.93115	6.20653	6.72887	10.0223	8.99913	6.58901	5.78895	6.66164	8.42063	6.71136	4.90689	6.81173	5.69822	5.87307	6.36142	9.06789	6.51333	8.09508	6.37678	4.70044	4.81404	7.3875	6.01881	8.68113	9.86271	8.55651	7.9222	5.62732	8.87003	7.76481	8.83264	7.20955	5.35509	5.9607	8.87753	8.53275	7.92867	4.52231	4.94251	6.56499	9.13191	6.08958	7.25663	4.44559	5.22304
LAG3	5.75596	5.23036	5.70791	7.78156	5.80735	6.55566	6.21994	8.63201	6.3203	5.66192	4.90689	6.283	5.08746	7.55374	5.23304	6.36107	6.26078	6.64918	7.40871	7.13802	6.6659	6.06372	6.91205	5.18903	8.20975	5.59036	6.95327	6.82248	7.29269	6.47573	7.47598	5.12928	6.9292	8.35187	5.50398	4.48478	4.36177	6.32211	5.04439	6.58225	5.67412	4	5.47281	7.86289	5.11061	5.80813	4.91169	5.77294
LAIR2	6.73335	4.73227	7.82871	10.0982	6.54411	10.3695	7.63103	8.41024	7.84574	8.50756	8.32427	9.7011	6.95373	4.90689	6.97591	6.84837	7.69843	8.15188	10.7333	8.23045	10.1039	6.98687	6.3726	5.8679	9.3311	9.36367	9.73894	9.31132	8.07489	10.3917	8.04002	10.0108	7.92321	9.42505	9.16091	6.65578	7.48365	8.64674	9.79572	9.63521	5.60348	6.90665	9.70955	9.59197	5.08746	8.31288	5.91265	8.15507
LAMP1	13.8194	12.1622	13.0445	12.7105	12.2688	12.512	11.956	11.6695	11.2978	12.5046	12.2101	13.1684	13.3905	12.5989	12.1027	11.1935	11.9155	11.9092	13.1177	13.4135	13.2768	12.7539	12.9094	12.6997	12.822	12.5997	13.3361	12.3318	12.6959	12.867	12.4258	11.2429	11.7903	12.4616	12.3548	11.7006	11.8994	11.6002	11.0099	13.2418	12.325	12.302	13.4909	12.4436	12.2699	12.2867	11.313	12.6573
LAMP2	9.86933	9.60838	11.6461	11.276	10.4765	11.2736	10.9302	10.6396	11.9615	10.7517	11.051	12.3075	10.2246	10.5131	10.9303	10.8804	10.9471	11.3192	11.6174	11.1722	11.9646	11.1944	11.887	10.8445	10.4751	10.1251	10.9258	11.0219	11.9102	12.1013	10.9933	10.6964	10.6951	11.535	10.7696	10.402	9.6349	11.1606	9.84969	10.8624	9.47257	12.0382	12.8984	11.1767	10.316	12.5936	9.98184	10.8136
LAMP3	10.2311	5.44725	4.70044	5.61706	8.57947	8.36733	7.02281	6.80967	8.10978	7.97882	6.84975	5.70736	5.08746	5.42156	9.9902	8.47602	10.3984	8.8771	7.32903	6.92136	5.06307	6.83137	4.70044	9.42118	8.31633	5.21257	9.64239	8.44182	5.12763	5.81275	4.70321	9.68767	8.06232	5.91217	9.02156	5.96185	7.26256	7.86604	10.3392	6.58225	6.0648	6.12846	5.74281	8.45582	7.69968	11.7961	3.5097	9.73479
LBP	8.26209	3.16993	12.4903	3.58496	12.5184	5.13011	4.85798	4.24793	7.61029	6.23745	5.11562	4	5.08746	4.90689	4.58496	4.60881	3.86295	4.75489	5.16993	4.52356	4.90689	5.12928	4.70044	3.75702	3.32193	2.80735	5	5.24793	4.58496	3.58496	5.57773	8.26266	13.2468	4.49378	7.03749	7.04669	5.46041	7.58654	8.95585	7.32238	3.70044	4	3.16993	4.75489	5.08746	4.63923	3.32193	5.04439
LCK	5.26303	6.62132	4.70044	7.44807	5.80735	6.65921	8.28489	7.36588	5.07553	5.82883	6.04439	8.0847	6.91516	5.62469	5.46369	7.26454	6.44045	6.3766	8.26866	6.03166	6.74079	5.37539	4.83137	4.75969	6.52027	5.10056	8.60348	8.37247	7.16802	6.32859	4.79286	9.13594	6.87307	8.20168	6.91025	5.62907	5.88313	8.41924	9.2019	8.21767	4.27202	4	5.68004	8.52728	6.56041	7.30113	4.22265	6.21432
LCN2	13.9432	8.77574	6.7443	6.98345	16.3592	14.8131	11.5081	4.24793	10.0817	12.765	10.5514	7.85562	6.99661	4.90689	11.926	8.93537	17.0271	15.7363	10.0949	9.51812	10.7787	6.24926	6.38232	12.0825	10.4283	14.5203	11.4267	10.8886	5.16792	7.38059	6.42911	9.09587	10.9464	8.49869	13.2713	9.50567	7.51995	11.5433	9.27673	14.6301	13.5667	4	4.57592	8.63118	5.15664	11.0074	3.75168	8.30547
LCP1	9.44147	7.23668	9.24672	11.5587	9.76143	11.5068	10.6892	10.6914	10.478	10.0919	10.0378	11.3927	9.15005	7.22468	11.2659	9.5044	9.9204	10.8966	12.9242	10.4021	12.3746	11.0552	8.59317	8.56913	9.52133	10.1882	12.4981	11.8702	10.1805	11.0903	9.58727	10.8897	11.8041	10.6986	12.4931	8.70051	9.01313	10.1751	9.97034	11.2367	12.3996	9.63421	10.7047	11.9317	7.21004	10.6888	8.50664	9.73385
LGALS3	11.6052	11.2603	13.2178	12.8847	14.2536	13.2956	13.0851	12.9921	12.3311	12.6806	12.095	11.8631	12.4677	10.668	14.1553	11.3531	11.8096	13.4272	13.2091	11.8304	13.1968	10.6264	8.59526	12.537	11.1489	14.1393	12.9482	13.0938	11.9928	12.1294	10.5107	12.7475	13.6823	11.8363	12.6712	13.4028	13.3535	12.8489	9.5275	12.3237	10.5323	13.9603	11.7803	13.9343	12.4239	13.2228	10.0862	13.1179
LIF	6.41481	6.74106	6.25644	7.1823	8.12247	10.1921	8.45121	7.76626	8.36269	7.68461	6.2213	5.54102	7.37539	7.77959	8.30127	6.20828	11.036	10.1699	9.83134	8.0063	8.12892	6.02835	6.82197	8.43638	8.20975	7.4353	8.26097	8.57894	6.12743	6.19908	8.05821	8.91022	6.71781	4.80323	8.29664	7.35394	8.30323	6.35032	7.42013	9.25427	7.01357	8.93	6.29811	9.1608	5.61736	6.13709	3.37156	6.59425
LILRA1	3.58496	3.96532	4.70044	3.58496	5.80735	6.06717	4.85798	4.24793	5.11603	3.58496	6.60481	6.69349	5.08746	4.90689	4.58496	5.87774	3.86295	4.92505	6.97487	4.61883	5.15381	5.12928	4.70044	3.9644	3.32193	6.34855	5.35579	5.24793	4.75328	5.98003	4.60763	8.33333	4.70044	6.53169	6.24584	3.90689	4.92315	6.60585	8.87489	5.07168	3.70044	4	5.74281	5.34731	5.08746	4	4.86096	5.04439
LILRA4	3.58496	3.16993	4.70044	3.58496	5.80735	4.9542	4.85798	4.24793	4.16993	4.50526	5.14812	8.09977	5.08746	4.90689	4.58496	3.88362	3.86295	4.75489	7.59051	4.52356	4.90689	5.12928	4.70044	3.45943	3.32193	2.80735	5	5.24793	4.58496	3.58496	5.41785	7.08044	4.70044	4.93593	5.81967	3.90689	4.08746	5.85524	7.54975	4.80735	3.70044	4	5.39678	4.7939	5.08746	4	5.09845	5.04439
LILRA5	4.67129	3.16993	5.17632	6.98345	5.80735	8.55559	4.85798	5.89288	5.46956	5.31397	5.82273	5.54102	5.08746	4.90689	5.79883	5.25399	6.63329	7.20838	9.00944	5.99661	8.14552	5.12928	4.70044	4.70321	6.2604	6.07916	7.49801	6.40293	5.61294	5.21839	6.40088	8.30346	5.32841	7.72083	7.60859	4.5741	5.60259	7.19357	8.67409	7.75569	3.70044	5.42324	5.14037	6.34394	5.08746	5.5744	4.13996	5.40531
LILRB1	6.7241	4.85898	6.49761	8.99766	6.11936	8.26308	6.77228	8.32805	8.49554	7.42299	8.68975	9.23986	5.85898	4.90689	6.98162	5.30524	6.23936	7.85618	10.3947	8.26768	8.15102	5.70901	5.20477	5.26941	7.78398	8.16425	8.43438	7.69349	6.86851	9.17318	6.01033	8.38176	7.66924	8.47707	7.54574	6.88203	6.88692	7.41015	9.07168	7.58999	3.70044	5.81839	8.57096	9.11936	5.08746	6.92861	6.51444	7.36484
LILRB2	5.75596	4.85898	5.93216	8.63052	6.24812	8.70836	5.93475	7.09466	6.97854	7.16682	7.53776	8.51349	5.63285	4.90689	6.31723	6.26097	6.63329	7.50454	10.025	7.39532	8.77758	5.55182	5.04264	5.01391	7.17742	7.76481	8.60629	7.76288	6.67059	8.25115	7.31886	10.0231	6.58451	8.47707	8.16345	5.7866	6.50732	8.30857	9.52583	8.36768	3.70044	5.81839	8.04308	8.2751	5.08746	6.34252	6.05485	7.41777
LILRB3	4.11437	3.16993	5.53636	7.96238	5.80735	8.36295	7.70688	6.10518	5.64616	6.35138	6.11124	6.80787	5.08746	4.90689	6.3966	3.45943	6.44045	5.96232	9.2044	5.99661	8.67447	5.12928	4.70044	4.22805	7.01814	7.74625	7.51017	8.4248	6.14792	6.32859	6.9991	7.88661	6.11686	7.43696	6.9431	5.49857	5.25399	5.64357	7.45541	7.89197	4.52231	5.12102	7.44832	7.04756	5.08746	5.80813	4.69711	6.07767
LRP1	8.54288	8.45865	9.67027	11.9236	8.95771	11.8798	9.18488	10.0829	9.92342	11.6174	11.9928	12.1885	10.0357	9.33666	9.37832	8.6343	9.7605	10.1785	12.4542	11.0374	11.9335	9.65901	11.0766	9.72855	11.6444	10.7864	11.5494	11.3676	11.0534	12.1769	10.6833	10.1955	8.93402	11.3833	10.0731	9.52814	11.1944	8.80294	8.81102	11.763	9.48738	9.60194	11.8373	11.4705	10.4541	10.629	11.6207	10.5455
LRRN3	3.58496	3.16993	4.70044	6.71658	5.80735	5.9782	5.47444	6.02392	5.98982	6.43146	9.67147	7.58316	5.08746	6.52951	4.58496	5.91121	3.97085	5.43763	8.78895	7.57243	9.18108	5.12928	6.11686	4.05745	3.32193	4.97865	5.77558	5.24793	4.58496	9.36661	7.74665	8.82171	5.48639	6.44526	6.97522	5.30415	5.62176	7.39669	9.48888	6.15684	3.70044	4	7.06091	6.30012	5.08746	5.5744	8.97137	5.72792
LTA	3.58496	3.72028	4.70044	5.69349	5.80735	4.9542	4.85798	4.24793	5.19417	4.854	4.90689	5.44989	5.08746	4.90689	4.58496	6.09677	4.41481	5.31759	6.05398	5.78686	4.90689	5.12928	4.70044	3.45943	6.63445	4.1416	5.94696	5.24793	4.58496	4.44029	3.32193	8.40071	4.70044	4.49378	6.9431	4.5741	5.56346	7.47565	9.0465	5.5509	3.70044	4.58436	4.70764	5.09719	5.08746	4	4.22265	5.04439
LTB	4.50843	4.35685	9.86189	8.10915	7.17523	6.44394	7.25522	7.34926	5.61824	5.57077	6.32373	7.1635	7.48486	4.90689	5.32625	7.17123	6.60006	7.16561	10.4663	6.35614	7.47816	5.7385	5.62117	6.28947	9.31404	4.97865	9.30314	7.42895	7.55267	6.01881	5.23802	9.703	9.53681	6.35332	8.12091	6.23189	5.93026	8.39913	9.5308	8.17757	5.45088	4	4.82883	7.14995	5.08746	6.20887	3.95884	5.38612
LTBR	10.5026	11.5133	11.8766	10.9804	10.5983	12.0105	12.2268	10.8589	12.0321	11.0002	10.1906	10.5819	11.186	12.0266	11.4084	11.505	10.1699	12.5543	11.1102	10.8616	10.8954	13.0313	11.4182	12.7554	12.7946	12.0448	10.8848	11.8576	10.5679	10.3038	11.3122	10.1901	12.4716	10.0299	11.0117	12.9439	11.8462	10.9589	10.0428	12.0475	12.0898	11.1091	10.3277	11.3394	11.1556	11.0976	7.53099	11.3271
LTF	10.134	5.48704	9.77169	5.61706	5.89288	6.71521	4.85798	4.24793	5.23151	9.26491	12.7723	6.47994	5.08746	4.90689	4.58496	6.83099	9.54181	6.02104	8.66998	4.52356	7.03045	9.85518	7.48623	5.55213	3.32193	4.1416	5.55735	7.8029	4.58496	5.89893	5.97246	8.92991	14.7777	6.99458	7.12608	4.65821	6.40003	7.29866	8.37604	6.80903	3.70044	4	9.47492	7.66391	5.08746	11.3734	5.66931	7.31506
LTK	3.58496	3.16993	4.70044	4.92505	5.80735	7.30478	5.49601	5.40803	4.8535	8.02248	5.82273	4	5.49025	4.90689	4.58496	6.47703	5.5292	6.40633	5.76182	4.52356	5.15381	5.12928	4.70044	3.45943	3.32193	2.80735	8.12861	5.24793	4.95233	4.65306	3.32193	8.55228	5.37539	4.65707	7.68832	4.5741	7.50454	7.86604	8.47553	6.79584	3.70044	4.87725	4.82883	7.62892	5.08746	7.78077	3.85898	5.34696
LY86	6.36807	5.40633	5.58135	9.80273	6.31506	9.64306	6.56377	8.29379	8.36689	8.26725	9.17729	10.7392	6.72424	4.90689	7.07039	6.00697	6.86059	8.54466	11.0483	8.38422	9.86559	6.46761	6.45796	6.06048	6.93133	8.28471	8.80274	9.06988	7.57554	10.3038	8.23654	8.59399	8.02967	8.8241	8.10648	6.79207	6.80516	6.97545	8.70663	8.95565	4.92172	6.23573	10.3174	10.0269	5.08746	8.01229	7.57886	8.53594
LY9	3.93357	3.16993	4.70044	6.92125	5.85748	6.98971	8.0172	7.41447	5.61824	5.42223	6.28077	7.49482	6.51144	4.90689	5.67666	6.68426	5.84499	4.84046	8.09487	5.38716	6.06501	5.64818	4.70044	4.75969	6.2604	5.67129	8.74194	8.1419	6.64198	6.0936	5.10434	9.2758	6.67158	7.54489	8.00107	6.28559	5.65964	7.61007	9.2266	7.97034	3.96809	4	4.94017	8.18958	5.08746	7.47606	3.32193	5.04439
LY96	7.92125	6.54797	8.24911	12.0562	10.6295	10.7092	10.7448	9.9015	10.3772	10.4624	9.2196	10.8853	8.92151	6.2116	11.2685	10.7642	11.0022	10.6333	12.529	9.67749	11.2849	8.02674	7.36387	10.3901	9.2968	10.4624	11.24	11.0205	11.3312	10.5969	9.214	9.94462	12.7085	10.3396	10.8324	9.00683	8.02497	10.5144	6.43563	10.922	8.33154	11.0124	10.1649	10.999	6.61912	11.1638	7.19476	10.0688
LYN	10.2769	6.08725	6.337	8.36431	8.73407	10.2178	8.35729	7.60807	8.188	8.47646	8.16017	8.53582	7.45442	7.13072	7.97304	8.45356	9.35039	9.25512	9.99948	8.23797	9.39543	5.99209	6.68706	8.82956	8.17238	8.57456	9.36831	9.09162	6.91695	8.67317	7.22535	7.31805	9.76646	7.9735	8.3831	8.33042	7.53528	8.03199	5.04439	9.25186	7.53434	6.38336	8.00512	9.43022	8.82633	9.52489	6.91313	7.84712
MAF	6.03562	6.56666	6.68384	9.77661	7.71534	9.86519	7.64559	9.49733	9.14932	9.74604	9.41433	10.6397	8.1819	7.30214	6.36194	5.94392	8.60574	7.89336	10.8099	8.63289	10.8438	6.57773	10.0817	9.25616	8.38323	8.34753	10.1964	9.8532	9.49793	10.8143	8.68594	9.51169	8.45796	9.72033	8.50926	7.28965	6.89482	7.83643	9.32706	9.67714	8.18185	10.0234	10.4946	9.60555	5.08746	7.85717	8.54326	9.25779
MAGEA1	3.58496	3.16993	4.70044	3.58496	5.80735	4.9542	8.97854	4.24793	4.16993	3.58496	6.25134	4	8.72195	6.99061	4.58496	7.38828	6.92908	4.75489	5.16993	10.2907	4.90689	5.12928	4.70044	3.45943	3.32193	2.80735	5	8.60185	9.77617	3.58496	3.32193	6.90605	4.70044	3.16993	3.70044	3.90689	4.31542	5.28281	8.32742	4.80735	7.16862	4	3.16993	4.75489	5.08746	4	3.32193	9.41138
MAGEA12	8.53761	3.16993	8.66814	3.58496	5.80735	4.9542	9.46834	5.27389	4.16993	8.00518	4.90689	4	8.74413	4.90689	4.58496	6.96417	7.2406	4.75489	5.16993	4.52356	4.90689	5.12928	4.70044	3.75702	3.32193	2.80735	5	8.9441	8.85297	5.0027	4.39506	6.79597	4.70044	3.16993	5.58976	8.99882	4.08746	5.64357	8.19185	5.41954	3.70044	7.46573	4.43029	4.75489	5.08746	4	3.32193	8.26407
MAGEA3	11.828	6.91133	12.4907	7.30916	5.80735	4.9542	12.9835	7.50708	4.16993	9.85395	4.90689	4	12.704	11.0153	8.81654	12.791	11.4553	4.75489	5.16993	10.6323	4.90689	5.12928	4.70044	3.45943	3.32193	2.80735	6.25342	12.449	12.6334	3.58496	3.32193	8.59399	4.70044	5.16952	6.488	12.341	4.65076	6.37799	9.68129	7.3497	6.74456	11.9032	6.69794	4.75489	9.38873	4.33199	3.32193	11.6284
MAGEA4	8.54288	5.18269	4.70044	3.58496	5.80735	4.9542	8.53423	4.24793	4.16993	3.58496	7.40403	4	9.46551	4.90689	4.58496	5.97568	4.41481	4.75489	5.16993	4.52356	4.90689	5.12928	4.70044	3.45943	3.32193	2.80735	5	8.39013	4.58496	3.58496	3.32193	6.6453	4.70044	3.16993	5.21179	3.90689	4.08746	5.68846	7.75602	4.80735	9.83662	4	3.16993	4.75489	5.08746	4	3.32193	8.24826
MAGEB2	3.58496	3.16993	4.70044	3.58496	5.80735	4.9542	10.4734	4.24793	4.16993	3.58496	4.90689	4	7.75221	4.90689	4.58496	5.08874	8.57614	4.75489	5.95117	4.52356	4.90689	5.12928	4.70044	3.45943	3.32193	2.80735	5	10.1843	4.58496	3.58496	3.32193	8.29338	4.70044	3.16993	6.34767	8.01759	4.08746	6.5821	8.91848	4.80735	3.70044	4	3.16993	4.91552	5.08746	5.05745	3.32193	7.38914
MAGEC1	3.58496	3.16993	4.70044	9.16141	5.80735	4.9542	9.74953	4.24793	4.16993	7.22786	4.90689	4	5.85898	4.90689	4.58496	7.76202	8.6591	4.75489	5.16993	4.52356	4.90689	5.12928	4.70044	3.45943	3.32193	5.67129	5	9.3524	9.88226	5.81275	3.32193	7.17143	4.70044	3.16993	6.24584	4.5741	4.49249	6.17213	8.99949	4.80735	3.96809	9.24812	5.04396	4.75489	5.08746	4	3.32193	10.0035
MAGEC2	3.58496	3.16993	4.70044	9.91874	5.80735	4.9542	10.7582	4.24793	4.70155	11.5118	4.90689	4	6.29664	4.90689	4.58496	7.72499	11.2166	4.75489	5.16993	4.52356	4.90689	5.12928	4.70044	3.45943	3.32193	2.80735	5.77558	10.507	12.6066	7.36562	3.32193	9.96385	4.70044	5.05745	6.65621	7.9855	5.34944	7.06329	9.57153	4.80735	6.60674	12.5488	6.59947	4.75489	5.08746	4.49378	3.32193	11.4872
MAP2K1	10.8727	8.98094	10.4685	9.91874	10.9999	11.3863	11.5789	10.1346	10.815	10.9693	11.8016	10.4618	10.4115	10.543	10.9116	10.4029	10.2007	10.6015	11.0933	9.9319	10.8615	10.4269	10.0667	10.4793	9.89825	10.6209	10.1158	11.4275	9.20021	11.2633	10.0966	10.3349	11.1329	10.1814	10.117	11.299	10.1621	10.3512	10.0589	10.1636	10.8842	11.1578	10.2267	10.3791	11.3771	11.4302	10.8781	10.137
MAP2K2	10.6835	11.6891	11.5947	12.358	11.5181	11.737	10.9557	11.3006	11.2895	11.4306	11.7095	11.5842	11.8131	12.2389	11.2217	10.6316	11.1342	10.7392	11.7022	12.2848	12.0336	11.0629	12.3185	12.1782	12.831	11.401	11.5681	11.043	12.195	11.7597	11.7025	10.8193	11.6203	11.5454	11.0348	11.5686	11.4015	10.5785	10.8894	12.4253	10.8397	11.4315	11.7249	11.4367	10.8729	11.3365	11.3229	11.2704
MAP2K4	8.92837	8.97748	8.53772	8.22959	8.56029	8.97255	8.89591	8.48804	9.53904	9.46499	10.1029	9.28665	8.58639	8.74093	8.49621	8.29191	8.1919	8.95455	8.99229	7.78267	9.38146	8.656	9.14794	8.55321	8.38323	8.13607	8.56301	8.81938	8.29274	9.58329	8.92279	9.31123	8.95155	8.81551	8.73268	9.18001	9.29048	8.72428	9.51918	8.2993	7.73789	7.86765	9.28191	8.98965	8.60389	7.98527	9.66654	8.73081
MAP3K1	9.26613	10.4841	10.8237	9.732	8.96399	9.20068	11.1876	10.2373	8.81513	9.09937	8.61102	9.41253	9.42488	8.303	9.84277	10.0471	10.461	9.39315	10.2272	9.68164	9.46107	10.0813	9.3122	8.86552	9.00972	9.76441	10.1208	11.0485	9.89896	9.2691	9.91383	8.37221	9.97314	9.5074	9.13978	8.81003	8.81019	9.45986	7.0197	9.43302	9.282	10.5769	8.59675	9.58742	10.6083	9.65261	8.82696	9.24586
MAP3K5	9.88082	8.65015	10.5111	9.81133	11.1503	11.9943	10.0563	9.23845	10.0375	11.1855	11.4684	11.5421	9.69848	9.53887	10.1905	10.7	10.9188	12.4459	11.8834	9.81344	11.939	8.43292	9.44346	11.9483	10.3043	11.0508	11.3258	10.6603	8.46569	11.9307	9.93121	9.87189	12.2834	10.8806	10.7395	10.9723	9.36085	11.4164	10.3068	11.9594	10.9515	7.97229	11.0585	10.9353	7.12588	10.5701	11.9058	10.0285
MAP3K7	10.8506	10.4581	10.2236	10.1568	10.3704	10.3308	10.5794	9.97897	11.4633	10.8065	10.7416	10.9574	10.5809	8.57467	11.409	10.5858	10.5893	10.3363	10.9011	10.9154	10.9642	10.5783	9.51375	11.5508	10.2335	10.8289	10.4575	10.5351	9.93179	11.002	10.7152	10.0046	10.6841	10.8702	10.6847	11.0007	10.911	10.5529	9.89789	10.5247	10.2067	10.3904	11.0846	10.6835	11.0347	10.5609	11.1575	10.3942
MAP4K2	8.75756	8.39742	9.07711	8.76059	8.14837	8.6805	8.80181	7.68937	8.21164	9.35652	9.49013	9.23986	8.99212	8.93416	8.62275	8.32323	8.83712	7.75014	8.79883	8.59234	9.01617	8.98914	8.9867	8.27076	9.52133	9.05287	9.32405	8.88929	7.31098	9.24878	9.23014	8.68944	8.37959	9.54948	8.29664	9.75464	8.21738	9.05088	9.1768	9.15198	7.11873	5.6343	8.57096	8.93575	9.05433	8.33976	9.78346	8.25352
MAPK1	11.4841	10.6724	10.5097	10.7357	10.41	11.5633	12.3162	10.9565	9.90182	11.3752	11.793	11.454	11.0532	10.0254	11.5539	10.6025	10.6953	10.4323	11.4705	11.1766	11.3292	11.0582	10.7217	11.4799	10.2782	10.8997	10.9518	11.9828	11.0622	11.7993	11.0039	10.0741	10.4698	11.0199	10.6527	10.3836	10.8389	10.847	8.31976	11.0328	10.0344	10.5602	11.4872	11.2572	11.6552	11.596	11.8762	10.9069
MAPK11	4.5509	5.44725	4.88606	6.92125	5.80735	5.04527	6.36755	6.14405	4.70155	6.01324	8.53691	6.56925	6.01302	5.49889	6.17433	5.84373	3.97085	5.52136	6.78882	7.70328	7.61971	5.12928	8.04723	5.22959	6.2604	4.35262	5.55735	6.40293	5.55275	7.48156	5.8936	8.54377	6.42626	6.53169	7.15451	4.48478	5.04177	7.25456	8.18349	5.64212	5.98345	4	5.54535	5.43095	5.08746	4.33199	7.18448	5.28614
MAPK14	11.497	10.5617	11.6066	11.4472	11.2869	11.2068	11.3815	11.5108	11.6533	11.9236	10.8262	10.8897	11.3945	11.7098	11.3437	11.4023	11.3437	11.5329	11.5191	11.5062	11.3304	10.9214	10.3556	11.0084	11.2101	11.1476	11.4785	11.2026	11.6705	10.7112	10.9379	10.3176	11.1079	10.8723	11.4948	10.6653	11.0457	10.6326	10.6304	11.7196	11.4057	10.9604	10.7087	10.9783	11.6624	12.1395	11.282	11.0523
MAPK3	8.75756	9.83501	12.3255	10.1802	9.60322	10.388	11.1726	9.30444	10.0348	11.0144	11.8123	11.221	9.72741	10.1148	9.88241	11.2558	9.48384	9.84337	10.9826	10.131	11.3189	10.2223	10.215	9.38336	9.36459	10.1287	10.2682	10.8855	9.3947	11.5802	10.1882	8.77169	9.45455	10.2436	9.16789	10.2328	10.205	10.0961	8.64997	10.8068	9.69291	9.39152	11.1353	10.9234	10.0681	10.5667	10.7508	10.6435
MAPK8	10.7159	10.1639	9.74483	8.64983	9.96775	9.80515	10.1952	8.40224	10.0269	9.31497	10.056	9.53386	9.26962	9.70195	9.93288	9.518	9.69712	10.1214	9.50257	9.29089	9.68032	9.89418	9.97164	9.05574	9.49131	9.11197	9.34465	10.1485	8.34239	9.84654	9.78319	7.95222	9.6256	9.44191	9.27512	8.77755	10.1069	9.62775	8.30054	9.59012	9.34294	9.19254	9.43738	9.35187	11.0648	9.36658	10.4219	9.47964
MAPKAPK2	9.25654	10.0088	11.4283	10.3756	10.5204	10.2748	10.6733	9.93798	10.3284	10.5015	9.39094	10.1292	10.1362	11.5924	9.42643	8.90256	9.36529	10.0886	10.6346	10.9018	10.2998	11.136	14.3148	10.4825	11.8116	9.84062	10.7361	10.5626	10.2112	9.78015	10.7631	9.00602	9.33503	10.1372	9.50178	9.8107	9.61704	9.4631	9.47178	10.899	9.87466	10.881	9.80845	10.4718	9.46946	10.1875	8.57901	9.4626
MARCO	7.59574	7.14037	9.58479	8.9672	6.732	9.79542	9.26859	8.55463	6.83996	7.34261	7.48832	8.6527	7.26566	4.90689	6.63372	6.26097	8.70276	11.0157	12.152	9.05344	12.2837	6.27966	4.70044	6.06048	9.05145	11.2612	10.5638	10.6891	10.2939	6.60925	5.41785	11.3454	8.83469	7.92641	9.28799	8.94971	7.46246	8.48438	9.24284	7.5435	6.91492	7.65184	6.87689	7.69815	6.15906	8.38176	3.32193	8.35804
MASP1	3.58496	3.16993	4.70044	3.58496	5.80735	4.9542	4.85798	4.24793	4.19535	3.58496	5.46172	6.61176	5.08746	4.90689	4.58496	5.97568	3.62059	4.75489	5.16993	4.52356	5.78293	5.12928	4.70044	3.45943	3.32193	2.80735	5	5.24793	4.58496	5.21839	3.32193	7.50454	4.70044	5.27389	6.07831	3.90689	4.08746	6.10748	8.37604	4.80735	3.70044	4	5.39678	4.75489	5.08746	4.8334	5.22419	5.04439
MASP2	5.51979	5.08279	5.1469	5.26266	5.89288	5.9782	5.43029	5.34234	5.33842	5.9782	6.14364	6.33485	5.13463	5.67553	5.1127	6.31198	5.5292	5.4941	6.55198	5.9607	6.33985	5.48382	5.44659	4.91743	6.11041	5.67129	6.03408	5.24793	6.02059	5.89893	5.03254	8.24184	5.64789	5.91217	6.9431	5.67016	5.43896	7.08023	7.92647	6.04985	4.17792	5.74766	5.91672	6.09318	5.51507	4.89288	5.78241	5.6499
MAVS	10.0111	10.1204	10.2663	9.51215	10.1082	10.3037	10.0554	9.83161	9.52968	10.7863	10.0581	10.3308	9.46072	8.86106	9.05012	10.7296	9.67338	9.8393	9.71339	9.09548	9.55323	10.0256	9.3236	10.8004	9.94329	9.2499	9.8679	9.74076	10.3098	10.2311	9.21805	9.2447	9.57374	10.1612	10.6301	9.69879	9.766	9.52319	9.59857	10.0627	10.5371	9.17914	10.1033	9.81994	10.5133	9.762	9.87412	9.85725
MBL2	3.58496	3.16993	4.70044	3.58496	5.80735	4.9542	4.85798	4.24793	4.16993	3.58496	4.90689	4	5.08746	4.90689	4.58496	4.01257	3.62059	4.75489	5.16993	4.52356	4.90689	5.12928	4.70044	3.45943	3.32193	2.80735	5	5.24793	4.58496	3.58496	3.32193	7.68524	4.70044	3.16993	5.88874	3.90689	4.08746	5.49985	6.40718	4.80735	3.70044	4.94251	3.16993	4.75489	5.08746	4	3.32193	5.04439
MCAM	7.41785	6.7896	6.83036	10.5373	5.80735	7.21043	10.303	10.0448	9.68619	9.81473	6.99853	9.09714	7.02281	6.98391	8.02392	6.93204	7.04472	7.12153	8.29687	8.31827	7.78437	6.23898	8.3271	7.90044	8.50839	5.50494	7.58714	9.81777	9.12479	8.9244	8.12877	7.08044	8.19903	7.36807	7.41109	8.29811	6.91839	5.34021	6.68173	7.83517	5.08619	12.3457	8.95658	6.224	6.11312	6.99774	8.19495	7.36484
MEF2C	8.09635	8.55524	6.65277	10.0481	7.10894	9.03444	9.40998	11.0684	9.75689	10.9366	11.8645	11.265	8.11051	6.15299	7.30816	6.03738	8.18075	9.2592	11.0515	10.3596	10.979	7.13843	8.29655	8.122	9.34793	7.52497	11.0056	9.9276	9.36661	11.8201	9.12619	9.6367	8.86993	9.2124	8.75138	8.10988	8.41494	9.29907	8.55566	9.47703	6.09085	9.38278	10.3904	10.6743	5.49729	9.73997	9.34321	8.62033
MEFV	5.70044	4.66448	5.34163	7.51278	5.96139	7.96676	7.90497	8.05913	7.25786	7.43596	7.67122	8.06953	5.85898	4.90689	7.45557	6.40854	8.57187	7.69105	9.63272	7.44816	8.6591	5.86419	5.63749	4.86691	6.74039	6.57546	8.40523	8.40757	8.87154	8.64857	7.03639	8.94287	7.31334	8.31578	7.03749	6.71576	6.09064	10.7122	9.15765	7.78267	6.83996	6.31143	8.60522	8.83441	5.08746	9.76597	5.37608	6.4261
MERTK	8.89373	8.84997	8.93752	11.3067	7.87897	11.5339	10.8288	9.88434	10.0427	11.0954	10.923	12.0597	10.1665	7.77182	10.475	9.85891	9.73395	10.9429	12.0568	10.1117	11.5745	8.51613	8.36685	9.3117	9.09202	9.99379	11.3323	11.4676	9.91397	11.9673	9.57153	9.48535	9.80447	11.3118	8.90117	8.46463	9.52303	8.37186	7.95629	11.2859	5.92671	9.17238	12.3016	11.5788	7.76049	10.7421	9.37743	10.4379
MFGE8	13.495	14.7364	9.82741	13.5853	8.98467	11.0192	11.1541	13.2677	11.7608	12.3213	10.9834	11.6211	10.5596	11.4529	8.51609	8.71685	10.4896	10.7238	11.5094	14.4963	10.5574	9.52478	10.7697	10.0544	12.8622	9.77816	10.7224	11.2756	14.4177	10.917	11.6412	10.1431	11.0073	10.221	10.6021	8.77755	11.6115	10.7877	9.25887	11.7039	8.04849	16.3504	11.493	10.7657	10.4068	11.7985	9.57516	10.8244
MICA	7.8802	7.24831	9.44925	8.43283	8.62234	8.0289	8.02464	8.28508	7.84574	9.37686	6.94451	8.21485	7.30889	9.2045	6.97591	7.56643	8.05767	8.83406	8.24712	8.94723	8.12329	8.62673	8.15618	7.79591	8.53807	7.2635	8.72107	7.85468	8.73958	7.38059	6.83996	7.93934	8.27831	7.58586	8.45327	7.85823	8.39553	8.86292	9.22048	8.62775	8.49673	9.82478	6.69794	7.09117	8.45319	8.44257	6.91313	7.06091
MICB	6.70543	3.848	11.0892	7.67243	9.43001	8.96102	10.7704	8.62516	8.95878	9.60947	6.926	8.144	8.16083	6.89373	7.65542	9.42286	10.0567	10.8574	8.71249	8.16083	8.13448	7.29048	6.25039	7.52058	7.78398	8.76145	9.875	10.4216	9.06418	7.11936	6.48398	9.3012	8.82416	8.33994	8.16345	8.6139	7.75582	8.8432	9.57153	8.80594	9.11731	9.76999	7.26763	8.70027	6.69891	8.45738	5.9855	8.85272
MIF	12.1455	12.2611	13.6065	12.5236	12.3845	12.8371	12.7237	12.8945	11.7874	11.866	12.5135	12.1537	13.5578	12.0069	13.1397	11.7162	12.6971	11.8919	11.9963	12.7917	12.3616	13.8925	12.8428	13.375	12.9083	12.907	12.2177	12.8526	12.2844	12.0928	13.0147	11.3981	11.9934	12.3222	12.8983	12.7591	12.2883	12.1235	9.6783	12.2374	12.0105	12.6804	11.9623	12.1829	13.5547	11.4642	10.3047	12.0123
MME	3.58496	3.16993	4.77452	8.41032	5.80735	8.69798	9.65578	10.7495	4.16993	5.86765	6.32373	4	8.97479	4.90689	8.24036	6.77768	7.5411	6.23477	7.44692	4.98368	7.71184	5.12928	6.84323	8.02708	7.01814	6.69613	7.01447	9.46493	11.6297	3.58496	6.73078	9.3311	4.70044	7.3203	10.3678	3.90689	4.85947	11.8398	9.27081	10.0641	5.77426	9.65128	6.07168	4.99095	10.6892	6.81057	4.51286	6.22516
MNX1	5.38543	3.42492	5.36772	3.58496	7.13134	4.9542	4.85798	4.24793	6.30287	5.0009	4.90689	4	8.12262	8.31904	4.58496	6.66491	5.69572	5.11686	5.16993	8.17662	4.90689	6.18646	9.02134	3.9644	8.80532	7.83662	6.4814	5.24793	4.58496	3.58496	9.23814	8.95571	6.3579	6.79922	6.488	3.90689	8.41768	8.0493	8.92098	4.9814	5.95536	5.12102	3.16993	6.1102	5.08746	6.61309	3.32193	6.36877
MPPED1	6.21801	5.98003	7.33459	6.478	6.42811	6.67342	6.60407	6.48494	6.8031	7.13535	10.1974	7.70632	6.34731	6.61883	6.48816	6.31198	5.6314	6.66149	7.35606	6.5741	9.64375	6.04023	11.2256	6.40054	6.74039	6.39678	6.35156	6.68622	5.75302	9.25288	6.28207	8.37221	6.58451	7.8443	7.09719	6.0881	6.52779	7.1299	8.68008	6.6858	6.32859	6.65893	7.3906	6.75462	6.2466	6.74766	7.27435	6.4261
MR1	6.28244	5.70487	5.41785	6.52074	7.03936	7.17093	7.08098	6.06523	7.39618	6.69167	6.85947	7.62542	5.08746	4.90689	6.25229	7.2385	6.58316	7.37539	8.17303	5.38716	6.57077	7.33459	6.38232	7.58474	3.32193	6.65707	7.60999	7.44593	7.86227	7.27212	6.37208	8.8426	7.38388	6.72765	7.78221	5.01703	6.68229	8.57682	9.71075	6.65693	6.95803	6.51712	7.26763	8.42211	7.42249	7.60578	4.13996	6.06566
MRC1	7.57531	7.62286	8.30697	10.9456	8.2094	14.0225	12.4315	9.58137	9.50696	12.4949	9.14774	11.3493	9.38709	7.30214	8.80687	7.21199	11.8994	12.4652	14.92	8.47622	13.7919	8.12768	6.25039	10.0402	8.56712	8.46548	13.4902	13.0224	10.0384	12.3409	7.59291	9.95107	8.06948	9.09658	9.67333	9.77826	9.19101	9.94006	5.78712	12.8849	8.77123	9.99118	11.9598	12.0626	7.42719	12.5147	5.78241	10.6124
MS4A1	3.58496	3.16993	4.70044	5.26266	5.80735	5.28651	7.9486	7.26341	4.16993	5.13422	5.60792	5.62644	5.26303	4.90689	4.58496	4.60881	5.17073	4.75489	6.59798	4.52356	4.90689	5.12928	4.70044	4.14568	7.17742	2.80735	9.45613	7.55949	4.58496	3.58496	3.32193	7.08044	6.74497	3.16993	5.88874	5.99435	4.16591	5.85524	8.20438	7.09381	3.70044	4	3.16993	7.85281	5.08746	7.84975	3.32193	5.04439
MS4A2	3.58496	3.16993	4.70044	3.58496	5.80735	4.9542	4.85798	4.24793	4.16993	3.58496	4.94298	4	5.08746	4.90689	4.58496	5.14608	3.74739	4.75489	5.16993	4.52356	4.90689	5.12928	4.70044	3.45943	3.32193	2.80735	6.23879	5.24793	4.58496	4.32048	3.32193	8.19923	5.27984	3.16993	6.97522	3.90689	4.65076	6.35032	8.80555	6.31288	3.70044	4	4.43029	4.75489	5.08746	5.83845	3.32193	5.04439
MSR1	9.88186	7.9344	10.1296	12.16	10.0988	12.9909	10.6638	10.8263	11.4219	11.3702	10.0118	12.3577	9.96931	7.6669	11.0634	8.59376	10.5177	11.9479	13.0225	11.2295	13.3221	10.1238	8.91979	9.11124	9.86352	11.6153	12.4216	12.7809	10.2365	12.383	10.9574	11.162	10.3332	12.4561	10.7535	9.37234	9.78745	10.1085	9.16405	11.8252	8.37465	10.5116	12.6102	11.7092	7.62403	10.6474	8.73846	10.3141
MST1R	8.40207	7.45278	8.76122	3.58496	10.1773	9.69624	9.33432	4.24793	9.58858	9.29728	6.26604	5.99186	7.66846	7.28596	8.2688	7.9978	9.1641	9.39686	6.02037	9.66358	7.52129	8.53095	9.1177	8.1057	3.32193	9.97002	8.58048	8.90165	6.64198	7.30396	8.359	8.66615	9.01773	6.35332	8.3831	10.4775	9.73432	9.98125	8.58462	9.97041	9.14558	4	4.26903	10.0111	9.31211	8.67987	5.26341	6.83933
MUC1	11.5856	7.75889	12.8593	6.85624	15.6281	14.2437	14.0437	7.34926	10.7399	13.8545	9.2699	9.69617	9.89192	9.76099	13.0641	10.1967	13.62	9.68429	9.25915	9.09342	10.9603	12.9461	10.9498	10.3845	7.09993	14.8268	13.3198	13.4507	4.58496	9.46146	12.7178	10.0046	13.7061	8.89924	11.1902	13.6539	7.93174	14.4177	8.82725	13.1569	12.6748	7.75475	6.633	13.5413	15.7838	12.631	5.26341	13.552
MX1	13.5453	9.91546	11.8404	11.4024	14.0327	13.4469	12.4203	10.149	12.0427	13.3708	10.3755	11.0952	9.26414	11.0542	10.7563	12.068	12.7668	13.7903	12.7204	12.5673	12.6166	12.0093	9.80983	11.3365	13.881	10.0665	11.9745	12.5153	10.2927	11.8946	11.4129	10.1982	11.9615	11.2106	9.73098	12.0109	9.90001	10.9578	9.9957	11.6785	11.4037	7.8166	10.2046	11.2525	10.4961	12.9382	9.68851	13.6467
MYD88	10.4191	9.3529	9.43407	9.99247	9.53893	11.1539	9.95881	9.78306	9.51458	10.2764	8.76441	9.44236	8.92985	8.93068	8.69784	8.73095	9.72819	10.9785	11.126	10.266	10.4332	7.23984	9.38418	9.21369	9.82793	9.7412	10.5907	10.234	9.07759	9.7016	9.82896	9.96702	10.0637	8.64169	9.38094	9.61467	9.5345	9.64209	8.33878	10.4051	8.06172	9.37985	8.56228	10.9216	9.64598	10.0704	7.8301	9.69641
NCAM1	6.7241	6.49057	7.06942	9.67656	7.10894	10.0066	5.45253	9.43194	8.37108	10.7851	13.2927	13.356	7.04341	6.46369	4.58496	9.72923	8.52395	8.09371	11.1988	10.4229	12.4496	7.12732	10.3382	5.89336	6.52027	7.38828	5.79546	7.55949	6.26491	13.4578	8.70915	9.07245	6.54396	12.3085	8.59455	6.52795	5.48156	7.67842	10.1892	9.35878	4.86196	5.06393	13.452	10.1483	5.08746	9.43052	12.8209	11.4254
NCF4	5.86096	5.44725	6.3107	9.02009	8.81484	9.39333	7.62615	7.77873	7.50716	8.4575	7.76772	8.85253	7.1984	5.25323	6.48816	5.94392	8.99557	8.69961	10.6207	7.53629	9.89046	6.59395	6.08151	6.25058	7.51231	8.03282	9.4734	9.08079	7.50589	9.28117	7.47598	9.10166	7.42911	8.7894	7.90418	6.98311	6.57788	7.42349	7.36929	9.29935	4.80012	6.61985	8.57096	8.90195	5.08746	7.57894	5.63952	7.95181
NCR1	3.58496	3.16993	4.70044	6.43413	5.80735	4.9542	4.85798	5.93782	4.16993	3.58496	4.90689	4	5.08746	4.90689	4.58496	4.01257	4.25323	4.75489	5.16993	4.52356	5.75409	5.12928	4.70044	3.45943	3.32193	2.80735	5	5.24793	5.16792	4.55029	3.32193	5.12928	4.91743	5.84624	5.31578	3.90689	5.07039	6.35032	7.00079	4.9814	3.70044	4.73823	3.16993	4.83592	5.08746	4	3.32193	5.04439
NEFL	5.6427	3.16993	4.70044	3.58496	5.80735	6.72887	4.85798	6.42291	5.40531	7.73802	12.4656	6.47994	6.38007	4.90689	4.58496	6.06738	4.07125	4.75489	7.87866	4.52356	11.8753	5.12928	4.70044	3.45943	3.32193	2.80735	5	6.53574	4.58496	11.3199	3.32193	9.34583	5.95652	5.77716	7.36335	3.90689	5.27836	7.11353	9.51418	4.88509	3.70044	5.17592	5.04396	4.7939	5.08746	4	10.5454	6.57743
NFATC1	8.09635	6.56666	7.5697	8.3046	6.39129	7.78234	7.6164	8.65918	6.55995	7.78953	7.23439	8.32143	6.45878	9.75015	5.23304	8.01324	6.12722	6.36142	8.44911	9.35808	7.54651	7.96573	7.74564	7.91301	8.67786	7.2635	7.88783	7.99972	7.88685	7.91193	7.77992	8.29338	6.39249	8.10628	7.1823	6.33753	6.63575	6.92006	8.54589	8.57088	7.95931	6.57969	8.96979	7.78018	5.93993	6.84097	6.60955	7.5656
NFATC2	10.3843	9.44907	7.1535	10.2546	9.35731	10.5226	9.96269	11.1651	8.31551	9.94983	9.29529	11.0571	9.5041	10.4403	7.51609	8.84759	7.92985	9.16027	11.386	10.0722	10.1879	9.1307	11.3038	6.48704	10.7212	7.81897	10.6526	10.3468	11.3324	10.6381	9.02807	9.1416	8.68675	10.5894	9.20227	7.42744	10.6685	8.94848	10.7949	10.0953	5.60348	8.91794	10.1093	10.1809	10.3585	9.52021	7.55513	9.26435
NFATC3	10.0698	10.0755	9.58203	9.55376	9.08388	9.73573	9.70977	10.0241	9.78549	9.69836	9.88128	10.1726	10.8112	9.99069	9.74076	9.5207	9.10614	9.16679	9.90418	9.92258	9.22865	8.84577	10.5564	9.55729	9.3311	9.46346	10.1208	9.91546	9.36661	9.93567	9.73595	9.61256	9.35418	10.1713	9.53991	9.79688	9.2632	9.10573	10.2547	9.47909	9.96907	9.4031	10.254	9.76724	9.7042	9.42047	10.412	9.97094
NFATC4	7.54411	8.83466	9.0131	8.75168	6.07361	8.28642	8.38927	6.02392	7.01112	9.21308	7.71493	8.46781	7.34669	8.46822	4.58496	9.41705	9.05498	8.52109	8.18061	7.73023	6.21956	8.86093	7.93934	5.94322	8.17238	7.68916	8.34514	8.39887	5.48993	7.80465	8.80384	8.89694	6.65263	7.9735	8.12091	7.2764	6.01992	8.68601	9.46661	10.392	4.52231	4.73823	7.22419	8.40841	7.62812	7.50486	7.19476	7.55275
NFKB1	7.67948	7.71774	8.20682	7.33324	8.11119	8.82439	7.95251	7.59403	8.03232	7.60644	7.37712	8.09977	7.00191	6.7271	8.6319	6.1813	8.44667	8.81481	8.95739	8.66676	7.65105	8.01775	8.01005	8.11655	6.39609	7.36413	8.55125	8.16259	7.62746	8.04985	7.95518	8.30346	8.39673	6.93227	8.13525	7.47452	8.22052	8.92523	7.57561	7.80258	7.51523	7.97229	8.13976	8.45582	8.13232	8.12169	7.19476	7.11426
NFKB2	8.59962	8.99822	10.704	9.33851	10.772	9.64667	10.3451	8.61828	9.8089	9.41996	8.46201	9.05143	10.341	10.3103	9.55702	7.59753	9.43756	9.3987	9.83134	9.83719	9.26207	9.85265	9.19148	8.96829	10.4283	9.92542	10.4069	10.1459	8.99808	8.2097	9.57784	9.27065	11.0087	8.12029	9.46828	10.1226	9.72658	8.99836	8.05154	10.018	9.12363	8.73775	8.40582	9.11936	10.3978	8.32908	6.0321	8.22954
NFKBIA	12.2744	11.8372	14.1429	12.3125	12.6927	13.9976	13.5323	12.4404	11.6069	12.337	12.2177	13.0061	12.0087	11.9118	12.7511	11.5724	14.4598	13.2548	14.0059	14.3005	13.3721	12.3105	12.8688	12.8427	12.846	13.1418	14.2682	13.5678	12.77	12.6706	11.657	11.7412	12.3782	12.4671	12.2995	12.4395	11.0904	12.9856	11.1886	13.1299	13.3492	10.446	13.1559	13.9538	12.9645	13.3747	11.7822	13.3762
NLRC5	5.47638	5.48704	8.30697	8.78699	8.75829	8.68401	8.60529	8.75037	6.93381	7.8392	7.65449	8.63212	6.17113	7.40616	9.10371	6.52089	8.26791	8.63836	9.14359	7.99746	8.62	7.36326	8.20906	6.40054	8.20975	7.2635	9.22009	8.57894	8.49793	8.85618	7.74665	9.13594	7.35491	9.92594	8.63539	6.79207	7.2503	8.77719	9.50412	9.81742	8.85353	6.80568	8.90938	8.75542	5.08746	7.80413	5.66931	8.21062
NLRP3	5.49825	4.97499	6.81173	7.28466	6.08916	9.78074	7.37043	8.20442	6.82782	7.55972	7.84348	8.80739	5.68622	5.81813	5.55888	5.84373	7.40344	7.0387	11.9281	7.51167	10.45	5.50112	5.73173	4.64386	6.93133	8.13607	9.54784	8.92	6.98675	8.79025	6.3427	8.49177	7.181	8.42152	7.48002	5.25096	5.71425	6.95722	9.16194	8.24213	6.55152	6.53823	8.87467	8.96648	6.45401	7.91552	6.42995	8.08257
NOD1	7.89676	8.38172	7.84254	8.86344	8.59029	8.92582	8.32454	8.49558	8.25772	9.3969	8.02791	8.45619	8.02763	7.57622	7.49217	7.95041	8.31981	8.71747	9.60761	9.06407	8.94199	7.45047	7.61147	8.19574	9.31404	8.33517	9.20513	8.44182	8.44931	8.10512	8.41654	9.74062	8.25025	8.27873	7.98539	8.05675	8.3151	9.7008	9.83371	9.7524	8.43187	7.27743	7.93946	10.5526	7.80084	10.6015	6.5941	8.17478
NOD2	7.57016	4.79701	8.64458	7.44807	7.03936	7.49289	8.28799	6.926	7.37964	8.03958	6.926	7.5397	9.3901	6.76673	5.39643	5.87774	6.78882	7.62943	9.4344	7.75669	8.68965	7.91175	4.70044	5.84172	6.52027	8.29751	8.5364	8.26181	5.52168	8.3151	4.79286	9.15836	6.5744	7.36807	7.76394	9.08468	6.30797	7.47565	9.42633	7.42861	8.14502	4.94251	6.69794	7.93634	5.08746	6.3844	4.44559	7.44576
NOS2A	3.58496	3.16993	4.98914	4.92505	5.80735	4.9542	4.85798	4.24793	4.16993	6.04745	5.51223	4	5.68622	4.90689	4.73227	3.45943	7.10518	4.75489	5.16993	4.91025	5.75409	5.12928	5.37051	5.91839	8.13407	2.80735	5	5.24793	4.58496	4.55029	4.0027	5.12928	4.70044	5.5472	3.70044	3.90689	7.01603	4.24793	5.04439	4.83441	4.59694	4	5.04396	5.37573	5.08746	5.05745	5.66931	5.04439
NOTCH1	7.89263	10.622	9.51718	9.58419	6.98299	7.76255	7.83491	8.97771	7.91067	8.3723	8.80032	9.58289	9.02095	9.1199	6.44725	7.17123	7.20789	7.90899	8.68075	10.5918	8.16737	7.49434	8.97871	8.49177	10.3129	8.13607	8.18681	8.06706	7.76626	9.07505	7.88557	8.46504	6.74497	8.77175	8.01664	6.50541	8.74372	7.87578	8.54589	8.30396	8.51609	8.65793	9.10764	7.5562	5.22304	6.87073	7.31261	7.99673
NRP1	8.13175	7.783	12.0949	11.4207	10.1372	12.5093	10.3219	9.34682	11.2479	12.2076	9.98972	11.1304	11.1062	8.50379	11.1951	8.4422	10.1993	12.5381	12.4456	10.3844	11.68	8.656	10.9881	10.9457	10.6208	11.4619	12.7093	11.4254	8.70546	11.1264	10.3722	10.8246	10.5294	9.76565	11.352	9.59352	9.58802	9.87358	8.84596	12.3591	9.56851	9.54824	10.1962	11.9704	6.05355	12.4449	6.28374	10.0492
NT5E	6.77873	6.16289	8.57977	9.78537	8.41545	9.77085	9.96751	7.85112	8.72615	10.3791	9.07628	8.99619	9.07823	7.18428	6.9292	7.15735	8.08794	13.7907	10.1863	10.9997	10.6756	7.80426	9.87331	8.73027	11.3336	9.09743	9.70615	10.3194	7.39043	9.49979	8.70915	9.18043	9.61342	9.04603	9.84414	7.86709	9.74861	9.35235	9.44045	11.7218	7.21675	7.75475	8.24132	9.47691	9.48981	9.84315	6.80993	8.04947
NUP107	10.7118	10.9001	10.6894	10.2065	10.4953	10.4377	11.2291	11.2557	11.629	10.503	9.9074	10.2454	10.8621	10.987	11.4702	11.0862	10.5776	14.0736	10.8172	10.6993	10.431	10.8823	10.0652	11.5943	10.886	10.9143	10.6121	11.1569	10.7277	9.93567	10.3128	10.5473	10.7367	10.6798	11.0079	11.9102	11.6576	10.9242	11.2576	11.1598	11.5537	11.4357	10.3681	10.3975	11.6429	10.0959	10.4639	10.446
OAS3	9.29609	6.5292	8.88707	8.79572	10.9307	10.5265	10.5863	8.44964	9.61361	10.2836	8.1953	9.03584	8.95861	8.32436	9.09447	10.0263	11.4135	11.6685	9.98655	9.84829	9.77236	9.67437	8.46397	7.80271	9.68939	9.36367	9.54932	10.4	8.52556	9.21147	8.38085	9.29614	9.35711	9.2124	8.86731	10.865	9.27387	9.41047	9.19984	9.89052	10.1751	6.2867	7.88472	9.56752	9.01436	10.3217	7.50653	10.5535
OSM	5.49825	5.36457	5.66704	5.90111	5.97797	8.22983	5.33807	6.42291	6.33771	6.40531	6.89785	7.04407	5.61941	5.20789	6.19417	5.73606	6.00562	6.9607	8.79883	6.67737	7.48688	5.41244	5.95675	5.8679	6.52027	6.07916	6.76222	7.35905	5.28355	6.82222	5.93357	9.21827	5.86071	7.21965	7.26266	5.25096	6.43296	7.28411	7.90117	6.86059	5.60348	6.47379	8.53586	7.59909	5.8999	6.54086	6.1633	6.22516
PASD1	3.58496	3.16993	4.70044	3.58496	5.80735	4.9542	4.85798	4.24793	4.16993	3.58496	4.90689	4	9.80938	4.90689	4.58496	3.45943	3.45943	4.75489	5.16993	4.52356	4.90689	5.12928	4.70044	3.45943	3.32193	2.80735	5	5.24793	4.58496	3.58496	3.32193	5.12928	4.70044	3.16993	3.70044	3.90689	4.08746	4.24793	5.04439	4.80735	3.70044	4	3.16993	4.75489	5.08746	4	3.32193	5.11061
PAX5	3.58496	3.16993	4.70044	3.58496	5.80735	5.17073	4.85798	4.24793	4.16993	3.58496	5.0492	4	7.95878	4.90689	4.58496	5.80864	5.5292	4.75489	5.16993	4.52356	4.90689	5.12928	6.76354	3.45943	3.32193	2.80735	6.08406	5.24793	4.58496	3.58496	3.32193	8.35293	5.42089	6.03562	6.6953	3.90689	4.89191	6.95722	9.18311	4.80735	3.70044	4	3.16993	4.75489	5.08746	5.74497	3.32193	5.04439
PBK	8.24926	7.28263	8.3497	7.74604	9.07428	7.86518	7.91701	8.76295	9.20212	7.25739	7.75208	7.21965	9.30417	7.84021	7.68032	9.52879	7.41304	9.11601	7.78228	8.23045	7.42467	8.58875	8.89791	10.6275	7.8327	9.77816	7.59291	7.55949	8.26955	7.15472	7.85468	9.62064	7.3194	8.47707	9.05202	9.3282	9.42792	7.64465	9.76233	8.19776	8.66676	8.93399	7.26763	7.85786	9.84241	7.60578	6.63996	8.16355
PDCD1	3.58496	3.16993	4.70044	5.36001	5.80735	4.9542	7.58158	5.58826	4.16993	4.50526	5.2407	4	5.41312	4.90689	4.58496	5.73606	4.16511	4.75489	5.91528	4.52356	4.90689	5.12928	4.70044	3.64155	3.32193	2.80735	5.40871	7.52795	5.80555	4.32048	3.32193	7.46915	4.8525	6.03562	6.73349	3.90689	5.09803	6.84273	8.4652	4.80735	3.70044	4	3.16993	5.93003	5.08746	4	3.32193	5.04439
PDCD1LG2	4.78241	3.16993	4.95559	6.88911	6.45204	6.85898	7.18398	7.24565	7.58879	6.17692	5.69766	7.13453	5.17233	4.90689	6.37938	3.45943	6.774	7.37539	8.60944	6.42375	7.38793	5.12928	4.70044	5.18903	3.32193	5.88947	7.806	7.6792	5.97545	7.22294	6.40088	5.12928	6.44841	6.14954	5.50398	3.90689	4.08746	9.47915	5.04439	6.8857	4.59694	5.06393	6.6659	8.1531	5.83086	6.50335	4.30086	5.49729
PDGFC	9.06102	10.6778	8.7267	8.25503	8.68436	10.7905	11.5918	7.36588	10.5455	9.94303	9.13773	10.0769	9.1164	8.3217	10.4068	9.54216	10.2577	11.5902	11.0463	9.40231	11.035	9.9425	9.01979	9.71608	9.89825	8.04805	10.4724	11.7178	8.44931	10.4604	8.93761	9.62064	9.00473	8.06334	9.64861	7.77617	7.10066	10.5191	8.64386	10.2434	7.50557	7.97229	9.65335	9.69007	10.5221	10.4799	7.05517	9.66793
PDGFRB	8.02281	7.57758	10.1604	11.9206	8.08847	9.73742	9.32832	9.28714	9.69124	12.2665	10.1983	10.9635	9.59412	9.99568	8.40735	7.14343	8.92357	9.52252	11.4312	11.1033	8.56343	9.49161	11.4775	10.2891	12.1795	9.63945	11.1834	10.4173	8.38612	10.3917	11.6146	9.41261	9.25732	7.72083	10.1874	8.67055	10.0486	7.91409	8.71829	11.2294	7.97338	9.54562	9.64102	10.4215	8.95219	10.1515	8.58293	8.44162
PECAM1	8.92636	7.79889	9.50704	11.9656	9.6686	11.3269	10.7026	10.2373	9.77444	11.5995	10.6148	11.7626	10.5743	8.9359	9.91425	8.15234	10.319	10.4215	12.5252	10.6086	12.0257	9.9746	10.4701	10.8139	11.5923	9.9977	11.6865	11.4466	9.97394	11.8508	11.0726	10.209	10.1639	10.949	9.99687	10.9434	9.47494	8.58278	7.71589	11.5087	9.10135	9.16561	11.0861	11.5191	7.73044	11.0299	8.71366	10.4414
PIK3CD	6.79649	8.05821	6.84887	9.16812	6.95803	8.81801	7.90099	9.08672	8.19751	8.31723	8.37959	9.68122	7.37539	6.52951	6.92315	7.15735	6.774	7.68503	9.85524	8.19609	8.78467	6.39541	7.25162	7.35579	7.62724	7.6094	9.53444	8.4248	9.07759	9.30102	7.92576	9.75909	8.57565	8.94723	7.52411	6.71576	6.58767	7.99673	8.80281	9.02785	7.28614	9.98734	8.61368	8.92618	7.20457	7.70009	7.39515	8.48506
PIK3CG	6.1914	5.32121	6.62088	8.02287	7.41354	8.48884	7.88062	8.29379	7.83971	7.8586	8.14827	9.55038	7.57962	4.90689	6.58931	6.99571	7.0813	7.89857	10.0208	7.6422	9.40235	6.9305	7.02813	5.84172	8.35014	7.52497	9.74283	8.89548	7.52951	8.97473	7.4348	9.75909	8.10124	8.81551	7.85318	7.031	6.57788	8.2196	9.26484	8.74554	5.18626	5.42324	8.61368	9.74015	5.08746	8.27994	6.20457	8.14088
PIN1	7.96116	8.51735	9.06926	9.24634	8.52117	8.75922	7.80503	8.53275	8.57414	8.73464	10.3763	9.47735	8.78447	8.72294	8.22352	8.12412	7.9629	8.07537	9.32569	8.86208	9.87891	9.07831	10.2272	9.0782	9.39733	8.54268	8.54828	8.40757	8.84984	9.77732	8.84634	8.6817	8.55029	9.6004	8.37108	8.13201	8.36159	8.38556	9.07623	9.09125	7.93793	9.0817	9.70165	8.67189	7.09677	8.58417	9.96392	8.56392
PLA2G1B	3.58496	3.16993	4.70044	3.58496	5.80735	4.9542	4.85798	4.24793	4.16993	3.58496	4.90689	4	5.08746	4.90689	4.58496	4.76288	3.86295	4.75489	5.16993	4.52356	4.90689	5.12928	5.26941	3.45943	3.32193	2.80735	5	5.24793	4.58496	3.58496	3.32193	7.27761	4.70044	3.16993	5.50398	3.90689	4.16591	6.76102	7.85437	4.80735	3.70044	4	3.16993	4.75489	5.08746	4	3.32193	5.08704
PLA2G6	7.52826	9.07518	8.35619	8.44394	6.416	6.90785	8.26308	8.13843	8.22096	7.94287	8.69794	9.32558	7.48107	6.42459	7.48414	8.15932	8.39921	6.80219	7.95146	9.55628	7.93221	7.54535	9.21208	7.44485	9.18871	6.80761	7.25842	7.82902	9.104	9.07505	8.86712	6.87922	6.73593	8.94723	8.03199	7.30268	7.40812	7.4884	6.03078	8.69672	7.79448	10.2896	8.7653	7.51207	6.36877	7.15137	8.58684	7.35014
PLAU	8.33378	7.05039	9.74361	9.84524	9.43752	14.0617	13.2354	7.97516	13.718	12.7113	7.12536	9.99074	7.82241	7.36028	9.60054	7.8421	10.9297	14.6038	12.2602	10.7737	11.2026	8.78875	8.45018	12.2876	9.46066	9.14769	12.1997	12.9153	7.44931	10.4009	10.9766	10.4162	13.1563	9.23189	12.4212	8.50482	9.40173	8.91106	8.10135	12.3402	8.51128	8.44493	9.86256	11.0446	7.22632	9.65046	4.80839	9.21905
PLAUR	7.17473	6.28059	8.23161	9.22074	10.4237	10.9384	8.36899	7.97516	9.0454	9.44586	7.05061	7.92487	7.86932	7.25842	7.23793	6.47703	8.80468	10.3837	10.3263	9.29271	10.1919	7.26031	6.68706	7.98607	9.39733	10.4567	10.3427	9.88154	6.28355	8.33065	7.84423	10.2487	9.31861	8.73576	9.71679	7.04669	8.92878	8.88237	8.62542	9.74727	7.84134	10.5249	9.08958	10.9052	8.72322	9.26085	4.63807	9.18063
PMCH	3.65076	3.16993	4.77452	5.36001	5.80735	5.39335	4.85798	5.20163	5.89966	5.94228	4.90689	6.2294	5.08746	4.90689	4.58496	6.66491	6.0555	5.85873	6.21043	5.08746	7.96376	5.12928	4.70044	4.45088	6.52027	2.80735	6.01703	5.24793	6.30195	6.50335	6.61265	9.70681	5.03914	5.05745	8.30934	5.01703	5.88313	7.82642	9.64205	5.15623	3.70044	4	3.16993	4.75489	5.08746	4	3.32193	5.32697
PNMA1	8.5818	8.76368	9.62682	9.42513	7.27258	9.11215	8.91403	8.55463	8.98641	9.51171	11.4839	10.3933	9.31902	8.69241	9.21138	8.50367	7.64241	8.42643	9.94707	9.07671	10.8615	8.63459	9.23644	8.41886	9.8752	7.92166	8.90803	8.956	8.44931	10.6977	9.64559	8.89026	8.59559	10.0447	8.48716	9.08468	7.28086	8.9939	9.94948	9.1259	7.68748	7.77268	10.1849	8.90926	9.37543	8.81247	10.3932	9.70707
POU2AF1	3.58496	4.44029	4.70044	6.88911	5.80735	4.9542	5.95047	6.6565	4.47054	3.58496	5.67582	4	7.21665	4.90689	5.43062	6.06738	3.45943	4.75489	6.18031	4.52356	4.90689	5.12928	4.70044	3.51602	6.74039	2.80735	7.806	5.24793	4.58496	3.58496	3.32193	9.18592	5.12391	5.97522	6.488	7.56423	5.2292	7.64465	9.23475	6.19751	4.36036	4	3.16993	7.19849	5.08746	5.6453	3.32193	5.04439
POU2F2	6.66732	5.18269	5.49025	7.25974	5.80735	6.85898	6.23285	6.1821	6.37156	5.78895	7.62044	8.82559	6.80478	4.90689	4.83693	4.13093	5.17073	5.11686	7.88801	6.50096	7.34056	5.15259	6.14017	4.75969	6.74039	5.74766	7.40293	7.70764	5.55275	8.14965	5.7666	6.32697	6.10308	6.99458	5.58976	6.79207	5.01302	5.28281	6.71699	6.65693	3.70044	4.80941	7.59193	6.8387	5.08746	5.29572	7.88826	6.36877
PPARG	6.34412	4.35685	5.44228	7.1823	5.80735	9.17844	9.25915	5.89288	7.60311	7.65163	6.20614	7.83782	6.41988	5.59006	6.3966	6.98003	5.17073	8.99175	8.4616	5.9607	8.71956	5.3565	5.80607	7.03837	7.3875	9.1047	8.47228	9.19564	4.95233	7.49546	5.36036	8.40071	7.58188	6.93227	7.8358	6.23189	9.43879	6.80245	7.83308	8.79935	6.01123	5.78346	7.06091	8.34868	9.46491	7.52372	6.41244	7.55704
PPBP	3.8679	3.58015	4.70044	9.95414	7.34483	9.78074	6.09866	5.20163	9.17115	6.08087	10.1405	6.6532	6.23534	6.52027	4.58496	4.52482	7.84027	9.55934	9.20068	4.52356	8.54682	5.12928	4.70044	7.92547	6.83895	7.98624	11.5619	6.29462	7.95228	4.83845	10.2229	9.47644	4.70044	9.46408	3.70044	6.52795	6.91839	5.85524	5.59813	6.98185	5.32445	5.06393	3.16993	6.35843	5.08746	7.69174	8.42177	8.28235
PRAME	10.8211	11.3404	12.2688	13.1241	5.80735	8.71867	10.7988	12.6035	7.55964	5.86765	8.01486	4	12.5604	10.6815	6.44725	8.53609	10.348	7.27435	5.16993	12.4071	5.19692	11.4467	11.3701	8.98621	10.8029	7.854	7.7658	10.2069	13.554	3.58496	4.27575	9.35555	4.70044	5.5472	8.45327	6.41193	5.93026	11.004	8.59096	7.70729	5.95536	4	7.50391	4.87627	9.00023	5.25096	3.32193	9.0739
PRF1	4.59216	3.42492	5.60318	8.1639	7.16068	7.56323	7.58661	8.38608	6.45302	6.55551	6.52105	7.49482	10.2514	4.90689	6.70473	6.62512	7.1631	7.66057	8.27575	6.55013	8.70843	6.15401	5.71644	6.85537	7.57092	6.44361	9.51337	8.045	7.71918	7.17203	8.10271	8.8426	7.76481	8.53052	7.78221	6.0881	6.07682	8.84815	8.1102	9.16486	6.23821	7.28993	6.07168	8.96414	5.08746	7.92973	3.37156	6.15886
PRG2	6.52544	6.88191	4.70044	6.24394	6.04243	6.35861	6.40207	4.24793	6.3203	6.14568	4.94298	4	5.08746	4.90689	5.74578	6.06738	5.07724	4.75489	6.11853	6.98539	5.75409	5.12928	6.9712	4.45088	6.93133	4.69933	6.1635	6.36772	4.58496	5.15015	4.60763	9.06059	5.42089	4.49378	6.57456	3.90689	5.62176	8.08332	9.13609	6.38509	3.70044	6.07146	4.70764	5.76792	5.08746	7.25663	3.32193	5.04439
PRKCD	10.6038	9.44149	10.9836	11.2853	9.65447	10.6743	11.2774	9.86406	8.81823	9.82956	9.1517	10.0921	10.0045	10.241	8.57988	9.85033	9.45625	10.1967	10.4725	10.5954	10.2443	9.30711	10.8982	9.21876	10.3881	9.84062	9.85719	11.0596	10.4728	9.95335	10.6567	8.15532	8.86171	9.80092	9.30072	9.65351	9.0258	9.67315	8.60984	10.7903	8.66242	10.3174	9.44686	10.7082	9.01592	11.0116	8.29857	9.99249
PRKCE	7.28577	5.2765	6.21432	9.5892	6.416	8.04538	6.9622	9.13103	6.48446	8.08974	10.1623	8.05414	5.08746	7.59835	7.46785	7.21199	8.09392	6.85699	7.70016	7.53013	8.45204	5.6008	7.64414	7.4187	7.3875	6.97613	7.26566	7.30424	8.13766	8.86688	7.97447	8.54377	7.02791	7.6453	7.03749	6.25908	6.77109	7.52599	8.893	7.82871	5.77426	6.98573	7.73802	8.14898	5.13381	8.39206	9.82868	7.21004
PRM1	3.58496	3.16993	4.70044	3.58496	5.80735	4.9542	4.85798	4.24793	4.16993	3.58496	4.90689	4	5.08746	4.90689	4.58496	5.73606	3.45943	4.75489	5.16993	4.52356	4.90689	5.12928	4.70044	3.45943	3.32193	2.80735	5	5.24793	4.58496	3.58496	3.32193	8.273	4.70044	3.16993	6.8421	3.90689	5.07039	7.1299	8.78352	4.80735	3.70044	4	3.16993	4.75489	5.08746	4	3.32193	5.04439
PSEN1	10.3828	10.0657	10.5887	9.33253	10.3346	10.2666	10.8373	9.82863	10.6259	10.6043	10.3297	11.6849	10.1588	9.28443	9.96798	9.04469	9.62673	10.0806	10.4617	9.24493	9.90518	10.4583	8.90298	10.5013	9.15081	9.87515	9.87263	10.7973	9.52166	11.2572	10.0966	9.72194	10.4806	10.6986	10.0124	10.0719	10.1146	10.5207	10.1107	9.65725	9.84623	10.4996	12.232	10.5781	10.03	10.1394	10.3375	10.6931
PSEN2	8.7416	8.09724	9.51718	9.37378	10.0387	8.89884	9.88525	8.63201	8.45261	9.3531	8.91007	8.24222	8.4348	9.45409	7.64818	7.30278	8.37487	8.35209	8.82327	7.79805	8.55098	9.11252	9.00728	7.52058	8.41553	7.80116	9.10405	9.80795	9.15795	8.57867	9.03727	9.99842	8.17602	7.79266	8.8587	8.78689	8.88966	9.2286	9.45446	8.48317	7.65292	10.149	8.05555	8.53045	8.34572	9.04259	9.52515	7.74551
PSMB10	7.50144	7.53084	8.70912	9.93459	10.0367	9.38256	8.77781	9.45537	8.82741	8.60274	8.48426	9.48311	7.74275	8.5108	8.83567	8.16621	9.05805	9.96436	10.4413	8.41777	9.66887	8.12768	9.92163	7.44485	9.11189	8.46548	9.48736	9.19564	9.20266	9.08428	8.81458	9.4675	8.93207	9.13163	8.96662	8.41726	9.26167	9.74928	9.46316	9.07772	9.54982	8.98877	8.59675	9.60103	6.71438	9.06854	6.8495	8.52282
PSMB7	12.1082	12.4447	13.5772	12.2811	12.8534	12.4661	12.6515	12.8272	13.2463	11.663	12.3267	12.0616	13.6876	12.9757	11.8355	11.7506	11.6284	13.651	12.5148	12.3853	12.2865	12.8322	12.5326	12.2688	11.7902	12.5249	12.0467	12.4668	12.2127	12.0779	12.1005	11.3851	12.4611	12.3507	12.0731	13.3676	13.0496	12.6109	11.2804	11.959	12.7805	14.0255	12.4944	12.2113	12.53	12.2756	11.8345	12.364
PSMB8	9.52507	10.0884	11.3017	11.8462	12.7619	11.3059	11.8677	12.8565	11.6153	11.7165	10.3848	11.3665	9.30522	10.8211	12.5329	9.72455	12.5489	12.9805	12.2833	10.2734	11.8906	9.599	10.3407	9.37204	11.1915	10.8223	11.7191	11.7047	12.9474	11.2491	11.026	9.99531	12.0332	11.9893	11.9214	10.8394	12.0494	12.0355	10.0884	11.3448	12.5981	11.418	11.6458	11.7804	10.8275	12.3249	8.47752	11.4033
PSMB9	8.56377	6.60333	9.79446	11.7532	12.37	11.0406	11.1722	12.3084	10.9573	10.9101	10.1574	10.8004	9.14647	8.35067	11.5818	8.50367	12.3784	12.425	11.9354	10.067	11.8412	9.10119	9.57866	8.55321	11.1489	10.0961	11.5471	11.1124	11.9885	11.2347	9.60594	10.3761	10.8159	12.088	9.79993	10.5913	10.8814	12.5164	10.3259	10.7456	12.2025	9.27356	11.4872	11.5619	10.0207	12.0565	8.3175	10.4198
PSMD7	12.4113	12.0515	13.5172	13.0295	11.998	12.715	13.2414	11.911	12.3717	11.5541	12.2015	12.1636	14.0406	14.0523	12.7498	11.6804	12.1548	12.4683	12.4932	13.2887	12.8261	12.294	13.0911	12.078	13.0656	11.8761	12.1153	13.0622	12.0023	12.1514	12.5981	11.2957	11.8657	12.2822	12.6706	12.9974	12.0972	11.5802	12.3636	12.779	12.6363	11.9178	12.556	12.1532	12.1473	11.8363	11.5644	12.6351
PTGDR2	3.72683	3.16993	4.70044	3.58496	5.80735	4.9542	4.85798	5.64386	4.47054	4.69042	7.16521	5.99186	5.08746	4.90689	4.58496	6.1813	3.45943	4.75489	6.62044	4.52356	4.90689	5.12928	4.70044	3.45943	3.32193	2.80735	5	5.24793	4.58496	5.21839	4.39506	8.58575	4.70044	3.16993	7.15451	3.90689	5.25399	7.74369	9.30017	4.80735	3.70044	4	4.43029	4.75489	5.08746	4	5.96162	5.04439
PTGS2	3.99639	3.16993	4.70044	6.43413	10.84	11.5808	6.5941	5.69711	5.30342	9.43621	7.66569	7.80142	6.45878	4.90689	4.58496	5.91121	9.70496	6.46385	8.75375	6.04898	5.83845	5.12928	4.70044	10.0316	3.32193	8.1919	9.03177	6.87357	5.2075	5.93993	6.42911	10.0382	6.53356	7.16662	9.3321	5.25096	6.77109	7.87578	9.19776	10.1429	6.01123	6.23573	9.32366	10.5619	5.08746	9.56874	6.49793	8.53376
PTPRC	8.80439	6.34678	8.67849	10.2858	8.92813	10.8798	10.6956	10.7256	10.1902	9.77187	9.87407	11.2915	8.25659	6.11666	9.36958	7.37634	9.544	10.1557	12.3344	9.64247	11.1431	7.9374	7.24089	7.90677	8.87673	10.074	12.0404	11.3886	10.2124	10.7333	9.03727	9.15279	10.5621	10.525	9.37493	8.33042	8.09887	9.55689	6.17313	11.5041	6.8089	8.37617	10.3656	11.8473	6.19239	9.94996	8.17951	9.04824
PVR	10.3004	9.26994	8.70155	10.2546	9.15861	9.71697	11.5213	9.1407	10.9622	10.1678	9.48382	8.66285	9.94831	10.2887	9.88701	8.81711	9.59335	10.3884	8.97496	9.78161	10.3944	9.15959	10.363	9.98329	11.0287	9.33295	8.99314	11.0692	9.26019	9.03293	9.03268	9.23419	10.1224	8.75389	10.0163	9.68385	10.9885	9.11398	10.3829	9.70912	8.67108	11.2212	8.11619	9.9521	11.2567	9.11598	8.72789	9.50428
PYCARD	4.91839	6.21101	7.32805	7.89918	7.75922	7.98971	6.2709	6.48494	7.78411	6.98448	6.82998	7.81973	7.33002	6.06674	4.81147	7.42341	6.98162	7.61043	8.82327	6.34234	8.51732	9.31079	7.09476	6.27016	6.11041	6.94392	7.64364	7.62059	9.80384	7.31958	7.81243	8.60218	7.53621	7.79266	7.87036	7.55328	8.44493	8.73501	8.58143	7.61272	7.1808	7.28993	6.98493	7.9025	5.08746	6.97051	5.57803	6.58586
RAG1	6.1914	4.79701	5.28873	6.24394	5.80735	4.95513	7.72976	5.79831	4.80478	5.78895	6.02724	5.44989	5.08746	4.90689	4.58496	7.79818	5.30012	6.70998	5.76182	5.65821	4.90689	5.12928	4.70044	7.19032	6.11041	4.69933	5.5097	7.66477	4.95233	3.58496	5.41785	8.82871	4.81916	5.27389	7.12608	4.73715	6.24736	7.01123	9.25489	5.48671	6.11645	5.46826	3.16993	4.75489	6.78188	4	3.32193	7.41304
REL	9.37801	8.328	8.97579	8.15041	8.62234	10.5953	9.4325	8.29379	9.11218	9.89683	9.03381	8.99619	7.85481	8.49438	8.98308	8.47046	11.218	10.0737	10.2846	9.05983	8.57981	8.93124	7.7343	10.001	7.87977	9.43482	9.70615	9.53007	8.14277	9.07044	9.00949	8.8426	9.15345	8.79818	9.88704	8.41121	8.76335	10.0474	8.24117	9.98063	9.54038	7.18656	9.88365	10.9984	8.46009	10.6279	9.21031	8.55321
RELA	7.63081	7.62286	8.32026	7.97774	7.67518	8.15583	8.20545	7.52191	7.82757	8.13817	7.69321	7.9747	7.29609	8.16164	7.51609	7.49113	7.58414	7.17433	8.30383	7.90117	7.86691	8.41015	7.7494	7.63103	8.85331	7.854	8.14435	8.41621	7.45755	7.58894	7.86505	6.73755	8.27831	7.95797	7.74544	8.52172	7.81967	8.24987	7.06609	7.61272	7.28614	7.80793	7.64234	8.05978	7.71898	7.68342	6.46434	7.44576
RELB	7.24108	7.22506	7.98704	7.59485	8.25096	8.00101	7.13679	7.36588	7.86969	7.19771	7.48832	7.83782	7.54388	7.80639	7.45968	4.96717	7.60103	8.19505	8.52258	7.61353	7.77729	7.58646	7.00944	8.9379	7.51231	8.47679	8.25734	7.37686	6.28355	7.02691	7.67772	7.27761	9.34243	5.97522	7.38741	7.83143	8.39832	7.09698	5.04439	7.8416	7.16862	7.43221	6.6659	8.08151	7.56133	6.50335	4.44559	7.11426
REPS1	10.894	10.3219	9.9712	9.22074	10.9429	10.3836	10.5287	9.43979	10.208	10.1482	11.1642	11.0686	11.2358	11.7992	10.5353	11.6706	9.95035	11.4577	10.497	10.1797	10.8042	10.725	9.48921	11.419	10.6819	10.7168	10.4987	10.507	9.27887	10.8989	10.8518	8.84953	10.7618	10.9935	9.43398	10.6229	10.8114	9.81404	8.45824	10.219	9.77161	9.44288	10.8493	10.296	10.8665	10.0281	11.1549	10.6385
RIPK2	10.4439	8.73095	9.57928	9.21425	9.38713	10.4356	10.3481	9.87857	10.951	10.0981	8.36251	9.61991	9.17008	9.33403	9.58931	9.29909	8.61405	10.7179	10.0686	10.2925	9.49173	10.2073	7.28827	8.95318	9.82793	10.1107	9.91228	10.2845	8.73281	8.9648	8.65639	9.45397	9.94328	8.68947	8.82381	9.07328	9.67112	9.25871	8.55566	9.58246	8.83434	9.82047	9.62022	10.0645	10.4286	9.82994	7.70639	9.46031
ROPN1	9.4777	7.0237	4.70044	3.58496	5.80735	5.32301	4.85798	4.24793	5.30342	4.6011	5.74066	4	5.08746	4.90689	4.58496	7.79818	4.16511	5.08023	5.87848	9.28727	4.90689	5.12928	4.70044	3.45943	6.74039	4.69933	5	5.24793	5.2075	4.55029	3.32193	9.84795	5.37539	5.84624	7.52411	4.48478	6.28411	7.99673	10.0543	4.80735	4.17792	4	4.26903	5.06264	5.08746	5.25096	3.32193	5.04439
RORA	10.177	9.0621	7.76208	8.3875	9.00101	8.50084	7.99848	8.81218	7.41261	9.04958	10.3384	9.66614	10.195	9.41227	9.09579	7.91791	9.91534	7.47687	9.87407	9.91909	10.0782	8.4947	9.64077	8.96829	9.41344	8.09276	9.30314	9.18557	8.42853	9.88917	9.23014	8.78617	9.60238	10.0774	9.30706	6.61442	6.92612	8.37873	8.50946	9.68788	8.06172	8.49446	9.68573	9.5859	5.97888	9.20347	11.349	8.31311
RORC	6.31976	7.0237	9.2502	3.58496	8.74625	9.37606	9.06213	5.12598	8.58504	9.92472	5.76155	4	6.57652	8.25091	9.6328	8.95152	10.7196	8.79812	5.16993	4.52356	5.69516	8.52038	7.81192	3.51602	3.32193	10.5317	8.88944	8.6094	4.58496	5.3466	8.72062	8.3626	8.84097	7.9735	8.07714	10.5575	5.25399	10.0322	9.69316	8.37213	3.70044	4	3.16993	9.97901	5.08746	8.09666	9.36385	8.19417
RPS6	16.4049	16.6192	15.6344	14.3223	14.4806	14.9713	14.699	15.0473	16.2476	14.8201	14.4206	14.8374	14.6024	15.7146	14.9714	14.4012	14.3373	14.4945	14.9431	14.8016	14.6135	14.6871	14.9621	14.9836	15.9039	16.0156	14.5913	14.6197	15.7559	14.3279	14.7765	13.4512	15.6789	14.8167	13.9237	15.7282	15.9009	13.7243	14.2057	14.6685	16.498	14.0101	14.5496	15.5322	15.2429	15.3603	13.8763	15.681
RRAD	3.58496	3.16993	4.70044	3.58496	5.80735	6.65921	5.07724	4.24793	7.91067	4.77452	4.97911	4	5.08746	4.90689	6.28965	5.53667	5.59813	6.11395	6.18031	4.52356	4.90689	5.12928	4.70044	3.45943	3.32193	2.80735	6.86084	5.24793	4.58496	3.58496	3.32193	8.0751	5.09592	3.16993	6.39609	4.48478	4.95373	7.52599	8.52615	4.80735	3.70044	4	3.16993	4.75489	5.08746	4.89288	3.5097	5.4793
RUNX1	9.41585	10.7418	9.9382	10.1191	9.31054	10.8339	10.4329	8.75669	9.89453	10.8712	7.97951	9.74962	8.99608	9.41102	9.75924	9.94603	10.1152	10.4096	10.8221	11.2732	9.03414	10.6377	8.43388	10.43	11.1	9.49155	10.7238	10.4493	7.29269	9.47551	9.31958	8.38176	8.98974	8.29122	9.55063	9.67633	6.76248	9.709	7.90117	11.3986	9.89515	9.07449	8.44419	9.64551	10.5127	10.4093	4.69711	9.93266
RUNX3	4.95047	8.0045	5.41785	8.24236	6.37886	7.43563	7.34696	8.35319	6.35473	5.66192	6.00966	7.1919	5.69933	6.97039	5.17433	6.00697	6.15036	6.11395	8.86623	9.2727	7.01848	5.53512	5.60466	8.22622	7.8327	6.65707	8.86827	8.16259	7.96965	6.58346	6.58782	9.42654	6.96798	7.86109	6.73349	5.5435	5.25399	8.39913	8.90069	8.38978	8.27011	11.2114	6.45664	8.70867	5.08746	6.23209	4.80839	7.74551
S100A12	4.67129	3.848	4.92125	6.08279	7.41962	8.49685	5.93475	5.69711	4.80478	5.82883	8.77218	4	6.11395	4.90689	4.58496	6.47703	6.86059	6.53278	9.61883	5.74524	7.62761	5.12928	4.70044	6.82909	7.01814	6.57546	6.69961	7.6792	6.92884	4.32048	9.04641	9.286	7.7736	8.84116	8.10648	11.2726	6.92612	7.56262	9.06259	6.70002	12.0727	4	4.43029	6.69947	6.43546	6.25475	7.26472	6.61088
S100A7	10.1147	3.16993	14.4446	3.58496	5.80735	4.9542	4.85798	5.93782	5.37226	4.50526	6.12763	4	9.40412	4.90689	4.58496	7.45763	12.4678	4.75489	5.16993	4.70819	4.90689	5.12928	4.70044	8.03282	6.2604	4.69933	5	7.63546	4.58496	3.58496	5.62732	9.66438	12.8324	6.09381	8.3831	12.6258	6.25965	8.89679	10.5834	9.35878	12.3868	5.37712	3.16993	5.6094	5.08746	5.95443	4.37504	6.54319
S100A8	13.3048	5.95187	14.7092	11.122	10.8819	12.5494	9.17824	10.9372	8.65213	10.096	11.6244	9.82402	8.9788	8.17936	7.28974	8.34172	12.1361	10.7638	14.0295	9.66777	12.3536	7.27547	4.70044	14.301	9.82793	12.8512	10.979	11.8182	9.11184	8.86155	12.1347	11.3282	16.4816	11.5864	10.7064	16.9483	9.54838	12.2265	9.39217	11.1985	16.576	8.76941	9.41823	10.1889	8.55964	9.762	10.0471	10.246
S100B	11.8385	8.90965	7.0376	14.9843	6.23439	10.7905	6.56377	12.2565	8.77765	11.5607	13.5046	14.8172	9.39111	6.61014	4.58496	4.76288	6.66576	8.73806	12.5674	10.131	14.1025	7.39601	8.28623	6.50383	11.1393	8.77066	8.79279	9.48971	13.671	14.427	10.0174	8.91681	7.68797	14.3136	7.12608	8.09487	4.95373	7.1299	8.29274	10.6754	5.03342	13.9616	13.9379	12.297	5.08746	11.7014	13.6249	12.0152
SAA1	13.7718	13.1592	7.8563	10.7198	13.6546	15.2314	14.6264	4.24793	10.5183	10.1522	9.7205	8.00703	6.22632	4.90689	7.40948	4.76288	15.392	13.839	12.908	10.0109	12.592	6.04023	4.70044	13.5542	8.7302	6.1373	10.1812	14.131	7.79253	7.8268	3.32193	6.76699	11.5641	5.27389	10.9665	5.74873	5.43896	14.6193	6.28707	11.6964	11.7683	5.71094	6.11998	6.94696	6.01681	8.93387	4.37504	10.8539
SBNO2	8.8813	9.3716	9.55138	9.94244	9.64149	9.94937	9.35213	8.60437	9.19977	9.48073	8.30296	8.62172	8.49025	10.2389	8.64277	7.40003	9.78102	8.79812	9.84573	9.76607	9.40005	9.17988	8.7366	9.22381	9.3311	9.60901	9.52093	9.31594	9.37747	8.53904	9.30442	8.18839	9.88874	8.60225	9.53454	9.78061	9.25089	8.47159	7.24593	10.7778	9.96907	8.41096	8.11619	9.03271	7.66434	8.63281	7.1532	9.03755
SELE	3.93357	3.848	4.70044	3.58496	5.80735	5.0009	5.65764	4.24793	4.16993	5.70543	4.90689	7.30012	5.08746	4.90689	4.58496	5.08874	5.4192	5.43763	5.98618	5.90497	4.90689	5.12928	4.70044	3.45943	3.32193	2.80735	5.85425	5.24793	4.58496	3.58496	3.32193	8.58575	5.44294	3.16993	5.81967	3.90689	4.75916	5.68846	8.84596	5.19692	3.70044	4	3.16993	4.75489	5.08746	4	3.32193	5.04439
SELL	3.8679	3.16993	4.70044	6.98345	6.23439	7.65921	7.35288	6.02392	5.23151	5.74766	7.41075	7.40071	5.39712	4.90689	6.51995	6.20828	6.78882	6.36142	9.10024	5.9607	7.60377	5.12928	6.31288	3.9644	6.39609	5.88947	8.35196	7.30424	8.14277	6.90761	7.05463	9.20755	6.50224	8.09212	7.8358	5.92837	5.99073	7.98778	9.41562	9.74384	3.70044	4	5.61412	8.26754	5.08746	7.17542	6.14221	6.02901
SELPLG	5.71918	4.59335	6.94626	7.89918	7.7736	8.34087	8.24413	7.56567	7.19298	8.6702	8.31011	10.3148	6.75569	4.90689	8.23558	5.49313	7.01981	8.09371	9.96255	7.31922	9.05186	6.16491	6.38232	5.30779	7.73363	7.2635	9.19572	8.57122	7.08555	9.19458	7.46238	8.49177	7.7736	8.24074	7.76394	6.71576	6.10434	7.59835	8.11899	9.15972	5.03342	6.73417	9.3441	9.173	5.08746	8.18824	6.6844	6.79649
SEMG1	3.58496	3.16993	4.70044	3.58496	5.80735	4.9542	4.85798	4.24793	4.19535	3.58496	5.11562	4	5.08746	5.69209	4.58496	5.91121	3.97085	4.75489	5.16993	4.52356	4.90689	5.12928	4.70044	3.45943	3.32193	2.80735	5	5.24793	4.58496	3.58496	3.32193	8.48293	4.70044	5.37086	7.52411	3.90689	5.93026	7.43671	9.02084	4.80735	3.70044	4	3.16993	4.75489	5.08746	4	3.32193	5.04439
SERPINB2	3.58496	3.16993	4.70044	6.52074	5.80735	6.60095	4.85798	7.01279	4.94626	4.6011	4.90689	4	5.08746	4.90689	4.58496	3.45943	4.25323	4.75489	6.47994	5.05355	7.31143	5.12928	4.70044	6.55275	6.63445	10.1287	5.27202	6.25663	4.58496	3.58496	4.0027	9.84795	4.70044	5.16952	3.70044	3.90689	5.7498	5.54936	5.04439	6.07189	8.93136	11.6168	4.26903	4.75489	5.08746	4	3.32193	5.04439
SERPING1	10.7287	8.02486	9.07122	12.0795	9.79229	12.3874	10.8384	12.0981	10.7062	12.3068	11.9466	12.738	10.0662	8.91666	10.5561	9.264	10.7867	10.5283	13.3208	11.64	12.7854	9.62093	9.5627	9.69443	12.3142	11.9407	11.9841	11.7429	13.9584	12.5041	10.5926	10.0711	10.2963	11.4817	10.9784	10.0174	9.47494	10.4523	8.73559	12.8027	9.86335	9.80964	12.1445	12.4811	12.1887	11.9484	9.51084	11.9857
SH2B2	4.74631	5.80245	5.76739	6.75275	6.27519	6.42727	6.83276	6.51491	7.39618	6.2075	6.63923	6.43329	7.23917	7.27501	5.99299	5.84373	5.38059	6.0018	6.93946	6.24108	6.78385	5.64818	7.49969	5.70404	8.09466	7.18309	6.91695	6.87357	5.24603	6.0936	7.07264	8.32346	6.85661	6.30488	7.03749	6.05767	5.20398	7.16209	9.09199	7.10455	5.70846	4.58436	4.70764	6.12701	5.69711	6.08725	5.6985	6.61088
SH2D1A	3.72683	3.16993	4.70044	6.67948	5.80735	6.08852	7.83067	7.66278	4.19535	5.47346	5.21023	7.47192	5.08746	4.90689	4.93499	3.45943	6.0798	5.74712	7.61316	5.33199	5.96855	5.12928	4.70044	4.22805	6.11041	2.80735	8.46919	7.78966	6.64198	5.93993	4.39506	5.12928	6.10308	6.65249	3.70044	4.88362	4.08746	6.29333	5.04439	7.44559	3.70044	4	5.23113	8.68615	5.08746	6.50335	3.32193	5.04439
SH2D1B	3.58496	3.42492	4.70044	3.58496	5.80735	5.21062	4.85798	5.84624	4.64731	4.6011	6.71644	4	5.08746	4.90689	4.58496	6.1813	4.69209	4.75489	5.84071	4.52356	6.32048	5.12928	4.70044	3.45943	3.32193	5.74766	5	5.24793	5.12763	6.60925	3.32193	9.07834	5.87725	6.44526	7.58796	5.35509	5.41684	7.41015	9.5667	5.67129	3.70044	6.45171	3.16993	4.75489	5.08746	4	3.32193	5.04439
SIGIRR	6.28244	7.57758	8.94181	7.65342	9.35094	8.80835	8.58282	7.01279	6.95629	8.85549	6.54551	7.6664	8.59861	9.26658	5.49601	10.1762	9.37515	8.46928	7.96907	7.31922	7.6969	9.40231	9.89895	7.11634	7.45129	9.16872	8.41177	8.49173	6.89288	6.6837	10.0541	9.20755	9.26667	7.75722	8.69453	8.54396	9.90295	8.79269	9.93332	8.80265	6.43429	5.46826	5.47281	8.35584	7.46418	8.9409	4.63807	8.8923
SIGLEC1	8.02658	6.21101	8.61794	11.1746	8.72918	11.4868	8.83807	9.15507	8.70967	10.0629	7.53776	9.72557	8.04045	5.44128	8.61537	8.78146	9.8212	9.68277	11.9702	10.0142	11.8628	8.80455	5.51885	7.52058	9.93216	10.171	10.6007	11.0761	9.42225	11.0971	8.81458	10.2461	9.02142	10.3897	8.99042	8.89026	7.62374	8.81311	9.94824	10.896	7.11873	7.79045	10.2513	9.91141	6.4814	9.1917	6.82324	10.7471
SLAMF1	3.58496	3.16993	4.70044	4.92505	5.80735	5.28651	5.93475	4.24793	4.16993	3.58496	4.90689	5.44989	5.08746	4.90689	4.58496	4.52482	4.69209	4.75489	6.92148	4.52356	4.90689	5.12928	4.70044	3.45943	3.32193	2.80735	6.73132	5.24793	5.42425	4.44029	3.32193	7.08044	5.35226	3.16993	6.19219	4.88362	4.16591	6.07403	8.00473	6.48704	3.70044	4	3.16993	5.89118	5.08746	5.83845	3.32193	5.04439
SLAMF6	4.32481	3.16993	4.70044	6.19219	5.91025	6.39335	7.43321	6.48494	4.19535	5.0691	5.46172	6.98048	5.73769	4.90689	5.28983	5.08874	5.30012	5.62615	7.27333	5.30378	6.68117	5.12928	4.70044	3.75702	7.17742	2.80735	7.97407	7.74927	6.59798	5.40633	4.27575	7.73078	6.18428	6.2032	6.9431	5.45253	4.7241	6.43179	8.35006	7.06113	3.70044	4	5.47281	7.69251	5.08746	6.11249	3.32193	5.04439
SLAMF7	4.32481	3.16993	4.8495	7.1823	7.48502	5.70155	7.51452	7.6761	8.10978	7.07028	5.95606	6.2294	7.70127	4.90689	5.28983	6.00697	6.74389	7.96492	7.02625	4.52356	5.96855	5.12928	4.70044	6.083	6.93133	4.97865	8.53041	7.86734	6.40752	5.15015	3.32193	9.13029	7.32535	6.35332	7.64904	8.13201	4.85947	7.85624	9.45968	6.95838	4.66789	9.32616	4.26903	8.79546	5.08746	6.20887	3.32193	5.04439
SLC11A1	7.68426	5.36457	8.75876	9.76336	8.00988	11.0261	8.29416	8.06926	9.69961	10.1948	10.0833	11.3062	7.87221	6.58376	9.47196	7.27743	8.79002	9.62868	12.1745	9.4452	11.1596	7.72914	5.90376	7.08343	9.03075	11.3375	10.4344	10.8121	7.18795	11.1441	9.3605	11.2311	8.02603	11.3804	9.83102	7.42744	7.93174	8.52207	9.33845	10.5959	6.32859	8.78274	11.7023	10.7124	6.55182	9.26085	8.61003	9.44995
SMAD2	10.9387	11.0064	10.2901	10.5858	10.3984	10.6997	11.3274	10.698	10.5858	10.6948	10.715	11.1045	9.89688	9.50062	10.6015	10.83	10.7254	10.6551	11.0306	10.521	10.8033	11.2279	10.6975	10.8721	9.26167	12.2462	10.3029	11.2803	10.7438	11.0673	10.9143	10.2975	10.0265	11.7899	10.2213	11.6113	10.4726	10.2121	9.83638	10.6287	10.3925	11.5051	11.1027	10.7831	11.6666	10.2931	10.6235	11.0576
SMAD3	9.14313	10.1077	9.19357	8.84681	10.3354	10.5167	11.5579	9.52344	10.4415	9.32197	9.89084	9.2932	9.71543	9.36273	10.3212	9.49342	10.5572	11.8684	9.72381	11.1059	9.61419	9.09408	9.6847	9.79107	10.1495	8.83346	9.77482	11.215	9.29271	9.57677	8.62011	9.58798	10.3369	8.50938	11.4497	9.59087	10.3264	9.90245	9.92705	10.4362	12.427	8.24084	8.06786	8.99884	10.343	9.30243	7.93186	9.26566
SMPD3	3.58496	3.16993	4.70044	3.58496	5.80735	4.9542	4.95838	4.24793	5.56041	3.58496	6.73769	4	5.08746	6.43446	7.19417	4.76288	3.45943	4.75489	6.72792	4.52356	5.75409	5.12928	8.87569	3.45943	3.32193	4.35262	5	5.24793	4.58496	5.3466	6.48398	7.17143	4.70044	7.0542	3.70044	3.90689	5.69627	6.37799	8.56537	4.80735	3.70044	4.50016	3.16993	4.75489	5.08746	4	5.83592	5.04439
SOCS1	5.21101	5.02989	5.72819	7.10035	6.52168	8.2056	8.09687	7.53667	6.57456	7.91534	6.99853	7.62542	5.89336	5.80297	7.69432	6.8824	8.62648	8.67235	10.3177	6.65507	7.6969	5.12928	5.2902	7.26078	7.25087	5.21257	9.13196	8.03381	6.06415	7.13709	6.61265	8.44696	9.13314	7.16662	6.87652	5.13873	7.18715	8.20423	8.41954	7.69314	6.85524	5.81839	5.86096	9.43022	7.21548	9.18282	6.46434	6.29866
SPA17	9.85775	9.73956	9.21684	8.1639	8.66398	8.06711	10.2237	8.16712	8.35843	8.94448	9.13573	8.75131	9.8997	9.28307	8.60611	9.17405	7.94977	8.21194	9.26275	8.09191	9.22865	9.15413	9.19977	7.87504	8.92244	7.03837	10.3229	10.0548	6.61279	8.60448	9.28524	9.86168	8.34758	9.15223	8.06226	9.9188	9.15846	8.98942	10.1392	8.40288	7.93793	7.98008	9.00871	8.07719	7.69579	9.75602	7.47314	9.0634
SPACA3	5.71918	4.44029	4.70044	7.55436	5.80735	8.03991	8.00977	7.93127	6.94509	7.39669	7.47565	7.87326	5.84725	4.90689	7.53962	6.40854	8.84778	7.82902	9.68965	7.6647	8.72693	5.9674	5.98277	4.86691	6.93133	6.80761	8.55712	8.45865	8.97252	8.86688	6.53683	9.04264	7.65978	8.29122	7.38741	4.8125	6.28411	10.9771	9.26882	7.80916	7.06717	6.38336	8.67948	8.91169	5.08746	9.95169	5.83592	6.2034
SPANXB1	3.58496	3.16993	4.70044	3.58496	5.80735	4.9542	6.16732	4.24793	13.3851	3.58496	4.90689	4	5.08746	4.90689	4.58496	7.95844	3.45943	4.75489	5.16993	4.52356	4.90689	5.12928	4.70044	3.45943	3.32193	4.35262	5	6.33163	4.58496	3.58496	3.32193	8.59399	4.97957	3.16993	5.67044	7.99356	5.17792	6.90111	10.0288	4.80735	8.11987	9.57662	3.16993	4.75489	5.08746	4	3.37156	5.04439
SPINK5	3.58496	7.99073	4.70044	3.58496	5.80735	5.35861	5.04832	4.24793	4.16993	5.78895	6.84975	5.92576	8.30643	9.26245	7.34864	5.87774	4.07125	5.96232	5.16993	4.52356	5.60199	5.12928	10.1875	8.14873	3.32193	7.36413	5.15259	6.40293	4.58496	3.58496	3.32193	9.31621	8.54005	4.93593	6.80671	5.30415	6.04854	9.59865	7.69244	6.78254	6.51349	7.17313	3.16993	4.75489	5.13381	7.47606	3.32193	6.44477
SPN	3.58496	5.44725	5.58135	7.28466	5.80735	6.61574	6.1807	6.76035	5.26791	6.29554	5.82273	7.89069	5.34837	4.90689	4.58496	6.4545	3.86295	6.54628	8.56955	5.92386	7.7486	5.12928	5.38991	4.45088	7.73363	5.59036	7.88783	7.06145	6.6985	5.72137	5.57773	8.80758	5.97177	6.96382	6.01792	5.35509	4.36177	7.14608	8.06528	7.44559	3.70044	4.80941	5.97016	6.87909	5.08746	6.06156	4.69711	5.04439
SPO11	5.99005	6.11291	6.7443	6.29389	5.85748	6.71521	6.1807	6.6565	6.15482	6.45713	6.95361	6.52529	5.79961	6.10434	6.32625	7.95844	5.72683	6.31524	7.10811	6.19535	6.50351	6.04023	6.59813	5.61471	6.11041	5.74766	6.05094	5.24793	5.42425	6.5572	6.53683	9.13029	6.19751	6.72765	8.13525	6.11811	6.97923	7.47565	9.06485	6.15684	5.89748	6.2867	6.69794	6.6768	5.91337	5.89772	5.88753	6.05355
SPP1	13.1061	11.8276	14.5676	15.7285	13.2625	15.2612	13.0207	14.167	16.0046	14.0744	15.1535	17.5207	13.6868	12.6097	16.3717	14.3966	14.138	14.2027	16.5656	15.2855	17.7662	13.2361	10.1875	13.6016	13.2211	15.8588	15.4392	16.5259	14.3389	15.605	14.3355	15.6955	13.3957	16.6686	16.1882	13.4014	12.9541	14.2341	10.435	14.3029	13.847	13.9187	16.2742	15.4858	12.1834	11.9148	13.343	15.9289
SSX1	3.58496	3.16993	4.70044	3.58496	5.80735	4.9542	8.33356	4.24793	5.70072	4.17473	5.71946	4	7.96688	9.89654	12.2978	8.35997	10.8916	4.75489	5.84071	4.52356	4.90689	5.66363	4.70044	3.45943	3.32193	2.80735	5	8.06706	4.58496	4.74846	3.32193	9.94462	5.20398	5.27389	7.50224	7.53123	5.43896	7.77525	10.5031	4.80735	3.70044	5.51159	3.16993	4.83592	8.53811	5.38094	3.32193	9.4465
SSX4	3.58496	3.16993	4.70044	3.58496	5.80735	4.9542	4.85798	4.24793	4.26903	3.58496	4.90689	4	5.08746	10.6142	4.58496	6.54241	3.45943	4.75489	5.16993	4.52356	4.90689	5.12928	4.70044	3.45943	3.32193	2.80735	5	5.24793	4.58496	3.58496	3.32193	8.9493	5.06781	3.16993	7.00675	3.90689	5.01302	7.64465	10.1228	4.80735	4.17792	4	3.16993	4.75489	11.1571	4	3.32193	9.55771
ST6GAL1	11.9215	7.40165	11.9443	9.57917	9.71266	10.4294	8.62498	10.6733	9.82276	10.5942	10.7075	11.9225	9.48353	7.20173	8.24992	10.9107	9.83376	9.49859	11.1619	9.54417	10.0011	11.2165	11.2612	10.1463	9.26167	9.41735	10.774	9.5809	9.5793	10.7622	10.3128	9.29108	10.4154	9.3733	10.5145	9.53372	10.9159	10.2815	10.125	9.89362	7.98732	10.75	10.254	12.2229	5.85898	11.2668	8.35922	11.5646
STAT1	11.6798	10.0771	10.8837	11.9325	12.6043	12.1697	11.7561	12.5124	11.2225	11.9734	10.6119	11.024	9.38709	9.30204	11.5384	10.9055	11.1939	12.4118	12.6534	11.5062	12.3247	10.7456	10.6039	10.4538	11.0597	10.9872	12.1413	11.7187	11.5517	11.9115	11.1382	11.0285	11.82	12.1796	11.0688	11.7647	10.9299	12.3639	10.023	11.4272	11.5342	10.3507	11.043	13.0213	12.0394	12.4091	9.41085	12.9979
STAT2	10.9452	11.3838	11.1261	12.5281	10.9974	11.7597	11.8474	12.0158	11.8967	12.1279	11.0446	12.5826	10.389	10.7998	11.4227	10.3762	12.2839	11.7598	12.0833	12.3663	11.941	11.0505	11.4288	10.5137	12.5797	11.2481	11.7698	11.8967	12.8075	12.1487	11.433	10.7267	11.0477	12.1979	11.0556	11.4749	10.2381	10.8321	9.99451	12.4848	11.2121	12.286	12.3415	11.959	10.6824	11.4195	11.3094	12.0523
STAT3	12.8842	12.9943	12.9444	12.7975	12.7413	13.2247	13.2085	12.511	12.8389	12.5456	12.3558	12.7847	11.6084	12.6692	12.8147	11.806	13.4845	12.6596	13.3197	12.6165	13.0045	12.7154	12.3493	12.2776	12.5084	12.9405	13.1274	13.0622	12.2094	12.7591	12.3763	11.5361	13.6885	12.501	13.0978	11.9735	11.8267	13.4868	11.5043	12.9104	12.8775	13.1124	12.8709	13.2895	11.4835	12.9182	11.4021	12.5567
STAT4	5.23726	4.07382	4.8125	7.23439	6.45204	7.8775	8.33655	7.59403	6.91085	6.85524	8.26674	7.62542	5.65992	4.90689	6.99299	6.00697	7.21888	7.28235	8.59249	6.58586	8.43858	5.33735	5.62117	5.22959	7.09993	5.82043	8.39541	8.36357	7.06415	7.02691	5.52638	8.46504	7.44568	6.90014	7.26266	5.13873	5.43896	7.88545	8.22081	9.02785	5.08619	4	5.86096	8.95239	5.08746	8.35036	5.18349	5.53263
STAT5B	8.23955	9.76605	8.12588	8.92023	7.58052	8.61941	8.68243	9.26964	9.66924	8.9216	9.17926	9.36348	8.26978	8.85555	6.75248	8.29825	8.33503	7.76739	9.52658	8.62717	8.21014	7.68818	9.09864	7.86858	8.50839	9.14769	8.02603	8.51602	9.80545	9.23232	8.6444	8.82871	8.77033	8.73576	8.57372	8.24484	8.41768	8.49073	8.91594	8.77268	8.51609	8.96944	9.26057	9.19313	9.01279	8.64151	10.104	8.26931
STAT6	9.75136	10.9524	11.442	11.8587	11.5333	11.6009	11.7738	11.4392	10.5849	11.1817	10.6713	10.5631	11.1251	11.0733	10.2711	11.1601	11.8073	12.4428	11.4942	10.3801	11.1068	11.6558	12.5074	11.3082	11.7432	11.3921	11.7736	11.8352	12.2789	10.4355	10.4362	10.3472	10.65	10.5459	10.2707	10.6359	11.7054	11.5217	10.3654	12.2254	10.8701	11.0114	10.5918	11.0849	9.54699	10.9457	7.64775	10.7509
SYCP1	6.81404	3.16993	4.70044	3.58496	5.80735	4.9542	4.85798	4.24793	4.16993	3.58496	4.90689	4	5.08746	4.90689	4.58496	5.53667	3.45943	4.75489	5.16993	4.52356	4.90689	5.12928	4.70044	3.45943	3.32193	4.69933	5	5.24793	4.58496	3.58496	3.32193	8.88356	4.70044	4.49378	6.97522	3.90689	5.07039	7.11353	9.22048	4.80735	3.70044	4	3.16993	4.75489	5.08746	4	3.5097	5.04439
SYK	9.35273	8.11004	8.0077	10.9974	10.7498	10.8698	9.02001	9.18341	9.03221	9.81721	9.32026	11.2516	11.2186	9.44801	8.4801	11.0016	9.68529	10.8068	11.7515	10.1035	11.3515	8.68089	8.01948	8.122	8.78074	10.4104	11.1901	10.2583	8.15795	11.0069	8.62622	9.49418	9.56619	10.8806	9.07449	7.99356	10.0163	9.10158	9.75387	10.106	10.0839	8.85615	10.434	10.8314	5.91337	9.45039	7.50653	9.72052
SYT17	3.72683	3.16993	10.1659	5.04658	6.82668	7.04538	7.13679	5.69711	5.70072	7.43596	7.48196	7.40071	5.87061	6.76673	6.04876	7.65771	7.57561	6.25115	5.87848	6.71026	6.82566	5.82349	7.23554	6.21043	6.11041	7.4582	6.75195	7.16762	4.58496	7.74792	7.77992	8.18839	6.84825	6.57319	7.80032	4.88362	5.9148	8.12474	8.90325	7.51964	8.364	4	6.49362	7.69815	6.83933	6.91433	4.80839	6.94134
TAB1	9.21091	10.5453	10.752	10.6007	8.72918	8.77251	9.83015	9.55991	9.74561	9.19793	10.2391	10.485	10.0599	10.5555	8.52595	8.76328	8.93693	8.31343	9.24838	11.2599	10.2339	10.2046	11.013	8.8196	11.0287	9.39968	9.18053	9.67389	10.8143	10.292	9.87331	9.36039	8.29976	10.1914	10.0694	9.03848	9.27235	8.84815	9.2019	10.2214	8.94213	9.98157	10.4196	9.13607	8.07361	8.54774	10.7775	9.30954
TAL1	3.93357	3.58015	4.70044	6.29389	5.80735	5.90785	4.85798	5.20163	5.03386	6.62512	7.507	9.02802	5.17233	4.90689	4.58496	6.52089	3.74739	5.22072	8.01223	5.76607	5.66477	5.12928	5.37051	4.75969	7.01814	4.69933	5.05615	5.24793	4.75328	7.06458	5.67525	8.77893	4.9486	7.19338	6.80671	4.65821	5.25399	7.75429	9.53245	6.36737	3.70044	4	7.84229	7.37086	5.08746	6.32103	6.78306	6.00428
TANK	13.2735	11.8676	11.1845	11.1629	11.2853	11.7213	11.7105	11.3167	11.2666	11.2902	11.3805	11.6648	10.9431	10.064	11.3004	9.91346	10.7274	11.4426	11.8511	11.3676	11.74	11.0687	11.3777	11.4977	12.6425	11.2919	11.5337	11.9719	11.1312	11.3517	11.3245	11.2003	12.1738	11.2089	11.1919	11.4574	11.4342	10.8861	10.4137	11.7192	10.8435	10.5407	11.7548	11.7704	11.3907	11.4605	10.8467	11.4673
TAP1	7.29205	5.56346	9.07711	9.43072	10.2704	8.94647	9.75066	10.9428	8.8426	9.2758	7.66014	8.60073	7.54751	7.76792	9.15916	6.75956	9.952	9.74221	9.95815	8.6471	9.66503	7.82502	7.54805	7.58474	9.2968	7.87123	9.54042	9.53405	10.0736	8.86155	8.1878	8.58575	9.20144	9.67354	8.58417	8.85957	7.95466	10.0147	7.68657	8.6499	10.278	8.71473	8.53586	9.46703	8.18869	9.47968	6.28374	9.10795
TAP2	10.0951	8.32256	9.70613	10.5554	10.6016	9.94059	10.2853	11.4205	10.3165	10.976	9.52734	9.61467	8.16556	8.82397	11.0785	8.24031	9.78287	11.0109	10.5883	9.70764	10.3862	8.94553	9.05216	8.96226	10.809	9.29519	10.1591	10.2044	10.689	10.0528	9.34576	10.3665	9.54838	10.1199	10.3059	9.82437	9.41695	9.87358	10.0646	9.98789	10.6076	9.38278	9.35421	10.1181	9.7887	10.0231	8.35922	9.33476
TAPBP	10.1049	10.2166	11.7995	12.2765	12.5166	11.1772	10.5616	12.0687	11.9029	11.9132	10.9581	10.9345	10.3009	10.8747	10.9625	10.2964	12.2242	12.3887	12.7709	11.0498	12.1943	10.851	11.1493	11.1622	11.6614	10.9911	12.5428	10.8792	12.3644	11.038	10.8802	10.6945	11.0513	11.1639	12.1233	10.5711	10.8114	11.65	10.8018	12.0784	11.3221	10.4982	10.7263	10.9754	10.0004	11.7771	9.56925	10.5854
TARP	4.27501	3.16993	4.70044	6.29389	5.80735	5.90785	6.64313	7.22757	5.70072	6.11353	7.54381	7.72581	5.13463	4.90689	4.58496	7.8421	6.26078	5.4941	8.06237	6.13217	6.60318	5.33735	4.70044	4.22805	7.09993	5.21257	7.73491	7.46271	6.68468	6.1297	4.14568	9.98281	6.86481	7.08311	8.06226	4.73715	6.77109	9.08486	10.3345	6.91037	3.70044	4	5.86096	8.23688	5.08746	6.08725	6.78306	5.04439
TBK1	9.12039	8.89866	10.0511	9.23998	9.42093	9.63401	10.1518	9.041	9.87693	9.02829	9.43896	9.67119	9.15596	10.1623	9.88165	9.20129	10.2457	10.7112	9.75971	9.35462	9.95002	9.93536	10.3281	9.42118	9.36459	9.53537	9.6144	10.2365	9.63472	9.64987	10.1399	9.27065	9.7443	9.60539	9.37493	10.2207	10.0975	9.80132	9.32326	9.64627	9.36181	9.169	9.71347	9.55204	10.2022	9.2804	9.59079	9.13402
TBX21	4.11437	3.16993	4.70044	5.53636	5.80735	5.8339	6.12639	6.10518	4.94626	4.92932	5.46172	6.52529	5.08746	4.90689	4.58496	6.40854	5.59813	5.31759	6.11853	4.98368	5.78293	5.12928	4.70044	3.9644	3.32193	2.80735	5.87332	6.53574	5.2075	5.46401	3.32193	8.54377	5.54905	6.35332	7.0676	3.90689	5.732	8.07489	9.1768	6.41988	3.70044	4.94251	3.16993	6.8387	5.08746	5.20516	4.05224	5.04439
TCF7	6.13668	7.55903	8.01179	7.072	7.63387	7.34083	8.37773	7.11437	6.24907	6.89336	7.33575	8.22863	10.3996	7.99158	4.58496	7.93428	6.44045	7.0387	8.66998	7.46752	7.52974	5.12928	6.3726	6.64587	8.38323	5.31687	9.17095	8.13145	7.399	6.38922	8.10271	8.39124	7.5719	7.08311	6.9431	6.79207	9.32021	7.31306	8.00944	8.49953	4.73552	5.67327	6.52982	8.28637	5.08746	9.82042	5.91265	7.51798
TFE3	6.47119	5.70487	6.41346	6.43413	6.54411	7.50088	6.3906	5.69711	7.4685	7.19771	7.27137	7.60444	5.5345	5.83314	6.81173	5.80864	5.87307	6.16692	7.2447	6.17971	7.26153	6.01636	6.43929	5.89336	6.2604	6.07916	7.08969	7.03925	5.90497	7.36562	6.3427	7.0568	7.16772	6.65249	6.24584	6.33753	6.27202	6.62907	7.25399	7.64248	5.86765	6.59991	7.22419	6.46809	7.03661	6.36352	6.65492	6.78921
TFEB	7.09085	5.67073	5.41785	7.23439	6.416	7.61574	7.37043	7.20936	7.67285	7.80961	8.14827	9.77329	6.94287	6.39455	7.20398	7.12928	8.50617	6.55949	8.49849	7.88692	8.90017	6.78973	6.28188	8.18542	7.01814	6.65707	8.15608	8.02253	5.75302	9.39645	6.83996	8.73488	7.89936	9.88955	8.20472	6.25908	8.3815	8.32287	9.20606	7.86697	7.29737	7.07532	10.286	7.9025	6.41667	7.44667	8.59462	9.14545
TFRC	13.8968	11.3289	12.4046	10.4043	12.6755	12.0587	11.4767	11.5648	12.128	10.673	11.6829	10.2723	12.5218	11.9871	11.0552	12.784	12.446	11.3906	12.9519	12.9316	11.7258	12.7934	10.902	13.4134	11.4357	13.0323	11.5706	12.0286	10.8111	10.7097	10.7933	11.1326	12.98	10.7033	13.0005	13.4033	12.7292	10.9907	11.5515	10.7283	13.6338	11.1739	12.2558	12.25	14.1897	11.2456	10.7664	11.4426
TGFB1	8.56377	8.65885	9.92738	12.3521	8.58218	11.6988	10.5339	10.2373	10.5041	11.5821	10.2733	11.4584	11.6835	10.1399	9.77419	8.83023	9.47928	10.2732	12.0392	11.1554	11.4864	9.95668	11.3825	10.2939	13.3011	10.2188	11.9223	11.3831	10.1655	11.2316	10.9268	10.9439	9.85499	11.3673	10.7604	9.6637	10.2002	9.36968	10.3087	11.6852	10.1827	8.69603	11.2012	11.9484	9.92855	10.3978	8.49422	10.8499
TGFB2	8.63459	8.84235	7.26763	7.38033	5.96139	9.28873	9.77398	6.80967	10.7744	9.57175	10.4796	9.61467	8.94363	5.78764	7.72887	3.45943	5.45681	8.60992	10.4302	9.23934	10.4623	5.86419	7.00944	9.88322	8.35014	6.94392	8.27891	9.61508	6.55275	10.1546	7.91582	5.12928	8.60054	8.25352	10.062	5.70984	6.63575	7.56262	6.08576	8.5901	7.46622	6.59991	9.38411	8.16128	9.95805	7.92973	8.42177	7.79357
THBD	6.76075	4.91791	8.18155	9.22718	8.46634	10.8172	7.75676	8.04887	7.60311	9.44586	8.46838	8.56864	7.62132	7.90195	7.37938	7.49113	8.34509	10.0955	11.8156	8.75074	11.2256	7.40982	7.53504	10.9093	8.35014	9.50263	10.0219	9.65941	6.56803	8.66704	7.28836	10.7998	9.76646	8.81551	11.3642	6.54998	9.9645	7.94216	9.32134	9.76598	10.8512	10.3685	9.27661	9.84939	11.0983	8.63717	5.63952	8.42059
THBS1	11.8299	11.9966	11.8317	11.7972	9.1767	13.7019	12.3082	9.31302	12.1899	13.4745	9.0381	10.2284	9.38003	10.2297	11.162	8.40165	12.0267	11.4697	14.9345	13.7528	12.8071	10.2508	9.53243	10.4113	13.4558	11.3802	12.2683	13.4819	9.17552	10.01	12.2515	12.2628	9.10384	10.0593	12.3325	9.55848	10.2177	10.1065	8.87489	12.5569	7.64414	10.3729	12.7154	12.7968	12.634	11.6378	6.41244	10.232
THY1	6.28244	5.52576	7.74248	10.361	7.44377	8.32292	5.732	7.92011	7.66605	9.4776	11.7239	9.84651	8.30643	8.54307	5.60407	6.49921	7.73715	8.33289	10.1976	10.0775	11.5481	7.63822	10.2299	8.75832	9.68939	7.21043	9.56404	8.48353	7.15795	11.5306	10.7365	9.19677	7.65978	7.81006	8.57372	7.93593	8.42593	6.73985	8.68898	10.0307	7.1808	8.97332	7.26763	8.1531	5.08746	8.68408	10.089	8.25616
TICAM1	7.43496	6.92588	7.45393	7.76394	9.85879	8.96967	8.82537	6.68313	8.00017	8.3102	8.252	8.15846	6.85237	8.34806	7.1336	7.01112	7.14017	8.23697	8.31764	9.03194	8.39755	8.61883	10.0254	7.55305	8.50839	8.71459	8.38215	8.956	7.89899	8.02137	7.59291	8.09851	7.76042	7.54489	7.15451	7.42744	8.1193	7.47565	8.70663	9.47082	8.15122	8.31011	7.55735	8.14898	7.32517	7.69174	6.28374	7.36973
TICAM2	7.00944	6.11291	6.49761	7.96238	7.53636	7.97258	8.79964	7.46148	8.32854	7.92458	8.04941	7.90785	7.56544	6.23419	6.43062	6.91564	6.95559	8.42643	8.55213	7.90593	8.04281	7.34421	7.47719	7.46205	3.32193	7.21043	8.57758	8.71119	7.416	8.12309	6.79727	9.4675	7.38388	7.41439	7.98539	7.07746	6.89482	8.17293	8.68008	7.4872	7.27482	7.32679	7.62571	8.34509	7.89197	7.84222	6.82324	7.68797
TIGIT	3.58496	3.16993	4.70044	6.13853	5.80735	5.39335	6.30779	7.88606	4.90063	4.854	5.29902	6.56925	5.39712	4.90689	4.78555	6.4545	5.6314	5.31759	7.45943	4.70819	5.91791	5.12928	4.70044	3.64155	6.11041	4.35262	7.63256	6.92279	6.98675	5.15015	4.27575	8.38176	6.70874	6.96382	6.87652	3.90689	4.68762	7.36938	9.14476	7.07211	5.36807	4	4.82883	7.56247	5.08746	6.13709	3.32193	5.04439
TIRAP	7.10518	7.80678	7.1535	7.072	7.71534	6.89579	7.13	6.32463	5.67356	6.62512	7.20408	6.94755	6.52623	7.11239	6.36194	6.26097	6.63329	6.6241	7.31524	6.91193	6.79792	7.16038	7.28827	5.45253	7.78398	7.23726	7.38319	6.82248	7.02048	6.60925	6.70791	7.66966	7.43463	6.09381	7.50224	8.36208	7.19997	7.29866	8.01419	7.55136	6.4545	6.59991	6.81967	6.09318	5.51507	6.36352	6.69891	6.17013
TLR1	8.99526	8.88387	7.99118	9.94244	9.45395	10.208	9.31929	9.40009	9.80735	9.87317	9.79617	10.947	7.78005	5.8627	9.952	8.05115	8.69495	10.6955	11.341	9.7957	11.1664	8.80977	9.98288	7.88142	9.20731	9.90469	10.6233	10.505	9.96676	10.9886	9.03727	10.295	10.781	9.83957	9.75434	7.91049	8.40663	10.3123	8.87747	9.86552	7.40523	8.86453	10.6968	10.4224	5.78764	8.63717	7.80355	9.07988
TLR10	5.15704	4.73227	4.8125	5.96417	6.68229	6.75596	6.76341	6.83378	6.8759	6.17692	7.74685	8.11468	5.08746	4.90689	6.99865	6.12536	5.49346	6.23477	8.26153	5.92386	6.86641	5.12928	5.38991	5.26941	6.93133	5.4138	7.94737	7.0167	6.76633	6.92813	5.8525	9.6327	7.36658	5.91217	7.1823	5.19574	6.64515	7.64465	8.23309	6.55121	5.03342	5.37712	5.91672	7.59909	5.08746	6.98413	4.80839	5.44294
TLR2	8.75302	9.40567	9.839	9.82839	8.85362	11.8629	9.59597	9.69396	9.26442	10.4448	9.54711	11.0989	8.10805	7.46025	9.19788	6.38509	10.5054	9.80766	12.0701	9.98655	11.5978	8.1984	7.24089	8.71242	8.94477	9.72236	11.2322	11.0679	9.58868	10.723	9.00481	10.1599	10.4182	10.5894	10.0953	7.43937	8.87172	9.08066	8.28887	11.03	9.21835	8.61379	10.9544	11.0665	6.31904	10.3642	7.43029	10.2172
TLR3	5.47638	6.30305	4.70044	6.71658	8.3112	7.23946	7.33503	7.68937	6.94509	7.52372	7.46932	8.93035	5.08746	4.90689	7.3127	6.26097	7.53232	9.64279	8.23988	6.79429	7.04232	7.02923	5.68538	5.48639	6.11041	6.44361	7.42895	7.89233	7.46573	7.86999	6.77545	8.55228	8.09069	8.00411	6.73349	4.95187	8.3092	9.4887	7.55628	7.25654	7.55321	6.01235	7.22419	8.33427	7.79357	8.83153	6.39472	6.17013
TLR4	6.91504	5.60021	7.90123	9.89871	7.87012	10.669	8.85692	8.51057	8.12474	9.81224	9.41764	10.5412	7.70127	6.04111	7.82451	6.49921	8.52838	8.85574	11.8653	9.07671	11.5544	7.60259	8.81772	6.73335	9.67612	9.24329	10.2941	10.1485	8.75966	11.0153	8.53169	9.5247	8.20227	9.73863	8.44182	7.3285	9.17971	7.80613	8.61919	10.152	6.23821	10.0767	10.7779	9.66725	5.6008	8.90536	8.85636	9.33599
TLR5	7.86344	8.51735	8.32683	7.42585	9.34616	8.04538	6.67186	5.79831	6.45302	7.15117	7.76772	9.05916	5.61941	7.74032	7.19417	6.79572	7.09329	6.46385	8.92615	8.55666	8.58387	8.37304	6.58976	7.85568	8.56712	7.52497	7.76069	7.22776	7.07489	8.67317	7.75782	8.77893	7.64068	7.41439	7.66881	5.58676	6.10434	7.92351	9.45968	8.01647	7.40523	5.6343	8.36641	8.01525	5.08746	7.05083	5.44659	6.81083
TLR6	7.47962	5.92339	6.24241	8.10915	7.47921	7.94936	8.22168	7.20936	8.35421	8.12221	8.24455	9.39433	6.03386	4.90689	8.51412	6.79572	6.4591	9.00394	8.88029	8.18443	8.65137	7.33459	5.24831	6.41836	7.68138	8.40774	8.53939	8.57122	8.14277	8.9648	6.90171	9.16393	8.34465	7.58586	8.86731	8.85069	6.19692	9.27352	8.15805	8.25663	7.42585	8.07714	8.95658	8.83181	5.72792	6.98413	6.54689	7.09677
TLR7	4.37295	3.72028	5.05441	7.72799	5.80735	6.95524	5.49601	6.85736	6.63169	7.35632	7.48196	9.03584	5.13463	4.90689	5.17433	4.52482	6.63329	6.4353	9.02217	6.55013	7.89336	5.6008	5.94369	4.22805	3.32193	5.4138	7.24384	6.82248	4.9982	8.73288	5.8936	7.52191	6.86481	7.24546	6.8421	4.73715	5.56346	6.5821	8.73846	6.79584	4.44361	4.58436	8.2842	8.05099	5.08746	5.77689	5.48059	6.88777
TLR8	4.46467	3.42492	5.1469	7.69119	5.80735	7.17093	7.01536	6.42291	5.30342	5.70543	6.98959	6.91385	5.08746	4.90689	6.03782	4.23955	5.59813	6.80219	9.20068	6.62088	7.68937	5.12928	4.70044	4.14568	6.11041	6.94392	7.83542	7.66477	6.75302	7.02691	5.62732	7.93934	6.01681	7.16662	6.34767	5.45253	4.61294	6.6744	8.96324	7.01636	3.70044	5.12102	6.52982	7.73152	5.08746	6.59544	4.51286	6.28836
TLR9	4.32481	3.16993	4.70044	5.53636	5.80735	4.9542	4.85798	4.24793	4.16993	4.17473	4.90689	4	5.08746	4.90689	4.58496	5.30524	4.25323	4.75489	6.78882	4.52356	4.90689	5.12928	4.70044	4.14568	6.11041	4.53605	5.32841	5.24793	4.75328	3.58496	3.32193	8.03936	4.70044	3.16993	6.13648	3.90689	4.49249	6.93876	7.81692	5.69988	3.70044	4	3.16993	4.95373	5.08746	4	5.41177	5.04439
TMEFF2	4.41954	3.16993	5.17632	7.49153	5.80735	7.77577	4.85798	5.53076	6.21218	7.71692	10.286	10.6778	5.20945	4.90689	4.58496	6.12536	4.33628	5.96232	8.81352	6.71026	10.1194	5.12928	7.64414	4.45088	3.32193	5.74766	5	5.24793	4.58496	11.0823	6.40088	9.45849	5.37539	9.68774	7.76394	3.90689	5.86716	7.01123	8.88783	6.67143	3.70044	4	11.1814	8.52728	5.08746	6.46467	10.2053	9.19584
TNF	7.39472	5.95187	10.1125	6.08279	5.80735	8.13031	6.76341	5.98162	4.90063	6.29554	6.70556	9.43049	5.08746	4.95745	4.58496	6.52089	6.30268	6.70998	9.87174	7.18547	8.58793	6.87184	4.70044	4.86691	6.11041	5.74766	8.58916	7.18795	5.48993	8.09603	6.04723	7.91319	6.77149	8.51999	7.31388	4.73715	5.27836	7.4884	8.45129	7.25654	5.08619	4.58436	11.3613	6.99356	5.08746	7.01123	7.08863	9.58003
TNFAIP3	8.86245	8.31152	10.769	9.73652	10.8205	10.5803	10.4653	9.82563	8.76815	8.61989	8.77992	10.1832	10.453	10.3771	8.90069	8.03612	10.7264	11.2645	11.6118	10.3299	9.98584	8.70349	8.68643	10.1463	10.7783	10.9143	11.2837	11.1322	10.7827	9.1602	8.55109	10.6752	10.4953	9.52333	10.5118	9.75464	9.3594	9.81909	8.95341	10.9144	9.0917	10.3296	10.0421	11.3033	8.93746	8.84285	6.95	8.92585
TNFRSF10B	6.92315	8.45364	8.46185	8.49821	8.73894	9.7204	7.9486	7.13391	10.0532	8.88893	7.71493	7.99095	9.77052	8.12552	8.08916	8.02092	8.3501	9.68126	8.89418	8.83999	8.27202	8.00265	7.90599	8.88792	9.11189	9.05287	8.89412	8.46699	8.56796	7.83769	8.43058	7.93934	7.99633	7.50263	8.57372	8.08736	9.89409	8.16501	8.01892	9.66812	9.08199	8.97719	8.49077	9.20308	8.76832	8.56609	5.18349	7.64832
TNFRSF10C	4.50843	5.32121	5.55919	6.78803	6.91564	8.72554	7.164	4.24793	5.98982	7.6737	7.62622	7.60444	6.37191	8.19682	5.19417	6.93204	7.41304	8.37855	8.43012	6.85437	7.71184	5.63256	8.67856	5.41752	6.74039	6.94392	7.56392	7.22776	6.22689	7.50914	8.24451	8.5691	7.01313	8.32791	7.45738	6.33753	6.52779	6.5821	8.79734	7.51159	4.27202	4	6.6659	6.93746	6.07767	8.68408	6.34038	6.93475
TNFRSF11A	8.06372	6.82094	6.40088	7.40327	7.98134	9.56896	6.57395	6.6565	8.25319	8.25267	6.94451	8.33418	6.83466	7.24165	7.90219	8.52536	8.48357	7.12153	9.04729	7.62505	9.74356	5.76739	8.18706	6.88118	6.63445	6.07916	8.07205	8.51602	6.48993	8.87221	9.02807	7.14924	6.72697	9.43632	7.60859	6.88203	10.242	5.49985	7.11103	8.90436	5.5292	6.71576	7.28882	6.78673	5.08746	6.81057	4.44559	7.19357
TNFRSF11B	5.01257	4.26828	8.8736	7.25974	6.854	7.98402	7.68363	5.79831	6.49985	8.17737	9.66871	7.40071	9.36883	6.65306	6.36194	7.8159	6.56605	9.25715	8.33816	8.26402	9.61221	6.05202	7.0648	6.60006	8.35014	4.97865	7.7453	9.75786	5.28355	8.61721	7.79084	8.01497	5.09592	6.90014	7.50224	4.65821	9.20381	6.234	8.19185	6.0936	3.70044	7.55144	7.7985	7.09117	5.08746	5.86839	5.6985	6.21432
TNFRSF12A	5.66221	7.32706	7.87891	6.98345	6.39129	8.25366	8.87141	6.68313	8.71627	8.46385	6.32373	6.69349	7.13258	7.14883	6.75916	6.43179	6.86059	9.075	8.71249	8.58056	8.55098	7.90851	5.26941	6.27016	8.70428	6.97613	8.84915	8.72516	5.08576	6.29737	7.44865	8.59399	7.66448	7.0542	7.66881	7.43937	7.6094	7.97877	8.35006	7.83517	4.97865	8.67712	6.633	7.84775	7.85062	7.77288	3.32193	6.70667
TNFRSF13B	3.58496	3.16993	4.70044	3.58496	5.80735	4.9542	5.63836	4.24793	4.16993	3.58496	4.90689	4	5.08746	4.90689	4.58496	3.45943	3.74739	4.75489	5.16993	4.52356	4.90689	5.12928	4.70044	3.45943	3.32193	2.80735	7.16108	5.24793	4.58496	3.58496	3.32193	5.12928	4.70044	3.16993	3.70044	3.90689	4.08746	4.24793	5.04439	5.02724	3.70044	4	3.16993	5.40361	5.08746	5.25096	3.32193	5.04439
TNFRSF13C	6.10852	6.06134	5.34163	5.90111	5.80735	4.9542	6.36755	7.72833	5.50048	5.0691	6.60481	7.35129	6.74322	6.27873	5.44725	7.2385	5.75729	4.75489	5.16993	6.68846	4.90689	5.92955	4.70044	6.99175	7.01814	4.1416	7.24384	6.56712	5.85599	3.58496	6.01033	8.09851	5.66704	7.0247	7.43446	5.92837	5.58316	7.34154	9.06942	6.07189	5.08619	4	3.16993	7.99249	5.08746	6.76368	6.51444	5.6008
TNFRSF14	7.35931	8.51735	9.07711	11.2509	9.00708	9.3025	8.20872	10.8589	8.37108	8.55593	8.50307	9.38206	8.75509	8.1823	9.69085	7.78921	8.32998	8.76984	9.83616	7.96157	9.37208	8.69599	10.1331	6.64587	8.44717	9.81863	9.62706	9.03664	12.1109	9.45438	7.68944	10.2695	11.2142	9.92594	9.07449	7.24963	9.89704	9.77033	7.91133	9.70912	8.19997	10.7825	9.38903	9.36256	6.04133	9.41796	7.18448	8.17757
TNFRSF17	3.58496	3.16993	5.20516	7.33324	6.08916	6.08852	8.16566	7.79103	4.90063	5.57077	6.00966	4	8.65155	4.90689	6.37938	6.68426	5.12474	4.75489	7.00932	4.52356	5.01569	5.21684	4.70044	5.45253	7.17742	4.35262	9.39654	7.89233	4.58496	3.58496	4.50526	9.28091	6.66221	5.46172	7.50224	8.94137	5.58316	8.10832	9.639	8.00506	4.44361	4	5.23113	8.63412	5.99164	8.18824	4.86096	5.04439
TNFRSF18	4.37295	4.26828	9.60257	6.38888	5.80735	7.89585	7.20379	5.84624	7.98379	7.10318	6.40599	5.70736	6.15239	9.23165	4.75916	6.49921	4.75382	7.34501	7.96907	5.82731	7.11166	6.13196	5.62117	8.29494	6.83895	7.50311	7.17652	7.10486	5.28355	6.0568	5.52638	8.37221	7.02791	6.35332	7.2364	6.63532	5.09803	8.17293	7.73897	7.03892	7.95931	4	5.14037	8.21344	5.32697	7.765	3.85898	8.50072
TNFRSF1A	10.0924	10.3012	11.7405	11.3909	10.7149	12.0272	11.8019	10.7463	11.8346	11.5593	10.9784	11.3958	10.2364	12.294	10.6825	10.5251	10.2363	13.2269	11.9593	11.1344	11.9462	12.4362	11.2205	12.3874	11.9669	11.4984	11.265	11.7952	10.3189	11.1895	10.9742	10.3374	11.6453	10.5665	11.0348	11.8546	11.0934	10.6806	9.54069	12.1087	11.7001	10.9217	11.0785	11.324	10.408	11.5415	8.73142	11.3024
TNFRSF1B	6.61824	6.11291	7.56415	10.3581	9.77457	10.2466	8.53683	9.0202	8.22559	9.16322	8.80284	9.93309	8.76444	7.0813	8.28744	6.98003	9.78102	8.46573	11.0933	9.0013	10.4093	7.40982	7.851	6.56864	9.80371	10.2909	10.2941	9.4355	9.34682	9.76878	8.09392	9.16393	9.19493	9.97307	8.67511	6.81044	8.47431	8.60637	6.53123	10.0363	6.09085	7.00101	10.07	10.0699	6.26772	8.36093	6.44725	9.59367
TNFRSF4	3.93357	3.58015	4.70044	5.61706	5.80735	5.93168	6.63343	6.02392	4.33985	4.29352	4.90689	4	5.08746	4.90689	4.58496	5.73606	5.12474	5.40871	7.31524	5.01926	5.66477	5.12928	5.04264	3.51602	3.32193	4.53605	6.23879	6.29462	6.08555	4.65306	3.32193	7.37652	5.32841	5.16952	6.13648	3.90689	4.61294	6.95722	7.29343	6.04985	4.36036	5.67327	5.14037	5.89118	5.08746	5.25096	3.32193	5.04439
TNFRSF8	3.58496	3.16993	4.70044	5.83517	5.80735	5.85898	4.85798	5.27389	5.07553	5.13422	6.39249	4	5.19101	6.09191	4.58496	7.1151	4.92458	5.28614	6.72792	5.82731	4.90689	5.12928	4.70044	3.45943	3.32193	5.31687	5.83491	5.24793	4.69877	5.21839	4.27575	10.8211	5.25512	6.09381	7.81813	3.90689	5.01302	8.45216	9.54069	5.61235	3.70044	4	4.82883	5.06264	5.08746	4.49378	3.32193	5.04439
TNFRSF9	4.91839	3.16993	5.1469	5.15866	5.80735	4.9542	5.23917	6.39094	5.33842	3.58496	4.90689	5.44989	5.51979	4.90689	4.70487	4.96717	5.59813	7.56506	6.47994	4.87184	4.90689	5.12928	4.70044	3.51602	3.32193	2.80735	6.45631	5.24793	5.83112	4.65306	4.0027	8.26266	8.36803	5.91217	6.13648	3.90689	5.2292	6.6744	7.18844	5.51916	4.66789	4	3.16993	6.78673	5.08746	5.5744	3.32193	5.04439
TNFSF10	8.48107	9.41857	13.5668	10.2766	11.7204	10.7484	10.2643	9.37576	8.68961	10.8435	9.77956	9.81493	8.02503	9.87135	9.6446	12.4174	11.4003	12.7066	11.5214	9.49631	10.0148	10.6701	11.5304	12.0527	10.9646	9.84933	11.17	10.6694	8.55267	10.0387	12.5907	10.2617	12.328	9.38496	10.9114	9.46551	9.77676	11.5914	10.5397	11.0926	11.109	6.07146	8.33615	9.94263	12.3529	10.1636	7.03243	9.49201
TNFSF11	3.58496	3.16993	4.70044	3.58496	6.32805	4.9542	4.85798	4.24793	4.16993	3.58496	4.90689	4	5.08746	4.90689	4.58496	3.45943	3.86295	8.15623	5.16993	4.52356	4.90689	5.12928	4.70044	4.05745	3.32193	6.19298	5	5.24793	4.58496	3.58496	4.14568	5.12928	4.70044	3.16993	5.31578	3.90689	4.08746	4.24793	5.04439	5.11437	3.70044	4	4.26903	4.75489	5.08746	4	3.32193	5.04439
TNFSF12	8.27798	8.56917	8.72171	10.1702	8.86925	10.5177	8.83175	8.64566	10.0649	10.1244	10.3627	11.024	7.36317	8.95658	7.1336	7.14343	9.06719	9.22002	11.2717	8.86453	11.0912	8.6637	10.2439	7.19032	8.67786	9.08273	10.5207	10.0437	9.73618	10.9093	8.86196	8.41007	8.93009	9.6004	8.49825	8.45878	8.37016	8.90156	6.60837	10.3214	6.77716	8.60881	10.2807	9.84685	9.79688	9.31334	9.87889	9.45457
TNFSF13	7.16792	6.16289	7.23295	7.91528	8.68184	10.6322	8.17238	8.59734	7.97831	9.40354	8.49681	9.95807	6.78044	7.12464	5.71864	7.56643	8.99876	8.99907	11.3893	7.78777	10.7981	7.36798	8.01005	6.73335	8.7302	8.06307	9.99932	9.88466	8.04248	9.82749	8.14588	9.81306	7.95832	9.70179	9.28156	7.49745	8.27314	9.13034	8.60674	9.96894	6.32859	6.98573	9.28191	9.00795	5.08746	8.31832	6.54689	8.52939
TNFSF13B	8.27798	4.97499	6.41346	8.73369	8.4722	8.05631	8.00225	8.54736	8.36689	8.00518	7.97051	8.56864	6.38802	4.90689	7.18428	6.66491	7.52348	8.26562	10.4817	8.76901	8.73061	7.62249	6.02059	6.083	8.0542	8.23242	9.07762	8.85792	8.13253	9.14269	7.79084	9.529	8.43321	8.48792	8.2182	6.79207	7.19997	9.61327	8.28887	8.40723	6.21451	5.78346	7.95286	9.66003	5.56712	8.38176	5.96162	7.59507
TNFSF14	3.79909	3.16993	4.70044	6.08279	11.6158	5.8339	4.86196	4.24793	4.99095	6.23745	8.09556	9.18445	5.08746	4.90689	4.67638	4.34127	4.75382	5.43763	7.27333	5.70238	7.97625	5.12928	4.70044	3.75702	6.52027	7.76481	6.13217	5.24793	4.69877	9.00896	4.14568	8.32346	6.60422	6.30488	7.50224	4.48478	4.08746	7.3831	7.21335	6.13607	6.57016	5.0045	8.01787	6.02303	5.08746	5.6792	4.13996	6.73715
TNFSF15	7.45187	6.30305	7.06942	6.02481	7.61809	7.44394	10.6857	7.03375	5.98982	7.62921	6.11124	5.99186	7.0936	7.03012	6.02658	9.56331	7.46009	10.2292	7.25908	8.23419	6.30086	8.13602	6.54705	7.66114	6.74039	7.09803	8.33834	10.3625	6.47379	5.72137	7.84423	9.01834	8.51932	6.48913	8.2182	4.65821	8.96501	8.21194	9.56832	6.9465	4.52231	8.71473	5.31615	8.31238	5.08746	8.61091	3.32193	6.11312
TNFSF18	3.58496	3.16993	4.70044	6.19219	5.80735	6.10957	5.16068	4.24793	4.26903	4.6011	5.51223	5.44989	5.08746	4.90689	4.58496	3.45943	3.45943	4.75489	8.5868	5.97888	5.78293	5.12928	4.70044	4.86691	3.32193	2.80735	5.77558	5.24793	4.58496	5.15015	5.10434	5.12928	4.7845	3.16993	3.70044	3.90689	4.08746	4.24793	5.04439	4.80735	3.70044	4	8.87467	6.14364	5.08746	4	5.37608	6.4261
TNFSF4	5.62293	4.07382	5.82451	7.33324	6.59887	6.37608	6.64313	7.33253	6.76527	6.69167	7.5738	7.44857	5.08746	5.46074	5.23304	7.01112	5.72683	7.32957	8.77396	8.23419	7.41557	6.51948	5.83466	6.45319	6.74039	5.21257	8.32454	7.0167	7.11707	7.66448	8.33682	9.20217	6.65263	6.93227	7.54574	5.07895	5.99073	7.88545	9.45446	8.16224	4.86196	11.4364	7.37077	7.41954	6.07767	6.77952	8.40858	7.33521
TNFSF8	5.79181	4.85898	6.06437	7.86654	5.85748	8.50482	8.14195	7.24565	6.8993	6.57909	6.40599	8.26913	6.4121	5.03738	6.53574	5.94392	6.30268	7.05745	9.32569	6.79429	8.04281	6.27966	4.94111	5.38198	7.45129	7.18309	8.96901	8.32737	7.14782	7.57592	6.21878	8.30346	6.89736	8.10628	6.9431	5.99435	5.60259	7.42349	8.41236	8.6499	5.18626	5.0045	7.84229	9.15672	5.08746	7.51436	4.51286	6.70667
TOLLIP	8.7416	9.34751	8.46785	9.47472	9.13476	9.61939	9.66295	9.51603	8.91919	10.1852	12.4271	10.5953	7.87793	8.59898	9.62549	9.49617	9.13253	9.05872	9.83134	8.83753	10.3496	10.4971	10.1545	9.42118	9.07189	9.11917	8.68384	9.40544	8.96676	11.7474	10.0197	9.76275	9.96453	9.72033	9.39883	9.11098	9.44286	9.07221	9.72093	9.22509	9.04911	9.44288	10.7263	10.0156	8.78852	10.0768	11.5509	9.43954
TP53	8.88753	11.1686	7.83794	9.41952	9.98222	9.08316	7.25522	10.4031	10.9945	10.2528	9.1851	9.24662	9.69848	10.5791	7.48414	11.0006	10.198	9.66906	9.71339	8.67511	8.9888	9.71201	9.30709	11.0157	11.1822	9.76901	10.0608	8.33651	8.96388	9.01859	10.5255	8.77893	9.80553	8.36374	10.2642	10.4081	9.30841	8.00562	8.59096	9.20029	9.72865	9.56636	8.81737	8.69181	6.97384	9.18282	6.92552	10.2273
TPSAB1	5.21101	3.16993	6.59917	6.82248	5.92742	8.09376	7.8475	5.20163	5.19417	7.58331	7.24935	7.13453	5.84725	5.72465	5.5435	7.07146	6.90207	4.92505	7.68958	4.52356	7.25125	5.23764	4.70044	5.26941	3.32193	8.32274	9.34465	10.5111	6.06415	7.54959	5.47314	9.62064	8.2659	5.77716	8.20472	5.30415	6.34323	8.62958	9.9885	10.3588	3.96809	5.0045	8.12805	8.08151	5.08746	10.5802	3.95884	5.04439
TPTE	7.05441	7.88319	4.70044	3.58496	6.91564	4.9542	8.40926	4.24793	4.47054	9.88267	5.82273	5.54102	10.4764	5.848	4.58496	6.68426	9.51979	5.60051	5.95117	6.04898	5.06307	5.12928	4.70044	3.45943	3.32193	4.35262	5	8.16259	9.59055	5.0781	3.32193	9.68767	5.66704	5.37086	7.98539	4.88362	5.97568	8.0493	9.94205	4.80735	3.70044	4.41143	6.07168	4.83592	5.08746	4	3.63575	10.1399
TRAF2	9.2867	8.62812	10.4207	8.9901	9.37465	8.22501	9.02929	9.11642	9.4683	7.97882	8.24084	8.09977	8.57935	8.53165	8.08916	9.32719	8.74137	9.97925	8.44282	9.22615	8.22588	8.53935	8.74792	8.30925	9.75402	9.958	8.75225	8.79308	8.20755	8.42782	8.1878	9.16393	8.92813	9.15223	8.96662	9.96894	9.30542	9.42712	9.47178	8.72829	9.20945	8.88118	7.78365	8.33427	9.29423	8.61091	8.48587	8.0706
TRAF3	7.75409	8.66754	9.51861	9.1748	9.59785	9.43563	9.00882	9.202	9.09956	8.77607	9.85834	9.40043	10.1712	9.33139	7.69084	9.60726	8.82279	9.11601	9.59062	9.24308	9.84031	10.186	9.17338	9.54323	9.49131	9.77358	10.0101	9.3343	8.63833	9.57024	9.16027	9.44944	9.77852	8.90734	8.69453	9.58015	8.78267	8.90632	10.2686	9.36102	9.75335	7.6125	8.99585	9.20901	8.32827	8.40233	9.17443	8.8387
TRAF6	8.35191	8.61919	7.98282	8.50882	8.66654	8.43979	8.79093	8.434	7.71966	8.55593	8.99002	9.19849	7.83131	10.127	7.26641	9.75245	7.6094	8.11187	9.09624	8.65835	9.39543	8.4216	8.69429	9.03006	9.11189	8.28471	8.35535	8.97367	8.65274	9.10701	8.36632	9.80242	8.3328	8.87461	8.90953	7.55328	8.36733	8.54055	9.72093	8.13632	7.71287	7.96451	9.26057	8.42211	8.81205	7.60578	8.64793	9.22713
TREM1	7.19495	3.16993	8.57145	6.67948	7.49657	12.0434	9.14114	6.39094	7.57433	12.7119	6.83983	9.50589	6.06437	6.53869	4.58496	6.94825	12.0364	9.51061	10.6428	8.67232	10.6918	5.66363	4.70044	6.03782	6.63445	9.9977	11.0434	9.95156	5.45746	7.68881	8.66828	10.7361	7.95059	8.42152	9.93279	7.9855	7.06598	9.59571	9.64663	10.7223	9.86524	10.824	8.35641	9.48508	5.08746	9.66754	5.86196	10.1584
TREM2	6.02059	6.69098	5.9148	9.25897	6.37886	9.30022	6.65277	7.95338	8.93628	8.5795	8.71685	11.0857	6.60452	4.90689	8.1024	6.43179	5.90063	8.45512	10.3466	7.87731	9.95316	6.63372	6.53838	5.78842	6.2604	7.64983	8.9377	8.88929	6.08555	10.7464	7.58037	8.71232	7.64068	8.83264	7.62892	6.14731	7.06598	8.05788	9.09199	8.73176	4.66789	6.31143	10.307	10.3418	5.08746	7.98527	7.48993	8.14088
TTK	10.4628	7.16511	8.70155	7.72799	9.60054	7.55559	8.42059	7.62191	9.75046	7.53582	6.36545	6.56925	9.48069	9.92132	9.81895	10.2885	8.49265	9.80904	7.27333	9.98768	7.87357	8.07954	7.66028	10.3399	8.94477	10.2355	8.13258	8.44182	7.62015	4.74846	8.66828	9.67996	9.33503	9.29508	9.18172	9.79456	9.854	8.12474	9.97398	8.74896	10.1016	7.72738	4.82883	7.73701	10.2327	8.31288	3.37156	8.48281
TXK	5.54102	4.51916	4.70044	5.26266	6.19219	6.17093	6.51191	4.24793	4.16993	5.25626	4.90689	4	5.08746	4.90689	4.58496	4.60881	7.69843	5.81506	6.90328	4.52356	6.76964	5.12928	4.70044	4.05745	3.32193	4.35262	6.67821	7.12608	6.24603	5.15015	4.14568	6.6768	5.30451	5.16952	5.09972	4.73715	4.65076	6.10748	6.27128	7.10455	3.70044	4.50016	5.23113	6.80774	5.6499	5.53792	3.32193	5.04439
TXNIP	11.3958	12.5239	12.0065	14.0842	13.2411	13.42	13.6281	13.2017	13.0954	14.0111	12.0937	13.6986	12.2621	10.6623	11.4364	13.7539	12.62	12.6845	14.2633	13.8628	14.8168	12.1136	13.9856	12.1069	13.6458	13.3947	14.3407	13.9639	14.741	13.7887	12.9746	11.9958	12.5351	14.0898	11.4353	12.1017	11.4957	14.968	11.662	14.4601	14.312	13.2485	13.6077	14.1042	12.9914	13.9073	12.3775	12.776
TYK2	8.45335	9.15132	8.89818	9.19466	9.32683	9.37387	8.4839	8.56898	9.67943	9.79975	9.35346	9.61467	8.74571	8.6422	8.18676	7.87627	8.97951	8.59388	9.58205	9.37012	9.01917	8.56632	9.38418	9.12479	9.3311	8.88518	9.25498	8.61692	8.93767	9.47551	8.9474	7.87314	9.15515	8.95507	8.14939	9.05791	9.16667	8.81817	7.01033	10.0123	8.45718	8.86873	9.3185	9.7181	7.02425	8.98587	9.02702	8.57452
UBC	15.6021	15.5186	16.7916	15.9854	16.5821	16.3567	17.0937	15.9095	16.6108	16.0646	16.2628	16.3572	16.6514	16.2163	16.3238	14.9724	15.8997	16.6276	16.7494	16.6416	16.9827	16.7325	16.1948	15.4053	16.0463	16.4818	16.3097	17.127	15.7965	16.2858	15.9552	14.8202	16.7797	16.0182	15.6106	15.8241	15.6347	16.2541	14.2668	16.3783	16.4315	15.8936	16.515	16.5105	16.6566	16.5467	15.8254	16.1003
ULBP2	4.5509	3.16993	4.70044	5.36001	7.31243	8.0289	4.85798	4.24793	6.6595	4.50526	6.52105	5.92576	6.62512	9.73826	4.58496	8.6091	7.03232	5.83719	6.32427	5.44062	6.6659	6.49378	6.77834	7.04974	6.52027	4.35262	5	6.36772	4.58496	5.21839	5.36036	10.5107	7.8586	6.30488	8.45327	5.19574	7.38016	8.75097	10.7345	4.80735	6.28411	7.26472	4.26903	6.34394	5.08746	4.24336	4.9607	6.80361
USP9Y	6.67694	7.27128	8.07585	8.12304	8.14837	7.88978	7.09508	6.99164	6.83996	7.49921	8.65374	7.51743	6.62512	7.43588	7.03771	7.40003	7.66669	7.1035	7.70016	6.97636	7.34056	6.64933	7.43104	6.70473	7.01814	6.7343	8.44394	7.34101	6.42442	7.17203	7.44865	8.67395	6.33432	7.89409	7.54574	6.6761	8.22366	9.03359	7.06609	7.73512	8.00113	7.6125	7.37077	7.43313	7.22632	7.70009	8.96838	7.4271
VCAM1	7.76315	5.73823	8.88035	9.28392	7.61279	8.92878	8.99376	9.62333	6.24907	8.53193	8.05365	10.8004	6.85811	6.22304	7.30351	5.65964	7.69056	9.11827	10.953	8.83753	9.02815	7.61456	7.05875	6.45319	9.93216	6.94392	10.7231	10.5742	9.65451	7.68881	8.66828	9.66046	10.8614	8.48792	8.82381	7.1372	7.21907	8.24236	8.85655	8.79604	5.60348	6.01235	8.67948	9.44874	5.8166	7.90839	6.93782	6.98652
VEGFA	11.7749	11.2108	12.1525	11.4827	10.9103	13.6265	11.4861	11.6918	14.0557	14.213	10.7008	11.4973	11.285	11.635	12.6638	12.2627	14.3415	12.9856	11.1426	13.3264	12.4935	11.413	11.4214	13.2799	12.3544	13.2311	12.918	11.5425	8.95518	11.9275	12.2967	10.5808	11.0272	11.7179	12.8989	10.4703	11.9223	10.7941	10.5348	12.9939	12.4486	12.2541	9.56906	13.1538	10.2724	12.191	9.21031	12.5304
VEGFC	4.50843	4.17393	7.07724	7.7097	7.76878	6.71521	7.6647	5.40803	5.8525	6.9305	6.36545	6.87946	5.08746	6.28965	7.35746	8.46483	5.59813	7.04811	8.00371	7.31922	7.14507	6.27966	5.83466	6.34607	7.87977	9.40559	7.71925	7.86734	5.55275	6.65935	7.50279	9.37003	5.70432	5.6279	9.55063	5.49857	6.84662	7.72226	8.30437	7.45401	6.41363	6.69711	6.6659	6.32948	5.08746	5.5744	5.86196	5.04439
XCL2	4.41954	8.97048	4.70044	3.58496	5.80735	4.9542	8.19889	7.38223	6.11541	5.13422	7.23439	6.2294	6.92077	5.848	4.58496	7.18497	4.25323	7.35271	6.45516	5.49185	6.93168	5.12928	4.70044	7.83605	3.32193	4.1416	6.5421	7.82902	6.42442	4.92267	4.27575	10.1487	8.58316	6.14954	9.16091	6.52795	6.01992	8.88237	10.4047	5.93428	8.2758	4	5.31615	6.90857	8.77383	5.25096	3.32193	8.16636
XCR1	3.58496	3.16993	4.70044	5.45088	5.80735	4.9542	5.04832	4.24793	4.16993	5.78895	4.90689	4	5.08746	4.90689	4.81147	5.08874	3.86295	5.08023	5.91528	4.52356	4.90689	5.12928	4.70044	3.45943	6.11041	4.35262	5.02237	5.24793	5.2075	3.58496	3.32193	8.50056	4.7137	3.16993	5.74685	5.01703	4.53419	6.93876	7.77847	5.31252	3.70044	4	3.16993	5.56071	5.17911	4	3.32193	5.04439
YTHDF2	10.154	10.3771	10.2183	9.76779	9.75302	10.1533	10.107	10.5553	9.94329	9.54803	9.66035	9.70603	9.46072	9.81485	10.7783	9.76618	9.8462	10.364	9.78481	9.80206	9.26714	9.75231	9.26695	10.215	9.03075	9.45208	9.57425	9.69535	9.70546	9.47901	9.40026	9.95107	9.55857	10.015	9.25562	10.2207	10.2582	9.91195	9.34972	9.43515	10.2623	11.5572	9.41823	10.0111	10.5995	10.2751	9.44568	9.91938
ZAP70	4.37295	3.16993	5.93216	7.57471	5.80735	7.14057	7.76122	7.59403	5.37226	6.45713	5.93782	7.94169	9.3881	5.18468	8.74413	5.97568	6.21762	6.18428	8.86152	6.08279	6.83946	5.85075	5.26941	4.96625	6.93133	5.31687	8.62326	7.6792	7.37313	6.77742	6.01033	7.96498	6.56438	7.2709	6.39609	5.19574	5.52293	7.79591	8.51282	8.84483	4.73552	4.73823	5.61412	8.29389	5.08746	6.52215	4.37504	5.61736
ZNF205	6.21801	8.03832	7.80051	7.46997	5.80735	6.41041	7.17742	6.39094	5.80349	6.2075	6.71644	7.37626	7.29609	8.61644	5.61912	6.74106	6.7286	6.02104	6.70708	8.07938	7.10035	7.26538	7.8334	6.083	8.89975	6.7343	7.19928	7.18795	7.86227	6.75462	7.72404	6.79597	5.50748	7.2709	6.57456	5.89409	6.1179	6.234	7.81692	7.1467	5.18626	6.31143	7.52191	6.20828	6.2034	6.46467	6.28374	6.49937
ABCF1	10.7089	10.2239	10.7116	10.4043	10.0535	10.1056	10.2181	10.9552	9.54278	10.2491	9.54106	9.89907	9.38102	10.8706	10.6282	10.3866	10.3113	10.0194	9.80949	10.3996	9.93734	9.85602	11.4575	10.6016	10.2869	10.3131	10.2682	10.063	10.4369	9.69262	10.0428	8.54377	10.2585	10.0447	10.563	10.6967	9.91859	9.61618	8.83797	9.57285	10.0593	10.6625	9.80476	9.862	10.3972	10.1636	9.24284	10.3392
AGK	8.9364	9.4237	9.08489	9.28392	9.66988	9.61939	9.20953	11.3378	9.94329	9.79724	9.90269	9.08964	9.779	8.83147	9.98235	8.7949	9.46781	10.0013	9.56476	8.70255	9.06358	9.51523	9.22701	9.8975	9.11189	10.2845	9.89259	9.18557	9.54884	9.51347	9.16027	10.0261	9.43944	9.77454	9.02156	9.60678	9.54963	9.89289	10.2069	9.03628	9.97258	12.7694	9.18896	9.8251	8.76275	9.65903	10.4087	10.1284
ALAS1	9.67781	8.79961	8.67849	9.65283	9.95313	9.98258	9.89441	9.35929	8.72284	9.53302	9.6962	9.7873	9.77745	9.68965	8.93511	8.54145	10.5343	9.63497	9.49953	10.0617	10.0578	9.24427	9.57654	8.97728	9.92095	9.70328	9.59876	9.61132	9.60912	9.73412	9.09569	8.03936	9.90382	9.59537	9.47954	9.51975	9.47758	8.76676	8.49937	9.32249	8.12624	9.66096	9.94178	9.91504	9.98058	9.84504	10.1976	9.49538
AMMECR1L	10.5201	10.1013	10.0787	9.69063	9.74334	9.9079	9.88218	9.8958	9.3392	9.81968	9.80503	9.34465	10.0157	9.48647	9.43898	9.3456	8.86533	10.0655	9.3291	10.0952	9.46548	10.1294	10.1714	10.586	9.93216	9.35145	9.20889	9.8532	10.5915	9.38905	9.82631	10.2746	9.68501	8.99367	10.0469	9.41515	10.5367	9.43043	10.0884	9.62406	9.83469	9.4002	9.41823	9.78324	9.93267	10.0064	9.24779	9.4819
CC2D1B	6.10852	5.92339	5.26153	5.45088	5.91025	6.04549	5.33807	5.84624	5.67356	5.78895	6.19081	6.56925	5.08746	4.90689	5.67666	6.64515	6.42156	6.25115	6.37816	5.08746	5.56955	5.19574	5.38991	5.14731	6.11041	4.35262	5.98254	5.24793	5.95233	5.81275	5.62732	9.12461	5.87725	6.53169	7.0676	5.49857	5.5435	7.78562	9.21636	6.04985	5.60348	5.59455	6.07168	6.02303	5.42425	6.61309	6.37678	5.4793
CNOT10	10.5949	10.0575	9.1533	8.93605	10.1746	9.64487	9.54653	9.65403	9.25988	9.23554	9.3672	9.43644	9.6648	9.66786	9.52695	9.29909	9.5592	9.23249	9.36284	10.167	9.31933	9.11673	8.60359	9.42337	9.22564	9.4406	9.51033	9.54982	9.45136	9.58329	10.1442	9.83411	9.55857	9.17258	9.06703	9.4886	9.53321	9.49819	9.29046	9.75069	9.51653	9.71534	9.74455	10.0904	10.4104	9.86922	9.78514	9.66098
CNOT4	9.51973	9.54392	9.30134	9.49623	9.67499	9.72722	9.66888	10.0004	9.77284	9.73032	10.0947	10.1108	10.1641	9.382	10.0765	8.7949	8.97628	10.3315	9.68699	9.24493	10.1541	9.48728	10.0262	9.90537	8.62355	9.70328	10.0946	9.70948	10.1248	9.96086	9.12619	9.42654	9.80768	9.41371	8.70418	9.14771	9.53829	9.11808	9.46316	9.64811	9.69078	9.55344	9.87666	9.68155	8.79941	9.58005	10.3047	9.86851
COG7	9.09011	9.78409	9.7275	9.05675	8.84232	8.61941	8.95542	8.69898	9.47612	9.79219	9.26622	9.25337	8.96402	9.70908	8.44108	10.7354	9.33532	9.00879	8.87095	9.14438	9.16759	9.31569	9.9407	8.52896	9.6627	9.83626	9.01686	8.83235	8.96099	9.32838	10.5058	8.65041	8.39673	9.01636	9.20904	8.91603	8.923	9.7333	9.13609	9.57285	9.23891	8.79597	8.92303	9.67585	8.51183	8.99266	8.28905	9.09619
DDX50	10.57	10.0054	9.33119	9.07114	9.27235	9.8339	10.1347	9.37165	9.86507	9.39025	9.76143	9.57752	9.71222	8.72496	10.2144	10.032	9.20611	9.58391	9.80458	9.28727	9.56562	9.6619	9.52038	10.3106	9.72852	9.69846	9.63265	10.0767	8.92884	9.75444	9.67241	10.3904	9.64967	9.26383	9.3321	9.29909	10.0513	10.3959	10.3183	9.41157	10.0141	8.69132	9.5734	9.7766	10.7956	9.30243	10.0141	9.64494
DHX16	9.04067	8.49805	8.68622	8.87992	8.59029	8.35416	8.57274	9.15507	8.84865	9.25397	8.24826	8.47938	8.46756	8.42433	8.73738	8.53076	8.73373	8.6508	8.44911	8.2896	8.18893	8.53935	9.43998	8.86552	8.47808	9.00692	8.77268	8.43334	9.36003	8.3912	8.35165	8.273	8.4634	8.27873	9.04448	8.8989	8.25479	8.56484	7.50335	8.42017	8.66242	9.66096	8.32589	8.38763	8.85969	8.82772	8.3222	8.8174
DNAJC14	7.74039	7.783	8.33994	8.08098	7.27938	7.82757	8.53423	7.82737	7.32867	8.0649	7.75208	7.95832	7.69474	8.65914	8.17677	8.16621	8.44667	8.06145	8.55213	8.10428	7.94492	8.31306	8.10423	7.25096	8.0542	7.36413	7.81583	8.21306	8.26486	7.96272	8.04002	8.61032	7.88722	8.06334	7.87036	8.47622	8.02137	7.84637	8.36868	7.98783	7.81813	8.29154	8.47233	7.80658	8.75342	7.97848	7.70639	7.78992
EDC3	11.0307	10.5962	10.5476	9.90676	10.5848	10.0871	9.77177	10.6666	10.6118	9.93161	9.83256	10.0423	10.6919	10.6774	10.2874	9.71749	9.93711	9.62711	9.69761	10.4442	9.76343	10.4433	6.89845	9.68166	10.2061	9.92131	10.0101	9.7848	10.4959	9.86535	10.3128	8.34314	10.0465	9.8268	10.1206	10.2666	10.2605	9.05517	8.74416	9.87807	10.3846	10.5782	10.1359	10.2545	10.2219	9.47727	10.1938	10.5166
EIF2B4	10.892	10.512	10.3512	10.1934	9.16589	10.7049	10.2124	9.91281	10.1723	10.4303	10.2549	10.2077	11.2646	10.7133	11.0603	9.8738	10.6351	9.66292	9.99948	10.1014	10.3084	10.6995	10.4944	10.1099	10.5204	10.8112	9.85479	10.1614	9.92883	10.2537	10.8993	10.3	9.6256	10.1612	11.3853	10.9906	10.7802	9.5898	9.8094	10.1034	9.84431	9.54824	10.4832	11.0267	9.92192	10.2095	10.4975	9.79232
ERCC3	8.69028	9.14825	8.92887	9.28392	8.58759	8.6805	8.52376	8.40224	8.62428	8.73464	9.1851	9.10462	9.36578	9.65207	8.91124	8.41916	8.11171	8.93684	8.56377	9.40899	8.85708	9.17854	10.0416	8.70881	9.74132	8.35975	8.36881	8.40757	9.34016	9.22403	8.88762	8.19923	9.19	8.8241	8.80603	8.54396	8.94606	8.73501	9.0465	8.97036	8.41134	8.41667	8.96321	9.00795	8.62447	8.45738	9.16141	8.9796
FCF1	11.7341	12.3872	11.653	10.9456	11.4858	11.0772	12.1478	11.4185	12.0094	11.5908	11.7122	11.483	11.9414	11.1805	11.9114	11.9998	11.3368	11.2696	11.1677	11.3936	11.1933	11.4885	11.7656	12.4849	11.5347	11.4859	11.3071	11.8975	11.7349	11.3772	11.6726	13.4554	11.9924	11.8202	12.4987	11.7153	12.0281	12.6876	13.9089	11.4765	12.1154	10.596	11.4583	11.4218	11.8788	11.405	11.9756	11.8975
G6PD	8.85611	9.48138	12.4956	11.1254	13.5411	11.0241	9.80234	9.70051	13.4505	10.0075	11.1992	10.6627	10.0421	11.5103	13.1737	14.317	11.4506	12.1372	10.8172	10.4212	11.0065	11.6979	11.0251	10.0629	10.1302	12.9205	10.0015	10.0685	10.5527	10.4083	10.9292	10.7564	13.1053	10.7826	13.8015	13.8509	10.3206	10.4194	9.46142	11.177	11.9846	10.2533	10.8241	9.56752	9.80953	9.76597	9.52313	11.5153
GPATCH3	6.81404	7.54032	7.13103	8.76944	7.58594	7.90189	7.55612	8.23185	7.57433	7.28633	8.33132	8.55777	7.64508	8.06964	7.63735	8.02092	7.68264	7.44857	8.51057	7.84806	8.19426	7.50295	7.29343	7.18001	8.87673	7.72751	7.84505	9.10771	8.09614	8.14965	7.46238	9.91859	7.04253	8.20168	8.25795	7.66903	7.41912	8.16501	9.43342	8.28049	7.38431	7.96451	8.40582	7.77485	7.80806	7.26791	7.49825	7.89197
GUSB	9.95683	8.93142	9.49245	11.6139	10.982	9.56896	8.54975	10.003	9.78549	10.34	8.22202	9.64064	9.73613	10.0196	10.1668	9.94805	11.237	9.9891	10.2162	9.54114	9.97036	9.4665	9.49929	10.0783	10.1686	10.3504	10.9751	9.31594	11.3737	9.03293	10.1716	9.31123	10.0779	9.17929	8.79708	9.59619	10.0992	10.0581	8.95341	10.6618	9.53564	9.81182	9.38411	9.46205	9.1681	9.85251	7.65521	9.50651
HDAC3	9.28198	9.48629	9.31136	9.33253	8.88914	9.41886	9.61209	9.77997	9.04805	9.83936	9.56064	9.28665	9.98271	9.34061	8.88548	8.92724	9.66336	9.73052	9.8241	9.083	9.42974	9.36025	9.81163	9.49605	8.96674	9.38778	9.48426	9.66304	9.14019	9.53376	9.56518	9.83758	9.07924	9.42505	9.07449	8.49346	9.68832	9.58387	8.71538	9.43089	10.2245	9.62682	9.15467	9.81084	9.28263	10.432	9.37743	9.84853
HPRT1	10.8173	10.1912	10.7811	10.2641	11.4749	11.2771	11.5757	10.7729	11.3498	9.98117	11.6611	10.3051	10.9321	11.1983	11.8497	12.5129	11.8499	11.204	10.9793	10.7943	11.5663	11.4242	12.1096	12.0003	9.6627	11.401	10.8766	11.4017	10.5411	11.346	10.6759	10.7435	11.6354	11.0477	10.7135	11.757	11.4406	12.0257	11.0725	10.5738	12.0185	11.8676	10.07	10.5857	11.5839	10.9334	11.708	10.975
MRPS5	11.5021	10.6584	11.0192	10.902	11.2157	10.9925	11.0664	10.9593	10.8508	11.2677	11.0462	11.0338	11.2763	10.7993	11.579	11.052	10.5776	11.105	10.6538	11.2774	11.3072	10.8674	11.0867	11.7392	11.2193	11.5986	11.3709	10.794	10.5079	11.1485	10.9329	10.6887	11.662	10.8409	11.2653	11.7753	11.7531	11.2144	10.4552	11.3162	11.1452	9.89203	11.1941	10.962	12.5126	11.3103	11.4235	11.2537
MTMR14	10.4531	9.4288	9.35881	10.1601	8.27132	10.2406	9.77619	9.58491	9.63646	9.64904	9.37062	10.0501	9.4434	10.982	8.83725	8.47602	9.83911	9.39315	10.5136	9.63536	10.0925	9.92177	8.93805	8.73731	9.52133	8.95137	9.88675	9.88466	9.95229	10.0434	9.50012	9.74435	9.54838	9.39075	9.15391	9.15856	8.7912	9.03359	8.71538	10.6222	8.49185	9.56893	10.0137	10.3975	9.72149	9.82424	9.85158	9.32472
NOL7	11.1512	10.2062	10.9567	10.3698	10.3265	10.7517	10.6763	11.3209	10.6011	10.5138	10.5567	10.3871	11.1975	11.14	11.2665	10.5211	9.90688	10.3315	10.6835	11.5194	10.5605	11.1081	10.9905	10.9751	11.1537	11.0261	10.5424	10.4681	11.0796	10.5176	10.159	9.20755	11.0285	10.4548	11.6732	11.0893	10.2628	8.45216	8.8539	10.0419	10.2493	11.9752	10.555	10.74	10.4414	10.8932	9.85481	10.8879
NUBP1	6.76075	7.45278	9.42333	7.38033	7.44973	7.61574	7.99848	7.53667	7.64537	7.76911	7.00731	7.56163	7.39951	8.25923	7.72199	6.99571	7.66669	7.28235	8.35165	7.42198	7.66654	7.40062	7.89245	7.09445	7.25087	7.76481	7.95635	7.74927	6.98675	7.28808	7.85468	5.12928	7.40105	7.29581	6.57456	6.95012	7.40259	7.31306	6.2555	7.17742	7.47622	8.93	7.91235	7.69815	6.55182	7.79636	6.80993	7.22091
POLR2A	10.6697	11.1006	11.8579	12.2259	10.4015	11.1309	10.6167	10.5372	10.3154	10.7189	11.2868	11.3927	11.3935	12.3006	10.0008	10.8857	10.4633	11.1518	11.4735	10.7879	11.5128	11.3778	11.4445	10.653	11.6512	10.3897	11.0523	10.8088	10.748	11.3621	12.1612	10.295	9.9817	11.647	9.94503	10.5899	10.9144	10.2557	10.5174	11.4625	10.4986	10.3729	11.5967	10.7704	9.87543	9.97417	11.0206	10.7301
PPIA	8.43363	9.85412	8.9737	10.4519	10.0778	9.23702	9.76625	10.5733	9.27116	9.50865	9.64632	9.1915	9.15241	7.31288	8.23558	9.75704	10.2776	10.2062	9.71339	9.38545	9.47867	9.67437	8.68839	10.1208	8.7302	8.61596	9.3378	9.60755	10.266	9.75444	8.53819	9.75909	9.52646	9.51804	8.68485	10.07	9.79381	11.0649	10.0783	9.86394	10.0806	9.86089	9.33392	9.16488	9.7386	9.97417	9.2204	9.23788
PRPF38A	10.9723	10.8514	9.88554	10.6375	10.302	10.691	10.1861	10.4071	10.1084	10.0796	10.2788	10.5549	10.5294	10.6006	11.1883	10.4869	10.3215	10.7421	10.2776	10.2268	10.3328	9.7148	11.0067	10.2188	10.3881	10.4134	10.2179	10.2267	10.7286	10.4046	10.8014	11.0822	10.0356	10.9743	10.2544	10.9927	10.8114	10.6931	10.8215	10.3453	10.6389	10.4942	10.422	10.1107	10.5072	10.7064	10.9527	10.3767
SAP130	10.1989	9.71886	9.7225	9.72289	9.4775	10.1367	10.3279	9.54179	9.70793	10.0671	9.79107	9.87303	10.8361	10.3597	10.0474	9.21805	9.36529	9.96934	9.57056	9.83596	9.79888	9.79505	9.88361	10.5742	10.1495	9.56211	9.73765	10.0155	9.29041	9.94831	9.99635	8.19923	10.0154	9.74317	9.29437	9.58551	10.037	9.42049	8.65299	9.66993	9.73279	8.91794	10.073	9.77926	10.3822	9.85064	10.0385	9.50651
SDHA	9.73534	9.7042	9.79922	10.0187	10.5753	10.1634	10.2469	9.02544	9.88429	9.71973	10.1425	10.1867	9.80637	10.0213	8.85141	11.167	10.3543	9.46546	9.52955	9.96062	9.87891	10.623	9.77793	10.4655	10.2426	11.1755	9.54487	9.9634	9.30415	10.1568	9.3605	10.6615	9.98643	10.2595	10.3341	9.45088	9.20543	9.90483	12.0213	10.2398	11.163	9.67772	10.1678	10.01	9.9368	9.71759	9.90102	9.89671
SF3A3	9.55668	10.9229	10.3633	11.0199	9.91268	10.2501	9.80666	10.2707	10.0804	10.0397	10.2372	9.92466	9.00397	9.83548	9.97519	9.90105	10.2076	10.4907	10.3651	10.5561	10.3109	9.88762	10.7193	10.0444	10.6752	9.64445	10.2834	9.90322	10.6863	10.1912	10.0313	10.4597	9.72291	10.8281	9.84414	10.3913	10.5449	9.92841	10.8443	10.4677	10.5699	10.8538	9.97492	9.8443	10.8306	10.6762	10.2027	10.0315
TBP	9.70274	9.54863	9.82856	9.27771	10.3184	9.29103	9.86987	9.08672	10.7269	9.49009	9.59173	9.9498	10.15	9.29395	9.4566	10.4058	9.8515	9.32481	9.51761	9.23745	9.42522	9.99307	9.07633	10.3834	9.53611	9.47476	9.5815	9.84042	9.31098	9.92032	10.0877	9.19677	9.75099	9.99606	9.47391	10.2016	9.84277	9.80642	9.28065	9.73352	9.35105	9.36809	9.94178	9.46373	10.2407	9.37182	10.4671	9.72719
TLK2	10.1522	10.0207	9.74853	9.80273	10.2687	11.1684	10.5235	9.37983	10.289	9.94756	10.3323	9.9867	10.2777	9.93356	9.70046	9.90313	9.88979	10.3363	9.89037	10.4977	10.8189	9.92177	9.30453	9.93796	10.7845	9.7412	10.4312	10.6457	9.72942	10.1281	9.92379	10.2037	8.96119	10.2275	10.498	8.94971	9.80858	10.2519	10.6203	10.3521	9.96379	9.24491	10.3122	10.1128	10.6784	10.1224	9.89001	10.4786
TMUB2	8.82833	9.16365	7.90123	9.06396	9.21747	9.47269	9.6462	8.28508	9.30008	9.08297	9.14573	9.06682	8.54724	8.71081	8.79552	8.83023	8.67115	8.83678	9.12011	8.45051	9.22084	8.77637	8.82486	7.80271	7.73363	8.47679	9.03389	9.29735	8.84358	9.16887	7.80168	9.57137	8.73027	8.79818	9.43975	8.6139	7.93174	9.6335	9.73391	9.28762	8.64929	8.56312	9.11954	9.47527	9.31845	9.10032	8.97731	8.92255
TRIM39	8.71149	7.95577	7.824	7.28466	7.3512	7.22978	8.06485	8.03859	7.70646	8.22304	7.56788	7.60444	7.45442	8.0082	7.83409	7.55589	8.14088	7.43421	7.18557	7.90117	7.40642	7.94375	8.28623	7.78914	8.59563	7.41193	7.78601	8.25219	8.16802	7.58894	7.64198	8.89026	8.00006	7.66455	8.82381	7.65885	7.28688	7.35553	9.01377	7.55136	7.44617	8.38785	7.91235	7.83756	6.86034	7.92267	7.84323	8.13802
TUBB	13.2658	12.2164	12.8455	12.8872	12.5603	12.3378	11.6039	13.4903	12.6516	12.232	11.7441	11.734	12.0982	12.8075	12.0591	12.4645	12.3331	12.2389	12.4546	12.8707	12.3039	12.3892	12.9482	13.1423	12.3481	12.3671	12.4583	11.6156	11.8781	11.5171	12.2861	11.6071	12.8779	12.5716	12.9991	12.499	12.3778	11.4322	11.4437	12.1662	12.528	13.2656	11.1871	11.475	12.8911	11.8	10.8402	12.4458
USP39	10.0906	8.68898	8.95678	8.66888	8.2094	9.21534	9.64378	9.10659	9.38353	10.3707	8.70877	8.71266	9.36065	8.91136	9.56182	9.35777	8.46062	9.29138	9.28404	8.92873	7.95123	9.68198	8.55926	10.419	9.42934	10.2972	9.63265	9.34339	8.42438	8.8454	9.2891	9.2758	9.43944	9.00882	8.53107	9.49145	9.77461	9.75457	9.21018	8.75916	9.00862	8.68661	8.92979	10.48	10.0636	9.71965	8.40416	9.0754
ZC3H14	8.40786	10.2077	10.0718	9.30234	10.5962	9.55177	9.94028	9.89294	10.0108	9.95209	10.4525	10.4054	10.8585	8.90253	10.0644	9.57639	9.40429	9.95434	9.93142	10.3211	10.4918	9.45876	9.29813	10.0171	8.85331	10.2585	10.008	10.0658	9.75797	10.471	9.80761	9.97652	10.1421	10.5665	8.47594	10.1946	10.1522	10.2575	10.5544	9.64994	10.4389	9.41743	10.4099	10.0546	9.28133	10.0624	11.1034	10.295
ZKSCAN5	6.92315	7.33798	6.70432	6.71658	6.53294	6.70141	7.23611	7.59403	7.17383	7.19771	7.6489	7.6865	7.45055	6.12887	7.15916	6.75956	7.01981	7.36028	7.36938	7.86276	7.86022	6.84499	7.164	6.95582	7.57092	6.7343	7.62132	7.39446	7.21723	7.57592	7.09043	8.3626	7.16772	7.36807	7.58796	6.25908	6.89482	7.43671	8.64079	7.55919	7.31958	7.36282	7.55735	7.14995	6.33914	7.0766	8.02115	7.58248
ZNF143	8.9344	9.30647	9.06137	8.58105	8.61173	8.96102	9.23695	8.92834	8.65213	8.9077	8.66491	9.34465	8.73941	9.27759	8.66434	7.6279	8.06377	8.87977	8.77396	9.114	8.77403	8.65985	8.73471	8.91624	8.82953	9.2031	9.18242	9.19564	8.33793	8.80145	9.06453	7.35729	9.27132	8.75389	8.24484	9.03064	9.44286	8.94848	7.26987	8.52368	8.34243	8.70075	8.92979	9.01022	9.38148	8.86152	9.72086	8.29006
ZNF346	5.99005	8.23194	7.66647	7.10035	7.87455	6.46041	7.06663	6.45418	6.61765	7.46164	8.18755	7.5397	6.10413	7.18428	6.29884	7.05658	8.41359	6.36142	7.2447	7.60192	7.08895	7.3394	7.9943	5.76075	7.3875	6.53278	6.81237	6.6279	7.34687	7.84856	8.50541	8.23132	7.03518	7.66455	7.03749	6.23189	7.65206	7.85624	7.93151	7.25654	7.47622	6.01235	7.22419	6.72178	6.55182	7.58796	8.96538	6.86034
NEG_A	2	2.32193	3.58496	3.16993	3.70044	3.58496	3.80735	2.80735	4.08746	3.16993	4.80735	2.80735	4.64386	4.08746	3.58496	3.16993	3	3.80735	4.70044	4	3.80735	4.39232	3.80735	2.80735	2.32193	2	3.80735	4.16993	3.70044	3.58496	2.58496	4.90689	4.39232	2.32193	2.58496	2.58496	3.45943	2.80735	4.39232	4.52356	2.80735	3.45943	3.16993	4.08746	4.58496	3.90689	2.80735	4.75489
NEG_B	3.32193	2.58496	4.08746	3.16993	4.64386	4.39232	4	3.45943	3.32193	1	4.39232	3	4.85798	4.32193	4.08746	2.80735	3.16993	4.75489	3.70044	3.58496	3.45943	3.90689	4.58496	3	2.58496	2.58496	4.24793	3.45943	4.08746	2.32193	3.16993	4.24793	4.24793	2.58496	2	3.16993	4.08746	3.16993	4.08746	4.16993	3.16993	3.58496	2.58496	4.08746	4	3.45943	2.58496	4.45943
NEG_C	3	3.16993	3.58496	2.32193	5.80735	4.75489	4.70044	4.24793	2.80735	3.58496	4.52356	3.70044	4	4.52356	4.39232	2.58496	3.45943	4.45943	5.16993	4.24793	4.90689	4.32193	4.70044	3.32193	1.58496	2	4.64386	4.08746	4.58496	3.45943	3	4.32193	4.32193	2.80735	3.16993	2.58496	4.08746	4.24793	3.80735	4.39232	3.45943	4	2.80735	4.75489	3.90689	3.70044	3.32193	5.04439
NEG_D	2.80735	2.58496	3	2	4.16993	3.70044	4.16993	2.32193	3	2.58496	4.08746	2.80735	3	3.32193	4.08746	2.32193	2	3.58496	4.16993	3.70044	3.90689	3.58496	3	1.58496	1	2	4.16993	3.45943	2	3	2.32193	3.80735	4.52356	1	2.32193	2.58496	3.90689	2.32193	3.58496	3.45943	2	2.32193	2	3	3.58496	2.80735	2.32193	3.32193
NEG_E	3.58496	3.16993	4.70044	3.58496	4.52356	4.08746	3.45943	3	4	2.32193	4.90689	4	5.08746	4.75489	4.52356	3.45943	3.16993	4.39232	4	4.16993	4.32193	4.16993	4.24793	3.32193	3.32193	2.80735	3.90689	5.24793	3.90689	2.58496	3.32193	5.12928	3.90689	3	2.58496	3.90689	4.08746	3.45943	5.04439	4.80735	3.70044	4	2.32193	4.64386	4.9542	2.58496	3.16993	4.52356
NEG_F	3.58496	2.80735	4.39232	3.58496	5.04439	4.9542	4.85798	2.80735	4.16993	2.80735	4.45943	3	4.80735	4.90689	4.58496	2.80735	2.32193	4.16993	4.58496	4.52356	4.45943	5.12928	4.16993	3.45943	2.32193	2.80735	5	4.85798	4.24793	3.16993	3.32193	4.75489	4.70044	3.16993	3.70044	3.90689	4.08746	3.16993	4.58496	4.52356	3.70044	3.90689	3	4.52356	5.08746	3.16993	1.58496	4.75489
NEG_G	2.32193	1	3.16993	2	3.16993	3	3.70044	1	2.80735	2.32193	3.58496	1	2	2.80735	2.32193	1	3	2.80735	2.58496	1.58496	2.32193	2.32193	3.32193	2	1	1	2.58496	3.32193	3.32193	2.58496	1.58496	2.32193	2.80735	1.58496	1.58496	1.58496	3	2	1.58496	3.16993	2.32193	3.32193	1.58496	2.80735	1.58496	2.58496	1	4.32193
NEG_H	2	1	2.80735	2.58496	4.52356	3.70044	4.24793	2.80735	3.32193	2.58496	3.70044	1	3.58496	2.58496	3.16993	1.58496	3.16993	3.45943	4.16993	3.32193	3.90689	3.16993	4.24793	2.58496	1	1	3.80735	3	4	2	2	4.08746	4.32193	2	2.32193	2.32193	3.16993	3.32193	3.58496	3.45943	2.58496	3.32193	1	4	3.45943	4	2	4.45943
POS_A	13.647	13.6369	14.8892	14.5291	14.9505	14.2808	15.1178	14.1994	14.626	14.0732	16.0034	14.2628	15.6201	15.6383	14.123	14.3396	14.127	14.5657	15.3554	15.3548	14.9562	15.5281	15.177	14.2803	14.3817	13.7965	15.0598	15.9022	15.1838	14.3533	13.7503	16.0589	14.4122	13.9482	13.9403	14.5742	14.6556	13.919	16.2534	15.4245	13.5981	14.4165	13.6688	15.3628	15.2662	14.0365	13.4956	15.4248
POS_B	12.1627	12.1805	13.3004	12.8948	13.3647	12.6569	13.4954	12.6878	13.0627	12.514	14.3224	12.6924	13.9192	14.0727	12.5495	12.6959	12.5807	13.0032	13.7377	13.8367	13.3841	13.8329	13.6203	12.7239	12.7252	12.2345	13.4126	14.2771	13.6475	12.7616	12.23	14.3695	13.0142	12.3995	12.4504	12.9366	13.0875	12.4354	14.4781	13.9012	12.0908	12.9075	12.1033	13.6676	13.7652	12.4732	12.0512	13.8007
POS_C	10.4284	10.4284	11.4247	11.1408	11.5613	10.8234	11.7009	10.9701	11.3146	10.7773	12.4861	10.9873	12.1013	12.1731	10.7389	11.0293	10.8154	11.1338	11.9337	11.9451	11.5309	12.0647	11.7138	10.9873	10.9823	10.4747	11.6312	12.4689	11.7964	11.0553	10.5236	12.5539	11.1447	10.6466	10.733	11.2318	11.327	10.6786	12.6902	12.0577	10.4136	11.1485	10.3509	11.8317	11.9516	10.817	10.3253	12.0165
POS_D	8.11894	7.97728	9.22159	8.89178	9.20212	8.43463	9.32867	8.46761	9.04985	8.46352	10.1523	8.5157	9.82814	9.87191	8.67596	8.62936	8.36194	8.8857	9.63662	9.76984	9.26679	9.62753	9.55075	8.56605	8.61471	8.03342	9.2738	10.1033	9.47978	8.58871	8.03342	10.1836	8.93664	8.15987	8.2854	8.73132	8.9571	8.29002	10.255	9.7879	8.01681	8.74819	7.93664	9.51964	9.53138	8.5812	7.9542	9.69697
POS_E	5.78136	5.16993	6.6865	5.93074	7.11894	6.49185	6.88264	5.75489	6.24793	5.75489	7.6865	5.9542	7.46761	7.30378	6.16993	5.93074	6.04439	6.44294	7.30378	7.11894	6.70044	7.17991	7.01123	5.88264	5.93074	5.49185	7.11894	7.69349	6.89482	5.90689	5.32193	7.63662	6.37504	5.67243	5.61471	6.35755	6.18982	5.67243	7.8009	7.20945	5.2854	6.12928	5.39232	7.24793	7.11894	5.61471	5.55459	7.33985
POS_F	4.16993	4.80735	6.16993	5.16993	6.24793	5.52356	6.42626	5.49185	5.61471	4.85798	6.84549	4.90689	6.87036	6.59991	5.49185	5.58496	4.75489	5.58496	6.40939	6.16993	5.97728	6.44294	6.02237	5.16993	5.08746	4.16993	6.39232	6.90689	6.06609	5.24793	4.24793	7.08746	5.32193	4.32193	4.52356	5.35755	5.72792	4.85798	7.21917	6.52356	4.52356	5.45943	4.52356	6.12928	6.40939	4.58496	4.08746	6.24793
