# Supplementary material for: Immune cell profiling of the cerebrospinal fluid enables the characterization of the brain metastasis microenvironment
Source: Nat Commun. 2021 Mar 8;12:1503. doi: 10.1038/s41467-021-21789-x (PMC7940606; doi:10.1038/s41467-021-21789-x)
Supplement: Supplementary file 6 — Supplementary Data 3 [file 41467_2021_21789_MOESM6_ESM.xlsx]

## Sheet:  
Sample ID	RUN	Cancer type	IFNgamma signature	Cyt lymphocytes	DC	Naïve Tcells	Neutrophil	Bcells	Treg	TAM	Immune cluster
P1	RUN4	BrM:BRCA	0.442801	0.568031	0	0.473771	0.377432	0.615941	0.482226	0.345047	intermediate
P10	RUN5	BrM:LUSC	0.548268	0.633998	0.718114	0.494383	0.619525	0.430325	0.64287	0.481036	high
P11	RUN5	BrM:SCLC	0.692024	0.823975	0.244148	0.574067	0.620724	0.278696	0.554139	0.666308	intermediate
P12	RUN1	BrM:SKCM	0.26601	0.294416	0.224197	0.272404	0.320804	0.141846	0.274913	0.471108	low
P13	RUN5	BrM:BRCA	0.376963	0.268836	0.0678539	0.17138	0.558335	0.0532168	0.269948	0.333021	low
P14	RUN5	BrM:HNSC	0.111968	0	0.0426367	0	0.107805	0	0	0.0710329	low
P15	RUN5	BrM:URO	0.5643	0.312338	0.113178	0.169781	0.595667	0.108599	0.277782	0.168603	low
P16	RUN5	BrM:LUAD	0.396571	0.410738	0.00698776	0.19663	0.536749	0.155774	0.446989	0.568655	low
P17	RUN5	BrM:BRCA	0.360845	0.425631	0.148669	0.2822	0.353517	0.472454	0.503178	0.77446	intermediate
P18	RUN5	BrM:BRCA	0.29174	0.378086	0.0517934	0.265321	0.553484	0.244239	0.350034	0.423831	low
P19	RUN5	BrM:LUAD	0	0.120889	0.0489099	0.0600206	0.247899	0.179919	0.0836754	0.0627327	low
P2	RUN4	BrM:LUAD	0.675776	0.590122	0.100013	0.542673	0.647934	0.290094	0.649548	0.613092	intermediate
P21	RUN2	BrM:LUAD	0.648618	0.756239	0.309509	0.763619	0.44136	0.716849	0.623691	0.502418	intermediate
P22	RUN2	BrM:LUAD	0.850959	0.888638	0.896134	0.924287	0.638759	0.919733	0.831842	0.732993	high
P23	RUN2	BrM:LUAD	0.735388	0.491593	0.364517	0.488378	0.530762	0.313997	0.646231	0.677094	intermediate
P24	RUN2	BrM:LUAD	0.68373	0.698483	0.410978	0.632509	0.793571	0.534082	0.755666	0.819099	high
P25	RUN2	BrM:LUAD	0.695543	0.557359	0.500804	0.496299	0.422111	0.527796	0.522603	0.404255	intermediate
P26	RUN2	BrM:ESCA	0.23067	0.581008	0.355748	0.430229	0.263092	0.769578	0.395683	0.295465	intermediate
P27	RUN2	BrM:LUAD	0.51639	0.45975	0.34707	0.346511	0.427512	0.487877	0.474913	0.582741	intermediate
P28	RUN2	BrM:LUAD	0.448989	0.508617	0.254497	0.347992	0.18779	0.302226	0.467346	0.366882	low
P29	RUN2	BrM:LUSC	0.701595	0.849378	0.388081	0.803032	0.625007	0.73873	0.761931	0.72677	high
P3	RUN4	BrM:LUAD	1	0.984048	0.603116	0.67117	0.608046	0.565091	0.729004	0.390445	high
P30	RUN2	BrM:LUAD	0.796733	0.919591	0.976156	1	1	1	1	1	high
P31	RUN2	BrM:LUAD	0.670627	0.753898	0.463519	0.66477	0.791125	0.461535	0.772011	0.908378	high
P33	RUN3	BrM:LUSC	0.382336	0.609993	0.386433	0.471683	0.540687	0.569722	0.478807	0.577602	intermediate
P34	RUN3	BrM:LUAD	0.995069	1	0.528622	0.936953	0.503827	0.890178	0.781194	0.67888	high
P35	RUN3	BrM:SCLC	0.580871	0.885172	1	0.82634	0.619972	0.764735	0.672768	0.309142	high
P36	RUN3	BrM:BRCA	0.424222	0.502219	0.364175	0.375755	0.165968	0.408328	0.396795	0.332367	low
P37	RUN3	BrM:SKCM	0.719121	0.903002	0.914437	0.793334	0.831554	0.731391	0.819073	0.686062	high
P38	RUN3	BrM:BRCA	0.364009	0.401108	0.336412	0.257173	0.741343	0.291421	0.444008	0.331196	low
P39	RUN3	BrM:BRCA	0.0628531	0.347632	0.319364	0.308343	0.192736	0.335507	0.127356	0	low
P4	RUN4	BrM:LUAD	0.492707	0.588721	0.236069	0.415917	0.382736	0.332578	0.525544	0.595384	intermediate
P40	RUN3	BrM:LUAD	0.750236	0.7594	0.587332	0.620307	0.828212	0.482589	0.651898	0.42224	high
P41	RUN3	BrM:BRCA	0.26477	0.471562	0.357177	0.315632	0	0.291421	0.23505	0.113845	low
P42	RUN3	BrM:SKCM	0.679176	0.727326	0.311348	0.63488	0.268361	0.506613	0.569379	0.358128	intermediate
P43	RUN3	BrM:LUAD	0.598068	0.781265	0.481777	0.923604	0.559945	0.662792	0.770265	0.72302	high
P44	RUN3	BrM:BRCA	0.586846	0.590105	0.278743	0.487697	0.403384	0.386305	0.52878	0.585134	intermediate
P45	RUN2	BrM:LUAD	0.261458	0.325363	0.355748	0.282858	0.227146	0.384768	0.235128	0.0497346	low
P46	RUN4	BrM:LUAD	0.293365	0.402823	0.145978	0.199818	0.547282	0.294303	0.223411	0.375035	low
P47	RUN4	BrM:LUAD	0.588726	0.675905	0.192772	0.464071	0.385057	0.29766	0.596874	0.69283	intermediate
P48	RUN4	BrM:LUAD	0.334284	0.429573	0.149248	0.219946	0.692015	0.660366	0.349906	0.412792	low
P49	RUN4	BrM:SKCM	0.781049	0.728375	0.31941	0.484211	0.466152	0.788712	0.589464	0.791127	intermediate
P5	RUN4	BrM:LUAD	0.398197	0.48908	0.414341	0.438798	0.306188	0.226147	0.346006	0.130726	low
P50	RUN4	BrM:LUAD	0.666831	0.669262	0.388936	0.667394	0.558239	0.59752	0.576281	0.503311	intermediate
P6_2	RUN4	BrM:LUAD	0.37051	0.699462	0.31235	0.663874	0.429778	0.60417	0.646388	0.753873	intermediate
P7	RUN1	BrM:LUAD	0.540154	0.555757	0.323193	0.294753	0.38282	0.230939	0.577923	0.483867	intermediate
P8	RUN5	BrM:SKCM	0.877144	0.766372	0.240229	0.644739	0.429516	0.671358	0.580149	0.538242	intermediate
P9	RUN1	BrM:ESCA	0.320483	0.428278	0.260656	0.268268	0.401986	0.26287	0.341117	0.429961	low
