# Supplementary material for: Immune cell profiling of the cerebrospinal fluid enables the characterization of the brain metastasis microenvironment
Source: Nat Commun. 2021 Mar 8;12:1503. doi: 10.1038/s41467-021-21789-x (PMC7940606; doi:10.1038/s41467-021-21789-x)
Supplement: Supplementary file 8 — Supplementary Data 5 [file 41467_2021_21789_MOESM8_ESM.xlsx]

## Sheet:  
Sample ID	log2 CD8 DENSITY (CELLS-mm2)	CD8 DENSITY (CELLS-mm2)	CELLS IN AREA STROMA	TOTAL AREA STROMA	CD8+ CELLS STROMA
P28	9.28794	625.098	0.000625098	8934605	5585
P6	8.85942	464.463	0.000464463	1836529875	853
P42	8.81095	449.117	0.000449117	12936499	5810
P47	8.74303	428.463	0.000428463	7944670	3404
P3	8.74035	427.67	0.00042767	8.2704e+06	3537
P34	8.24782	303.978	0.000303978	11326486	3443
P22	7.57804	191.081	0.000191081	5.41656e+06	1035
P8	7.39584	168.411	0.000168411	14025247	2362
P21	7.33937	161.947	0.000161947	31139912	5043
P11	7.26636	153.954	0.000153954	5728978	882
P12	6.98362	126.555	0.000126555	242029392	30630
P46	6.90227	119.617	0.000119617	11570294	1384
P15	6.87448	117.334	0.000117334	9698769	1138
P29	6.62349	98.5984	9.85984e-05	8803390	868
P36	6.57637	95.4301	9.54301e-05	63522932	6062
P40	6.53762	92.9011	9.29011e-05	16490649	1532
P30	6.46955	88.6196	8.86196e-05	25107326	2225
P49	6.28615	78.0403	7.80403e-05	3.83136e+06	299
P43	6.14221	70.6301	7.06301e-05	6937549	490
P1	6.0767	67.4944	6.74944e-05	4578160	309
P2	5.92148	60.6097	6.06097e-05	14750125	894
P13	5.84691	57.5567	5.75567e-05	10250768	590
P24	5.81612	56.3414	5.63414e-05	13151959	741
P7	5.51535	45.7388	4.57388e-05	5.05042e+06	231
P48	5.25316	38.138	3.8138e-05	14631065	558
P9	5.21423	37.1227	3.71227e-05	20499606	761
P33	5.02454	32.549	3.2549e-05	19232570	626
P41	4.82935	28.4302	2.84302e-05	13647473	388
P35	4.71016	26.1758	2.61758e-05	9283371	243
P25	4.64762	25.0652	2.50652e-05	6582823	165
P23	4.60767	24.3807	2.43807e-05	13904432	339
P38	4.33605	20.1967	2.01967e-05	32827142	663
P5	4.08728	16.9979	1.69979e-05	8118655	138
P26	3.79656	13.8957	1.38957e-05	33751532	469
P10	3.58254	11.9799	1.19799e-05	7596059	91
P31	3.5569	11.7689	1.17689e-05	1.95431e+06	23
P14	3.54237	11.6509	1.16509e-05	7.55306e+06	88
P4	2.79045	6.91844	6.91844e-06	4.76986e+06	33
P18	2.57284	5.94978	5.94978e-06	10420560	62
P27	2.56751	5.92785	5.92785e-06	12314742	73
P39	2.50274	5.66763	5.66763e-06	11821529	67
P45	2.43965	5.42512	5.42512e-06	5898490	32
