# Supplementary material for: Immune cell profiling of the cerebrospinal fluid enables the characterization of the brain metastasis microenvironment
Source: Nat Commun. 2021 Mar 8;12:1503. doi: 10.1038/s41467-021-21789-x (PMC7940606; doi:10.1038/s41467-021-21789-x)
Supplement: Supplementary file 9 — Supplementary Data 6 [file 41467_2021_21789_MOESM9_ESM.xlsx]

## Sheet:  
Sample ID	Sample type	Neutrophils (inside CD45)	Neutrophils (inside alive)	Bcells (inside CD45)	Bcells (inside alive)	DC (inside CD45)	DC (inside alive)	NK (inside CD45)	NK (inside alive)	TAMs (inside CD45)	TAMs (inside alive)	Tcells (inside CD45)	Tcells (inside alive)	CD4 (inside CD45)	CD4 (inside alive)	CD8 (inside CD45)	CD8 (inside alive)	CD8/CD4 ratio	Treg (inside CD45)	T naïve (inside CD45)
P1	TUMOR_CD45	14.586	0.760864	15.2295	0.794432	11.2255	0.585567	12.2265	0.637783	28.171	1.46951	27.5	1.43451	16.775	0.875051	14.9875	0.781808	0.893443	1.33	1.4852
P10	TUMOR_CD45	61.7344	4.22051	17.808	1.21745	9.6672	0.660904	8.904	0.608727	12.296	0.840623	14.4	0.984465	9.072	0.620213	8.0208	0.548347	0.884127	7.58	1.97505
P13	TUMOR_CD45	1.06586	0.223746	8.0282	1.68528	2.0824	0.437138	0.59732	0.12539	15.5358	3.26128	71.3	14.9673	36.9334	7.75307	30.2312	6.34614	0.818533	0.21	0.8338
P14	TUMOR_CD45	0.83657	0.0987153	11.3886	1.34385	37.1887	4.38827	3.66966	0.43302	49.7724	5.87314	28.7	3.3866	12.341	1.45624	12.4271	1.4664	1.00698	1.45	0.75828
P17	TUMOR_CD45	6.43607	0.605711	13.3678	1.25807	9.0871	0.855205	7.8104	0.735052	22.1545	2.085	24.5	2.30574	8.281	0.779341	15.827	1.48951	1.91124	0.16	1.8788
P18	TUMOR_CD45	10.8395	0.218975	36.6415	0.740217	1.0374	0.0209571	2.3541	0.0475566	18.8195	0.380184	33.3	0.672713	13.4865	0.272449	18.8811	0.381428	1.4	1.52	6.8544
P19	TUMOR_CD45	26.159	1.36288	20.9272	1.09031	9.9687	0.519369	1.33623	0.0696176	23.6138	1.23028	28.9	1.50569	15.9239	0.829635	10.9531	0.570657	0.68784	1.25	0.348
P3	TUMOR_CD45	33.327	18.0174	34.524	18.6645	2.0538	1.11034	12.6	6.81187	6.741	3.64435	36.7	19.8409	14.68	7.93637	20.6621	11.1704	1.4075	0.53	0.17864
P5	TUMOR_CD45	10.3472	2.64569	11.3216	2.89484	10.44	2.66942	13.3632	3.41686	20.3232	5.19648	52.3	13.3727	33.472	8.55852	27.9282	7.14101	0.834375	5.82	4.14477
P6	TUMOR_CD45	8.624	0.6544	9.212	0.699019	11.956	0.907237	2.3177	0.17587	20.237	1.53561	50.4	3.82442	37.7496	2.86449	15.4224	1.17027	0.408545	2.1	0.54029
P7	TUMOR_CD45	2.97438	0.248956	11.0843	0.927756	30.8021	2.57814	10.026	0.839176	38.0988	3.18887	41.4	3.46518	21.114	1.76724	16.974	1.42072	0.803922	2.82	3.71723
P8	TUMOR_CD45	3.75858	0.30094	8.0199	0.642134	11.6907	0.936046	4.3092	0.345027	22.3839	1.79223	58.4	4.67595	36.2664	2.90376	40.7048	3.25914	1.12238	3.75	3.40371
P9	TUMOR_CD45	47.2884	5.1268	75.831	8.22126	7.35702	0.797616	0.95142	0.103149	29.5788	3.2068	5.66	0.613632	3.6507	0.395793	3.6507	0.395793	0.831008	1.2	1.3936
P20	TUMOR	1.30816	0.939259	21.7728	15.6329	6.64832	4.77349	2.44608	1.75629	6.41536	4.60623	9.74	6.99332	5.4544	3.91626	4.88948	3.51065	0.896429	0.7	0.89999
P49	TUMOR	1.20384	0.334668	33.9768	9.44555	9.2664	2.57606	5.27472	1.46637	14.256	3.96317	20.3	5.6434	11.6116	3.22802	12.2409	3.40297	1.0542	1.2	1.48385
P13	CSF	0.6811	0.205011	23.4215	7.04987	36.6265	11.0246	0.34055	0.102506	15.29	4.60229	28.8	8.6688	18.6336	5.60871	13.2192	3.97898	0.709428	9.64	1.52254
P14	CSF	1.40896	0.657984	49.3136	23.0295	19.7136	9.20625	1.40896	0.657984	25.3968	11.8603	39.4	18.3998	23.9158	11.1687	22.4974	10.5063	0.940692	2.34	1.4036
P17	CSF	1.14582	0.485828	42.5106	18.0245	20.679	8.7679	1.14582	0.485828	12.6108	5.34698	31	13.144	17.236	7.30806	17.236	7.30806	1	11.9	8.988
P18	CSF	0	0	19.4436	3.32486	5.544	0.948024	4.8708	0.832907	9.7416	1.66581	57.6	9.8496	31.9104	5.45668	30.528	5.22029	0.956679	8.23	3.7944
P19	CSF	0	0	68.3442	26.996	13.3333	5.26665	0	0	0	0	8.33	3.29035	4.998	1.97421	3.332	1.31614	0.666667	18.6	6.78
P20	CSF	0.86254	0.42782	45.9452	22.7888	29.2068	14.4866	7.29316	3.61741	12.0414	5.97253	12	5.952	10.716	5.31514	3	1.488	0.279955	11.7	3.8831
P49	CSF	0.063827	0.0594229	3.26825	3.04274	1.8456	1.71825	1.86867	1.73973	2.33776	2.17645	92.2	85.8382	79.8452	74.3359	24.7096	23.0046	0.309469	3.62	3.6518
P5	CSF	1.0109	0.300237	50.4531	14.9846	32.3488	9.60759	2.0218	0.600475	9.08891	2.69941	8.08	2.39976	7.07	2.09979	5.05	1.49985	0.714286	16.7	2.56564
