# Supplementary material for: Immune cell profiling of the cerebrospinal fluid enables the characterization of the brain metastasis microenvironment
Source: Nat Commun. 2021 Mar 8;12:1503. doi: 10.1038/s41467-021-21789-x (PMC7940606; doi:10.1038/s41467-021-21789-x)
Supplement: Supplementary file 10 — Supplementary Data 7 [file 41467_2021_21789_MOESM10_ESM.xlsx]

## Sheet:  
Patient ID	Sample type	Cell ID	cluster_cell_class	G2M Score	Cell Phase	S Score	Cell clustering group	log10_nCount_RNA	nCount_RNA	nFeature_RNA	percent MT genes	Sample preservation
P1	TUMOR	AAACCTGAGACGCACA_1	Microglia	-0.0818578	G1	-0.0431993	all	3.14829	1407	790	1.13717	FRESH
P1	TUMOR	AAACCTGCAAACTGTC_1	Microglia	-0.0661657	G1	-0.0493444	all	3.29092	1954	1040	0.972364	FRESH
P1	TUMOR	AAACCTGCAAGCCATT_1	Microglia	-0.0320741	G1	-0.0409651	all	3.15685	1435	816	1.0453	FRESH
P1	TUMOR	AAACCTGCACATCCGG_1	TAM	-0.0202751	G1	-0.0317619	all	3.20548	1605	620	5.10903	FRESH
P1	TUMOR	AAACCTGCAGTCACTA_1	Bcells2	-0.021096	G1	-0.0159231	all	3.64816	4448	398	0.0899281	FRESH
P1	TUMOR	AAACCTGGTAAGTTCC_1	CAFs	-0.131534	G1	-0.129165	all	3.09934	1257	616	0.477327	FRESH
P1	TUMOR	AAACCTGGTCCGCTGA_1	Microglia	-0.0273902	G1	-0.0251286	all	2.83948	691	451	4.19682	FRESH
P1	TUMOR	AAACCTGGTGGCTCCA_1	Microglia	-0.00133647	G1	-0.0260493	all	3.12254	1326	738	3.39367	FRESH
P1	TUMOR	AAACCTGGTTCTGAAC_1	TAM	0.0376785	G2M	-0.0480768	all	2.72181	527	406	0	FRESH
P1	TUMOR	AAACGGGAGCTCCTCT_1	Microglia	0.00862735	G2M	-0.0244514	all	3.02898	1069	568	2.24509	FRESH
P1	TUMOR	AAACGGGCATATACGC_1	CAFs	-0.128176	G1	-0.142464	all	3.23779	1729	831	3.64372	FRESH
P1	TUMOR	AAACGGGGTAGGCATG_1	CAFs	-0.0628379	G1	-0.0560686	all	3.20194	1592	722	3.64322	FRESH
P1	TUMOR	AAACGGGGTCCATCCT_1	Microglia	-0.0360829	G1	-0.0228298	all	3.19921	1582	652	0.252845	FRESH
P1	TUMOR	AAACGGGGTCGAGATG_1	Microglia	-0.0228821	G1	-0.0269906	all	2.74586	557	321	5.386	FRESH
P1	TUMOR	AAACGGGTCAGTCAGT_1	Microglia	-0.0110451	S	0.0929177	all	3.21854	1654	847	0.302297	FRESH
P1	TUMOR	AAACGGGTCCGCGCAA_1	Microglia	-0.00433677	G1	-0.0221262	all	3.45163	2829	996	1.09579	FRESH
P1	TUMOR	AAAGATGCACATCCAA_1	Microglia	-0.0304903	G1	-0.0204694	all	2.73078	538	323	4.46097	FRESH
P1	TUMOR	AAAGATGCACTTACGA_1	Bcells2	-0.00947866	G1	-0.00218973	all	3.79644	6258	331	0.543305	FRESH
P1	TUMOR	AAAGATGGTATCTGCA_1	Microglia	-0.0423481	G1	-0.0311127	all	2.91275	818	551	0.122249	FRESH
P1	TUMOR	AAAGATGGTCTAGCGC_1	Microglia	-0.0739046	G1	-0.0299491	all	3.26293	1832	869	3.27511	FRESH
P1	TUMOR	AAAGATGGTGCAACGA_1	Microglia	-0.0401485	G1	-0.017759	all	2.91328	819	499	3.7851	FRESH
P1	TUMOR	AAAGATGGTTCCCGAG_1	Microglia	-0.0345716	G1	-0.0380605	all	3.15746	1437	761	5.35839	FRESH
P1	TUMOR	AAAGATGTCCACGTTC_1	TAM	-0.0427237	S	0	all	2.78604	611	306	4.90998	FRESH
P1	TUMOR	AAAGATGTCCGAACGC_1	Microglia	-0.0331527	G1	-0.0205304	all	2.72673	533	415	5.06567	FRESH
P1	TUMOR	AAAGATGTCCTTAATC_1	TAM	-0.00968546	S	0	all	3.10823	1283	409	0.545596	FRESH
P1	TUMOR	AAAGATGTCGTAGGTT_1	Microglia	0.00633028	G2M	-0.0166314	all	3.24576	1761	806	1.81715	FRESH
P1	TUMOR	AAAGATGTCTGAGGGA_1	Bcells2	-0.0102038	G1	-0.015367	all	3.68726	4867	284	1.39716	FRESH
P1	TUMOR	AAAGCAAAGGTAGCTG_1	Bcells2	-0.00473384	G1	-0.00325723	all	3.50338	3187	201	0.313775	FRESH
P1	TUMOR	AAAGCAACACCCTATC_1	TAM	-0.0826658	G1	-0.0396092	all	3.30492	2018	1000	3.41923	FRESH
P1	TUMOR	AAAGCAACACGAAACG_1	Microglia	-0.0286385	G1	-0.0131369	all	2.78176	605	333	0.661157	FRESH
P1	TUMOR	AAAGCAAGTCCATCCT_1	Bcells2	-0.010691	G1	-0.005368	all	3.65312	4499	216	0.355635	FRESH
P1	TUMOR	AAAGCAATCCTAGGGC_1	Microglia	-0.0301087	G1	-0.020717	all	2.71433	518	323	7.91506	FRESH
P1	TUMOR	AAAGCAATCGAATGCT_1	Bcells2	-0.000341902	G1	-0.0191954	all	3.77503	5957	480	0.218231	FRESH
P1	TUMOR	AAAGCAATCGTAGATC_1	Bcells2	-0.0327668	G1	-0.030998	all	3.58467	3843	543	4.13739	FRESH
P1	TUMOR	AAAGTAGAGATGCGAC_1	Bcells2	-0.0205679	G1	-0.0172228	all	3.65686	4538	321	0.242398	FRESH
P1	TUMOR	AAAGTAGAGATGGGTC_1	Bcells2	-0.0129045	G1	-0.00799134	all	3.65868	4557	303	0.197498	FRESH
P1	TUMOR	AAAGTAGAGGCTCATT_1	TAM	-0.0690403	G1	-0.0530451	all	3.33082	2142	929	4.155	FRESH
P1	TUMOR	AAAGTAGCACAGCCCA_1	TAM	0.029082	G2M	-0.0384205	all	3.26505	1841	751	3.09614	FRESH
P1	TUMOR	AAAGTAGCAGCTATTG_1	Bcells2	-0.0310904	G1	-0.0256826	all	3.75066	5632	398	0.887784	FRESH
P1	TUMOR	AAAGTAGCAGGCTCAC_1	TAM	-0.0496754	G1	-0.0426811	all	3.19535	1568	735	8.29082	FRESH
P1	TUMOR	AAAGTAGCAGTAACGG_1	Bcells2	-0.00637452	G1	-0.0141958	all	4.25343	17924	1000	0.256639	FRESH
P1	TUMOR	AAAGTAGGTAACGACG_1	Microglia	-0.0524502	G1	-0.0328099	all	3.21722	1649	843	2.1225	FRESH
P1	TUMOR	AAAGTAGGTCTCACCT_1	TAM	0.0117325	G2M	-0.0328607	all	3.21564	1643	797	5.72124	FRESH
P1	TUMOR	AAAGTAGGTGCTCTTC_1	Neutrophil	-0.0314426	G1	-0.0126776	all	2.82802	673	355	7.13224	FRESH
P1	TUMOR	AAAGTAGTCATAACCG_1	TAM	0.024715	S	0.15217	all	2.70243	504	397	3.57143	FRESH
P1	TUMOR	AAAGTAGTCCACTGGG_1	Bcells2	-0.0268132	G1	-0.00723404	all	3.73014	5372	320	0.11169	FRESH
P1	TUMOR	AAAGTAGTCTGTTGAG_1	TAM	-0.0452066	G1	-0.0472883	all	2.74429	555	325	4.86486	FRESH
P1	TUMOR	AAATGCCAGAAAGTGG_1	Microglia	-0.0573352	S	0.113092	all	2.97174	937	575	6.61686	FRESH
P1	TUMOR	AAATGCCAGGGCTTGA_1	Microglia	-0.0214849	G1	-0.0616785	all	3.1014	1263	633	4.75059	FRESH
P1	TUMOR	AAATGCCCACGGCCAT_1	TAM	-0.0482625	G1	-0.04147	all	3.19005	1549	693	6.90768	FRESH
P1	TUMOR	AAATGCCCATTGGGCC_1	CAFs	0.176779	G2M	-0.0453363	all	3.35334	2256	940	4.87589	FRESH
P1	TUMOR	AAATGCCGTACCGTAT_1	Bcells2	-0.0250233	G1	-0.0187484	all	3.5904	3894	394	0.333847	FRESH
P1	TUMOR	AAATGCCGTATCGCAT_1	Bcells2	-0.0216822	G1	-0.0228934	all	3.72493	5308	324	0.075358	FRESH
P1	TUMOR	AAATGCCGTCACCCAG_1	Bcells2	0.000107178	G2M	-0.0125942	all	3.69923	5003	533	0.279832	FRESH
P1	TUMOR	AAATGCCGTCCAGTTA_1	Microglia	0.0141877	S	0.112292	all	3.03543	1085	626	1.10599	FRESH
P1	TUMOR	AAATGCCGTGGTGTAG_1	Microglia	-0.0256643	G1	-0.0132726	all	2.92012	832	374	6.61058	FRESH
P1	TUMOR	AAATGCCTCAAGAAGT_1	Bcells2	-0.0123277	G1	-0.0178705	all	3.37511	2372	144	0.252951	FRESH
P1	TUMOR	AACACGTAGCCCTAAT_1	TAM	-0.0307081	G1	-0.0190165	all	2.82802	673	374	4.16048	FRESH
P1	TUMOR	AACACGTAGGCCATAG_1	Microglia	0.00322296	G2M	-0.00856464	all	3.41664	2610	924	0.344828	FRESH
P1	TUMOR	AACACGTAGGTAGCCA_1	Bcells2	0.00114135	G2M	-0.00693842	all	3.86782	7376	401	0.230477	FRESH
P1	TUMOR	AACACGTAGTTTCCTT_1	Microglia	-0.056367	G1	-0.0264441	all	3.04415	1107	558	7.49774	FRESH
P1	TUMOR	AACACGTCAATCAGAA_1	TAM	-0.076715	G1	-0.03495	all	3.3881	2444	959	6.66939	FRESH
P1	TUMOR	AACACGTGTAAGGGAA_1	Microglia	-0.00651993	G1	-0.038355	all	3.18837	1543	873	0.518471	FRESH
P1	TUMOR	AACACGTGTAGAAGGA_1	TAM	-0.057451	G1	-0.0332056	all	3.16047	1447	731	6.70352	FRESH
P1	TUMOR	AACACGTGTCACCTAA_1	Bcells2	-0.00205738	G1	-0.030817	all	3.36021	2292	292	0.91623	FRESH
P1	TUMOR	AACACGTTCAGTTGAC_1	Bcells2	-0.0189392	G1	-0.0112095	all	3.90026	7948	436	0.817816	FRESH
P1	TUMOR	AACACGTTCGTCTGCT_1	Bcells2	-0.0232535	G1	-0.0147029	all	3.58433	3840	322	0.286458	FRESH
P1	TUMOR	AACCATGAGAAACGAG_1	TAM	-0.0633319	G1	-0.072366	all	3.11361	1299	554	9.93072	FRESH
P1	TUMOR	AACCATGAGCAGCCTC_1	Microglia	-0.0417321	G1	-0.0265059	all	2.77012	589	404	7.13073	FRESH
P1	TUMOR	AACCATGAGGGAGTAA_1	Bcells2	-0.0516235	G1	-0.0354744	all	3.15503	1429	464	0.909727	FRESH
P1	TUMOR	AACCATGCAACTGGCC_1	Bcells2	-0.0349068	S	0.0415024	all	3.82256	6646	459	0.466446	FRESH
P1	TUMOR	AACCATGCAACTTGAC_1	TAM	-0.0308909	G1	-0.0353552	all	3.30942	2039	1062	5.00245	FRESH
P1	TUMOR	AACCATGCATGCCTTC_1	Bcells2	0.0170027	G2M	-0.0106447	all	3.53719	3445	219	0.928882	FRESH
P1	TUMOR	AACCATGGTCTCATCC_1	TAM	-0.0678482	G1	-0.0251626	all	3.19783	1577	856	3.42422	FRESH
P1	TUMOR	AACCATGGTGTTGAGG_1	TAM	0.0475154	G2M	-0.0337403	all	3.14395	1393	685	4.16368	FRESH
P1	TUMOR	AACCATGGTTTGACTG_1	CAFs	-0.0832618	G1	-0.0732345	all	2.72263	528	381	8.33333	FRESH
P1	TUMOR	AACCATGTCACCAGGC_1	TAM	-0.0532477	G1	-0.0472265	all	3.19618	1571	670	5.53787	FRESH
P1	TUMOR	AACCATGTCACTTATC_1	Microglia	0.0289399	G2M	-0.0284897	all	3.05729	1141	685	3.94391	FRESH
P1	TUMOR	AACCATGTCAGAGACG_1	Microglia	-0.0623852	G1	-0.035121	all	2.92686	845	494	0.710059	FRESH
P1	TUMOR	AACCATGTCCAAACAC_1	Microglia	-0.0237342	G1	-0.034973	all	3.28126	1911	934	3.97698	FRESH
P1	TUMOR	AACCATGTCCTAGTGA_1	TAM	0.0196725	G2M	-0.041434	all	2.71433	518	333	7.91506	FRESH
P1	TUMOR	AACCATGTCCTATTCA_1	Microglia	-0.0815348	G1	-0.0553006	all	2.90146	797	502	0.878294	FRESH
P1	TUMOR	AACCGCGAGACTAGGC_1	Microglia	-0.0374142	G1	-0.0386156	all	2.99651	992	544	4.13306	FRESH
P1	TUMOR	AACCGCGAGCGATCCC_1	Microglia	-0.0329759	G1	-0.0247525	all	2.85854	722	430	0	FRESH
P1	TUMOR	AACCGCGAGCGATGAC_1	Microglia	-0.00137755	G1	-0.0141174	all	3.43664	2733	915	1.06111	FRESH
P1	TUMOR	AACCGCGAGGTCGGAT_1	Microglia	-0.0346363	G1	-0.0274988	all	3	1000	480	5.1	FRESH
P1	TUMOR	AACCGCGCAGGGAGAG_1	Microglia	-0.0413209	G1	-0.0350105	all	2.98182	959	602	0.834202	FRESH
P1	TUMOR	AACCGCGCAGGTTTCA_1	TAM	-0.0347951	S	0.163673	all	2.78958	616	395	3.8961	FRESH
P1	TUMOR	AACCGCGCAGTCACTA_1	Bcells2	0.0103933	G2M	-0.0126029	all	3.76425	5811	455	0.258131	FRESH
P1	TUMOR	AACCGCGGTCGGGTCT_1	DC	-0.0546279	G1	-0.0366593	all	2.85612	718	347	6.26741	FRESH
P1	TUMOR	AACCGCGGTCTACCTC_1	Microglia	-0.0716774	G1	-0.0525682	all	2.98408	964	562	2.38589	FRESH
P1	TUMOR	AACCGCGTCACCACCT_1	Bcells2	-0.0277724	G1	-0.0264791	all	3.84004	6919	432	0.115624	FRESH
P1	TUMOR	AACCGCGTCGTACGGC_1	Bcells2	-0.0104634	G1	-0.00925658	all	3.54679	3522	225	0.113572	FRESH
P1	TUMOR	AACCGCGTCTTGCAAG_1	TAM	-0.0209794	G1	-0.0136221	all	2.7332	541	280	7.7634	FRESH
P1	TUMOR	AACGTTGAGACGCACA_1	Microglia	-0.065823	G1	-0.058487	all	3.03822	1092	655	4.94505	FRESH
P1	TUMOR	AACGTTGAGCTCTCGG_1	TAM	-0.0260943	G1	-0.0284097	all	3.02366	1056	575	6.81818	FRESH
P1	TUMOR	AACGTTGAGGCAGTCA_1	Bcells2	-0.0270697	G1	-0.02258	all	3.79858	6289	382	0.286214	FRESH
P1	TUMOR	AACGTTGCACATTCGA_1	TAM	0.0731492	S	0.205516	all	3.28443	1925	828	5.87013	FRESH
P1	TUMOR	AACGTTGCACCCTATC_1	TAM	-0.0487275	G1	-0.046629	all	2.93197	855	476	7.60234	FRESH
P1	TUMOR	AACGTTGCAGACGTAG_1	TAM	-0.0167442	G1	-0.00576062	all	2.94596	883	484	2.03851	FRESH
P1	TUMOR	AACGTTGGTACCGTAT_1	TAM	0.0632003	G2M	-0.0514351	all	3.07482	1188	602	5.80808	FRESH
P1	TUMOR	AACGTTGGTCGCATCG_1	Bcells2	-0.0242054	G1	-0.0202148	all	3.73815	5472	407	0.274123	FRESH
P1	TUMOR	AACGTTGGTCTCACCT_1	TAM	-0.0367806	G1	-0.0217206	all	3.01452	1034	592	3.2882	FRESH
P1	TUMOR	AACGTTGGTCTCTCGT_1	Bcells1	-0.0326787	G1	-0.0132518	all	3.66238	4596	488	0.130548	FRESH
P1	TUMOR	AACGTTGTCAACCATG_1	CAFs	-0.136794	G1	-0.108642	all	3.14082	1383	731	3.39841	FRESH
P1	TUMOR	AACGTTGTCCAAGTAC_1	TAM	0.109678	S	0.31559	all	2.88593	769	367	0.520156	FRESH
P1	TUMOR	AACTCAGAGGAATCGC_1	TAM	0.00483633	G2M	-0.0196783	all	3.12254	1326	610	3.84615	FRESH
P1	TUMOR	AACTCAGCAAGGACAC_1	DC	-0.0142865	S	0.0781381	all	3.17522	1497	633	7.01403	FRESH
P1	TUMOR	AACTCAGCACCTGGTG_1	Microglia	-0.00225435	G1	-0.0380382	all	3.15806	1439	691	3.26616	FRESH
P1	TUMOR	AACTCAGCAGGAACGT_1	Microglia	-0.0535251	G1	-0.0788527	all	3.35507	2265	1156	0.529801	FRESH
P1	TUMOR	AACTCAGGTAAAGTCA_1	Bcells1	-0.0364772	G1	-0.0386586	all	3.76515	5823	631	0.721278	FRESH
P1	TUMOR	AACTCAGGTGACTCAT_1	Neutrophil	-0.0671488	G1	-0.0515127	all	3.22994	1698	821	3.12132	FRESH
P1	TUMOR	AACTCAGGTGGCTCCA_1	Microglia	-0.0730585	G1	-0.0558567	all	3.33365	2156	1076	5.24119	FRESH
P1	TUMOR	AACTCAGGTTCAGTAC_1	Bcells2	0.00582145	G2M	-0.0153389	all	3.83142	6783	343	0.383311	FRESH
P1	TUMOR	AACTCAGTCAACGCTA_1	Microglia	-0.0112832	G1	-0.0562328	all	3.34479	2212	954	3.9783	FRESH
P1	TUMOR	AACTCAGTCGGTGTTA_1	TAM	-0.0434141	G1	-0.0337619	all	3.23172	1705	692	6.21701	FRESH
P1	TUMOR	AACTCCCAGCCAACAG_1	Microglia	-0.0275436	G1	-0.0462939	all	3.35889	2285	1047	0.437637	FRESH
P1	TUMOR	AACTCCCAGGTAGCTG_1	TAM	-0.0626166	G1	-0.0504789	all	3.12613	1337	778	4.41286	FRESH
P1	TUMOR	AACTCCCCAGACGCCT_1	Microglia	-0.0550559	G1	-0.0222534	all	2.98677	970	506	3.91753	FRESH
P1	TUMOR	AACTCCCCATCTCCCA_1	TAM	-0.0351821	G1	-0.0129279	all	2.80277	635	369	7.40157	FRESH
P1	TUMOR	AACTCCCCATTTCACT_1	Bcells2	-0.0104807	G1	-0.0180288	all	3.4183	2620	279	0.419847	FRESH
P1	TUMOR	AACTCCCGTGTGAAAT_1	Bcells2	-0.00937539	S	0.0816229	all	3.56478	3671	269	0.0817216	FRESH
P1	TUMOR	AACTCCCGTTCGGGCT_1	Bcells2	-0.0235295	G1	-0.0104079	all	3.45117	2826	331	0.389243	FRESH
P1	TUMOR	AACTCCCGTTTACTCT_1	TAM	0.00667223	G2M	-0.0518537	all	3.09691	1250	647	4.08	FRESH
P1	TUMOR	AACTCCCTCACGAAGG_1	TAM	-0.0759763	G1	-0.055533	all	3.1232	1328	844	3.16265	FRESH
P1	TUMOR	AACTCCCTCAGTACGT_1	Microglia	-0.0858812	G1	-0.0199491	all	3.32838	2130	1101	2.48826	FRESH
P1	TUMOR	AACTCCCTCCAACCAA_1	Microglia	-0.0571255	G1	-0.0409479	all	3.20276	1595	695	3.32288	FRESH
P1	TUMOR	AACTCCCTCCAAGTAC_1	TAM	-0.0508489	G1	-0.0528171	all	3.25479	1798	873	4.72747	FRESH
P1	TUMOR	AACTCCCTCCAGAGGA_1	Bcells2	-0.0244111	G1	-0.0242581	all	3.24576	1761	316	1.64679	FRESH
P1	TUMOR	AACTCCCTCGTTTGCC_1	Microglia	-0.0771573	G1	-0.0558543	all	3.34577	2217	954	1.84935	FRESH
P1	TUMOR	AACTCCCTCTTCGGTC_1	Microglia	-0.0666403	G1	-0.0373103	all	3.17782	1506	797	0.664011	FRESH
P1	TUMOR	AACTCTTAGCTGCCCA_1	TAM	-0.0400214	G1	-0.0317743	all	2.82478	668	452	2.69461	FRESH
P1	TUMOR	AACTCTTAGTAAGTAC_1	Microglia	-0.0564689	G1	-0.0597667	all	2.99344	985	590	5.7868	FRESH
P1	TUMOR	AACTCTTAGTATTGGA_1	Microglia	-0.0600953	G1	-0.018021	all	2.89542	786	520	0.763359	FRESH
P1	TUMOR	AACTCTTCACAACTGT_1	TAM	-0.0483674	G1	-0.0436218	all	3.10992	1288	592	6.36646	FRESH
P1	TUMOR	AACTCTTCACGGTAGA_1	Microglia	-0.0673111	G1	-0.0465735	all	3.06819	1170	772	2.73504	FRESH
P1	TUMOR	AACTCTTCATCCTAGA_1	Microglia	-0.0523605	G1	-0.0548048	all	2.76343	580	362	0.172414	FRESH
P1	TUMOR	AACTCTTCATGCCCGA_1	TAM	0.0400199	G2M	-0.0273087	all	2.72997	537	350	4.28305	FRESH
P1	TUMOR	AACTCTTCATTGGGCC_1	TAM	0.0052835	G2M	-0.0384818	all	2.81291	650	418	5.53846	FRESH
P1	TUMOR	AACTCTTGTGGTACAG_1	TAM	0.0289443	G2M	-0.0347223	all	2.94052	872	495	5.84862	FRESH
P1	TUMOR	AACTCTTGTTCACGGC_1	Microglia	-0.00345774	G1	-0.0383355	all	3.26717	1850	848	3.2973	FRESH
P1	TUMOR	AACTCTTGTTTGACAC_1	Microglia	0.00270413	G2M	-0.0639408	all	3.03583	1086	652	3.59116	FRESH
P1	TUMOR	AACTCTTTCGTCTGAA_1	TAM	-0.0624204	G1	-0.0385275	all	3.20737	1612	759	4.77667	FRESH
P1	TUMOR	AACTCTTTCTCGAGTA_1	Microglia	-0.0564912	G1	-0.05904	all	3.05576	1137	727	3.43008	FRESH
P1	TUMOR	AACTGGTAGACCGGAT_1	Microglia	0.00537282	G2M	-0.066802	all	3.15442	1427	782	4.97547	FRESH
P1	TUMOR	AACTGGTAGCTGCAAG_1	TAM	0.0627743	G2M	-0.0228927	all	3.19645	1572	706	4.64377	FRESH
P1	TUMOR	AACTGGTAGGGTTTCT_1	Neutrophil	-0.0422978	G1	-0.0282713	all	3.13098	1352	738	3.62426	FRESH
P1	TUMOR	AACTGGTCACGGCCAT_1	TAM	-0.0188981	G1	-0.00650165	all	2.79518	624	433	3.04487	FRESH
P1	TUMOR	AACTGGTCATAGACTC_1	Bcells2	-0.00454715	G1	-0.0153058	all	3.94665	8844	675	0.565355	FRESH
P1	TUMOR	AACTGGTCATGACGGA_1	TAM	-0.0424218	G1	-0.0150001	all	2.74819	560	388	3.57143	FRESH
P1	TUMOR	AACTGGTTCAGTCCCT_1	Bcells2	-0.0300819	G1	-0.0280815	all	3.91908	8300	633	0.240964	FRESH
P1	TUMOR	AACTTTCAGATGCCAG_1	Bcells2	-0.0173145	G1	-0.0151582	all	3.80393	6367	422	1.20936	FRESH
P1	TUMOR	AACTTTCAGCCACGTC_1	TAM	-0.0421042	G1	-0.0157446	all	3.05269	1129	628	4.96014	FRESH
P1	TUMOR	AACTTTCAGCGATCCC_1	TAM	0.0207277	G2M	-0.031902	all	3.03822	1092	609	4.12088	FRESH
P1	TUMOR	AACTTTCCAGGAATCG_1	Bcells2	0.0109355	G2M	-0.0137992	all	3.45591	2857	398	0.770039	FRESH
P1	TUMOR	AACTTTCGTCTTCTCG_1	Microglia	0.029738	G2M	-0.0156577	all	3.05881	1145	717	0.960699	FRESH
P1	TUMOR	AACTTTCTCTTGTTTG_1	Microglia	-0.0531787	G1	-0.0251162	all	2.84011	692	446	2.60116	FRESH
P1	TUMOR	AAGACCTAGATCCCAT_1	TAM	-0.0196132	G1	-0.00674766	all	2.74586	557	343	1.6158	FRESH
P1	TUMOR	AAGACCTAGCCAACAG_1	Bcells2	-0.0115554	G1	-0.0112491	all	3.38417	2422	203	0.123865	FRESH
P1	TUMOR	AAGACCTAGCTCCTCT_1	TAM	-0.0582083	G1	-0.0370977	all	2.91062	814	507	4.29975	FRESH
P1	TUMOR	AAGACCTCAAGAGGCT_1	TAM	0.0399648	G2M	-0.0133875	all	2.75664	571	401	7.35552	FRESH
P1	TUMOR	AAGACCTCACGGACAA_1	Bcells2	-0.0155459	G1	-0.0160451	all	3.32346	2106	180	0.522317	FRESH
P1	TUMOR	AAGACCTCAGGGCATA_1	Bcells2	0.0228857	G2M	-0.0175595	all	3.79484	6235	357	0.32077	FRESH
P1	TUMOR	AAGACCTCAGTTCATG_1	Bcells2	-0.0143925	G1	-0.00631749	all	3.52815	3374	308	0.0889152	FRESH
P1	TUMOR	AAGACCTGTATTCTCT_1	TAM	-0.0480121	G1	-0.0217833	all	2.74507	556	297	7.19424	FRESH
P1	TUMOR	AAGACCTGTCCTGCTT_1	Bcells1	-0.039316	G1	-0.0268109	all	3.24304	1750	255	0.4	FRESH
P1	TUMOR	AAGACCTGTGGCCCTA_1	TAM	-0.0460981	G1	-0.0197377	all	2.7796	602	341	7.14286	FRESH
P1	TUMOR	AAGCCGCAGCTAGTGG_1	TAM	-0.0128209	S	0.0919158	all	3.12743	1341	739	2.16257	FRESH
P1	TUMOR	AAGCCGCCAATAGCAA_1	TAM	-0.0651223	G1	-0.0435203	all	3.13577	1367	776	4.24287	FRESH
P1	TUMOR	AAGCCGCCAGACTCGC_1	TAM	-0.0511704	G1	-0.042649	all	3.23249	1708	675	2.45902	FRESH
P1	TUMOR	AAGCCGCGTCAATACC_1	CAFs	0.0211397	G2M	-0.049185	all	2.77815	600	404	7.66667	FRESH
P1	TUMOR	AAGCCGCTCTCTGCTG_1	TAM	-0.0521425	G1	-0.0391811	all	3.11093	1291	653	4.33772	FRESH
P1	TUMOR	AAGGAGCCATGACGGA_1	Microglia	-0.0237117	G1	-0.0122365	all	2.87274	746	421	0.536193	FRESH
P1	TUMOR	AAGGAGCCATGGTTGT_1	Bcells2	-0.0153147	G1	-0.00721836	all	3.57345	3745	252	0.293725	FRESH
P1	TUMOR	AAGGAGCCATGTCCTC_1	Microglia	-0.0360262	G1	-0.0228819	all	2.95424	900	475	0.222222	FRESH
P1	TUMOR	AAGGAGCGTACCGTAT_1	Microglia	0.000928946	G2M	-0.0390689	all	3.16909	1476	792	1.69377	FRESH
P1	TUMOR	AAGGAGCGTAGAAAGG_1	Bcells2	-0.0105205	S	0	all	3.09167	1235	126	0.48583	FRESH
P1	TUMOR	AAGGAGCGTATAGGGC_1	TAM	0.0343943	G2M	-0.026642	all	3.03583	1086	610	4.51197	FRESH
P1	TUMOR	AAGGAGCTCGAACGGA_1	CAFs	-0.04023	G1	-0.0401233	all	3.70817	5107	955	6.83376	FRESH
P1	TUMOR	AAGGCAGAGAGTAAGG_1	TAM	-0.0258502	G1	-0.05898	all	3.12352	1329	769	1.50489	FRESH
P1	TUMOR	AAGGCAGAGCGCTTAT_1	Microglia	-0.0416749	G1	-0.0430131	all	3.02572	1061	595	0.659755	FRESH
P1	TUMOR	AAGGCAGAGCTGCCCA_1	Microglia	-0.0402193	G1	-0.0198978	all	3.48869	3081	915	2.14216	FRESH
P1	TUMOR	AAGGCAGAGGAGCGAG_1	TAM	0.0207201	G2M	-0.0531511	all	3.03862	1093	519	7.22781	FRESH
P1	TUMOR	AAGGCAGAGGCCCTTG_1	TAM	-0.0773321	G1	-0.0536039	all	3.18893	1545	852	2.20065	FRESH
P1	TUMOR	AAGGCAGAGTAGTGCG_1	TAM	-0.0254018	G1	-0.0460117	all	3.36436	2314	942	4.79689	FRESH
P1	TUMOR	AAGGCAGAGTCATGCT_1	Bcells2	-0.0182125	G1	-0.0030645	all	3.55218	3566	323	0.140213	FRESH
P1	TUMOR	AAGGCAGCACATCCGG_1	TAM	-0.0303969	G1	-0.00570417	all	2.95761	907	480	0.441014	FRESH
P1	TUMOR	AAGGCAGCAGCCACCA_1	Bcells2	-0.0170119	G1	-0.0127876	all	3.81458	6525	488	0.183908	FRESH
P1	TUMOR	AAGGCAGCATACGCTA_1	Bcells2	-0.0191201	G1	-0.0116048	all	3.72689	5332	277	0.356339	FRESH
P1	TUMOR	AAGGCAGGTATCAGTC_1	TAM	-0.0175953	G1	-0.0399426	all	3.32736	2125	958	0.376471	FRESH
P1	TUMOR	AAGGCAGGTTAGAACA_1	Neutrophil	-0.0460257	G1	-0.0329266	all	3.05385	1132	596	3.71025	FRESH
P1	TUMOR	AAGGCAGGTTATCGGT_1	TAM	-0.0664166	G1	-0.0378617	all	2.83378	682	351	3.95894	FRESH
P1	TUMOR	AAGGCAGGTTCACGGC_1	Bcells2	-0.00675478	G1	-0.00697168	all	3.44716	2800	157	0.428571	FRESH
P1	TUMOR	AAGGCAGGTTCCACTC_1	TAM	0.0228091	G2M	-0.0282804	all	2.96755	928	550	7.86638	FRESH
P1	TUMOR	AAGGCAGTCACGAAGG_1	TAM	-0.0229619	G1	-0.0270848	all	2.74115	551	332	1.63339	FRESH
P1	TUMOR	AAGGCAGTCGATCCCT_1	TAM	-0.0467266	G1	-0.0336705	all	2.80956	645	402	7.44186	FRESH
P1	TUMOR	AAGGCAGTCTGTCCGT_1	TAM	0.0126989	G2M	-0.0181855	all	2.88423	766	471	6.39687	FRESH
P1	TUMOR	AAGGTTCAGAGAACAG_1	TAM	0.019934	G2M	-0.0280901	all	2.97543	945	561	0.21164	FRESH
P1	TUMOR	AAGGTTCAGCGCCTTG_1	Microglia	0.00981703	G2M	-0.0416439	all	3.10037	1260	687	3.01587	FRESH
P1	TUMOR	AAGGTTCCACCTATCC_1	Bcells2	-0.0211156	G1	-0.0133825	all	3.48144	3030	290	0.0660066	FRESH
P1	TUMOR	AAGGTTCCACGAAACG_1	CAFs	-0.149949	G1	-0.172164	all	3.61268	4099	1678	5.85509	FRESH
P1	TUMOR	AAGGTTCCAGACTCGC_1	Microglia	-0.0718001	S	0.118436	all	3.61595	4130	1422	0.290557	FRESH
P1	TUMOR	AAGGTTCCATCCCATC_1	TAM	-0.0284787	G1	-0.0247334	all	3.17869	1509	681	4.30749	FRESH
P1	TUMOR	AAGGTTCCATGCAACT_1	TAM	-0.0425586	S	0.135316	all	3.02119	1050	477	4.19048	FRESH
P1	TUMOR	AAGGTTCCATGGGACA_1	Microglia	-0.0478252	G1	-0.0235554	all	2.9196	831	482	0.481348	FRESH
P1	TUMOR	AAGGTTCGTACCGGCT_1	Microglia	-0.0318385	G1	-0.00642027	all	2.81158	648	400	0	FRESH
P1	TUMOR	AAGGTTCGTACCGTTA_1	TAM	0.0915589	G2M	-0.0150601	all	3.10106	1262	565	1.90174	FRESH
P1	TUMOR	AAGGTTCGTAGTACCT_1	TAM	-0.0794114	G1	-0.0426312	all	3.43104	2698	996	5.41142	FRESH
P1	TUMOR	AAGGTTCGTTGTGGCC_1	Bcells2	-0.0191871	G1	-0.0109694	all	3.63719	4337	277	0.322804	FRESH
P1	TUMOR	AAGGTTCTCCGATATG_1	TAM	0.0426638	G2M	-0.033406	all	2.98588	968	583	4.95868	FRESH
P1	TUMOR	AAGGTTCTCGATGAGG_1	Microglia	-0.0535031	G1	-0.0491791	all	2.734	542	371	1.47601	FRESH
P1	TUMOR	AAGGTTCTCGTACCGG_1	TAM	0.00208078	S	0.0368365	all	3.72041	5253	1122	0.894727	FRESH
P1	TUMOR	AAGGTTCTCTTGCAAG_1	Bcells2	-0.0230077	G1	-0.013793	all	3.1452	1397	350	0.214746	FRESH
P1	TUMOR	AAGTCTGAGCGAGAAA_1	TAM	-0.0508301	G1	-0.0151117	all	2.73719	546	341	1.8315	FRESH
P1	TUMOR	AAGTCTGAGGAGTAGA_1	TAM	-0.0411736	G1	-0.042673	all	3.03463	1083	625	1.38504	FRESH
P1	TUMOR	AAGTCTGAGGATTCGG_1	TAM	-0.0385972	G1	-0.0150601	all	3.10106	1262	611	2.77338	FRESH
P1	TUMOR	AAGTCTGAGGTGATAT_1	Bcells2	-0.0174347	G1	-0.0174621	all	3.84042	6925	470	0.144404	FRESH
P1	TUMOR	AAGTCTGCAGATAATG_1	TAM	-0.0617467	G1	-0.0289919	all	3.19312	1560	838	6.98718	FRESH
P1	TUMOR	AAGTCTGCAGTAACGG_1	Microglia	-0.0405687	G1	-0.03908	all	2.98272	961	531	2.4974	FRESH
P1	TUMOR	AAGTCTGCATCAGTCA_1	TAM	-0.0635715	G1	-0.049561	all	3.26174	1827	826	1.36836	FRESH
P1	TUMOR	AAGTCTGGTAGCTGCC_1	Microglia	-0.0659108	G1	-0.0608338	all	3.15776	1438	793	0.347705	FRESH
P1	TUMOR	AAGTCTGGTCAGGACA_1	TAM	-0.0421408	S	0.12217	all	2.93802	867	468	1.96078	FRESH
P1	TUMOR	AAGTCTGGTCGACTGC_1	Bcells2	0.0239232	G2M	-0.00511094	all	3.68886	4885	255	0.0204708	FRESH
P1	TUMOR	AAGTCTGGTCTCCATC_1	Microglia	-0.0275893	G1	-0.0245674	all	3.12385	1330	669	1.50376	FRESH
P1	TUMOR	AAGTCTGGTGAGCGAT_1	Microglia	-0.0339835	G1	-0.0284536	all	3.16077	1448	648	2.69337	FRESH
P1	TUMOR	AAGTCTGGTGCAGACA_1	TAM	0.0780664	G2M	0.0414816	all	3.20194	1592	944	0.942211	FRESH
P1	TUMOR	AAGTCTGGTTCACGGC_1	Bcells2	-0.00753354	G1	-0.0155509	all	3.06633	1165	104	0.600858	FRESH
P1	TUMOR	AAGTCTGTCCAAACTG_1	TAM	-0.0152235	G1	-0.0633224	all	3.20276	1595	858	0.689655	FRESH
P1	TUMOR	AAGTCTGTCCGTCAAA_1	Microglia	-0.0155101	G1	-0.0106721	all	3.03423	1082	474	1.01664	FRESH
P1	TUMOR	AAGTCTGTCTCTGAGA_1	Microglia	-0.0302195	G1	-0.0415864	all	2.70927	512	366	1.36719	FRESH
P1	TUMOR	AATCCAGAGAAGGCCT_1	Microglia	0.0177248	G2M	-0.0316217	all	2.89209	780	515	4.87179	FRESH
P1	TUMOR	AATCCAGAGAGCCCAA_1	TAM	-0.0141338	G1	-0.0311895	all	3.2235	1673	867	4.42319	FRESH
P1	TUMOR	AATCCAGAGCCAGGAT_1	TAM	-0.0581501	G1	-0.0180664	all	3.21005	1622	678	5.05549	FRESH
P1	TUMOR	AATCCAGAGGTGCAAC_1	TAM	0.0272397	G2M	-0.0552324	all	3.33866	2181	905	5.77717	FRESH
P1	TUMOR	AATCCAGCAAATTGCC_1	Microglia	-0.0259119	G1	-0.0237724	all	2.90849	810	418	2.59259	FRESH
P1	TUMOR	AATCCAGCAACGCACC_1	Bcells2	-0.0241623	G1	-0.0158415	all	4.01288	10301	500	0.349481	FRESH
P1	TUMOR	AATCCAGCAGACTCGC_1	Bcells2	-0.0249212	G1	-0.0171796	all	3.80543	6389	330	0.297386	FRESH
P1	TUMOR	AATCCAGCAGTAAGAT_1	Microglia	-0.0696694	G1	-0.0371397	all	3.0406	1098	704	1.36612	FRESH
P1	TUMOR	AATCCAGGTCGTGGCT_1	Bcells2	-0.0091837	G1	-0.00379144	all	3.37438	2368	253	0.211149	FRESH
P1	TUMOR	AATCCAGGTTCTGAAC_1	Microglia	-0.0197784	G1	-0.0131013	all	2.78533	610	378	0.655738	FRESH
P1	TUMOR	AATCCAGGTTGTCTTT_1	Microglia	0.0188315	G2M	-0.0320096	all	3.43008	2692	1076	2.63744	FRESH
P1	TUMOR	AATCCAGTCAACCAAC_1	Microglia	-0.028972	G1	-0.0332247	all	2.76641	584	398	8.90411	FRESH
P1	TUMOR	AATCCAGTCACAGGCC_1	Microglia	-0.0499282	G1	-0.0315558	all	3.65205	4488	1520	2.58467	FRESH
P1	TUMOR	AATCCAGTCTACCAGA_1	Microglia	-0.0375584	G1	-0.023394	all	2.92788	847	509	4.13223	FRESH
P1	TUMOR	AATCCAGTCTTCAACT_1	Bcells2	-0.0200919	G1	-0.0140901	all	3.61679	4138	364	0.169164	FRESH
P1	TUMOR	AATCGGTAGCTATGCT_1	Bcells2	-0.032841	S	0	all	2.73957	549	140	2.36794	FRESH
P1	TUMOR	AATCGGTAGGTAAACT_1	Microglia	-0.054492	G1	-0.0506011	all	3.12352	1329	796	5.19187	FRESH
P1	TUMOR	AATCGGTAGTTACGGG_1	Microglia	-0.0297219	G1	-0.0102254	all	3.08135	1206	602	0.248756	FRESH
P1	TUMOR	AATCGGTCAGCCAATT_1	Microglia	-0.0153457	G1	-0.0211141	all	2.88986	776	448	1.80412	FRESH
P1	TUMOR	AATCGGTCATGGTCTA_1	TAM	-0.0515001	G1	-0.0292574	all	3.33001	2138	793	5.00468	FRESH
P1	TUMOR	AATCGGTCATTGAGCT_1	Bcells2	0.0476558	G2M	-0.0123161	all	3.40603	2547	272	0.392619	FRESH
P1	TUMOR	AATCGGTGTCAGAAGC_1	TAM	-0.0231931	G1	-0.0136788	all	2.72754	534	322	7.30337	FRESH
P1	TUMOR	AATCGGTGTCGGCTCA_1	TAM	-0.0219662	S	0.162371	all	2.80003	631	330	0.316957	FRESH
P1	TUMOR	AATCGGTGTGTTGAGG_1	Neutrophil	-0.0198674	G1	-0.0102527	all	3.07846	1198	569	0.417362	FRESH
P1	TUMOR	AATCGGTGTTCCTCCA_1	Bcells1	0.00320633	G2M	-0.0296883	all	3.69827	4992	442	0.761218	FRESH
P1	TUMOR	AATCGGTTCCTGCTTG_1	TAM	0.00655711	G2M	-0.0278031	all	3.11261	1296	619	3.78086	FRESH
P1	TUMOR	ACACCAAAGATCTGAA_1	TAM	0.0460685	G2M	-0.0283053	all	3.16613	1466	793	8.73124	FRESH
P1	TUMOR	ACACCAAAGTGTTTGC_1	Bcells2	-0.0120185	G1	-0.00671458	all	3.47857	3010	334	0.531561	FRESH
P1	TUMOR	ACACCAACAGTACACT_1	Neutrophil	-0.0943134	G1	-0.0818909	all	3.28171	1913	981	2.24778	FRESH
P1	TUMOR	ACACCAAGTTGCGTTA_1	TAM	-0.0377934	G1	-0.0287141	all	3.15137	1417	567	6.49259	FRESH
P1	TUMOR	ACACCAATCACATGCA_1	Bcells2	-0.0406307	G1	-0.0433149	all	4.12369	13295	854	1.09816	FRESH
P1	TUMOR	ACACCAATCTGGGCCA_1	TAM	-0.0138513	G1	-0.0453309	all	3.00389	1009	574	4.85629	FRESH
P1	TUMOR	ACACCCTAGAAGGCCT_1	TAM	-0.0583041	S	0.438491	all	3.36342	2309	1138	3.29147	FRESH
P1	TUMOR	ACACCCTAGGTGATAT_1	Microglia	-0.091434	G1	-0.0663531	all	3.16137	1450	887	1.44828	FRESH
P1	TUMOR	ACACCCTAGTACGACG_1	TAM	-0.0874764	S	0.000261496	all	3.76087	5766	1644	4.02359	FRESH
P1	TUMOR	ACACCCTAGTGGCACA_1	TAM	0.0296062	G2M	-0.0262169	all	2.78462	609	452	3.77668	FRESH
P1	TUMOR	ACACCCTAGTGGTAAT_1	Microglia	-0.0748316	G1	-0.0511277	all	3.18127	1518	791	3.22793	FRESH
P1	TUMOR	ACACCCTCATGTCGAT_1	TAM	-0.0504119	G1	-0.0356533	all	3.12969	1348	681	5.5638	FRESH
P1	TUMOR	ACACCCTGTAGCTCCG_1	Bcells1	-0.0330149	G1	-0.0223466	all	3.78269	6063	830	0.428831	FRESH
P1	TUMOR	ACACCCTGTCGACTAT_1	Microglia	-0.0630014	G1	-0.0443336	all	3.02979	1071	675	0.373483	FRESH
P1	TUMOR	ACACCCTGTGCTAGCC_1	TAM	-0.0576203	G1	-0.0282971	all	3.16643	1467	723	6.2713	FRESH
P1	TUMOR	ACACCCTTCACCTCGT_1	Microglia	-0.0847678	S	0.0281806	all	3.63063	4272	1512	1.35768	FRESH
P1	TUMOR	ACACCCTTCGCGCCAA_1	Bcells2	-0.0327875	G1	-0.0198338	all	3.93656	8641	548	0.439764	FRESH
P1	TUMOR	ACACCCTTCGGTTCGG_1	TAM	0.0388078	G2M	-0.0380151	all	3.52582	3356	1280	2.83075	FRESH
P1	TUMOR	ACACCGGAGCGATTCT_1	Microglia	-0.016424	G1	-0.0211935	all	3.27184	1870	805	1.92513	FRESH
P1	TUMOR	ACACCGGAGCTAGTTC_1	Bcells2	-0.0343253	G1	-0.0212304	all	3.54531	3510	459	0.22792	FRESH
P1	TUMOR	ACACCGGAGCTGAACG_1	Microglia	-0.0489117	G1	-0.0315514	all	2.83378	682	436	0.439883	FRESH
P1	TUMOR	ACACCGGAGGATATAC_1	Bcells2	-0.0222933	G1	-0.0229327	all	3.84844	7054	422	0.326056	FRESH
P1	TUMOR	ACACCGGCAAGGGTCA_1	TAM	-0.0703256	G1	-0.0641788	all	3.22968	1697	773	5.7749	FRESH
P1	TUMOR	ACACCGGCAGATAATG_1	TAM	0.00472901	S	0.102885	all	3.17811	1507	783	1.858	FRESH
P1	TUMOR	ACACCGGCAGTGGGAT_1	TAM	0.00292029	G2M	-0.0353753	all	3.23096	1702	807	7.05053	FRESH
P1	TUMOR	ACACCGGCATTAGGCT_1	Microglia	-0.0199393	G1	-0.0137197	all	2.72346	529	262	1.89036	FRESH
P1	TUMOR	ACACCGGGTACAAGTA_1	Microglia	-0.0434592	G1	-0.062577	all	2.73878	548	384	2.0073	FRESH
P1	TUMOR	ACACCGGGTCCTCTTG_1	Microglia	-0.019512	G1	-0.0134257	all	2.75282	566	315	0	FRESH
P1	TUMOR	ACACCGGTCCGTACAA_1	Microglia	-0.0209405	G1	-0.0334307	all	3.28533	1929	887	0.829445	FRESH
P1	TUMOR	ACACCGGTCCTCATTA_1	Bcells2	-0.0119494	G1	-0.00871678	all	3.79969	6305	335	0.0475813	FRESH
P1	TUMOR	ACACTGAAGATACACA_1	Microglia	-0.0646713	G1	-0.0307064	all	2.86806	738	501	0.677507	FRESH
P1	TUMOR	ACACTGAAGATGCCAG_1	TAM	-0.0687437	G1	-0.0387099	all	3.2927	1962	977	3.41488	FRESH
P1	TUMOR	ACACTGAAGTCCTCCT_1	TAM	0.00964467	G2M	-0.0709894	all	3.28601	1932	1035	6.10766	FRESH
P1	TUMOR	ACACTGACAGTACACT_1	TAM	-0.0479377	G1	-0.0354678	all	3.2284	1692	788	6.08747	FRESH
P1	TUMOR	ACACTGAGTAGCGTGA_1	TAM	0.0947442	G2M	-0.0420589	all	3.05077	1124	595	7.47331	FRESH
P1	TUMOR	ACACTGAGTCAACTGT_1	CAFs	-0.179627	G1	-0.173233	all	3.43152	2701	1149	9.81118	FRESH
P1	TUMOR	ACACTGAGTTCCAACA_1	Bcells2	-0.0231825	G1	-0.0136178	all	3.82743	6721	537	0.178545	FRESH
P1	TUMOR	ACAGCCGAGAGTAATC_1	Microglia	-0.0617692	G1	-0.0397601	all	2.85126	710	469	3.94366	FRESH
P1	TUMOR	ACAGCCGAGCGATTCT_1	Bcells2	-0.0378273	G1	-0.0376892	all	3.09482	1244	343	1.92926	FRESH
P1	TUMOR	ACAGCCGAGGAATTAC_1	Bcells2	0.00180519	S	0.0282542	all	3.96628	9253	475	0.832163	FRESH
P1	TUMOR	ACAGCCGCAACAACCT_1	Bcells2	-0.0216154	G1	-0.00908162	all	3.61941	4163	436	0.0720634	FRESH
P1	TUMOR	ACAGCCGCACCAGGTC_1	Neutrophil	0.0462281	G2M	-0.0341603	all	2.85065	709	405	3.10296	FRESH
P1	TUMOR	ACAGCCGCACGGACAA_1	TAM	-0.023138	G1	-0.0204694	all	2.73078	538	321	1.11524	FRESH
P1	TUMOR	ACAGCCGCAGGCAGTA_1	Bcells2	0.0316337	G2M	-0.0248691	all	3.11093	1291	232	1.23935	FRESH
P1	TUMOR	ACAGCCGCATCGGGTC_1	Microglia	-0.0157728	G1	-0.0221262	all	3.39881	2505	1023	2.15569	FRESH
P1	TUMOR	ACAGCCGCATGTTGAC_1	Bcells2	-0.0065606	G1	-0.00451417	all	3.21059	1624	114	0.492611	FRESH
P1	TUMOR	ACAGCCGGTGCTGTAT_1	Bcells2	-0.01248	G1	-0.0118528	all	3.57841	3788	300	1.10876	FRESH
P1	TUMOR	ACAGCCGTCAGAAATG_1	Microglia	-0.0657712	G1	-0.0450044	all	2.89818	791	516	1.1378	FRESH
P1	TUMOR	ACAGCCGTCCGCGCAA_1	Microglia	0.0269113	S	0.0597591	all	3.68637	4857	908	0.226477	FRESH
P1	TUMOR	ACAGCCGTCCGGGTGT_1	Bcells2	-0.0129708	G1	-0.00557416	all	3.7834	6073	394	0.971513	FRESH
P1	TUMOR	ACAGCCGTCGCCCTTA_1	Bcells2	-0.00950094	G1	-0.00735451	all	3.7185	5230	419	0.0191205	FRESH
P1	TUMOR	ACAGCTACAAGTAGTA_1	Microglia	-0.0571174	G1	-0.0541467	all	3.2737	1878	1050	2.23642	FRESH
P1	TUMOR	ACAGCTACAGCTTAAC_1	TAM	-0.0538832	G1	-0.0308963	all	2.86034	725	495	4.13793	FRESH
P1	TUMOR	ACAGCTAGTACCCAAT_1	Bcells2	-0.0109079	G1	-0.00900655	all	3.21299	1633	150	0.673607	FRESH
P1	TUMOR	ACAGCTATCTTTCCTC_1	TAM	-0.0270027	G1	-0.012052	all	2.89154	779	415	1.66881	FRESH
P1	TUMOR	ACATACGAGTGGTAGC_1	TAM	-0.0437326	G1	-0.0351064	all	3.10209	1265	597	8.85375	FRESH
P1	TUMOR	ACATACGAGTGTACGG_1	Microglia	-0.0320106	S	0.156582	all	2.89542	786	518	0.763359	FRESH
P1	TUMOR	ACATACGCAAAGGAAG_1	Microglia	-0.0374173	G1	-0.0116523	all	2.93247	856	485	1.86916	FRESH
P1	TUMOR	ACATACGCATTTCACT_1	Bcells2	-0.0227406	G1	-0.00305884	all	4.02317	10548	491	1.12818	FRESH
P1	TUMOR	ACATACGGTCTAAACC_1	Bcells2	-0.00638851	S	0.178468	all	2.7767	598	113	0.501672	FRESH
P1	TUMOR	ACATACGGTCTAGCGC_1	Microglia	-0.0702075	G1	-0.0487063	all	3.33885	2182	945	0.733272	FRESH
P1	TUMOR	ACATACGGTGATAAAC_1	TAM	-0.0450359	S	0.0958017	all	3.18837	1543	738	8.36034	FRESH
P1	TUMOR	ACATACGGTGCTCTTC_1	Bcells2	-0.0123803	G1	-0.00928932	all	3.9038	8013	417	0.386871	FRESH
P1	TUMOR	ACATACGGTTATCCGA_1	TAM	-0.0536361	G1	-0.0449603	all	3.57171	3730	991	1.26005	FRESH
P1	TUMOR	ACATACGTCAAACGGG_1	TAM	0.036602	S	0.127291	all	3.13033	1350	678	7.92593	FRESH
P1	TUMOR	ACATACGTCGACCAGC_1	Bcells2	-0.0135267	G1	-0.00967064	all	3.87812	7553	430	0.0529591	FRESH
P1	TUMOR	ACATACGTCGGAATCT_1	Bcells2	-0.0215395	G1	-0.00467243	all	3.7522	5652	321	0.300778	FRESH
P1	TUMOR	ACATACGTCTAACGGT_1	Bcells2	0.00412288	G2M	-0.0136575	all	3.87251	7456	516	0.281652	FRESH
P1	TUMOR	ACATCAGAGAATAGGG_1	TAM	0.0699165	G2M	-0.0677042	all	3.14051	1382	794	2.02605	FRESH
P1	TUMOR	ACATCAGAGCACACAG_1	Bcells2	0.0181682	G2M	-0.0132706	all	3.56797	3698	499	0.243375	FRESH
P1	TUMOR	ACATCAGAGCCTTGAT_1	CAFs	-0.132671	G1	-0.148562	all	3.4979	3147	1243	2.09724	FRESH
P1	TUMOR	ACATCAGAGGACAGCT_1	TAM	-0.0472037	S	0.133736	all	2.98811	973	577	6.1665	FRESH
P1	TUMOR	ACATCAGAGGGTTTCT_1	TAM	-0.023219	G1	-0.0232163	all	2.93702	865	501	1.27168	FRESH
P1	TUMOR	ACATCAGCAAGCGATG_1	Microglia	-0.0419265	S	0.111924	all	3.1807	1516	676	4.22164	FRESH
P1	TUMOR	ACATCAGCAATCCGAT_1	Microglia	-0.0290151	G1	-0.0300675	all	3.51825	3298	1495	0.909642	FRESH
P1	TUMOR	ACATCAGCACTGTTAG_1	TAM	0.0527018	G2M	-0.0200802	all	3.10106	1262	579	9.03328	FRESH
P1	TUMOR	ACATCAGCAGATAATG_1	Bcells2	-0.0413312	G1	-0.0267109	all	3.8055	6390	610	0.266041	FRESH
P1	TUMOR	ACATCAGGTAGCGCTC_1	Bcells2	-0.0120382	G1	-0.00709985	all	3.43169	2702	331	0.222058	FRESH
P1	TUMOR	ACATCAGGTCTTGCGG_1	TAM	0.0539108	G2M	-0.012146	all	2.88195	762	365	5.64304	FRESH
P1	TUMOR	ACATCAGGTGCGATAG_1	TAM	-0.0214494	G1	-0.0137279	all	2.87448	749	485	3.07076	FRESH
P1	TUMOR	ACATCAGTCATTATCC_1	Microglia	-0.0385069	G1	-0.0270014	all	2.82151	663	447	3.77074	FRESH
P1	TUMOR	ACATCAGTCGTTGCCT_1	TAM	-0.0587673	G1	-0.0242697	all	2.88309	764	458	6.02094	FRESH
P1	TUMOR	ACATCAGTCTCCCTGA_1	Microglia	-0.0470797	S	0.0982495	all	3.5382	3453	1310	0.92673	FRESH
P1	TUMOR	ACATCAGTCTTGTCAT_1	TAM	0.0916464	G2M	-0.0239098	all	2.90146	797	474	6.27353	FRESH
P1	TUMOR	ACATGGTAGACAGGCT_1	TAM	-0.0384557	G1	-0.0259712	all	3.06408	1159	722	0	FRESH
P1	TUMOR	ACATGGTAGCTAGTGG_1	TAM	-0.092972	G1	-0.0563903	all	3.56419	3666	1657	0.327332	FRESH
P1	TUMOR	ACATGGTCATACTACG_1	Microglia	-0.0618677	G1	-0.0367201	all	3.45423	2846	1117	1.75685	FRESH
P1	TUMOR	ACATGGTCATGGGAAC_1	Microglia	-0.0380325	G1	-0.0238088	all	3.15655	1434	642	2.30126	FRESH
P1	TUMOR	ACATGGTGTAGCAAAT_1	TAM	0.101221	G2M	-0.00540618	all	3.01953	1046	561	3.15488	FRESH
P1	TUMOR	ACATGGTTCCCAAGAT_1	TAM	-0.0297398	G1	-0.0123	all	2.86629	735	422	6.66667	FRESH
P1	TUMOR	ACCAGTAAGCAGATCG_1	Neutrophil	-0.0455996	G1	-0.0319394	all	2.94002	871	455	3.90356	FRESH
P1	TUMOR	ACCAGTAAGGAGTCTG_1	TAM	-0.0623175	G1	-0.0482023	all	3.19396	1563	641	7.54958	FRESH
P1	TUMOR	ACCAGTAAGTGTCCAT_1	Bcells2	-0.0255141	S	0.0647205	all	3.57148	3728	340	0.241416	FRESH
P1	TUMOR	ACCAGTACAGCGTCCA_1	Microglia	-0.0417053	G1	-0.0344356	all	2.95036	892	523	2.46637	FRESH
P1	TUMOR	ACCAGTATCAACCATG_1	TAM	-0.0531295	G1	-0.0561273	all	3.04961	1121	474	9.90187	FRESH
P1	TUMOR	ACCAGTATCCAAGCCG_1	Bcells2	-0.0434471	G1	-0.0488589	all	3.37218	2356	253	2.16469	FRESH
P1	TUMOR	ACCAGTATCCGTCATC_1	Microglia	-0.00903942	G1	-0.0546821	all	3.03743	1090	632	2.01835	FRESH
P1	TUMOR	ACCAGTATCGAGAACG_1	Microglia	-0.00471795	G1	-0.022419	all	2.97818	951	568	2.31335	FRESH
P1	TUMOR	ACCAGTATCGGCGCTA_1	Bcells1	-0.0507679	G1	-0.0378243	all	3.7406	5503	908	0.47247	FRESH
P1	TUMOR	ACCAGTATCGTCGTTC_1	TAM	-0.00441301	G1	-0.0412522	all	3.19535	1568	810	1.91327	FRESH
P1	TUMOR	ACCAGTATCTATCCTA_1	TAM	-0.0827044	G1	-0.0830987	all	3.65312	4499	1506	3.02289	FRESH
P1	TUMOR	ACCCACTAGAAGCCCA_1	TAM	-0.00407132	S	0.067908	all	3.39515	2484	1033	5.39452	FRESH
P1	TUMOR	ACCCACTAGACGCAAC_1	TAM	-0.0129149	G1	-0.00421002	all	3.2783	1898	452	0.737619	FRESH
P1	TUMOR	ACCCACTAGAGCTGCA_1	Bcells2	0.0111207	S	0.0163965	all	3.97731	9491	786	0.158044	FRESH
P1	TUMOR	ACCCACTAGTATGACA_1	Microglia	-0.0827935	G1	-0.0561795	all	3.35965	2289	1142	3.84447	FRESH
P1	TUMOR	ACCCACTAGTCGTTTG_1	Bcells2	-0.0128382	G1	-0.0201956	all	3.52969	3386	362	0.324867	FRESH
P1	TUMOR	ACCCACTCAACTTGAC_1	Bcells1	-0.0244539	G1	-0.0186344	all	3.90189	7978	766	0.376034	FRESH
P1	TUMOR	ACCCACTCAAGCGAGT_1	Microglia	-0.0197974	G1	-0.00681103	all	2.7332	541	310	0	FRESH
P1	TUMOR	ACCCACTCACCATGTA_1	Microglia	-0.0771079	G1	-0.0850595	all	3.68913	4888	1738	0.961538	FRESH
P1	TUMOR	ACCCACTCATCCGCGA_1	Bcells2	-0.0141575	G1	-0.0108196	all	3.80441	6374	461	0.0627549	FRESH
P1	TUMOR	ACCCACTCATGGATGG_1	TAM	0.0164291	G2M	-0.0175082	all	2.93044	852	531	3.87324	FRESH
P1	TUMOR	ACCCACTGTAGCAAAT_1	TAM	-0.0537958	G1	-0.0429561	all	3.34792	2228	1124	3.05206	FRESH
P1	TUMOR	ACCCACTGTCCTAGCG_1	Microglia	-0.0571465	G1	-0.0279669	all	3.1784	1508	836	3.44828	FRESH
P1	TUMOR	ACCCACTGTGGCAAAC_1	Microglia	-0.0200743	G1	-0.0192603	all	2.91328	819	372	1.8315	FRESH
P1	TUMOR	ACCCACTTCACTTACT_1	TAM	-0.0682444	G1	-0.0463491	all	3.18412	1528	745	5.03927	FRESH
P1	TUMOR	ACCCACTTCCAGGGCT_1	TAM	-0.0748711	G1	-0.0457639	all	3.22814	1691	784	8.27912	FRESH
P1	TUMOR	ACCGTAAAGACAAAGG_1	Microglia	-0.0579305	S	0.11544	all	3.15746	1437	809	2.78358	FRESH
P1	TUMOR	ACCGTAAAGCCACCTG_1	Microglia	0.0602286	G2M	-0.0257344	all	2.80889	644	411	0.465839	FRESH
P1	TUMOR	ACCGTAAAGCTAGGCA_1	Microglia	-0.05647	G1	-0.0358304	all	3.45561	2855	1151	2.1366	FRESH
P1	TUMOR	ACCGTAAAGGGCTTGA_1	TAM	-0.0481257	S	0.146143	all	2.77085	590	373	2.71186	FRESH
P1	TUMOR	ACCGTAACACGCGAAA_1	TAM	2.10252e-05	G2M	-0.0362109	all	3.2079	1614	865	3.46964	FRESH
P1	TUMOR	ACCGTAAGTATGGTTC_1	Bcells2	0.0136632	G2M	-0.0130489	all	3.73894	5482	383	0.36483	FRESH
P1	TUMOR	ACCGTAAGTCTTGCGG_1	CAFs	-0.163577	G1	-0.139838	all	3.29863	1989	970	1.75968	FRESH
P1	TUMOR	ACCGTAAGTGTTTGTG_1	Bcells1	-0.0250732	S	0.0643481	all	3.64217	4387	433	1.11694	FRESH
P1	TUMOR	ACCGTAAGTTTAGGAA_1	DC	0.585785	G2M	-0.0525694	all	3.53895	3459	1228	9.19341	FRESH
P1	TUMOR	ACCGTAATCAGGATCT_1	Microglia	-0.00335492	S	0.10838	all	3.17026	1480	752	2.02703	FRESH
P1	TUMOR	ACCGTAATCGTTGCCT_1	Microglia	0.0195602	G2M	-0.0231683	all	3.06221	1154	658	1.47314	FRESH
P1	TUMOR	ACCTTTAAGAGGGATA_1	TAM	-0.0433745	G1	-0.0736345	all	3.41497	2600	1171	6.76923	FRESH
P1	TUMOR	ACCTTTAAGCGTTGCC_1	Microglia	-0.0162507	G1	-0.013418	all	2.75358	567	363	0.352734	FRESH
P1	TUMOR	ACCTTTACAATTCCTT_1	Microglia	-0.126419	S	0.0171389	all	3.4133	2590	1369	1.85328	FRESH
P1	TUMOR	ACCTTTACACGTAAGG_1	TAM	0.100842	G2M	-0.028107	all	3.03623	1087	584	7.26771	FRESH
P1	TUMOR	ACCTTTACATCACCCT_1	Bcells2	-0.0191733	S	0.119531	all	3.23223	1707	304	0.878735	FRESH
P1	TUMOR	ACCTTTACATCCCATC_1	TAM	-0.0577201	S	0.0874304	all	3.29181	1958	833	6.79265	FRESH
P1	TUMOR	ACCTTTAGTAGAAGGA_1	Microglia	-0.0432584	S	0.166761	all	3.07151	1179	681	6.87023	FRESH
P1	TUMOR	ACCTTTAGTGCACTTA_1	Microglia	-0.0552351	G1	-0.0665094	all	3.08063	1204	700	0.0830565	FRESH
P1	TUMOR	ACCTTTATCAACTCTT_1	Microglia	-0.0181196	G1	-0.0496894	all	3.77107	5903	1815	1.11808	FRESH
P1	TUMOR	ACCTTTATCGGAATCT_1	Bcells1	0.0141019	G2M	-0.0107066	all	3.65514	4520	467	1.06195	FRESH
P1	TUMOR	ACCTTTATCGGCATCG_1	Microglia	0.00129005	G2M	-0.0460771	all	3.28307	1919	893	1.14643	FRESH
P1	TUMOR	ACCTTTATCTCTTGAT_1	Bcells2	-0.00431361	G1	-0.00445212	all	3.22427	1676	108	0.894988	FRESH
P1	TUMOR	ACGAGCCAGCTGAAAT_1	Bcells2	-0.0241041	G1	-0.00786546	all	3.77786	5996	333	0.517011	FRESH
P1	TUMOR	ACGAGCCAGTCGCCGT_1	TAM	-0.0490432	G1	-0.0277434	all	3.28981	1949	869	4.9256	FRESH
P1	TUMOR	ACGAGCCCAATCTACG_1	Microglia	0.000113077	G2M	-0.044331	all	3.62366	4204	1471	1.85538	FRESH
P1	TUMOR	ACGAGCCCACAGACAG_1	Microglia	-0.0576886	G1	-0.0352835	all	3.2335	1712	661	4.1472	FRESH
P1	TUMOR	ACGAGCCCATCCCACT_1	Bcells2	-0.0164981	G1	-0.00715582	all	3.73775	5467	481	0.182916	FRESH
P1	TUMOR	ACGAGCCGTCTCATCC_1	Bcells2	-0.0230882	G1	-0.0217	all	3.63438	4309	395	0.696217	FRESH
P1	TUMOR	ACGAGCCGTCTCTCTG_1	TAM	-0.0292679	G1	-0.0173049	all	3.0465	1113	518	7.18778	FRESH
P1	TUMOR	ACGAGCCGTGGTTTCA_1	TAM	-0.0237399	G1	-0.0384417	all	3.04571	1111	433	4.77048	FRESH
P1	TUMOR	ACGAGCCTCAAAGTAG_1	TAM	0.0304272	G2M	-0.0326629	all	2.85003	708	437	5.22599	FRESH
P1	TUMOR	ACGAGCCTCCCTTGTG_1	TAM	-0.0458571	G1	-0.0245331	all	3.02202	1052	583	4.37262	FRESH
P1	TUMOR	ACGAGCCTCCTAGAAC_1	Bcells2	-0.0251007	G1	-0.021912	all	4.02547	10604	489	0.216899	FRESH
P1	TUMOR	ACGAGCCTCTGGAGCC_1	Microglia	-0.0453732	G1	-0.0226697	all	2.9652	923	510	4.44204	FRESH
P1	TUMOR	ACGAGCCTCTTGTATC_1	TAM	-0.0437024	G1	-0.0257747	all	2.80686	641	432	0.468019	FRESH
P1	TUMOR	ACGAGGAAGTGGTAAT_1	TAM	-0.0954273	G1	-0.0835408	all	3.24204	1746	851	6.30011	FRESH
P1	TUMOR	ACGAGGAAGTTACCCA_1	DC	-0.0190013	G1	-0.0602001	all	3.31323	2057	766	4.3753	FRESH
P1	TUMOR	ACGAGGACAAGGTTTC_1	Bcells2	-0.0174153	G1	-0.013522	all	3.87892	7567	366	0.449319	FRESH
P1	TUMOR	ACGAGGAGTAAAGGAG_1	TAM	-0.00971888	G1	-0.0681358	all	3.09237	1237	659	7.19483	FRESH
P1	TUMOR	ACGAGGAGTCAAGCGA_1	Bcells2	-0.0191098	G1	-0.0294292	all	3.5227	3332	463	0.390156	FRESH
P1	TUMOR	ACGAGGAGTTTGACAC_1	Bcells2	-0.0130887	G1	-0.0150099	all	3.56832	3701	243	0.297217	FRESH
P1	TUMOR	ACGAGGATCCAAGTAC_1	Microglia	0.054863	G2M	-0.020668	all	3.29557	1975	883	1.06329	FRESH
P1	TUMOR	ACGAGGATCCATGCTC_1	Microglia	-0.0505612	G1	-0.0492367	all	3.07445	1187	667	0.336984	FRESH
P1	TUMOR	ACGAGGATCTGGTTCC_1	TAM	-0.0264021	G1	-0.0176665	all	2.9196	831	442	9.26594	FRESH
P1	TUMOR	ACGATACAGCGTTGCC_1	Neutrophil	-0.0463608	G1	-0.0241699	all	2.88818	773	426	5.30401	FRESH
P1	TUMOR	ACGATACAGGTGACCA_1	TAM	-0.0123411	S	0.102565	all	3.18127	1518	760	4.94071	FRESH
P1	TUMOR	ACGATACAGTACCGGA_1	Bcells2	-0.019643	G1	-0.013943	all	3.52647	3361	364	0.595061	FRESH
P1	TUMOR	ACGATACAGTTGCAGG_1	Microglia	-0.0474224	G1	-0.0406096	all	2.82282	665	404	0.300752	FRESH
P1	TUMOR	ACGATACCATGGTTGT_1	Bcells2	-0.0130599	S	0	all	3.79858	6289	361	0.636031	FRESH
P1	TUMOR	ACGATACGTCTCTCGT_1	Microglia	-0.0300686	G1	-0.00564256	all	2.97035	934	468	0.535332	FRESH
P1	TUMOR	ACGATACTCGGTTAAC_1	Microglia	-0.0635974	G1	-0.0675021	all	3.06446	1160	695	1.81034	FRESH
P1	TUMOR	ACGATACTCTCGGACG_1	TAM	-0.0306831	G1	-0.0304634	all	2.87795	755	420	1.72185	FRESH
P1	TUMOR	ACGATGTAGAGCAATT_1	Bcells2	-0.0442967	G1	-0.0529473	all	2.85673	719	209	6.25869	FRESH
P1	TUMOR	ACGATGTAGCGATTCT_1	Microglia	-0.0298831	G1	-0.00651206	all	2.79309	621	384	4.02576	FRESH
P1	TUMOR	ACGATGTAGGCCCTCA_1	Bcells2	-0.0094168	G1	-0.0112206	all	3.62024	4171	262	0.215776	FRESH
P1	TUMOR	ACGATGTAGGGTTTCT_1	TAM	0.0315427	S	0.560254	all	2.80482	638	397	6.58307	FRESH
P1	TUMOR	ACGATGTAGGTGACCA_1	Microglia	0.0276647	G2M	-0.0181689	all	2.88536	768	485	3.125	FRESH
P1	TUMOR	ACGATGTCAGTCGTGC_1	Bcells2	-0.0155652	G1	-0.0137911	all	3.76343	5800	369	0.0862069	FRESH
P1	TUMOR	ACGATGTTCATAGCAC_1	TAM	0.0570526	G2M	-0.0192808	all	2.81023	646	418	3.86997	FRESH
P1	TUMOR	ACGATGTTCCTTTACA_1	Bcells2	-0.0243936	G1	-0.0264557	all	3.5311	3397	453	0.206064	FRESH
P1	TUMOR	ACGATGTTCGCATGAT_1	TAM	-0.0156325	G1	-0.00645378	all	2.80482	638	346	7.68025	FRESH
P1	TUMOR	ACGATGTTCGCTTGTC_1	Bcells2	-0.0157092	G1	-0.0147397	all	3.5824	3823	397	0.0523149	FRESH
P1	TUMOR	ACGCAGCAGAGTAATC_1	Microglia	0.0135031	G2M	-0.0421065	all	3.20925	1619	727	2.47066	FRESH
P1	TUMOR	ACGCAGCAGCCAGTTT_1	Bcells2	-0.027113	G1	-0.00487284	all	3.13258	1357	198	6.77966	FRESH
P1	TUMOR	ACGCAGCCAGTGGGAT_1	Microglia	-0.0609519	G1	-0.0509191	all	3.43281	2709	1093	1.73496	FRESH
P1	TUMOR	ACGCAGCGTCCCGACA_1	CAFs	-0.0883834	G1	-0.115469	all	3.44654	2796	1335	5.61516	FRESH
P1	TUMOR	ACGCAGCGTTCCACAA_1	Microglia	0.0142085	G2M	-0.0227147	all	3.5523	3567	1273	1.12139	FRESH
P1	TUMOR	ACGCAGCGTTTAAGCC_1	Bcells2	-0.0125312	G1	-0.00608986	all	2.87852	756	162	0.26455	FRESH
P1	TUMOR	ACGCAGCTCAAACGGG_1	TAM	0.00834348	G2M	-0.0299568	all	3.10687	1279	745	2.89289	FRESH
P1	TUMOR	ACGCAGCTCCGGCACA_1	TAM	-0.0459331	G1	-0.022957	all	2.95036	892	446	3.47534	FRESH
P1	TUMOR	ACGCAGCTCGGTCTAA_1	Microglia	-0.0399732	G1	-0.0559196	all	3.24105	1742	740	2.58324	FRESH
P1	TUMOR	ACGCAGCTCGTTGCCT_1	TAM	-0.0642401	S	0.116149	all	3.18441	1529	704	1.24264	FRESH
P1	TUMOR	ACGCCAGAGGGTATCG_1	Microglia	-0.0678537	G1	-0.0448087	all	3.0406	1098	597	1.63934	FRESH
P1	TUMOR	ACGCCAGCATGCCTTC_1	Bcells2	-0.0425619	S	0.0989762	all	3.18949	1547	263	2.1978	FRESH
P1	TUMOR	ACGCCAGGTAAATGTG_1	TAM	-0.0964951	G1	-0.0477341	all	3.041	1099	660	5.82348	FRESH
P1	TUMOR	ACGCCAGGTATCAGTC_1	Microglia	-0.0078134	G1	-0.0361095	all	3.32325	2105	1089	0.142518	FRESH
P1	TUMOR	ACGCCAGGTGATGATA_1	CAFs	-0.165949	G1	-0.139586	all	3.51534	3276	1487	3.23565	FRESH
P1	TUMOR	ACGCCAGGTGCTAGCC_1	TAM	-0.00283603	G1	-0.0310806	all	3.06707	1167	662	0.17138	FRESH
P1	TUMOR	ACGCCGACACGACTCG_1	TAM	-0.0475417	G1	-0.0272245	all	3.20548	1605	839	4.85981	FRESH
P1	TUMOR	ACGCCGACACGTCTCT_1	Bcells2	0.00391741	S	0.0463925	all	3.89237	7805	445	0.204997	FRESH
P1	TUMOR	ACGCCGAGTATAGGTA_1	Bcells2	-0.0224055	G1	-0.0254696	all	3.75838	5733	567	0.296529	FRESH
P1	TUMOR	ACGCCGAGTGTATGGG_1	Microglia	-0.0159656	G1	-0.0125767	all	2.83822	689	352	0	FRESH
P1	TUMOR	ACGCCGAGTTCTCATT_1	Microglia	-0.036698	G1	-0.0285191	all	2.74586	557	338	2.87253	FRESH
P1	TUMOR	ACGCCGATCAGTACGT_1	Bcells1	-0.021251	S	0.163352	all	2.84261	696	251	2.58621	FRESH
P1	TUMOR	ACGCCGATCATTGCCC_1	Bcells1	-0.020769	G1	-0.0197686	all	3.97845	9516	689	0.588483	FRESH
P1	TUMOR	ACGCCGATCCGTAGTA_1	Neutrophil	0.0250517	S	0.134114	all	3.10346	1269	575	2.52167	FRESH
P1	TUMOR	ACGCCGATCCTAGGGC_1	Bcells1	-0.0220422	G1	-0.020281	all	3.59572	3942	354	0.177575	FRESH
P1	TUMOR	ACGCCGATCGGTGTCG_1	Microglia	-0.065579	G1	-0.0207204	all	3.06707	1167	626	0.856898	FRESH
P1	TUMOR	ACGCCGATCTCACATT_1	Neutrophil	-0.0443134	G1	-0.0320596	all	3.21932	1657	731	3.31925	FRESH
P1	TUMOR	ACGCCGATCTGTCTCG_1	Neutrophil	-0.0152007	G1	-0.0451972	all	3.21458	1639	709	4.57596	FRESH
P1	TUMOR	ACGCCGATCTTTACGT_1	Microglia	-0.0415131	G1	-0.046397	all	2.97635	947	538	0.31679	FRESH
P1	TUMOR	ACGGAGAAGAGTACCG_1	TAM	-0.0284702	G1	-0.0063613	all	2.82347	666	446	1.2012	FRESH
P1	TUMOR	ACGGAGAAGATCCCGC_1	DC	-0.0710862	G1	-0.0587552	all	3.31765	2078	859	8.37344	FRESH
P1	TUMOR	ACGGAGACACCCATTC_1	Bcells2	-0.0306463	G1	-0.0231323	all	3.35946	2288	274	0.611888	FRESH
P1	TUMOR	ACGGAGAGTCAAGCGA_1	Microglia	-0.0561547	G1	-0.0260986	all	3.24699	1766	902	5.09626	FRESH
P1	TUMOR	ACGGAGAGTTCCACGG_1	TAM	-0.0422575	S	0.0846633	all	3.15564	1431	719	0.209644	FRESH
P1	TUMOR	ACGGAGAGTTGGAGGT_1	CAFs	-0.113094	G1	-0.101257	all	3.49402	3119	1221	0.993908	FRESH
P1	TUMOR	ACGGAGATCCTTTACA_1	TAM	-0.0423527	G1	-0.0701779	all	3.45758	2868	1356	6.72943	FRESH
P1	TUMOR	ACGGAGATCGGTGTTA_1	Bcells2	-0.0111241	G1	-0.0113467	all	3.59395	3926	362	0.178299	FRESH
P1	TUMOR	ACGGAGATCTCAAGTG_1	Bcells2	-0.00705771	G1	-0.0080205	all	3.656	4529	196	0.640318	FRESH
P1	TUMOR	ACGGCCAAGAGGGATA_1	TAM	-0.0866595	G1	-0.0624169	all	2.96379	920	581	1.08696	FRESH
P1	TUMOR	ACGGCCAAGTCACGCC_1	CAFs	-0.245444	G1	-0.259369	all	3.58365	3834	1791	1.30412	FRESH
P1	TUMOR	ACGGCCAAGTGCCAGA_1	Bcells2	-0.028958	G1	-0.0181965	all	3.89248	7807	402	0.537979	FRESH
P1	TUMOR	ACGGCCAGTAAACCTC_1	TAM	-0.0695984	G1	-0.0259103	all	2.80003	631	443	4.91284	FRESH
P1	TUMOR	ACGGCCAGTGCCTTGG_1	Bcells2	-0.0372902	S	0.119898	all	2.83822	689	251	1.59652	FRESH
P1	TUMOR	ACGGCCAGTTTACTCT_1	TAM	-0.0514479	G1	-0.0285705	all	3.15655	1434	666	1.32497	FRESH
P1	TUMOR	ACGGCCATCATCGGAT_1	TAM	0.0378436	G2M	-0.0477629	all	2.96426	921	535	5.75461	FRESH
P1	TUMOR	ACGGGCTAGAACTGTA_1	Microglia	0.104251	G2M	-0.0133846	all	3.2222	1668	793	3.29736	FRESH
P1	TUMOR	ACGGGCTAGACTACAA_1	Microglia	-0.0136598	G1	-0.0554607	all	3.02119	1050	673	3.71429	FRESH
P1	TUMOR	ACGGGCTAGATGTGTA_1	TAM	-0.0659738	G1	-0.0370432	all	3.55242	3568	1237	1.8778	FRESH
P1	TUMOR	ACGGGCTAGGGATGGG_1	Bcells1	-0.00798017	S	0.0288885	all	3.94349	8780	710	0.535308	FRESH
P1	TUMOR	ACGGGCTAGTACGCCC_1	Neutrophil	0.00853094	G2M	-0.0508418	all	3.18498	1531	738	3.85369	FRESH
P1	TUMOR	ACGGGCTCACCAGTTA_1	TAM	-0.0581106	G1	-0.0404673	all	3.13162	1354	726	6.42541	FRESH
P1	TUMOR	ACGGGCTCACCGAAAG_1	Microglia	-0.0496751	G1	-0.0409394	all	3.39076	2459	1132	2.15535	FRESH
P1	TUMOR	ACGGGCTCATCACAAC_1	Bcells2	0	G2M	-0.00540817	all	3.01912	1045	125	0.861244	FRESH
P1	TUMOR	ACGGGCTCATGGTTGT_1	Bcells2	0.0185282	G2M	-0.0131014	all	3.49886	3154	369	0.22194	FRESH
P1	TUMOR	ACGGGCTCATTGCGGC_1	TAM	-0.0675636	G1	-0.0332062	all	2.76716	585	362	8.03419	FRESH
P1	TUMOR	ACGGGCTTCACTGGGC_1	TAM	-0.00146279	G1	-0.0547062	all	3.58838	3876	1426	3.43137	FRESH
P1	TUMOR	ACGGGCTTCTAACCGA_1	TAM	-0.0813451	G1	-0.0622736	all	3.11661	1308	722	4.28135	FRESH
P1	TUMOR	ACGGGCTTCTGGCGAC_1	TAM	-0.0473657	G1	-0.0452894	all	3.58872	3879	804	1.46945	FRESH
P1	TUMOR	ACGGGTCAGACTGTAA_1	Bcells2	-0.0135838	S	0	all	3.03902	1094	127	0.914077	FRESH
P1	TUMOR	ACGGGTCAGAGCCTAG_1	Microglia	0.000550335	G2M	-0.0664355	all	3.24993	1778	986	4.38695	FRESH
P1	TUMOR	ACGGGTCAGAGGACGG_1	TAM	0.108341	G2M	-0.0179404	all	2.90091	796	478	1.38191	FRESH
P1	TUMOR	ACGGGTCAGCTAGTCT_1	Bcells2	-0.0184562	G1	-0.00765885	all	3.68958	4893	371	0.143062	FRESH
P1	TUMOR	ACGGGTCAGGGATGGG_1	Bcells2	-0.022209	G1	-0.0193247	all	3.42029	2632	395	0.341945	FRESH
P1	TUMOR	ACGGGTCAGTGGTCCC_1	Microglia	-0.0513115	G1	-0.0368347	all	2.74429	555	440	0.36036	FRESH
P1	TUMOR	ACGGGTCCACCGGAAA_1	Bcells2	0.0110602	G2M	-0.0172124	all	3.93606	8631	476	0.173792	FRESH
P1	TUMOR	ACGGGTCCAGGTGCCT_1	TAM	-0.0594708	G1	-0.0589252	all	3.1245	1332	610	4.95495	FRESH
P1	TUMOR	ACGGGTCTCATCTGTT_1	TAM	-0.046806	G1	-0.0662142	all	3.29645	1979	945	3.94138	FRESH
P1	TUMOR	ACGGGTCTCCATGAGT_1	TAM	-0.0352367	G1	-0.0398498	all	3.00389	1009	498	5.94648	FRESH
P1	TUMOR	ACGTCAAAGATCTGCT_1	Bcells2	-0.0276045	G1	-0.0121901	all	3.31154	2049	275	1.46413	FRESH
P1	TUMOR	ACGTCAACAATCAGAA_1	Bcells2	-0.0140404	G1	-0.0116716	all	3.87442	7489	473	0.106823	FRESH
P1	TUMOR	ACGTCAACACCGAATT_1	Bcells2	-0.0140892	G1	-0.0145416	all	3.65744	4544	383	0.484155	FRESH
P1	TUMOR	ACGTCAACAGACAAGC_1	Microglia	-0.0573299	G1	-0.0295854	all	2.91381	820	511	1.95122	FRESH
P1	TUMOR	ACGTCAACATATGGTC_1	TAM	0.0254385	G2M	-0.0333743	all	2.76042	576	422	9.54861	FRESH
P1	TUMOR	ACGTCAAGTAGCGTCC_1	Bcells2	-0.0190319	G1	-0.0178573	all	3.42651	2670	340	0.262172	FRESH
P1	TUMOR	ACGTCAAGTTCCGTCT_1	TAM	0.000721355	G2M	-0.0388235	all	3.25503	1799	841	2.50139	FRESH
P1	TUMOR	ACGTCAATCATTGCGA_1	Microglia	-0.0502093	G1	-0.043849	all	3.32919	2134	988	0.234302	FRESH
P1	TUMOR	ACGTCAATCGGCCGAT_1	Bcells1	-0.0219543	G1	-0.0109934	all	3.40432	2537	428	0.709499	FRESH
P1	TUMOR	ACGTCAATCGTACGGC_1	TAM	-0.0135136	G1	-0.0417684	all	3.28578	1931	823	4.97152	FRESH
P1	TUMOR	ACGTCAATCTTCGAGA_1	Bcells2	-0.0167395	G1	-0.00741623	all	3.90509	8037	416	0.248849	FRESH
P1	TUMOR	ACTATCTAGCCACCTG_1	Microglia	-0.0569534	G1	-0.0277133	all	3.33546	2165	939	0.785219	FRESH
P1	TUMOR	ACTATCTAGGCCGAAT_1	Bcells2	-0.0173999	G1	-0.0179011	all	3.86421	7315	408	0.615174	FRESH
P1	TUMOR	ACTATCTAGGCTCTTA_1	Microglia	-0.0590375	G1	-0.0475448	all	2.90849	810	551	4.69136	FRESH
P1	TUMOR	ACTATCTAGTTCGATC_1	Bcells2	-0.0160834	G1	-0.0167563	all	3.49554	3130	448	1.27796	FRESH
P1	TUMOR	ACTATCTCAAGCGCTC_1	TAM	0.0333888	G2M	-0.0228539	all	2.95569	903	499	6.75526	FRESH
P1	TUMOR	ACTATCTCACAAGCCC_1	DC	0.0227294	G2M	-0.0657933	all	3.32469	2112	907	2.46212	FRESH
P1	TUMOR	ACTATCTCAGTAGAGC_1	Microglia	0.113287	G2M	-0.0257881	all	2.80618	640	412	7.03125	FRESH
P1	TUMOR	ACTATCTCATTCCTGC_1	TAM	-0.0348956	G1	-0.0384619	all	2.81358	651	422	7.37327	FRESH
P1	TUMOR	ACTATCTGTCGTCTTC_1	Microglia	-0.0479138	G1	-0.0395619	all	2.7767	598	380	6.02007	FRESH
P1	TUMOR	ACTATCTGTGCCTGTG_1	TAM	-0.0456408	G1	-0.0402785	all	2.99123	980	519	4.89796	FRESH
P1	TUMOR	ACTATCTGTGTGGTTT_1	Microglia	-0.0155714	G1	-0.0455213	all	3.12743	1341	746	9.61969	FRESH
P1	TUMOR	ACTATCTTCTTCAACT_1	Bcells2	-0.0235779	G1	-0.00998255	all	3.59151	3904	517	0.589139	FRESH
P1	TUMOR	ACTGAACAGCGTCTAT_1	Bcells2	-0.013317	G1	-0.0116648	all	3.59073	3897	318	0.102643	FRESH
P1	TUMOR	ACTGAACAGTGCTGCC_1	Bcells2	-0.00814042	G1	-0.0126027	all	3.28035	1907	159	2.7268	FRESH
P1	TUMOR	ACTGAACCACTACAGT_1	Microglia	-0.0776779	G1	-0.044669	all	3.14768	1405	766	1.92171	FRESH
P1	TUMOR	ACTGAACCAGCTATTG_1	Bcells2	-0.0181536	G1	-0.0160727	all	3.84714	7033	450	0.383904	FRESH
P1	TUMOR	ACTGAACCAGCTTCGG_1	Microglia	-0.0479298	G1	-0.0237501	all	3.46982	2950	1042	1.32203	FRESH
P1	TUMOR	ACTGAACGTCGGGTCT_1	Bcells2	-0.0116407	G1	-0.0129919	all	3.50569	3204	205	0.187266	FRESH
P1	TUMOR	ACTGAACGTCTTCGTC_1	TAM	-0.07525	G1	-0.0426488	all	2.87795	755	453	7.15232	FRESH
P1	TUMOR	ACTGAACGTGCAACTT_1	Microglia	-0.0681014	G1	-0.0409561	all	3.0799	1202	668	3.99334	FRESH
P1	TUMOR	ACTGAACGTGTATGGG_1	Microglia	-0.0739807	G1	-0.0739515	all	3.33626	2169	1174	1.70586	FRESH
P1	TUMOR	ACTGAACGTTAGTGGG_1	Bcells2	0.00658048	G2M	-0.00993922	all	3.92747	8462	452	0.271803	FRESH
P1	TUMOR	ACTGAACGTTCGGGCT_1	Bcells2	-0.0143415	G1	-0.0126791	all	3.75989	5753	349	0.139058	FRESH
P1	TUMOR	ACTGAACGTTGTCGCG_1	Bcells2	-0.0152009	G1	-0.012588	all	3.82827	6734	325	0.16335	FRESH
P1	TUMOR	ACTGAACTCACAGTAC_1	Microglia	-0.0537157	G1	-0.0388084	all	2.99078	979	558	8.37589	FRESH
P1	TUMOR	ACTGAACTCCACGTGG_1	Bcells1	-0.0400688	G1	-0.0288932	all	3.84466	6993	691	2.3595	FRESH
P1	TUMOR	ACTGAACTCTCGTTTA_1	TAM	0.0862331	G2M	-0.0165748	all	2.99476	988	575	2.32794	FRESH
P1	TUMOR	ACTGAGTAGCAGATCG_1	Microglia	-0.0498589	G1	-0.0540751	all	2.74351	554	360	0.722022	FRESH
P1	TUMOR	ACTGAGTCAATCGGTT_1	TAM	0.000136595	G2M	-0.0286406	all	3.0141	1033	566	7.93804	FRESH
P1	TUMOR	ACTGAGTCAGCCTGTG_1	Bcells1	-0.0172305	G1	-0.0161671	all	3.50934	3231	390	0.371402	FRESH
P1	TUMOR	ACTGAGTCATCCGGGT_1	TAM	-0.0202841	G1	-0.0209355	all	2.69984	501	306	5.78842	FRESH
P1	TUMOR	ACTGAGTGTCACCCAG_1	TAM	-0.0409541	G1	-0.0357061	all	3.08386	1213	597	5.35862	FRESH
P1	TUMOR	ACTGAGTGTCACTGGC_1	TAM	-0.0428407	S	0.324176	all	2.87622	752	452	7.31383	FRESH
P1	TUMOR	ACTGAGTTCAAACCAC_1	Bcells2	-0.0435345	G1	-0.00283713	all	4.23845	17316	767	0.646801	FRESH
P1	TUMOR	ACTGAGTTCACCTCGT_1	Bcells2	-0.0247496	G1	-0.0137116	all	4.0642	11593	686	0.241525	FRESH
P1	TUMOR	ACTGAGTTCCGGCACA_1	TAM	-0.00772979	G1	-0.0604679	all	3.00945	1022	605	5.96869	FRESH
P1	TUMOR	ACTGAGTTCGCGCCAA_1	Microglia	-0.050133	G1	-0.0254999	all	2.89708	789	468	1.90114	FRESH
P1	TUMOR	ACTGAGTTCTCCGGTT_1	TAM	-0.0623735	G1	-0.0343943	all	3.12385	1330	599	4.66165	FRESH
P1	TUMOR	ACTGATGAGACCACGA_1	CAFs	0.0297109	G2M	-0.0614986	all	3.38075	2403	948	1.7062	FRESH
P1	TUMOR	ACTGATGAGCTAACAA_1	Microglia	-0.00375219	S	0.0888335	all	3.10585	1276	808	6.42633	FRESH
P1	TUMOR	ACTGATGAGGTAGCCA_1	Microglia	0.0163579	S	0.139726	all	2.98453	965	529	4.66321	FRESH
P1	TUMOR	ACTGATGAGTGTCCAT_1	Bcells2	-0.0149939	G1	-0.00862502	all	3.80679	6409	420	0.0936183	FRESH
P1	TUMOR	ACTGATGCACAGACAG_1	TAM	-0.0222276	G1	-0.0119924	all	2.89763	790	424	1.01266	FRESH
P1	TUMOR	ACTGATGCAGATCCAT_1	Bcells2	-0.0107623	G1	-0.00913549	all	3.85009	7081	540	0.155345	FRESH
P1	TUMOR	ACTGATGCAGCAGTTT_1	Microglia	-0.0502417	G1	-0.0232633	all	3.05729	1141	617	0.438212	FRESH
P1	TUMOR	ACTGATGCAGGCTCAC_1	TAM	-0.0606125	G1	-0.0364117	all	3.08027	1203	577	3.32502	FRESH
P1	TUMOR	ACTGATGGTCGAAAGC_1	Bcells2	-0.0162993	G1	-0.0103524	all	3.6797	4783	356	0.0418148	FRESH
P1	TUMOR	ACTGATGTCAGTACGT_1	TAM	-0.00189174	S	0.112027	all	3.12254	1326	610	8.97436	FRESH
P1	TUMOR	ACTGATGTCATTATCC_1	TAM	-0.0431267	G1	-0.0148372	all	3.11694	1309	667	0.458365	FRESH
P1	TUMOR	ACTGATGTCCGAAGAG_1	Bcells2	-0.0205991	G1	-0.0106098	all	3.8175	6569	313	0.30446	FRESH
P1	TUMOR	ACTGATGTCTCTTGAT_1	TAM	-0.0335266	G1	-0.00629149	all	2.83759	688	354	0.290698	FRESH
P1	TUMOR	ACTGCTCAGACGACGT_1	TAM	0.0195612	G2M	-0.0289493	all	3.09899	1256	700	2.86624	FRESH
P1	TUMOR	ACTGCTCAGATGAGAG_1	Bcells1	-0.0338169	G1	-0.0172988	all	4.14507	13966	662	0.329371	FRESH
P1	TUMOR	ACTGCTCCAATCAGAA_1	Microglia	-0.0903124	G1	-0.0258287	all	3.3092	2038	929	0.0490677	FRESH
P1	TUMOR	ACTGCTCCAGACAGGT_1	TAM	-0.0683742	G1	-0.0446234	all	3.11428	1301	728	2.07533	FRESH
P1	TUMOR	ACTGCTCGTATGAAAC_1	Microglia	-0.0648118	S	0.0134874	all	3.66614	4636	1825	1.46678	FRESH
P1	TUMOR	ACTGCTCGTCTAGAGG_1	Microglia	-0.0398664	G1	-0.0332347	all	3.15957	1444	724	0.34626	FRESH
P1	TUMOR	ACTGCTCGTGGCAAAC_1	Neutrophil	-0.018392	G1	-0.0477429	all	3.23729	1727	874	1.10017	FRESH
P1	TUMOR	ACTGCTCGTTCTGAAC_1	TAM	-0.0675238	G1	-0.0380138	all	2.82866	674	509	1.33531	FRESH
P1	TUMOR	ACTGCTCTCTGGTGTA_1	Bcells2	-0.0216709	G1	-0.0119289	all	3.57345	3745	404	0.0801068	FRESH
P1	TUMOR	ACTGTCCAGTACGTAA_1	CAFs	0.01274	G2M	-0.107842	all	3.08243	1209	612	7.60959	FRESH
P1	TUMOR	ACTGTCCAGTTGTAGA_1	TAM	-0.0668885	G1	-0.0316027	all	3.52776	3371	1230	5.63631	FRESH
P1	TUMOR	ACTGTCCCAAATACAG_1	Microglia	0.0262536	G2M	-0.0413398	all	3.46419	2912	1220	0.549451	FRESH
P1	TUMOR	ACTGTCCCAACGATCT_1	TAM	-0.016676	G1	-0.0406494	all	3.21005	1622	972	1.91122	FRESH
P1	TUMOR	ACTGTCCCAACTGGCC_1	Bcells1	-0.0257351	G1	-0.0276528	all	4.04001	10965	1076	0.984952	FRESH
P1	TUMOR	ACTGTCCCACAACGTT_1	Microglia	0.0147975	S	0.0781844	all	3.45667	2862	1103	0.279525	FRESH
P1	TUMOR	ACTGTCCCACAGGTTT_1	TAM	-0.0668942	G1	-0.0301687	all	3.09934	1257	663	4.13683	FRESH
P1	TUMOR	ACTGTCCCACGTCTCT_1	Bcells2	0.000850825	G2M	-0.00843756	all	3.82145	6629	519	0.301705	FRESH
P1	TUMOR	ACTGTCCCAGCATGAG_1	TAM	-0.0754328	G1	-0.0539759	all	3.15351	1424	748	6.25	FRESH
P1	TUMOR	ACTGTCCGTCTAAACC_1	TAM	-0.0513239	G1	-0.0471783	all	3.21854	1654	601	5.74365	FRESH
P1	TUMOR	ACTGTCCGTGCAGACA_1	TAM	-0.00888272	G1	-0.0535351	all	3.06145	1152	717	1.30208	FRESH
P1	TUMOR	ACTGTCCGTTGCTCCT_1	Microglia	0.0541464	G2M	-0.0633593	all	3.39428	2479	1105	1.29084	FRESH
P1	TUMOR	ACTGTCCTCAACACAC_1	TAM	-0.0673692	G1	-0.0366924	all	2.87332	747	558	0.937082	FRESH
P1	TUMOR	ACTGTCCTCATAGCAC_1	Bcells2	-0.0132134	G1	-0.0283569	all	4.02053	10484	801	0.152614	FRESH
P1	TUMOR	ACTTACTAGAGGGCTT_1	Bcells2	-0.0121674	G1	-0.011985	all	3.73432	5424	406	0.70059	FRESH
P1	TUMOR	ACTTACTGTCTAAACC_1	TAM	0.0417545	G2M	-0.0534069	all	3.16465	1461	880	3.62765	FRESH
P1	TUMOR	ACTTACTGTGACCAAG_1	Bcells2	-0.0145175	G1	-0.00960667	all	3.73296	5407	345	0.258924	FRESH
P1	TUMOR	ACTTACTGTGATGTGG_1	Bcells2	-0.00236351	S	0	all	3.1313	1353	126	0.443459	FRESH
P1	TUMOR	ACTTACTTCACCTCGT_1	Bcells2	-0.0186724	G1	-0.0149285	all	3.708	5105	402	0.509305	FRESH
P1	TUMOR	ACTTACTTCGCGCCAA_1	Microglia	0.0441474	G2M	-0.0341969	all	2.72754	534	315	1.31086	FRESH
P1	TUMOR	ACTTGTTCACAACGTT_1	TAM	-0.0323922	G1	-0.0243144	all	2.88081	760	506	4.86842	FRESH
P1	TUMOR	ACTTGTTCAGTGGGAT_1	TAM	-0.0231492	G1	-0.0106189	all	3.03981	1096	546	8.21168	FRESH
P1	TUMOR	ACTTGTTGTAGTACCT_1	Microglia	-0.0732808	S	0.0925062	all	3.2079	1614	898	2.54027	FRESH
P1	TUMOR	ACTTGTTGTCGCGGTT_1	TAM	0.0108771	S	0.115131	all	2.99255	983	513	6.30722	FRESH
P1	TUMOR	ACTTGTTTCACAACGT_1	CAFs	-0.147271	G1	-0.0341941	all	3.6291	4257	1688	2.74841	FRESH
P1	TUMOR	ACTTGTTTCATACGGT_1	Microglia	-0.0591755	G1	-0.0409226	all	3.33646	2170	1145	0.645161	FRESH
P1	TUMOR	ACTTGTTTCTGCTGTC_1	TAM	-0.0319531	G1	-0.0179886	all	2.89763	790	471	5.06329	FRESH
P1	TUMOR	ACTTTCAAGCGTCTAT_1	Microglia	0.0280602	G2M	-0.0310599	all	2.8537	714	425	0	FRESH
P1	TUMOR	ACTTTCACACCGGAAA_1	TAM	-0.00312949	G1	-0.0327516	all	3.05994	1148	660	4.09408	FRESH
P1	TUMOR	ACTTTCACACGAAATA_1	Microglia	-0.00892027	S	0.0222307	all	3.65552	4524	1855	1.39257	FRESH
P1	TUMOR	ACTTTCAGTCCGTTAA_1	Bcells2	0.0239941	G2M	-0.0119111	all	3.57461	3755	335	0.133156	FRESH
P1	TUMOR	ACTTTCAGTTTAGGAA_1	Bcells2	-0.0225663	S	0	all	3.25285	1790	148	0.446927	FRESH
P1	TUMOR	ACTTTCATCCTATTCA_1	Microglia	-0.0173232	S	0.0263479	all	3.65369	4505	1758	2.99667	FRESH
P1	TUMOR	AGAATAGAGAGCCTAG_1	Microglia	-0.0413258	G1	-0.0124613	all	3.00217	1005	488	0.39801	FRESH
P1	TUMOR	AGAATAGAGATCGATA_1	TAM	-0.0322938	G1	-0.0213249	all	2.87852	756	415	0.925926	FRESH
P1	TUMOR	AGAATAGAGGCCCGTT_1	TAM	0.0488671	G2M	-0.0247171	all	2.86034	725	452	6.06897	FRESH
P1	TUMOR	AGAATAGCACATTTCT_1	Bcells2	-0.0253065	G1	-0.00979467	all	3.50147	3173	385	1.00851	FRESH
P1	TUMOR	AGAATAGCAGGATCGA_1	Microglia	-0.0202612	G1	-0.0298739	all	2.902	798	409	6.6416	FRESH
P1	TUMOR	AGAATAGCAGTAGAGC_1	TAM	-0.0541107	G1	-0.0360358	all	3.21272	1632	713	5.88235	FRESH
P1	TUMOR	AGAATAGCATCCGGGT_1	Microglia	-0.0334266	G1	-0.0306775	all	2.86923	740	428	5.13514	FRESH
P1	TUMOR	AGAATAGGTAATCACC_1	TAM	-0.0620196	G1	-0.0202499	all	3.09202	1236	698	4.61165	FRESH
P1	TUMOR	AGAATAGTCGTAGGAG_1	TAM	-0.00277207	S	0.0669158	all	3.26881	1857	810	9.15455	FRESH
P1	TUMOR	AGACGTTAGAAACCTA_1	TAM	-0.0488599	G1	-0.0283485	all	2.96473	922	656	2.92842	FRESH
P1	TUMOR	AGACGTTAGAGTCGGT_1	Microglia	0.00668348	G2M	-0.0274788	all	3.19618	1571	735	0.954806	FRESH
P1	TUMOR	AGACGTTAGCCAGGAT_1	Bcells2	0.0288126	G2M	-0.0229133	all	3.54518	3509	411	0.199487	FRESH
P1	TUMOR	AGACGTTAGCTAGGCA_1	TAM	0.0369888	G2M	0	all	3.03543	1085	602	6.26728	FRESH
P1	TUMOR	AGACGTTCAAACGCGA_1	CAFs	-0.150193	G1	-0.143539	all	3.086	1219	656	4.42986	FRESH
P1	TUMOR	AGACGTTCACGAAACG_1	Bcells2	-0.019544	G1	-0.0137125	all	3.4612	2892	374	0	FRESH
P1	TUMOR	AGACGTTCAGGAATCG_1	TAM	-0.0431225	G1	-0.0328247	all	3.00604	1014	485	3.94477	FRESH
P1	TUMOR	AGACGTTCATAAGACA_1	Microglia	-0.00648603	S	0.0583654	all	3.29203	1959	954	3.01174	FRESH
P1	TUMOR	AGACGTTCATAGTAAG_1	CAFs	-0.109519	G1	-0.105791	all	3.35005	2239	966	9.46851	FRESH
P1	TUMOR	AGACGTTGTAACGACG_1	Bcells2	-0.010657	G1	-0.0133457	all	3.88734	7715	326	0.0518471	FRESH
P1	TUMOR	AGACGTTGTGCCTTGG_1	Microglia	0.0221452	G2M	-0.0164743	all	3.00173	1004	550	1.49402	FRESH
P1	TUMOR	AGAGCGAAGATGGCGT_1	CAFs	-0.00496382	G1	-0.0653983	all	3.58444	3841	1205	4.50404	FRESH
P1	TUMOR	AGAGCGAAGTACGTTC_1	TAM	-0.0218383	G1	-0.00500878	all	3.10346	1269	522	3.78251	FRESH
P1	TUMOR	AGAGCGAAGTTGAGTA_1	Microglia	-0.0446962	G1	-0.014202	all	3.16256	1454	710	1.51307	FRESH
P1	TUMOR	AGAGCGACAGACGTAG_1	TAM	-0.0345282	G1	-0.0192601	all	3.51521	3275	1068	3.87786	FRESH
P1	TUMOR	AGAGCGACAGCGTTCG_1	TAM	-0.0460358	G1	-0.0503625	all	3.0976	1252	662	5.99042	FRESH
P1	TUMOR	AGAGCGACAGCTGTGC_1	Bcells2	-0.0185519	S	0.058968	all	3.6886	4882	310	0.225317	FRESH
P1	TUMOR	AGAGCGACAGGGCATA_1	Bcells2	-0.0103298	G1	-0.00860889	all	3.60304	4009	251	0.0748316	FRESH
P1	TUMOR	AGAGCGACAGTATCTG_1	CAFs	-0.127598	G1	-0.119398	all	3.18808	1542	756	5.70687	FRESH
P1	TUMOR	AGAGCGATCATTTGGG_1	TAM	0.0864585	G2M	-0.0385216	all	2.81158	648	401	8.95062	FRESH
P1	TUMOR	AGAGCGATCCGAATGT_1	Bcells2	-0.0239063	G1	-0.0227253	all	3.62583	4225	571	0.142012	FRESH
P1	TUMOR	AGAGCGATCTGGGCCA_1	Microglia	0.0297284	G2M	-0.0182696	all	2.87852	756	433	4.89418	FRESH
P1	TUMOR	AGAGCTTAGGCATGGT_1	CAFs	-0.155365	G1	-0.159079	all	3.37493	2371	928	4.63939	FRESH
P1	TUMOR	AGAGCTTCACCAACCG_1	TAM	0.0399584	G2M	-0.0172747	all	2.94645	884	488	0.339367	FRESH
P1	TUMOR	AGAGCTTCAGACGCCT_1	TAM	0.00564666	G2M	-0.0434848	all	3.14145	1385	649	4.90975	FRESH
P1	TUMOR	AGAGCTTCATAGGATA_1	TAM	-0.0321194	G1	-0.00663016	all	2.76938	588	384	4.59184	FRESH
P1	TUMOR	AGAGCTTGTCCATCCT_1	Bcells2	-0.0139554	S	0.0861325	all	3.45924	2879	217	0.590483	FRESH
P1	TUMOR	AGAGCTTGTGACGGTA_1	Bcells2	-0.0124273	G1	-0.00814924	all	3.75151	5643	256	0.0177211	FRESH
P1	TUMOR	AGAGCTTTCTGGCGAC_1	TAM	0.025993	G2M	-0.0106797	all	3.03342	1080	450	4.53704	FRESH
P1	TUMOR	AGAGTGGAGCTGCGAA_1	TAM	0.0349904	S	0.138017	all	3.031	1074	543	5.21415	FRESH
P1	TUMOR	AGAGTGGAGGACAGCT_1	Bcells2	-0.0178293	G1	-0.0118872	all	3.74005	5496	334	0.345706	FRESH
P1	TUMOR	AGAGTGGCACGAAACG_1	Bcells2	-0.0124238	G1	-0.0128227	all	4.04072	10983	564	0.20031	FRESH
P1	TUMOR	AGAGTGGGTTGCGCAC_1	Bcells2	-0.0153615	G1	-0.0185954	all	3.79768	6276	374	0.446144	FRESH
P1	TUMOR	AGAGTGGTCGGCTACG_1	TAM	-0.0490272	G1	-0.0394453	all	3.15897	1442	718	5.6172	FRESH
P1	TUMOR	AGATCTGAGAAACCGC_1	TAM	0.00959026	G2M	-0.00982695	all	3.12385	1330	616	5.11278	FRESH
P1	TUMOR	AGATCTGCAACACGCC_1	TAM	0.0558153	G2M	-0.0204815	all	2.72997	537	313	9.86965	FRESH
P1	TUMOR	AGATCTGGTACAAGTA_1	Microglia	-0.0386549	G1	-0.013045	all	2.79099	618	392	1.45631	FRESH
P1	TUMOR	AGATCTGGTTCGGCAC_1	TAM	-0.00375091	S	0.0973415	all	3.18724	1539	738	6.23782	FRESH
P1	TUMOR	AGATCTGTCCAGAGGA_1	Bcells2	-0.0294504	G1	-0.0303512	all	2.98046	956	233	0.732218	FRESH
P1	TUMOR	AGATCTGTCTTAACCT_1	CAFs	0.113242	S	0.456513	all	3.23905	1734	1073	3.11419	FRESH
P1	TUMOR	AGATTGCAGGCTATCT_1	TAM	-0.0238862	G1	-0.0147409	all	2.77379	594	316	1.3468	FRESH
P1	TUMOR	AGATTGCAGTGTCTCA_1	Microglia	-0.0324142	G1	-0.0174195	all	2.93651	864	511	2.08333	FRESH
P1	TUMOR	AGATTGCGTGATGATA_1	TAM	0.00263248	G2M	-0.0416965	all	3.06032	1149	549	6.96258	FRESH
P1	TUMOR	AGATTGCGTGCGATAG_1	Microglia	-0.0472863	G1	-0.0566531	all	3.01494	1035	697	0.386473	FRESH
P1	TUMOR	AGATTGCTCAGAAATG_1	Bcells2	-0.0169997	G1	-0.0121004	all	3.64256	4391	382	0.159417	FRESH
P1	TUMOR	AGATTGCTCTAACCGA_1	TAM	-0.0268954	G1	-0.006304	all	2.83506	684	346	9.06433	FRESH
P1	TUMOR	AGCAGCCAGACTTTCG_1	Bcells2	-0.024919	G1	-0.0213314	all	3.77909	6013	458	0.315982	FRESH
P1	TUMOR	AGCAGCCAGAGTGACC_1	TAM	0.0433994	G2M	-0.011692	all	2.9284	848	543	5.66038	FRESH
P1	TUMOR	AGCAGCCAGCAGCGTA_1	Bcells2	-0.024644	G1	-0.0203747	all	3.73608	5446	439	0.422328	FRESH
P1	TUMOR	AGCAGCCCATATACCG_1	Bcells2	-0.0173449	G1	-0.0182419	all	3.74912	5612	293	0.249465	FRESH
P1	TUMOR	AGCAGCCGTCAGAGGT_1	Microglia	-0.0569988	G1	-0.0545606	all	3.4312	2699	1228	4.37199	FRESH
P1	TUMOR	AGCAGCCGTGCGGTAA_1	Microglia	-0.0492293	G1	-0.0576426	all	3.61606	4131	1470	1.52505	FRESH
P1	TUMOR	AGCAGCCGTGCTAGCC_1	Microglia	-0.0411867	G1	-0.0185733	all	2.85794	721	412	2.21914	FRESH
P1	TUMOR	AGCAGCCGTTACGCGC_1	TAM	-0.0902701	G1	-0.0603094	all	3.26951	1860	887	4.56989	FRESH
P1	TUMOR	AGCAGCCGTTGATTGC_1	CAFs	0.357185	G2M	-0.0487074	all	2.74741	559	360	0.178891	FRESH
P1	TUMOR	AGCAGCCGTTGGTTTG_1	TAM	0.0472508	G2M	-0.0328898	all	3.17026	1480	762	7.97297	FRESH
P1	TUMOR	AGCAGCCTCCAGAGGA_1	Bcells2	-0.02457	G1	-0.0241091	all	3.8857	7686	525	0.260213	FRESH
P1	TUMOR	AGCAGCCTCGCCAGCA_1	TAM	-0.061542	G1	-0.0572013	all	3.63889	4354	1512	2.27377	FRESH
P1	TUMOR	AGCAGCCTCTAACCGA_1	TAM	-0.0441645	G1	-0.0298873	all	2.90146	797	470	3.3877	FRESH
P1	TUMOR	AGCATACAGCTCTCGG_1	TAM	0.0448073	G2M	-0.0139789	all	2.84942	707	434	6.22348	FRESH
P1	TUMOR	AGCATACAGGACACCA_1	Microglia	-0.0656582	G1	-0.0262588	all	3.24105	1742	827	0.97589	FRESH
P1	TUMOR	AGCATACAGGAGCGAG_1	TAM	-0.0278629	G1	-0.00639057	all	2.81757	657	406	2.89193	FRESH
P1	TUMOR	AGCATACCAAAGGTGC_1	Bcells2	0.00418222	G2M	-0.0202787	all	3.9087	8104	537	0.88845	FRESH
P1	TUMOR	AGCATACCAATGACCT_1	TAM	-0.073884	G1	-0.0623898	all	3.08884	1227	676	7.66096	FRESH
P1	TUMOR	AGCATACCACAACGCC_1	Microglia	0.0230852	G2M	-0.026342	all	3.04844	1118	583	3.9356	FRESH
P1	TUMOR	AGCATACCACCAGGTC_1	TAM	-0.0353348	G1	-0.00582862	all	2.93197	855	381	9.35673	FRESH
P1	TUMOR	AGCATACCACTCAGGC_1	DC	-0.0723615	G1	-0.0648057	all	2.75205	565	359	0.707965	FRESH
P1	TUMOR	AGCATACCAGGTCCAC_1	Bcells2	-0.0211861	G1	-0.0199597	all	3.60788	4054	385	0.074001	FRESH
P1	TUMOR	AGCATACCATCGACGC_1	TAM	-0.0468637	G1	-0.0272319	all	3.2052	1604	677	7.60599	FRESH
P1	TUMOR	AGCATACCATGCGCAC_1	Microglia	-0.0413836	G1	-0.0296372	all	3.11826	1313	722	3.57959	FRESH
P1	TUMOR	AGCATACGTAGCGTGA_1	Bcells2	-0.0236337	G1	-0.0210212	all	3.70969	5125	352	0.35122	FRESH
P1	TUMOR	AGCATACGTAGTAGTA_1	Bcells2	-0.00736362	G1	-0.0213132	all	4.01628	10382	596	1.21364	FRESH
P1	TUMOR	AGCATACGTGCCTGTG_1	Microglia	-0.031598	G1	-0.013045	all	2.79099	618	339	0	FRESH
P1	TUMOR	AGCATACGTTGACGTT_1	TAM	-0.0445318	G1	-0.052684	all	3.04844	1118	570	7.06619	FRESH
P1	TUMOR	AGCATACTCTTGACGA_1	CAFs	-0.0349032	G1	-0.12696	all	3.52231	3329	1226	5.04656	FRESH
P1	TUMOR	AGCATACTCTTTCCTC_1	Microglia	-0.0149943	G1	-0.0383087	all	3.23045	1700	893	3	FRESH
P1	TUMOR	AGCCTAAAGATATGCA_1	Microglia	0.0736438	G2M	-0.056173	all	3.32715	2124	1223	2.87194	FRESH
P1	TUMOR	AGCCTAAAGCCCTAAT_1	Microglia	-0.0493824	G1	-0.012742	all	2.82151	663	394	3.01659	FRESH
P1	TUMOR	AGCCTAAAGGCTAGGT_1	TAM	0.0126929	G2M	-0.032165	all	3.19285	1559	769	8.91597	FRESH
P1	TUMOR	AGCCTAAAGTGTTAGA_1	TAM	-0.0749351	G1	-0.0368902	all	3.2907	1953	1052	3.99386	FRESH
P1	TUMOR	AGCCTAACACAGATTC_1	Neutrophil	-0.0597597	G1	-0.0365864	all	3.1014	1263	726	0.791766	FRESH
P1	TUMOR	AGCCTAACAGGGCATA_1	Microglia	-0.0403423	G1	-0.0246818	all	2.86213	728	434	3.57143	FRESH
P1	TUMOR	AGCCTAACAGTTCATG_1	Microglia	-0.00131758	S	0.109165	all	3.0667	1166	631	0.51458	FRESH
P1	TUMOR	AGCCTAAGTGAGTGAC_1	Microglia	0.0431234	G2M	-0.0382932	all	2.72263	528	323	0.94697	FRESH
P1	TUMOR	AGCCTAAGTTACGGAG_1	Microglia	-0.00879219	G1	-0.0222855	all	3.28556	1930	938	3.78238	FRESH
P1	TUMOR	AGCCTAAGTTGGGACA_1	Bcells2	-0.0108125	G1	-0.0075581	all	3.80699	6412	360	0.343107	FRESH
P1	TUMOR	AGCCTAATCATGCTCC_1	Bcells2	-0.0290028	G1	-0.0340241	all	3.63869	4352	530	0.321691	FRESH
P1	TUMOR	AGCCTAATCGAGCCCA_1	Bcells2	-0.0338621	G1	-0.0314283	all	3.56217	3649	481	0.328857	FRESH
P1	TUMOR	AGCCTAATCTGGCGAC_1	TAM	-0.0306839	G1	-0.0760113	all	2.97543	945	662	0.740741	FRESH
P1	TUMOR	AGCGGTCAGAAACCGC_1	TAM	0.0464761	G2M	-0.0324221	all	2.79865	629	447	6.99523	FRESH
P1	TUMOR	AGCGGTCAGAGTCTGG_1	Bcells1	-0.0297288	G1	-0.0439323	all	3.75686	5713	626	0.437598	FRESH
P1	TUMOR	AGCGGTCAGATGTGGC_1	TAM	-0.0744504	G1	-0.0399292	all	2.95761	907	521	9.15105	FRESH
P1	TUMOR	AGCGGTCCACGACGAA_1	TAM	0.0334866	G2M	-0.018312	all	2.87564	751	501	1.46471	FRESH
P1	TUMOR	AGCGGTCCAGCTGTGC_1	Bcells2	-0.0147943	G1	-0.0212566	all	3.65079	4475	404	0.201117	FRESH
P1	TUMOR	AGCGGTCCAGTGAGTG_1	TAM	0.0434296	G2M	-0.0129415	all	2.8014	633	391	4.42338	FRESH
P1	TUMOR	AGCGGTCGTAGCTTGT_1	TAM	-0.0501248	G1	-0.0273749	all	2.87852	756	404	7.67196	FRESH
P1	TUMOR	AGCGGTCGTCGCATCG_1	Neutrophil	-0.0199513	G1	-0.020592	all	2.72263	528	304	1.70455	FRESH
P1	TUMOR	AGCGGTCGTCTAACGT_1	CAFs	-0.0725997	S	0.049882	all	3.2531	1791	859	1.89838	FRESH
P1	TUMOR	AGCGGTCTCACAAACC_1	TAM	-0.0410609	G1	-0.0309026	all	3.07335	1184	573	7.43243	FRESH
P1	TUMOR	AGCGGTCTCCAAGCCG_1	Bcells2	-0.0327614	G1	-0.0223512	all	3.61055	4079	496	0.147095	FRESH
P1	TUMOR	AGCGGTCTCCCACTTG_1	Microglia	-0.0250411	G1	-0.0100465	all	3.10037	1260	507	0.952381	FRESH
P1	TUMOR	AGCGGTCTCGCATGAT_1	Microglia	-0.0440421	G1	-0.0214492	all	2.76716	585	283	3.24786	FRESH
P1	TUMOR	AGCGGTCTCTCGGACG_1	Bcells2	0.000569226	G2M	-0.0297585	all	3.58274	3826	361	0	FRESH
P1	TUMOR	AGCGTATAGATGTAAC_1	TAM	0.0343755	G2M	-0.0618157	all	3.29842	1988	1076	6.18712	FRESH
P1	TUMOR	AGCGTATAGCCGATTT_1	Microglia	-0.0652556	S	0.0715727	all	3.35603	2270	1032	2.73128	FRESH
P1	TUMOR	AGCGTATAGGTTCCTA_1	TAM	0.000353493	S	0.0930098	all	3.23249	1708	760	7.37705	FRESH
P1	TUMOR	AGCGTATCAACTGCGC_1	Microglia	-0.0251757	G1	-0.0188975	all	3.16465	1461	631	0	FRESH
P1	TUMOR	AGCGTATCAAGGACTG_1	Microglia	0.0204202	G2M	-0.0570181	all	2.86273	729	484	1.50892	FRESH
P1	TUMOR	AGCGTATCATCTCGCT_1	Microglia	-0.059396	G1	-0.0388015	all	3.39602	2489	992	3.85697	FRESH
P1	TUMOR	AGCGTATGTTATCACG_1	Microglia	0.120014	G2M	-0.0124966	all	2.84634	702	401	0.712251	FRESH
P1	TUMOR	AGCGTATTCACAAACC_1	Microglia	-0.00730808	G1	-0.0220664	all	3.3948	2482	1022	2.33683	FRESH
P1	TUMOR	AGCGTATTCTTCTGGC_1	Microglia	-0.0264536	G1	-0.0106264	all	3.03902	1094	624	0.0914077	FRESH
P1	TUMOR	AGCGTCGAGCGCCTTG_1	Bcells2	-0.0162933	G1	-0.0121019	all	3.42243	2645	160	0.793951	FRESH
P1	TUMOR	AGCGTCGCAAGCGCTC_1	TAM	0.0357967	G2M	-0.00665985	all	2.76343	580	335	2.58621	FRESH
P1	TUMOR	AGCGTCGCACAGACTT_1	Microglia	-0.0248399	S	0.203272	all	2.95904	910	474	0.21978	FRESH
P1	TUMOR	AGCGTCGCACTCGACG_1	Bcells2	-0.0175393	G1	-0.0312407	all	3.11294	1297	242	0.154202	FRESH
P1	TUMOR	AGCGTCGCAGATGGGT_1	Bcells2	-0.0199204	G1	-0.0177614	all	3.17609	1500	229	0	FRESH
P1	TUMOR	AGCGTCGCAGATTGCT_1	DC	0.0518664	S	0.225542	all	3.1176	1311	576	8.84821	FRESH
P1	TUMOR	AGCGTCGCATGATCCA_1	Bcells2	-0.0139042	G1	-0.0141748	all	3.41212	2583	302	0.387147	FRESH
P1	TUMOR	AGCTCCTAGAATAGGG_1	Bcells2	-0.019801	G1	-0.0111474	all	3.39217	2467	196	0.324281	FRESH
P1	TUMOR	AGCTCCTAGCGACGTA_1	Microglia	-0.0615663	S	0.113064	all	2.95665	905	596	4.30939	FRESH
P1	TUMOR	AGCTCCTAGGCTACGA_1	TAM	-0.0808769	G1	-0.0754072	all	3.34986	2238	1082	0.938338	FRESH
P1	TUMOR	AGCTCCTAGGGAACGG_1	TAM	-0.0730665	G1	-0.0623049	all	3.40226	2525	1212	2.33663	FRESH
P1	TUMOR	AGCTCCTAGTGGTCCC_1	TAM	-0.0183714	G1	-0.0372855	all	3.03623	1087	659	5.88776	FRESH
P1	TUMOR	AGCTCCTCAATGGTCT_1	CAFs	-0.177108	G1	-0.126555	all	3.00389	1009	587	8.32507	FRESH
P1	TUMOR	AGCTCCTCACCTCGTT_1	Microglia	-0.0808661	G1	-0.0462767	all	3.26694	1849	913	0.3245	FRESH
P1	TUMOR	AGCTCCTGTATGAAAC_1	TAM	-0.0945556	G1	-0.00399868	all	3.75213	5651	1942	2.60131	FRESH
P1	TUMOR	AGCTCCTGTCCGAATT_1	Microglia	-0.028967	G1	-0.0332847	all	3.04139	1100	666	7.63636	FRESH
P1	TUMOR	AGCTCCTGTCTAAACC_1	TAM	-0.0641511	G1	-0.0470328	all	2.95999	912	544	1.09649	FRESH
P1	TUMOR	AGCTCCTGTTGGGACA_1	Bcells2	-0.0127104	S	0.0553837	all	3.77685	5982	504	0.300903	FRESH
P1	TUMOR	AGCTCCTTCAAACCGT_1	TAM	-0.0638688	G1	-0.073941	all	3.65398	4508	1736	3.79326	FRESH
P1	TUMOR	AGCTCCTTCAAAGTAG_1	TAM	-0.0493312	G1	-0.0391676	all	3.16643	1467	858	4.83981	FRESH
P1	TUMOR	AGCTCCTTCAGCGATT_1	TAM	0.0302396	G2M	-0.0472572	all	3.41128	2578	1066	0.310318	FRESH
P1	TUMOR	AGCTCCTTCCCTGACT_1	Microglia	0.00302674	G2M	-0.0684518	all	3.46255	2901	1330	2.61979	FRESH
P1	TUMOR	AGCTCCTTCCTCAATT_1	Microglia	-0.0291036	G1	-0.018047	all	3.21112	1626	548	0.738007	FRESH
P1	TUMOR	AGCTCCTTCCTGCCAT_1	Bcells1	-0.028082	G1	-0.0213313	all	3.84763	7041	686	0.553899	FRESH
P1	TUMOR	AGCTCCTTCGTGGACC_1	Bcells2	-0.0289207	G1	-0.0155036	all	3.35468	2263	378	0.309324	FRESH
P1	TUMOR	AGCTCTCAGCGATAGC_1	Bcells1	0.000620799	G2M	-0.0165815	all	3.82125	6626	498	0.452762	FRESH
P1	TUMOR	AGCTCTCAGCGCCTTG_1	Microglia	-0.0396023	G1	-0.0510413	all	3.18298	1524	854	0.19685	FRESH
P1	TUMOR	AGCTCTCAGTAATCCC_1	Microglia	-0.0799411	G1	-0.0582924	all	3.2413	1743	928	0.172117	FRESH
P1	TUMOR	AGCTCTCAGTGGTAAT_1	TAM	-0.0536625	G1	-0.0587221	all	3.06183	1153	665	3.7294	FRESH
P1	TUMOR	AGCTCTCCAATGTTGC_1	Microglia	0.0358926	S	0.0949262	all	3.2052	1604	791	1.30923	FRESH
P1	TUMOR	AGCTCTCCACACATGT_1	CAFs	-0.0195545	G1	-0.0255272	all	3.92236	8363	2027	7.10271	FRESH
P1	TUMOR	AGCTCTCCACGAAAGC_1	Bcells2	-0.0217284	G1	-0.0142615	all	3.74531	5563	432	0.143807	FRESH
P1	TUMOR	AGCTCTCCAGTCAGAG_1	Microglia	0.133528	G2M	-0.0269285	all	2.74896	561	385	3.56506	FRESH
P1	TUMOR	AGCTCTCGTACGCACC_1	Microglia	0.100581	G2M	-0.055116	all	2.87157	744	511	0.806452	FRESH
P1	TUMOR	AGCTCTCTCACTATTC_1	Bcells1	0.00865427	G2M	-0.0306683	all	3.65456	4514	708	0.863979	FRESH
P1	TUMOR	AGCTCTCTCCAAACAC_1	TAM	-0.0622706	G1	-0.038195	all	3.16967	1478	671	3.65359	FRESH
P1	TUMOR	AGCTCTCTCGGTCCGA_1	Microglia	-0.053217	G1	-0.0406604	all	3.20978	1621	840	0.740284	FRESH
P1	TUMOR	AGCTCTCTCTCTGCTG_1	Bcells2	-0.0206954	G1	-0.0121771	all	3.55739	3609	296	0.138543	FRESH
P1	TUMOR	AGCTCTCTCTTCGGTC_1	Microglia	-0.0396887	G1	-0.0136544	all	2.72997	537	323	0.372439	FRESH
P1	TUMOR	AGCTTGAAGATGTGGC_1	Bcells2	-0.0192145	G1	-0.0192365	all	3.82158	6631	387	0.346856	FRESH
P1	TUMOR	AGCTTGACATCCTAGA_1	Bcells2	0.0169907	G2M	-0.0216954	all	3.46879	2943	358	1.15528	FRESH
P1	TUMOR	AGCTTGAGTACCATCA_1	TAM	0.0688803	G2M	-0.0472392	all	3.1959	1570	822	6.24204	FRESH
P1	TUMOR	AGCTTGAGTCCAGTAT_1	Microglia	-0.025776	G1	-0.0118238	all	2.91487	822	506	3.40633	FRESH
P1	TUMOR	AGCTTGAGTGCCTGTG_1	Microglia	0.0565982	G2M	0	all	2.74663	558	319	0.716846	FRESH
P1	TUMOR	AGCTTGATCAAACCAC_1	Bcells2	-0.000510182	G1	-0.0135437	all	3.87789	7549	481	0.304676	FRESH
P1	TUMOR	AGCTTGATCACCACCT_1	Bcells2	-0.0184853	S	0.0353783	all	3.88638	7698	464	0.207846	FRESH
P1	TUMOR	AGCTTGATCTATCCTA_1	Bcells2	-0.0343729	G1	-0.0142825	all	3.67127	4691	425	0.234492	FRESH
P1	TUMOR	AGGCCACAGGTAAACT_1	TAM	0.000104032	G2M	-0.0713237	all	3.35583	2269	1108	3.34949	FRESH
P1	TUMOR	AGGCCACAGTGACTCT_1	Bcells2	-0.0287418	G1	-0.0276732	all	3.88779	7723	679	0.31076	FRESH
P1	TUMOR	AGGCCACCAACTGGCC_1	TAM	-0.0623557	S	0.0859628	all	3.16879	1475	653	4.27119	FRESH
P1	TUMOR	AGGCCACCAGCTGCTG_1	Microglia	0.024636	G2M	-0.0587844	all	3.28081	1909	972	2.09534	FRESH
P1	TUMOR	AGGCCACGTAAACCTC_1	Microglia	-0.0445942	G1	-0.010066	all	3.0983	1254	691	1.91388	FRESH
P1	TUMOR	AGGCCACGTCAGAATA_1	TAM	-0.0667893	G1	-0.0458775	all	3.08458	1215	627	5.84362	FRESH
P1	TUMOR	AGGCCACTCCCTTGTG_1	TAM	0.0282304	G2M	-0.0356116	all	2.91009	813	471	3.32103	FRESH
P1	TUMOR	AGGCCACTCCTAGAAC_1	TAM	0.0399628	G2M	-0.0258521	all	2.9248	841	474	0.237812	FRESH
P1	TUMOR	AGGCCACTCTCCGGTT_1	Microglia	-0.00836498	G1	-0.0429217	all	3.0667	1166	587	0.25729	FRESH
P1	TUMOR	AGGCCACTCTTGAGGT_1	Microglia	-0.00558344	G1	-0.055428	all	3.43152	2701	1424	2.55461	FRESH
P1	TUMOR	AGGCCGTAGAGTCTGG_1	TAM	0.0497441	G2M	-0.0149924	all	3.20871	1617	802	5.56586	FRESH
P1	TUMOR	AGGCCGTAGATGTCGG_1	Microglia	-0.0315633	G1	-0.0597189	all	3.48996	3090	1291	0.582524	FRESH
P1	TUMOR	AGGCCGTCAGTCTTCC_1	TAM	-0.0329444	G1	-0.0185467	all	2.85974	724	391	8.14917	FRESH
P1	TUMOR	AGGCCGTCATGTCGAT_1	Bcells2	-0.00985505	S	0	all	3.08707	1222	107	0.572831	FRESH
P1	TUMOR	AGGCCGTGTCATGCAT_1	Microglia	-0.0272089	G1	-0.0255297	all	3.08279	1210	558	0.743802	FRESH
P1	TUMOR	AGGCCGTGTCATGCCG_1	Bcells2	-0.0248308	G1	-0.0212703	all	4.01009	10235	561	0.341964	FRESH
P1	TUMOR	AGGCCGTGTCCGTCAG_1	Microglia	-0.033018	G1	-0.0424135	all	2.8848	767	424	2.08605	FRESH
P1	TUMOR	AGGCCGTGTCGACTAT_1	TAM	0.0316273	G2M	-0.025883	all	2.8014	633	357	5.05529	FRESH
P1	TUMOR	AGGCCGTGTGGTACAG_1	Bcells2	-0.0200178	G1	-0.0156377	all	3.7829	6066	382	0.0329707	FRESH
P1	TUMOR	AGGCCGTGTTTAGCTG_1	Bcells2	-0.010667	G1	-0.00840918	all	3.96581	9243	428	0.238018	FRESH
P1	TUMOR	AGGCCGTTCACGCATA_1	Bcells2	-0.0330183	S	0.170242	all	3.47986	3019	429	0.165618	FRESH
P1	TUMOR	AGGCCGTTCAGCACAT_1	TAM	-0.0476842	G1	-0.0624211	all	2.89653	788	566	0.634518	FRESH
P1	TUMOR	AGGCCGTTCGGGAGTA_1	Microglia	-0.0593705	G1	-0.0436084	all	3.24452	1756	891	1.02506	FRESH
P1	TUMOR	AGGGAGTAGAGAACAG_1	CAFs	-0.00592019	S	0.0144681	all	3.70122	5026	1852	3.93951	FRESH
P1	TUMOR	AGGGAGTAGGACAGCT_1	Microglia	-0.00380803	G1	-0.0359323	all	3.077	1194	703	2.42881	FRESH
P1	TUMOR	AGGGAGTAGTAACCCT_1	Microglia	0.00408948	G2M	-0.0382455	all	2.82086	662	387	7.85498	FRESH
P1	TUMOR	AGGGAGTAGTGATCGG_1	TAM	-0.0481536	G1	-0.0291216	all	3.13672	1370	647	0.218978	FRESH
P1	TUMOR	AGGGAGTCAAACAACA_1	DC	0.155332	G2M	0.10931	all	3.44232	2769	1009	7.72842	FRESH
P1	TUMOR	AGGGAGTCAATACGCT_1	TAM	-0.0673029	G1	-0.049314	all	3.15106	1416	685	4.51977	FRESH
P1	TUMOR	AGGGAGTCACATGTGT_1	TAM	-0.0539141	G1	-0.0474748	all	3.25455	1797	853	9.29327	FRESH
P1	TUMOR	AGGGAGTCACTCTGTC_1	TAM	-0.0367623	G1	-0.0186129	all	3.18013	1514	719	1.38705	FRESH
P1	TUMOR	AGGGAGTCACTGCCAG_1	Bcells2	-0.0116281	G1	-0.00800101	all	3.32593	2118	137	0.661001	FRESH
P1	TUMOR	AGGGAGTGTGAAATCA_1	Bcells2	0.0102589	G2M	-0.01627	all	3.7352	5435	429	0.588776	FRESH
P1	TUMOR	AGGGAGTTCAACGCTA_1	TAM	-0.0366369	G1	-0.0123526	all	2.86094	726	434	1.23967	FRESH
P1	TUMOR	AGGGAGTTCGACGGAA_1	Bcells1	-0.0293933	G1	-0.0182023	all	2.88309	764	160	4.05759	FRESH
P1	TUMOR	AGGGATGAGATGTGGC_1	Bcells2	-0.00688249	S	0.0466718	all	3.69073	4906	574	0.101916	FRESH
P1	TUMOR	AGGGATGAGCCCAGCT_1	Bcells1	-0.0319485	G1	-0.017184	all	3.80936	6447	617	1.05475	FRESH
P1	TUMOR	AGGGATGAGGGTGTGT_1	Microglia	-0.035004	G1	-0.00544428	all	3.01157	1027	467	2.53165	FRESH
P1	TUMOR	AGGGATGAGTAATCCC_1	Bcells2	-0.0245799	G1	-0.0106986	all	3.73679	5455	414	0.659945	FRESH
P1	TUMOR	AGGGATGCATGCCTAA_1	Microglia	-0.0490226	G1	-0.0124601	all	2.85003	708	435	2.54237	FRESH
P1	TUMOR	AGGGATGGTACTTCTT_1	Microglia	-0.0143913	G1	-0.0916954	all	3.05843	1144	671	0.874126	FRESH
P1	TUMOR	AGGGATGGTCCTCTTG_1	Microglia	-0.0288675	G1	-0.0417122	all	2.90526	804	479	0.248756	FRESH
P1	TUMOR	AGGGATGGTCTGGAGA_1	Microglia	-0.0553248	G1	-0.0286632	all	3.1532	1423	746	1.26493	FRESH
P1	TUMOR	AGGGATGTCCAGTAGT_1	Neutrophil	-0.0563405	G1	-0.0394328	all	3.15594	1432	682	6.00559	FRESH
P1	TUMOR	AGGGATGTCCCTAATT_1	Bcells2	-0.0148773	G1	-0.0214586	all	3.75914	5743	377	0.365663	FRESH
P1	TUMOR	AGGGATGTCGCCAAAT_1	Microglia	-0.0501175	G1	-0.0445971	all	2.82151	663	418	4.52489	FRESH
P1	TUMOR	AGGGTGAAGTGAAGTT_1	Microglia	-0.0737156	S	0.139889	all	2.98318	962	621	0.2079	FRESH
P1	TUMOR	AGGGTGACAAAGCGGT_1	TAM	-0.0673336	G1	-0.0777559	all	3.22608	1683	759	9.388	FRESH
P1	TUMOR	AGGGTGACAACACCTA_1	TAM	-0.0593008	G1	-0.0558131	all	3.25959	1818	912	6.71067	FRESH
P1	TUMOR	AGGGTGACACAGGTTT_1	Microglia	-0.0570398	G1	-0.0386072	all	3.2052	1604	812	1.43392	FRESH
P1	TUMOR	AGGGTGACACCGGAAA_1	Bcells1	-0.0290107	G1	-0.02153	all	4.10721	12800	690	0.632812	FRESH
P1	TUMOR	AGGGTGACATTTGCTT_1	Microglia	-0.0350217	G1	-0.0131441	all	2.78104	604	415	2.98013	FRESH
P1	TUMOR	AGGGTGAGTAAACCTC_1	TAM	-0.0191027	G1	-0.00657205	all	2.78104	604	280	0.827815	FRESH
P1	TUMOR	AGGGTGAGTCAGAATA_1	TAM	0.0686464	G2M	-0.0304744	all	3.08849	1226	638	2.03915	FRESH
P1	TUMOR	AGGGTGAGTCTCTTAT_1	TAM	0.125436	G2M	-0.0110796	all	2.99167	981	515	7.95107	FRESH
P1	TUMOR	AGGGTGAGTGAAATCA_1	Microglia	0.0198091	G2M	-0.020353	all	2.94052	872	509	2.63761	FRESH
P1	TUMOR	AGGGTGATCAATAAGG_1	Bcells2	-0.00996454	G1	-0.0231482	all	4.00881	10205	517	1.31308	FRESH
P1	TUMOR	AGGGTGATCACTATTC_1	Bcells1	0.0235777	G2M	-0.0201283	all	3.80828	6431	510	0.186596	FRESH
P1	TUMOR	AGGGTGATCCACGACG_1	Microglia	-0.0694254	G1	-0.0384548	all	3.04532	1110	647	1.44144	FRESH
P1	TUMOR	AGGGTGATCGCGATCG_1	TAM	-0.0192931	S	0	all	2.7679	586	368	0.341297	FRESH
P1	TUMOR	AGGGTGATCGGACAAG_1	TAM	-0.00518125	G1	-0.0439369	all	3.32736	2125	908	4.51765	FRESH
P1	TUMOR	AGGGTGATCTCCCTGA_1	Bcells2	-0.0120933	G1	-0.0468623	all	3.13956	1379	357	0.942712	FRESH
P1	TUMOR	AGGGTGATCTCTGTCG_1	Microglia	0.000906646	G2M	-0.0363134	all	3.31806	2080	952	4.66346	FRESH
P1	TUMOR	AGGTCATAGAAACCGC_1	Bcells2	-0.0197309	G1	-0.0176855	all	3.79	6166	326	0.421667	FRESH
P1	TUMOR	AGGTCATAGCTAGTTC_1	Bcells2	0.0292947	G2M	-0.019239	all	3.81258	6495	507	0.47729	FRESH
P1	TUMOR	AGGTCATAGGTAGCTG_1	Bcells2	-0.0414152	G1	-0.0322483	all	3.55485	3588	376	0.083612	FRESH
P1	TUMOR	AGGTCATAGTGGGCTA_1	TAM	-0.0518541	G1	-0.0530871	all	2.9722	938	586	4.15778	FRESH
P1	TUMOR	AGGTCATCAAGAAAGG_1	TAM	0.0310611	G2M	-0.0679162	all	3.27967	1904	912	6.61765	FRESH
P1	TUMOR	AGGTCATCAATAGCGG_1	Bcells2	-0.0290405	S	0.0995924	all	3.88513	7676	544	0.0651381	FRESH
P1	TUMOR	AGGTCATCACAACGTT_1	Bcells1	0.00347251	G2M	-0.006756	all	3.77743	5990	583	0.450751	FRESH
P1	TUMOR	AGGTCATCAGCGTCCA_1	Neutrophil	-0.0446639	G1	-0.0276893	all	3.1383	1375	663	4.29091	FRESH
P1	TUMOR	AGGTCATCAGCTGGCT_1	Microglia	-0.0512129	G1	-0.0325603	all	2.79309	621	443	3.22061	FRESH
P1	TUMOR	AGGTCATCATCCGTGG_1	Microglia	-0.0527835	G1	-0.0580904	all	3.46389	2910	1480	2.30241	FRESH
P1	TUMOR	AGGTCATCATGCAACT_1	TAM	-0.0363523	G1	-0.010726	all	3.02857	1068	591	6.08614	FRESH
P1	TUMOR	AGGTCATCATGCTGGC_1	Microglia	0.0196805	G2M	-0.0578123	all	2.8109	647	439	1.39104	FRESH
P1	TUMOR	AGGTCATGTGACTCAT_1	TAM	0.0101358	G2M	-0.0488488	all	3.16107	1449	674	3.72671	FRESH
P1	TUMOR	AGGTCATGTGAGTGAC_1	TAM	-0.0740736	G1	-0.0700811	all	2.82151	663	424	7.54148	FRESH
P1	TUMOR	AGGTCATGTGGCTCCA_1	Bcells2	-0.0150791	G1	-0.00737628	all	3.55449	3585	306	0.446304	FRESH
P1	TUMOR	AGGTCATGTGTTAAGA_1	CAFs	0.0272312	G2M	-0.0890428	all	3.86308	7296	1461	8.08662	FRESH
P1	TUMOR	AGGTCATGTTCAGACT_1	TAM	-0.0816618	G1	-0.0513239	all	2.99211	982	597	7.43381	FRESH
P1	TUMOR	AGGTCATTCCAACCAA_1	Microglia	-0.0583516	G1	-0.0548131	all	2.72509	531	401	1.69492	FRESH
P1	TUMOR	AGGTCATTCCGCGGTA_1	TAM	-0.061357	G1	-0.0409855	all	3.23654	1724	798	4.35035	FRESH
P1	TUMOR	AGGTCCGAGAAGGACA_1	TAM	-0.0605704	G1	-0.0424134	all	3.39182	2465	1177	7.70791	FRESH
P1	TUMOR	AGGTCCGAGACTAGGC_1	Microglia	-0.0508483	G1	-0.0285036	all	3.15897	1442	669	1.45631	FRESH
P1	TUMOR	AGGTCCGAGCTCCTTC_1	TAM	0.00525793	S	0.252041	all	3.14082	1383	746	6.36298	FRESH
P1	TUMOR	AGGTCCGGTACCCAAT_1	TAM	0.00945311	G2M	-0.0529641	all	2.98856	974	539	4.41478	FRESH
P1	TUMOR	AGGTCCGGTGCAGACA_1	Microglia	-0.067878	S	0.0170597	all	3.68151	4803	1879	0.166563	FRESH
P1	TUMOR	AGGTCCGGTGTGACGA_1	Bcells2	0.000511675	S	0.0359803	all	3.8757	7511	470	0.492611	FRESH
P1	TUMOR	AGGTCCGTCACGAAGG_1	TAM	-0.0407863	G1	-0.0300383	all	3.26007	1820	715	0.43956	FRESH
P1	TUMOR	AGGTCCGTCTTGTCAT_1	TAM	-0.0324104	G1	-0.0167233	all	3.28488	1927	765	2.6466	FRESH
P1	TUMOR	AGTAGTCAGCCAACAG_1	Microglia	-0.0417499	G1	-0.0135027	all	2.98722	971	561	2.05973	FRESH
P1	TUMOR	AGTAGTCAGCGCTTAT_1	TAM	-0.0144723	G1	-0.0119496	all	2.902	798	424	4.7619	FRESH
P1	TUMOR	AGTAGTCAGCGTGAGT_1	Microglia	0.0207144	S	0.0914008	all	3.10687	1279	652	1.87647	FRESH
P1	TUMOR	AGTAGTCCAGACACTT_1	Microglia	-0.0424325	G1	-0.0246286	all	3.30211	2005	904	2.64339	FRESH
P1	TUMOR	AGTAGTCCAGCTATTG_1	Bcells2	-0.019682	G1	-0.0133704	all	3.72099	5260	441	0.456274	FRESH
P1	TUMOR	AGTAGTCGTAGGCATG_1	Microglia	0.0512349	G2M	0	all	2.71517	519	369	4.81696	FRESH
P1	TUMOR	AGTAGTCGTCTAAAGA_1	TAM	0.0652073	G2M	-0.040212	all	3.09968	1258	628	6.04134	FRESH
P1	TUMOR	AGTAGTCTCCAGATCA_1	Bcells2	-0.0160459	G1	-0.00278895	all	3.62459	4213	241	1.06812	FRESH
P1	TUMOR	AGTCTTTAGATCTGAA_1	Microglia	-0.0393174	G1	-0.0270533	all	2.74273	553	387	7.59494	FRESH
P1	TUMOR	AGTCTTTAGGATATAC_1	Microglia	-0.0707448	G1	-0.042672	all	3.26411	1837	999	1.08873	FRESH
P1	TUMOR	AGTCTTTAGGTCGGAT_1	Microglia	-0.0244559	G1	-0.0252412	all	2.83378	682	401	1.31965	FRESH
P1	TUMOR	AGTCTTTAGTAGTGCG_1	Bcells2	-0.0125034	G1	-0.0118442	all	3.80848	6434	360	0.357476	FRESH
P1	TUMOR	AGTCTTTGTACTCTCC_1	TAM	-0.0427405	G1	-0.0251162	all	2.84011	692	378	9.53757	FRESH
P1	TUMOR	AGTCTTTGTGCAGGTA_1	Microglia	0.00288574	G2M	-0.0510593	all	3.08279	1210	657	2.39669	FRESH
P1	TUMOR	AGTCTTTGTTTGTGTG_1	TAM	-0.0315625	G1	-0.0253771	all	3.41363	2592	715	2.66204	FRESH
P1	TUMOR	AGTCTTTTCCACTCCA_1	Bcells2	0.00281793	G2M	-0.019277	all	3.79941	6301	401	0.904618	FRESH
P1	TUMOR	AGTCTTTTCCGTAGTA_1	Microglia	0.0636165	G2M	-0.061092	all	3.30233	2006	935	4.28714	FRESH
P1	TUMOR	AGTGAGGAGCTGAAAT_1	TAM	-0.00952117	G1	-0.0341901	all	3.09167	1235	728	2.26721	FRESH
P1	TUMOR	AGTGAGGAGTTGCAGG_1	Microglia	-0.0577136	G1	-0.0153483	all	3.08063	1204	618	2.65781	FRESH
P1	TUMOR	AGTGAGGCACAGCCCA_1	Bcells2	-0.00623567	S	0	all	3.51322	3260	145	0.368098	FRESH
P1	TUMOR	AGTGAGGCACCACCAG_1	Microglia	-0.0558979	S	0.171226	all	2.83059	677	444	1.62482	FRESH
P1	TUMOR	AGTGAGGCACCCATGG_1	TAM	-0.0375801	G1	-0.0213212	all	3.03543	1085	511	7.8341	FRESH
P1	TUMOR	AGTGAGGCAGGGATTG_1	TAM	0.0352813	G2M	-0.0180945	all	2.89042	777	364	4.7619	FRESH
P1	TUMOR	AGTGAGGGTGAACCTT_1	TAM	-0.0174536	G1	-0.00641695	all	2.81224	649	345	8.47458	FRESH
P1	TUMOR	AGTGAGGGTTGGACCC_1	Microglia	-0.0147034	S	0	all	2.88252	763	434	0.78637	FRESH
P1	TUMOR	AGTGAGGTCACGCATA_1	Bcells2	-0.0154743	G1	-0.00891705	all	3.78433	6086	447	0.377917	FRESH
P1	TUMOR	AGTGAGGTCAGCAACT_1	TAM	-0.01162	G1	-0.0384518	all	3.0892	1228	546	7.73616	FRESH
P1	TUMOR	AGTGAGGTCAGCTTAG_1	Microglia	-0.0478311	G1	-0.0352867	all	3.00303	1007	461	4.46872	FRESH
P1	TUMOR	AGTGAGGTCCAAACAC_1	TAM	0.0366613	G2M	-0.0289595	all	2.93952	870	489	7.93103	FRESH
P1	TUMOR	AGTGGGAAGCTAAACA_1	TAM	-0.066262	G1	-0.0344798	all	3.12123	1322	758	2.42057	FRESH
P1	TUMOR	AGTGGGACAAGGCTCC_1	CAFs	-0.113338	G1	-0.100822	all	3.60509	4028	1491	6.28103	FRESH
P1	TUMOR	AGTGGGACAGGACCCT_1	Neutrophil	-0.0404615	G1	-0.0390997	all	3.02612	1062	611	5.64972	FRESH
P1	TUMOR	AGTGGGAGTAGCACGA_1	CAFs	-0.155307	S	0.0169161	all	3.65283	4496	1725	1.29004	FRESH
P1	TUMOR	AGTGGGAGTTTACTCT_1	Microglia	-0.0963734	G1	-0.0478316	all	3.68538	4846	1641	1.01114	FRESH
P1	TUMOR	AGTGGGATCACCTTAT_1	Bcells2	0.0292052	G2M	-0.0186442	all	3.75389	5674	395	0.317237	FRESH
P1	TUMOR	AGTGGGATCACTATTC_1	TAM	-0.0726266	G1	-0.0700568	all	3.52166	3324	1139	6.13718	FRESH
P1	TUMOR	AGTGGGATCATGTGGT_1	Microglia	0.0231352	G2M	-0.0489332	all	3.54494	3507	1368	1.45423	FRESH
P1	TUMOR	AGTGTCAAGATCTGAA_1	TAM	-0.032944	G1	-0.025687	all	2.88762	772	499	4.53368	FRESH
P1	TUMOR	AGTGTCACAAAGCAAT_1	CAFs	-0.0915504	G1	-0.0652558	all	2.98318	962	455	0	FRESH
P1	TUMOR	AGTGTCACAGATCGGA_1	CAFs	0.0629958	G2M	-0.156373	all	3.15715	1436	866	1.53203	FRESH
P1	TUMOR	AGTGTCACAGCTATTG_1	Neutrophil	-0.0229485	G1	-0.027069	all	2.74194	552	346	6.7029	FRESH
P1	TUMOR	AGTGTCACATGAGCGA_1	Bcells2	-0.0276613	G1	-0.0208378	all	3.13799	1374	180	3.20233	FRESH
P1	TUMOR	AGTGTCAGTAACGTTC_1	Microglia	-0.0334769	G1	-0.0125643	all	2.83948	691	417	8.1042	FRESH
P1	TUMOR	AGTGTCAGTACTCAAC_1	Bcells1	-0.0203624	G1	-0.019364	all	3.991	9795	1243	0.347116	FRESH
P1	TUMOR	AGTGTCAGTCAAAGAT_1	Bcells2	-0.0231444	G1	-0.0194421	all	3.66642	4639	375	0.970037	FRESH
P1	TUMOR	AGTGTCAGTGCTAGCC_1	TAM	0.0167359	G2M	-0.0214696	all	3.42488	2660	944	6.69173	FRESH
P1	TUMOR	AGTGTCAGTGGCCCTA_1	TAM	-0.0572685	G1	-0.0357705	all	3.7629	5793	853	1.2774	FRESH
P1	TUMOR	AGTGTCAGTTCTCATT_1	TAM	-0.0308327	G1	-0.0173847	all	3.041	1099	553	9.28116	FRESH
P1	TUMOR	AGTGTCATCACCCTCA_1	Bcells2	-0.00667437	G1	-0.00918491	all	3.1934	1561	162	0.256246	FRESH
P1	TUMOR	AGTGTCATCACTTACT_1	Bcells2	-0.0235633	G1	-0.0230174	all	3.91328	8190	554	0.46398	FRESH
P1	TUMOR	AGTGTCATCAGAGGTG_1	CAFs	-0.105802	G1	-0.0731362	all	3.27623	1889	989	0.847009	FRESH
P1	TUMOR	AGTGTCATCGAATCCA_1	TAM	-0.0275961	S	0.0467697	all	3.48657	3066	1151	3.7182	FRESH
P1	TUMOR	AGTGTCATCTAAGCCA_1	Bcells2	-0.0155829	G1	-0.0160832	all	3.61826	4152	363	3.27553	FRESH
P1	TUMOR	AGTTGGTAGAAACCAT_1	TAM	-0.0772959	G1	-0.0586174	all	3.13001	1349	776	1.18606	FRESH
P1	TUMOR	AGTTGGTAGACTACAA_1	TAM	-0.00929457	G1	-0.0313836	all	3.30621	2024	777	5.87945	FRESH
P1	TUMOR	AGTTGGTAGGGAAACA_1	CAFs	0.651611	G2M	0.254993	all	3.76641	5840	2159	4.79452	FRESH
P1	TUMOR	AGTTGGTCATTGGGCC_1	TAM	-0.0529497	G1	-0.0546499	all	2.72916	536	325	5.41045	FRESH
P1	TUMOR	AGTTGGTGTCTAGGTT_1	TAM	-0.0602407	G1	-0.0353373	all	3.18327	1525	763	1.96721	FRESH
P1	TUMOR	AGTTGGTGTCTCAACA_1	TAM	0.00791632	G2M	-0.0174489	all	2.9345	860	458	5.34884	FRESH
P1	TUMOR	AGTTGGTGTTGGAGGT_1	Microglia	-0.052378	G1	-0.0309111	all	2.85974	724	480	0.966851	FRESH
P1	TUMOR	AGTTGGTTCACATAGC_1	Bcells2	-0.0221108	G1	-0.0240802	all	3.73111	5384	371	0.612927	FRESH
P1	TUMOR	AGTTGGTTCCACGAAT_1	Microglia	-0.0613641	S	0.0795796	all	3.18241	1522	748	1.51117	FRESH
P1	TUMOR	ATAACGCAGGACATTA_1	TAM	0.0137983	G2M	-0.0312658	all	3.16316	1456	689	0.755495	FRESH
P1	TUMOR	ATAACGCAGGATGTAT_1	TAM	-0.0152015	G1	-0.0324325	all	3.10209	1265	657	4.03162	FRESH
P1	TUMOR	ATAACGCAGTAGCGGT_1	Bcells2	-0.00623962	G1	-0.0142862	all	3.25959	1818	221	0	FRESH
P1	TUMOR	ATAACGCAGTGTGGCA_1	Microglia	-0.018509	G1	-0.0254711	all	2.82217	664	376	0	FRESH
P1	TUMOR	ATAACGCCACAGGTTT_1	TAM	0.0215164	G2M	-0.0229306	all	3.19479	1566	704	5.30013	FRESH
P1	TUMOR	ATAACGCCACCCAGTG_1	Bcells2	-0.0105954	G1	-0.00894209	all	3.68034	4790	377	0.167015	FRESH
P1	TUMOR	ATAACGCCACGGTAAG_1	TAM	0.0149766	S	0.0810669	all	3.25237	1788	727	7.27069	FRESH
P1	TUMOR	ATAACGCCACTTCGAA_1	Bcells2	-0.0267742	G1	-0.0256356	all	3.8341	6825	496	1.55311	FRESH
P1	TUMOR	ATAACGCGTAGCTGCC_1	Bcells2	-0.0200182	G1	-0.0239656	all	3.32736	2125	265	0.423529	FRESH
P1	TUMOR	ATAACGCGTATTCGTG_1	Bcells2	-0.0248989	G1	-0.0196167	all	3.61711	4141	318	0.265636	FRESH
P1	TUMOR	ATAACGCGTTAGAACA_1	Microglia	-0.0585056	S	0.0939116	all	3.29601	1977	914	1.06222	FRESH
P1	TUMOR	ATAACGCTCACGCGGT_1	Microglia	-0.0469961	G1	-0.0513584	all	2.95713	906	522	3.31126	FRESH
P1	TUMOR	ATAAGAGAGAAGGTGA_1	TAM	0.0512185	G2M	-0.00666359	all	2.76268	579	305	8.80829	FRESH
P1	TUMOR	ATAAGAGAGCCAACAG_1	TAM	-0.0602166	G1	-0.0303452	all	3.09307	1239	694	4.35835	FRESH
P1	TUMOR	ATAAGAGAGCCACGTC_1	Bcells1	-0.0275267	G1	-0.00874173	all	3.24229	1747	350	1.08758	FRESH
P1	TUMOR	ATAAGAGAGTAGGTGC_1	Bcells2	-0.01448	G1	-0.00994426	all	3.26482	1840	221	0.108696	FRESH
P1	TUMOR	ATAAGAGCATGGTCAT_1	TAM	-0.0134939	S	0.17845	all	2.82413	667	324	3.44828	FRESH
P1	TUMOR	ATAAGAGGTTATTCTC_1	Bcells2	-0.00718778	G1	-0.00494572	all	3.11694	1309	117	0.0763942	FRESH
P1	TUMOR	ATAAGAGGTTCGGGCT_1	Microglia	-0.0280852	G1	-0.0370403	all	2.86153	727	449	0.825309	FRESH
P1	TUMOR	ATAAGAGTCCCAGGTG_1	TAM	-0.036559	G1	-0.0227612	all	2.96047	913	470	4.27163	FRESH
P1	TUMOR	ATAAGAGTCCGATATG_1	Microglia	-0.0153225	G1	-0.0303232	all	2.88366	765	558	0.915033	FRESH
P1	TUMOR	ATAGACCAGCCACTAT_1	Microglia	0.0237668	G2M	-0.0195692	all	3.1284	1344	634	5.35714	FRESH
P1	TUMOR	ATAGACCGTAGCTAAA_1	TAM	-0.0502381	G1	-0.0447677	all	2.98	955	632	1.36126	FRESH
P1	TUMOR	ATAGACCGTCTTGCGG_1	Microglia	0.0408282	G2M	-0.0390065	all	3.38057	2402	997	0.291424	FRESH
P1	TUMOR	ATAGACCTCAGTGCAT_1	CAFs	-0.0616334	G1	-0.11319	all	3.74796	5597	1655	3.05521	FRESH
P1	TUMOR	ATAGACCTCTGATACG_1	Microglia	-0.0172065	G1	-0.0192603	all	2.91328	819	434	9.15751	FRESH
P1	TUMOR	ATCACGAAGTGTACTC_1	Bcells2	-0.0210116	G1	-0.0163918	all	3.79796	6280	554	0.175159	FRESH
P1	TUMOR	ATCACGACACATTAGC_1	Microglia	-0.0672994	G1	-0.0177664	all	3.2266	1685	926	3.73887	FRESH
P1	TUMOR	ATCACGACACTCGACG_1	CAFs	-0.150217	G1	-0.122716	all	3.07591	1191	783	0.587741	FRESH
P1	TUMOR	ATCACGAGTAGCTCCG_1	Microglia	-0.0460389	G1	-0.0380138	all	2.82866	674	395	0	FRESH
P1	TUMOR	ATCACGAGTCCGACGT_1	Microglia	-0.0252784	S	0.183065	all	2.79099	618	355	8.89968	FRESH
P1	TUMOR	ATCACGAGTTAAGATG_1	Bcells2	-0.0267291	G1	-0.0129014	all	3.74726	5588	451	0.232641	FRESH
P1	TUMOR	ATCACGATCATGTCTT_1	Microglia	-0.0602773	G1	-0.0610903	all	3.30942	2039	1014	0.53948	FRESH
P1	TUMOR	ATCACGATCCTATGTT_1	Bcells2	-0.0177062	G1	-0.0121832	all	3.7228	5282	479	1.13593	FRESH
P1	TUMOR	ATCACGATCGGTTAAC_1	TAM	0.0121027	S	0.0383456	all	3.64729	4439	1061	4.07749	FRESH
P1	TUMOR	ATCACGATCTCGAGTA_1	Bcells2	0.0101887	G2M	-0.026417	all	3.42374	2653	401	1.1308	FRESH
P1	TUMOR	ATCATCTAGACCTAGG_1	TAM	0.00871226	S	0.172189	all	3.30621	2024	1020	6.12648	FRESH
P1	TUMOR	ATCATCTAGGATCGCA_1	Bcells2	-0.020265	S	0.0369936	all	3.89137	7787	551	0.475151	FRESH
P1	TUMOR	ATCATCTCACATCCGG_1	Bcells2	-0.0168592	G1	-0.0081885	all	3.84123	6938	371	0.115307	FRESH
P1	TUMOR	ATCATCTCACATGTGT_1	TAM	-0.0500409	G1	-0.0444756	all	3.15229	1420	700	8.87324	FRESH
P1	TUMOR	ATCATCTCAGGTCTCG_1	Bcells2	-0.0142748	G1	-0.0159814	all	3.58274	3826	396	0.26137	FRESH
P1	TUMOR	ATCATCTCATAGGATA_1	Microglia	-0.0743882	G1	-0.0803267	all	3.20112	1589	1068	1.63625	FRESH
P1	TUMOR	ATCATCTGTACGACCC_1	Microglia	-0.0289882	G1	-0.0332433	all	2.76567	583	364	0.857633	FRESH
P1	TUMOR	ATCATCTGTCCCTACT_1	TAM	-0.0317892	G1	-0.0216499	all	3.09517	1245	568	1.1245	FRESH
P1	TUMOR	ATCATCTGTCCTCTTG_1	TAM	0.0900907	G2M	-0.0356377	all	3.68762	4871	1100	1.90926	FRESH
P1	TUMOR	ATCATCTGTGCCTGTG_1	TAM	-0.0429303	G1	-0.0407368	all	2.97772	950	556	4.42105	FRESH
P1	TUMOR	ATCATCTTCAGATAAG_1	Bcells2	-0.0313437	G1	-0.0206433	all	3.5966	3950	253	1.59494	FRESH
P1	TUMOR	ATCATCTTCGAATGCT_1	TAM	0.0132079	G2M	-0.021593	all	3.02119	1050	504	3.90476	FRESH
P1	TUMOR	ATCATCTTCGTACGGC_1	Bcells2	0.0110135	G2M	-0.0161804	all	3.64963	4463	385	0.201658	FRESH
P1	TUMOR	ATCATGGCAAATACAG_1	Microglia	0.0236596	G2M	-0.0215851	all	3.0216	1051	617	7.23121	FRESH
P1	TUMOR	ATCATGGCACATTCGA_1	Microglia	-0.0525962	G1	-0.0409402	all	2.97174	937	583	0.960512	FRESH
P1	TUMOR	ATCATGGCACTGTTAG_1	Microglia	-0.010024	S	0.171359	all	2.716	520	335	0.192308	FRESH
P1	TUMOR	ATCATGGCATTGTGCA_1	Microglia	-0.020048	S	0	all	2.716	520	350	1.73077	FRESH
P1	TUMOR	ATCATGGGTAACGCGA_1	Bcells2	0.0100565	G2M	-0.024863	all	3.52153	3323	384	0.511586	FRESH
P1	TUMOR	ATCATGGGTCCGTTAA_1	Microglia	0.0242346	S	0.0941812	all	3.30707	2028	959	5.96647	FRESH
P1	TUMOR	ATCATGGTCACCACCT_1	TAM	-0.0890077	G1	-0.0571243	all	2.86034	725	484	0.689655	FRESH
P1	TUMOR	ATCATGGTCCCAACGG_1	TAM	-0.069744	S	0.0649357	all	3.35257	2252	1067	3.01954	FRESH
P1	TUMOR	ATCATGGTCTTGTCAT_1	TAM	-0.0399914	G1	-0.0176895	all	2.91803	828	514	0.603865	FRESH
P1	TUMOR	ATCCACCAGAAGGTTT_1	Microglia	0.0360543	G2M	-0.0394323	all	2.78104	604	441	0.496689	FRESH
P1	TUMOR	ATCCACCAGCCAGTAG_1	Bcells2	-0.0219859	S	0.0318423	all	4.02477	10587	504	0.613961	FRESH
P1	TUMOR	ATCCACCAGGCAGGTT_1	TAM	-0.0263318	G1	-0.0568741	all	3.16137	1450	704	4.96552	FRESH
P1	TUMOR	ATCCACCCATGTCGAT_1	TAM	-0.0537157	G1	-0.0166322	all	2.99078	979	537	5.10725	FRESH
P1	TUMOR	ATCCACCGTAGCGCTC_1	TAM	0.0144622	G2M	-0.0655295	all	3.24279	1749	916	5.26015	FRESH
P1	TUMOR	ATCCACCGTCACTTCC_1	CAFs	0.239637	G2M	0.0827283	all	2.94841	888	440	0.45045	FRESH
P1	TUMOR	ATCCACCGTCTTGATG_1	Microglia	-0.0507314	G1	-0.0510467	all	3.46731	2933	1142	1.12513	FRESH
P1	TUMOR	ATCCACCGTGGTTTCA_1	Microglia	-0.0427952	G1	-0.0343428	all	3.21378	1636	795	1.58924	FRESH
P1	TUMOR	ATCCACCGTTTGGGCC_1	Bcells2	-0.0172942	G1	-0.0105096	all	3.8238	6665	357	0.435109	FRESH
P1	TUMOR	ATCCACCTCGGCCGAT_1	Neutrophil	-0.0339504	G1	-0.0270014	all	2.82151	663	458	6.33484	FRESH
P1	TUMOR	ATCCACCTCGTTTATC_1	TAM	-0.0561356	G1	-0.04219	all	3.1726	1488	698	4.97312	FRESH
P1	TUMOR	ATCCGAAAGAATAGGG_1	TAM	0.0144724	G2M	-0.0233322	all	3.17725	1504	681	2.39362	FRESH
P1	TUMOR	ATCCGAAAGGACCACA_1	TAM	-0.039347	G1	-0.0284746	all	2.95952	911	494	4.61032	FRESH
P1	TUMOR	ATCCGAAAGGGAACGG_1	TAM	-0.0451975	G1	-0.0438131	all	2.93146	854	527	4.91803	FRESH
P1	TUMOR	ATCCGAAAGTGCAAGC_1	Bcells2	-0.028365	G1	-0.0252876	all	2.98363	963	219	0.830737	FRESH
P1	TUMOR	ATCCGAAAGTTACGGG_1	Microglia	-0.0481846	G1	-0.0417786	all	3.25164	1785	815	0.728291	FRESH
P1	TUMOR	ATCCGAAGTCTTCGTC_1	Bcells2	-0.0146791	G1	-0.00971594	all	3.72501	5309	314	0.131852	FRESH
P1	TUMOR	ATCCGAAGTTACGACT_1	TAM	-0.0365927	G1	-0.031473	all	2.83696	687	424	7.42358	FRESH
P1	TUMOR	ATCCGAATCCTGTAGA_1	Microglia	-0.0155279	G1	-0.0504612	all	3.19451	1565	740	4.85623	FRESH
P1	TUMOR	ATCCGAATCTATCGCC_1	TAM	-0.0520506	G1	-0.0206535	all	3.29623	1978	880	0.91001	FRESH
P1	TUMOR	ATCGAGTAGACCTTTG_1	Microglia	0.0444834	G2M	-0.019231	all	2.81358	651	396	3.99386	FRESH
P1	TUMOR	ATCGAGTAGAGACTTA_1	Bcells2	0.0140329	G2M	-0.0200112	all	3.48401	3048	512	0.19685	FRESH
P1	TUMOR	ATCGAGTAGATGTTAG_1	Microglia	-0.0572211	G1	-0.0243594	all	2.87852	756	459	8.73016	FRESH
P1	TUMOR	ATCGAGTAGTCTCAAC_1	Bcells2	-0.0189245	G1	-0.0122561	all	3.41061	2574	228	0.3108	FRESH
P1	TUMOR	ATCGAGTAGTTACCCA_1	Bcells2	-0.00842888	S	0	all	3.24699	1766	147	0.226501	FRESH
P1	TUMOR	ATCGAGTCAAAGGCGT_1	Microglia	0.00539023	G2M	-0.0554142	all	3.18298	1524	838	3.47769	FRESH
P1	TUMOR	ATCGAGTCACAAGTAA_1	TAM	-0.0482786	S	0.0784492	all	3.43854	2745	1322	6.99454	FRESH
P1	TUMOR	ATCGAGTCATTACCTT_1	Bcells2	-0.0324757	G1	-0.0270439	all	3.85077	7092	467	0.846024	FRESH
P1	TUMOR	ATCGAGTGTTTGTTTC_1	Microglia	-0.0506059	G1	-0.0325208	all	3.01662	1039	553	6.641	FRESH
P1	TUMOR	ATCGAGTTCAATCACG_1	Microglia	-0.0348606	G1	-0.0214133	all	3.0306	1073	499	4.75303	FRESH
P1	TUMOR	ATCGAGTTCACGGTTA_1	TAM	0.004085	G2M	-0.0389946	all	3.13226	1356	592	7.30088	FRESH
P1	TUMOR	ATCGAGTTCCAATGGT_1	Bcells2	0.000976904	G2M	-0.0103385	all	3.94635	8838	664	0.543109	FRESH
P1	TUMOR	ATCGAGTTCCACTCCA_1	Microglia	-0.0192078	G1	-0.0198245	all	2.77379	594	381	4.54545	FRESH
P1	TUMOR	ATCGAGTTCTCCCTGA_1	Microglia	0.026388	G2M	-0.0100336	all	3.10175	1264	532	4.35127	FRESH
P1	TUMOR	ATCTACTAGATAGGAG_1	DC	0.0196469	G2M	-0.059843	all	3.37621	2378	914	7.65349	FRESH
P1	TUMOR	ATCTACTAGCAATATG_1	Microglia	-0.0553159	G1	-0.0420679	all	2.89487	785	475	8.78981	FRESH
P1	TUMOR	ATCTACTAGGTAAACT_1	Bcells2	-0.0691855	G1	-0.0469574	all	3.7264	5326	608	1.99024	FRESH
P1	TUMOR	ATCTACTCAAGCGATG_1	Bcells2	-0.0153318	G1	-0.00573219	all	2.95182	895	257	0.111732	FRESH
P1	TUMOR	ATCTACTCAATCTACG_1	Bcells2	-0.0298927	G1	-0.0281708	all	3.86273	7290	462	0.274348	FRESH
P1	TUMOR	ATCTACTCAGACAGGT_1	Microglia	-0.0536208	S	0.0220422	all	3.57287	3740	1527	2.94118	FRESH
P1	TUMOR	ATCTACTGTAAACGCG_1	TAM	-0.0539877	G1	-0.0334307	all	3.28533	1929	860	4.09539	FRESH
P1	TUMOR	ATCTACTGTATCAGTC_1	Microglia	-0.0617268	G1	-0.0453498	all	3.02653	1063	709	1.31703	FRESH
P1	TUMOR	ATCTACTGTTCAGGCC_1	TAM	0.0373803	G2M	-0.0127681	all	2.81889	659	366	3.94537	FRESH
P1	TUMOR	ATCTACTGTTGTCTTT_1	Bcells2	-0.0152085	G1	-0.0238381	all	3.69932	5004	406	0.0999201	FRESH
P1	TUMOR	ATCTACTTCAACGGGA_1	Bcells2	-0.0238734	G1	-0.0167721	all	3.72989	5369	449	0.502887	FRESH
P1	TUMOR	ATCTGCCAGTGGCACA_1	TAM	0.047219	G2M	-0.0268046	all	3.22089	1663	874	6.31389	FRESH
P1	TUMOR	ATCTGCCCAAGGCTCC_1	Bcells2	-0.0230024	G1	-0.0176584	all	3.83283	6805	504	0.0734754	FRESH
P1	TUMOR	ATCTGCCCAATAGCGG_1	DC	-0.0734782	S	0.0675767	all	3.20167	1591	805	0.817096	FRESH
P1	TUMOR	ATCTGCCCAATGAATG_1	Bcells1	-0.0305978	G1	-0.0280471	all	3.72049	5254	755	0.228397	FRESH
P1	TUMOR	ATCTGCCCACCGCTAG_1	Microglia	-0.051114	S	0.0853802	all	3.12969	1348	730	1.26113	FRESH
P1	TUMOR	ATCTGCCCATTGGGCC_1	Microglia	-0.0731008	G1	-0.057826	all	3.34282	2202	1061	2.45232	FRESH
P1	TUMOR	ATCTGCCGTAGGCATG_1	Bcells2	-0.0256847	G1	-0.0177539	all	3.56419	3666	309	0.245499	FRESH
P1	TUMOR	ATCTGCCGTAGTACCT_1	Bcells2	-0.0236724	G1	-0.0187228	all	3.95847	9088	649	0.110035	FRESH
P1	TUMOR	ATCTGCCGTCAGCTAT_1	TAM	-0.0149391	G1	-0.012335	all	2.86273	729	355	0.274348	FRESH
P1	TUMOR	ATCTGCCGTCTCAACA_1	TAM	-0.0598572	G1	-0.042178	all	2.97909	953	601	6.71563	FRESH
P1	TUMOR	ATCTGCCGTGCCTGTG_1	TAM	-0.0229753	G1	-0.0135503	all	2.74036	550	371	0.909091	FRESH
P1	TUMOR	ATCTGCCGTTATCACG_1	Bcells2	-0.0220125	G1	-0.0214964	all	3.75967	5750	321	0.13913	FRESH
P1	TUMOR	ATCTGCCTCAGCATGT_1	TAM	-0.035106	G1	-0.0664374	all	3.33062	2141	1171	3.03596	FRESH
P1	TUMOR	ATCTGCCTCCTATTCA_1	TAM	0.147426	G2M	-0.053908	all	3.26741	1851	1018	8.2658	FRESH
P1	TUMOR	ATCTGCCTCGTATCAG_1	Microglia	-0.041617	G1	-0.0276459	all	2.99388	986	601	0.507099	FRESH
P1	TUMOR	ATCTGCCTCGTTACGA_1	TAM	-0.0840236	S	0.0700569	all	3.33666	2171	1106	1.93459	FRESH
P1	TUMOR	ATCTGCCTCTCCAGGG_1	TAM	-0.039313	G1	-0.0617297	all	3.2927	1962	1018	0.509684	FRESH
P1	TUMOR	ATCTGCCTCTGCGGCA_1	TAM	-0.0540565	G1	-0.0185657	all	3.1827	1523	711	2.88903	FRESH
P1	TUMOR	ATGAGGGAGAATTGTG_1	TAM	-0.059876	G1	-0.0479641	all	2.79449	623	407	8.82825	FRESH
P1	TUMOR	ATGAGGGAGACAGGCT_1	Neutrophil	0.0240518	G2M	-0.0440711	all	3.03663	1088	583	5.51471	FRESH
P1	TUMOR	ATGAGGGAGGTACTCT_1	Bcells2	-0.0171357	G1	-0.00566377	all	3.8936	7827	389	0.242749	FRESH
P1	TUMOR	ATGAGGGCAACCGCCA_1	TAM	-0.0361886	G1	-0.020373	all	2.73719	546	313	4.3956	FRESH
P1	TUMOR	ATGAGGGCAATTCCTT_1	TAM	-0.0417622	G1	-0.0579502	all	3.16791	1472	774	7.26902	FRESH
P1	TUMOR	ATGAGGGCAGCTGCTG_1	Bcells2	-0.0216975	G1	-0.00580629	all	3.59417	3928	334	1.45112	FRESH
P1	TUMOR	ATGAGGGCATAACCTG_1	Bcells2	-0.032346	G1	-0.0256553	all	3.0103	1024	189	1.46484	FRESH
P1	TUMOR	ATGAGGGCATGTAGTC_1	CAFs	-0.102598	G1	-0.0625552	all	2.93651	864	555	5.78704	FRESH
P1	TUMOR	ATGAGGGTCAAGGTAA_1	Bcells2	-0.0182407	G1	-0.0135858	all	3.7303	5374	227	1.20953	FRESH
P1	TUMOR	ATGAGGGTCGAGCCCA_1	TAM	0.0210594	G2M	-0.0491303	all	2.86806	738	463	7.31707	FRESH
P1	TUMOR	ATGAGGGTCGCGGATC_1	Bcells2	-0.0169902	G1	-0.00614612	all	3.54998	3548	351	0.394589	FRESH
P1	TUMOR	ATGCGATAGACAAAGG_1	TAM	-0.076609	G1	-0.0599357	all	3.21958	1658	981	3.37756	FRESH
P1	TUMOR	ATGCGATAGCCTCGTG_1	TAM	-0.0477569	S	0.151595	all	2.78104	604	370	7.61589	FRESH
P1	TUMOR	ATGCGATAGGCCCGTT_1	Bcells2	0.000173721	G2M	-0.0302257	all	3.78526	6099	425	0.606657	FRESH
P1	TUMOR	ATGCGATCACGAAAGC_1	Bcells2	-0.0285281	G1	-0.0304164	all	3.50866	3226	431	0.433974	FRESH
P1	TUMOR	ATGCGATCATTATCTC_1	Bcells2	-0.0254378	G1	-0.0134167	all	3.71842	5229	508	0.152993	FRESH
P1	TUMOR	ATGCGATGTCAGCTAT_1	Microglia	-0.0419894	G1	-0.0247644	all	2.85794	721	406	0.970874	FRESH
P1	TUMOR	ATGCGATTCATGTCCC_1	TAM	-0.00642211	G1	-0.0173591	all	3.45056	2822	979	5.24451	FRESH
P1	TUMOR	ATGCGATTCTCAACTT_1	TAM	-0.0750753	G1	-0.0531953	all	3.28058	1908	875	6.2369	FRESH
P1	TUMOR	ATGCGATTCTCGATGA_1	Bcells2	-0.0154497	G1	-0.0110173	all	3.71483	5186	462	0.443502	FRESH
P1	TUMOR	ATGGGAGAGCCTATGT_1	Bcells2	-0.0241043	G1	-0.0107186	all	3.53122	3398	221	0.147145	FRESH
P1	TUMOR	ATGGGAGCAAGGTTTC_1	TAM	-0.0500443	G1	-0.0350793	all	3.2783	1898	911	5.32139	FRESH
P1	TUMOR	ATGGGAGGTAAAGTCA_1	Microglia	0.0297801	G2M	-0.0584967	all	3.38846	2446	1312	3.43418	FRESH
P1	TUMOR	ATGGGAGGTAAGGGCT_1	Bcells2	-0.018123	G1	-0.0110437	all	3.63215	4287	462	0.4432	FRESH
P1	TUMOR	ATGGGAGGTATTACCG_1	TAM	-0.056483	S	0.0346605	all	3.7638	5805	1293	0.516796	FRESH
P1	TUMOR	ATGGGAGGTGTATGGG_1	TAM	-0.0763158	G1	-0.0384405	all	2.94841	888	568	4.95495	FRESH
P1	TUMOR	ATGGGAGGTTATCCGA_1	Microglia	-0.0492074	S	0.165482	all	2.82607	670	475	0.149254	FRESH
P1	TUMOR	ATGGGAGGTTCGCGAC_1	TAM	0.104969	G2M	0.100667	all	3.24378	1753	851	5.53337	FRESH
P1	TUMOR	ATGGGAGTCAATAAGG_1	Microglia	-0.102345	G1	-0.0822342	all	3.26834	1855	1008	3.55795	FRESH
P1	TUMOR	ATGGGAGTCGATCCCT_1	Bcells1	0.0708705	G2M	-0.0153268	all	2.8055	639	334	9.23318	FRESH
P1	TUMOR	ATGGGAGTCTCCGGTT_1	Bcells2	-0.0285985	G1	-0.0178788	all	3.90466	8029	453	0.398555	FRESH
P1	TUMOR	ATGTGTGAGATGTCGG_1	TAM	-0.0591317	G1	-0.0261704	all	3.29645	1979	880	4.49722	FRESH
P1	TUMOR	ATGTGTGCAATAACGA_1	TAM	0.0105947	G2M	-0.0406593	all	3.08778	1224	565	4.08497	FRESH
P1	TUMOR	ATGTGTGCAGTCGATT_1	TAM	-0.0538603	G1	-0.0658957	all	3.49568	3131	1237	1.69275	FRESH
P1	TUMOR	ATGTGTGGTGATAAGT_1	Microglia	-0.0533266	S	0.0730641	all	3.39393	2477	1073	0.242229	FRESH
P1	TUMOR	ATGTGTGTCAATCACG_1	Microglia	-0.0561376	G1	-0.0320267	all	3.08529	1217	675	3.53328	FRESH
P1	TUMOR	ATTACTCAGATACACA_1	Bcells2	-0.0185822	G1	-0.00862362	all	3.60173	3997	311	2.20165	FRESH
P1	TUMOR	ATTACTCAGCGTGTCC_1	Bcells2	-0.0258708	G1	-0.0170457	all	3.63134	4279	225	0.257069	FRESH
P1	TUMOR	ATTACTCCACGGCCAT_1	TAM	-0.0278529	G1	-0.019667	all	2.88593	769	372	4.03121	FRESH
P1	TUMOR	ATTACTCCACTATCTT_1	Bcells2	-0.0216674	G1	-0.0121042	all	3.72738	5338	306	0.393406	FRESH
P1	TUMOR	ATTACTCCATAGACTC_1	Microglia	-0.0284702	G1	-0.0318065	all	2.82347	666	432	2.85285	FRESH
P1	TUMOR	ATTACTCGTCAATGTC_1	TAM	-0.0370368	G1	-0.031855	all	2.82151	663	405	4.67572	FRESH
P1	TUMOR	ATTACTCGTCATCGGC_1	Bcells2	-0.0261803	G1	-0.0324252	all	3.01995	1047	212	2.00573	FRESH
P1	TUMOR	ATTACTCGTTCGCGAC_1	TAM	0.0368011	G2M	-0.019231	all	2.81358	651	407	7.21966	FRESH
P1	TUMOR	ATTACTCTCAAACGGG_1	Bcells2	-0.0156577	G1	-0.0119254	all	3.57368	3747	313	0.213504	FRESH
P1	TUMOR	ATTACTCTCCTCAATT_1	Bcells2	-0.021593	G1	-0.0147594	all	3.64591	4425	324	0.587571	FRESH
P1	TUMOR	ATTACTCTCTAAGCCA_1	TAM	0.0362252	G2M	-0.0121348	all	2.88309	764	426	9.29319	FRESH
P1	TUMOR	ATTATCCAGCCCGAAA_1	Microglia	0.0339706	G2M	0	all	2.83059	677	414	7.23781	FRESH
P1	TUMOR	ATTATCCAGCGATCCC_1	TAM	-0.0253055	G1	-0.013059	all	2.78958	616	365	3.73377	FRESH
P1	TUMOR	ATTATCCAGCGCTTAT_1	Microglia	-0.0435584	G1	-0.0338419	all	3.14082	1383	696	2.89226	FRESH
P1	TUMOR	ATTATCCAGTACGATA_1	Bcells1	-0.0169297	G1	-0.0144345	all	3.66314	4604	459	1.75934	FRESH
P1	TUMOR	ATTATCCAGTAGTGCG_1	Microglia	-0.0281784	G1	-0.0188838	all	2.83696	687	338	2.32897	FRESH
P1	TUMOR	ATTATCCAGTCCGGTC_1	Bcells2	-0.0152442	G1	-0.0125763	all	3.53186	3403	239	0.0881575	FRESH
P1	TUMOR	ATTATCCCACATGGGA_1	TAM	-0.0133009	S	0	all	2.72263	528	301	3.40909	FRESH
P1	TUMOR	ATTATCCGTGTCAATC_1	TAM	-0.0475272	S	0.131172	all	3.0103	1024	562	5.27344	FRESH
P1	TUMOR	ATTATCCTCACCATAG_1	TAM	-0.0309354	G1	-0.0283485	all	2.96473	922	470	3.2538	FRESH
P1	TUMOR	ATTATCCTCCTCTAGC_1	Bcells2	-0.0263212	G1	-0.00603697	all	2.8893	775	247	5.16129	FRESH
P1	TUMOR	ATTATCCTCTCTGTCG_1	Microglia	-0.0481559	G1	-0.0163207	all	3.01242	1029	560	1.65209	FRESH
P1	TUMOR	ATTATCCTCTTTAGTC_1	Bcells1	-0.0525274	G1	-0.0329415	all	3.18554	1533	378	2.41357	FRESH
P1	TUMOR	ATTCTACCACGTCTCT_1	TAM	0.0252343	G2M	-0.0312873	all	2.84448	699	418	7.01001	FRESH
P1	TUMOR	ATTCTACGTTCCCGAG_1	TAM	-0.0673668	G1	-0.0314796	all	2.72016	525	339	1.52381	FRESH
P1	TUMOR	ATTCTACTCTCGAGTA_1	Microglia	-0.0386102	G1	-0.0168011	all	2.97909	953	432	0.839454	FRESH
P1	TUMOR	ATTCTACTCTGTGCAA_1	TAM	-0.0229621	G1	-0.00592485	all	2.91222	817	472	8.07834	FRESH
P1	TUMOR	ATTGGACAGCTGCCCA_1	Bcells1	-0.00978209	G1	-0.00807696	all	3.31723	2076	308	1.20424	FRESH
P1	TUMOR	ATTGGACAGGGCATGT_1	Bcells2	-0.0153291	S	0	all	3.68895	4886	360	0.102333	FRESH
P1	TUMOR	ATTGGACCAGTTCATG_1	CAFs	-0.0550466	G1	-0.108307	all	3.40756	2556	1080	5.00782	FRESH
P1	TUMOR	ATTGGACGTACAGTGG_1	Microglia	-0.0292832	G1	-0.0196414	all	2.78604	611	391	4.74632	FRESH
P1	TUMOR	ATTGGACGTCGGCTCA_1	TAM	-0.0321552	G1	-0.0132751	all	2.7679	586	333	2.38908	FRESH
P1	TUMOR	ATTGGACGTGCAGTAG_1	TAM	0.0334134	G2M	-0.0331941	all	3.04454	1108	536	1.89531	FRESH
P1	TUMOR	ATTGGACGTGTAAGTA_1	Microglia	-0.0425024	G1	-0.00516085	all	3.07115	1178	607	4.32937	FRESH
P1	TUMOR	ATTGGACGTTAGAACA_1	TAM	-0.0265764	G1	-0.0319855	all	2.87737	754	488	0.928382	FRESH
P1	TUMOR	ATTGGACTCCCTTGTG_1	DC	-0.0338357	G1	-0.0619942	all	3.19005	1549	753	4.97095	FRESH
P1	TUMOR	ATTGGACTCGAATGGG_1	Bcells1	-0.0195688	G1	-0.00651664	all	3.50311	3185	315	0.0627943	FRESH
P1	TUMOR	ATTGGTGAGAATGTGT_1	TAM	-0.0705441	G1	-0.0546068	all	2.88309	764	525	4.97382	FRESH
P1	TUMOR	ATTGGTGAGACCACGA_1	Bcells2	-0.0240631	G1	-0.0211995	all	3.67376	4718	371	0.720644	FRESH
P1	TUMOR	ATTGGTGAGCGACGTA_1	TAM	-0.0666384	G1	-0.0642108	all	2.87332	747	412	9.10308	FRESH
P1	TUMOR	ATTGGTGCAAGGTGTG_1	TAM	-0.0218843	G1	-0.0523877	all	3.18469	1530	704	8.56209	FRESH
P1	TUMOR	ATTGGTGCACAGAGGT_1	Microglia	-0.0366879	G1	-0.0206542	all	2.7185	523	336	0.573614	FRESH
P1	TUMOR	ATTGGTGCAGCGTCCA_1	Bcells1	-0.0290348	G1	-0.0303834	all	3.94846	8881	1103	1.02466	FRESH
P1	TUMOR	ATTGGTGGTCTCACCT_1	Microglia	-0.0493475	G1	-0.0507037	all	2.92737	846	399	4.96454	FRESH
P1	TUMOR	ATTGGTGGTCTTTCAT_1	TAM	-0.0748494	G1	-0.0651642	all	3.04021	1097	663	2.73473	FRESH
P1	TUMOR	ATTGGTGTCTCGCATC_1	Bcells1	-0.040622	G1	-0.0240994	all	3.56561	3678	849	0.652529	FRESH
P1	TUMOR	ATTTCTGAGACGACGT_1	Microglia	0.0247901	G2M	-0.0185814	all	3.18184	1520	749	1.44737	FRESH
P1	TUMOR	ATTTCTGAGGCGACAT_1	TAM	-0.0608742	G1	-0.0482263	all	2.92942	850	500	3.52941	FRESH
P1	TUMOR	ATTTCTGAGGGTTTCT_1	CAFs	-0.0478738	G1	-0.109647	all	2.71181	515	352	7.18447	FRESH
P1	TUMOR	ATTTCTGCACCGGAAA_1	TAM	-0.0366027	G1	-0.0227889	all	2.95904	910	533	0.659341	FRESH
P1	TUMOR	ATTTCTGGTCTGCCAG_1	TAM	-0.022739	G1	-0.0188186	all	2.84136	694	434	3.7464	FRESH
P1	TUMOR	ATTTCTGGTGGAAAGA_1	TAM	-0.0341599	G1	-0.019231	all	2.81358	651	405	5.68356	FRESH
P1	TUMOR	ATTTCTGTCAACACCA_1	Microglia	0.0234313	G2M	-0.0561316	all	3.38596	2432	1139	2.05592	FRESH
P1	TUMOR	ATTTCTGTCGAGCCCA_1	Bcells2	-0.0142424	S	0	all	3.44154	2764	284	0.325615	FRESH
P1	TUMOR	ATTTCTGTCTTGTTTG_1	CAFs	-0.151876	G1	-0.12988	all	3.01157	1027	570	1.16845	FRESH
P1	TUMOR	CAACCAAAGACAAAGG_1	Bcells1	0.00623235	G2M	-0.0615183	all	3.86493	7327	1136	0.504982	FRESH
P1	TUMOR	CAACCAAAGCTTATCG_1	TAM	-0.0481343	G1	-0.0326126	all	2.79099	618	425	9.70874	FRESH
P1	TUMOR	CAACCAAAGGGATGGG_1	Bcells2	-0.0271771	G1	-0.0158208	all	3.662	4592	363	1.08885	FRESH
P1	TUMOR	CAACCAAAGTAGCCGA_1	Bcells2	-0.0225599	G1	-0.00915835	all	3.94399	8790	565	1.17179	FRESH
P1	TUMOR	CAACCAAAGTATCTCG_1	Microglia	-0.0161407	G1	-0.00666359	all	2.76268	579	339	0.172712	FRESH
P1	TUMOR	CAACCAAAGTTCGATC_1	Microglia	-0.0470457	G1	-0.0247908	all	3.11428	1301	654	1.15296	FRESH
P1	TUMOR	CAACCAACACGGCTAC_1	Bcells2	-0.0229406	G1	-0.0129175	all	3.90075	7957	420	0.389594	FRESH
P1	TUMOR	CAACCAATCAACGCTA_1	Bcells1	-0.0204842	G1	-0.026908	all	3.36211	2302	411	1.17289	FRESH
P1	TUMOR	CAACCAATCACGCATA_1	Microglia	0.00373784	G2M	-0.0233046	all	2.93247	856	540	0.584112	FRESH
P1	TUMOR	CAACCAATCATTGCGA_1	Microglia	0.00223867	G2M	-0.0445376	all	3.04766	1116	619	5.19713	FRESH
P1	TUMOR	CAACCTCAGCTCAACT_1	Microglia	-0.0300566	G1	-0.0225613	all	2.97081	935	585	2.03209	FRESH
P1	TUMOR	CAACCTCAGGATGTAT_1	CAFs	-0.164804	G1	-0.0552576	all	3.39094	2460	1355	6.66667	FRESH
P1	TUMOR	CAACCTCCACCGAAAG_1	CAFs	-0.0813635	G1	-0.0878211	all	3.19201	1556	524	2.89203	FRESH
P1	TUMOR	CAACCTCCAGCAGTTT_1	CAFs	-0.11062	G1	-0.0884237	all	3.45879	2876	1302	1.84284	FRESH
P1	TUMOR	CAACCTCCAGGGAGAG_1	TAM	-0.0325934	G1	-0.0263025	all	2.78032	603	385	2.32172	FRESH
P1	TUMOR	CAACCTCGTGATAAGT_1	Microglia	-0.0713906	G1	-0.0535033	all	3.1345	1363	837	5.4292	FRESH
P1	TUMOR	CAACCTCGTGGTACAG_1	TAM	0.0198712	G2M	-0.0215457	all	3.02366	1056	579	3.88258	FRESH
P1	TUMOR	CAACCTCGTTCCCTTG_1	Microglia	-0.0125787	S	0	all	2.79727	627	327	3.50877	FRESH
P1	TUMOR	CAACCTCTCGCAGGCT_1	Bcells2	-0.0210937	G1	-0.0115979	all	3.93475	8605	471	0.325392	FRESH
P1	TUMOR	CAACCTCTCTCACATT_1	Bcells2	0.00460684	G2M	-0.019493	all	3.7228	5282	620	0.662628	FRESH
P1	TUMOR	CAACTAGGTATTACCG_1	Microglia	0.0127989	S	0.0891198	all	3.51162	3248	1343	1.69335	FRESH
P1	TUMOR	CAACTAGGTCTTTCAT_1	Bcells2	-0.0157939	G1	-0.0139723	all	3.75442	5681	426	0.176025	FRESH
P1	TUMOR	CAACTAGGTTTAAGCC_1	Microglia	-0.0390341	G1	-0.0134368	all	2.90363	801	454	0.499376	FRESH
P1	TUMOR	CAACTAGTCAGGCAAG_1	TAM	-0.0456667	G1	-0.0193557	all	3.13988	1380	623	1.88406	FRESH
P1	TUMOR	CAACTAGTCATAACCG_1	CAFs	0.0668747	G2M	-0.071527	all	2.82282	665	474	0.601504	FRESH
P1	TUMOR	CAACTAGTCATTGCCC_1	TAM	-0.0852244	G1	-0.0499786	all	3.31471	2064	1016	2.71318	FRESH
P1	TUMOR	CAACTAGTCCACGCAG_1	Bcells2	-0.0251067	G1	-0.028709	all	3.75572	5698	428	0.22815	FRESH
P1	TUMOR	CAACTAGTCGTTGACA_1	Bcells2	-0.0295645	G1	-0.0414244	all	3.66801	4656	441	0.343643	FRESH
P1	TUMOR	CAAGAAAAGAATGTGT_1	TAM	-0.0453426	G1	-0.0388003	all	3.03503	1084	634	6.45756	FRESH
P1	TUMOR	CAAGAAAAGGCCGAAT_1	Bcells2	-0.0161178	S	0.0718157	all	3.62107	4179	341	0.239292	FRESH
P1	TUMOR	CAAGAAAAGGGCTTGA_1	Microglia	0.0389933	G2M	-0.0249155	all	2.69984	501	320	3.99202	FRESH
P1	TUMOR	CAAGAAACAGGCTGAA_1	TAM	0.0392595	G2M	-0.0197269	all	2.78032	603	331	9.95025	FRESH
P1	TUMOR	CAAGAAAGTACAGCAG_1	Microglia	-0.0416791	G1	-0.0222751	all	2.71265	516	422	0	FRESH
P1	TUMOR	CAAGAAAGTCTAAAGA_1	Bcells2	-0.0172805	G1	-0.0118357	all	3.55485	3588	345	0.139353	FRESH
P1	TUMOR	CAAGAAAGTTCCTCCA_1	Microglia	-0.0578327	G1	-0.0315229	all	3.21299	1633	799	3.12309	FRESH
P1	TUMOR	CAAGAAATCAGCTCTC_1	Bcells2	-0.0158953	G1	-0.0170456	all	3.52956	3385	189	0.679468	FRESH
P1	TUMOR	CAAGATCAGCAGCCTC_1	Bcells2	-0.0258229	G1	-0.0125209	all	3.87052	7422	363	0.511991	FRESH
P1	TUMOR	CAAGATCAGCGAGAAA_1	TAM	-0.0173508	G1	-0.0482027	all	3.32675	2122	1009	6.26767	FRESH
P1	TUMOR	CAAGATCAGGAGTTTA_1	Microglia	-0.0273908	G1	-0.0257003	all	3.07555	1190	526	3.86555	FRESH
P1	TUMOR	CAAGATCAGTAGGCCA_1	Microglia	-0.023138	G1	-0.0136463	all	2.73078	538	263	2.7881	FRESH
P1	TUMOR	CAAGATCCAAACCTAC_1	TAM	-0.0524492	G1	-0.0166258	all	2.99123	980	605	6.22449	FRESH
P1	TUMOR	CAAGATCCAAGAGTCG_1	Microglia	0.00870233	G2M	-0.025927	all	3.06595	1164	648	2.14777	FRESH
P1	TUMOR	CAAGATCCATCACGTA_1	TAM	0.0326296	G2M	-0.0321513	all	2.80956	645	390	4.96124	FRESH
P1	TUMOR	CAAGATCGTGGCTCCA_1	TAM	-0.0253391	G1	-0.0148889	all	2.8488	706	418	2.12465	FRESH
P1	TUMOR	CAAGATCGTTAAAGAC_1	TAM	0.0565004	G2M	-0.00673212	all	2.74896	561	333	5.7041	FRESH
P1	TUMOR	CAAGATCTCCATGCTC_1	Bcells2	-0.0283157	G1	-0.0148661	all	3.39199	2466	233	1.74371	FRESH
P1	TUMOR	CAAGATCTCCCTCTTT_1	Bcells2	-0.0177104	G1	-0.0174311	all	3.85382	7142	381	1.03612	FRESH
P1	TUMOR	CAAGATCTCGAACGGA_1	Microglia	-0.0241907	G1	-0.0221933	all	2.98989	977	533	0.307062	FRESH
P1	TUMOR	CAAGATCTCTCGTATT_1	TAM	-0.0533746	G1	-0.041533	all	3.14176	1386	637	2.81385	FRESH
P1	TUMOR	CAAGATCTCTGTACGA_1	TAM	-0.0428912	G1	-0.0255623	all	2.81757	657	399	0.456621	FRESH
P1	TUMOR	CAAGGCCAGAACTCGG_1	Neutrophil	-0.0290842	G1	-0.00650165	all	2.79518	624	351	8.01282	FRESH
P1	TUMOR	CAAGGCCAGTTTCCTT_1	Bcells2	-0.0346082	G1	-0.0178969	all	3.58939	3885	379	0.2574	FRESH
P1	TUMOR	CAAGGCCCAAAGTGCG_1	CAFs	-0.0222975	G1	-0.0925782	all	2.85309	713	457	3.78682	FRESH
P1	TUMOR	CAAGGCCCAAATTGCC_1	Bcells2	0.015586	G2M	-0.0276035	all	3.45576	2856	432	0.035014	FRESH
P1	TUMOR	CAAGGCCCATTCACTT_1	Microglia	-0.0267796	G1	-0.0276395	all	2.71349	517	359	0.967118	FRESH
P1	TUMOR	CAAGGCCGTAGTAGTA_1	TAM	-0.0323531	G1	-0.0231968	all	2.93802	867	507	1.1534	FRESH
P1	TUMOR	CAAGGCCGTTGATTGC_1	Bcells2	0.00829208	G2M	-0.0215602	all	3.59428	3929	352	0.152711	FRESH
P1	TUMOR	CAAGGCCTCAAAGTAG_1	Microglia	-0.0587222	S	0.0845979	all	3.22763	1689	796	1.71699	FRESH
P1	TUMOR	CAAGGCCTCAGCAACT_1	Microglia	-0.00869142	S	0.155946	all	3.26364	1835	1075	5.12262	FRESH
P1	TUMOR	CAAGGCCTCGACGGAA_1	Bcells2	-0.0326988	S	0.043884	all	3.68771	4872	524	0.123153	FRESH
P1	TUMOR	CAAGGCCTCTTCAACT_1	TAM	0.0159752	G2M	-0.0450673	all	3.01072	1025	609	2.43902	FRESH
P1	TUMOR	CAAGGCCTCTTGCCGT_1	Microglia	0.00405061	G2M	-0.0415536	all	2.99739	994	565	0.100604	FRESH
P1	TUMOR	CAAGTTGAGACCTAGG_1	Bcells1	-0.0108748	G1	-0.0133422	all	2.76118	577	283	6.23917	FRESH
P1	TUMOR	CAAGTTGAGCCAGGAT_1	Microglia	-0.0270248	G1	-0.033471	all	2.98363	963	554	1.14226	FRESH
P1	TUMOR	CAAGTTGAGGATGTAT_1	TAM	-0.0814036	S	0.0819675	all	3.14768	1405	672	6.33452	FRESH
P1	TUMOR	CAAGTTGGTAGCACGA_1	Microglia	-0.0289833	G1	-0.0314177	all	2.90037	795	353	1.50943	FRESH
P1	TUMOR	CAAGTTGTCACCATAG_1	Microglia	-0.0580408	G1	-0.0428569	all	3.21219	1630	850	3.86503	FRESH
P1	TUMOR	CAAGTTGTCCGTTGTC_1	Microglia	-0.0386293	G1	-0.00664495	all	2.76641	584	381	0.513699	FRESH
P1	TUMOR	CAAGTTGTCTGTCTCG_1	Bcells2	-0.0112018	G1	-0.00647991	all	3.80564	6392	278	0.219024	FRESH
P1	TUMOR	CACAAACAGGGAACGG_1	Microglia	0.0112682	G2M	-0.00873727	all	3.24279	1749	799	0.228702	FRESH
P1	TUMOR	CACAAACCAGTATCTG_1	Bcells2	-0.0236649	G1	-0.0255317	all	3.78682	6121	580	0.473779	FRESH
P1	TUMOR	CACAAACCATTGGGCC_1	CAFs	-0.13027	S	0.000456639	all	3.0187	1044	640	4.69349	FRESH
P1	TUMOR	CACAAACGTGCCTGGT_1	Microglia	0.0959191	G2M	-0.0245536	all	2.86864	739	514	1.21786	FRESH
P1	TUMOR	CACAAACTCAACCAAC_1	Bcells2	-0.0263926	G1	-0.0136904	all	3.19976	1584	137	0.757576	FRESH
P1	TUMOR	CACAAACTCACGCATA_1	Microglia	-0.0673797	S	0.186067	all	3.24773	1769	1024	0.847937	FRESH
P1	TUMOR	CACAAACTCATCGATG_1	Microglia	-0.0275964	G1	-0.0184849	all	2.86392	731	389	4.78796	FRESH
P1	TUMOR	CACAAACTCTACTATC_1	TAM	-0.0977295	S	0.0183518	all	3.5088	3227	1273	4.30741	FRESH
P1	TUMOR	CACACAAAGAATCTCC_1	TAM	0.0168048	G2M	-0.0779991	all	3.21272	1632	932	2.57353	FRESH
P1	TUMOR	CACACAAAGACGACGT_1	Microglia	-0.0352309	G1	-0.0205231	all	2.82866	674	402	3.7092	FRESH
P1	TUMOR	CACACAAAGCAATATG_1	Bcells1	-0.0429658	G1	-0.0328602	all	2.78104	604	256	2.81457	FRESH
P1	TUMOR	CACACAAAGCTACCGC_1	TAM	-0.0287161	G1	-0.0136792	all	3.20058	1587	683	4.78891	FRESH
P1	TUMOR	CACACAAAGGCTATCT_1	Bcells2	-0.010875	G1	-0.00524457	all	3.05346	1131	124	0.442087	FRESH
P1	TUMOR	CACACAACAAGTAGTA_1	Bcells2	-0.0361036	G1	-0.0315676	all	3.76671	5844	493	0.154004	FRESH
P1	TUMOR	CACACAACACAGACAG_1	Neutrophil	-0.0488127	G1	-0.0350502	all	3.1685	1474	744	5.42741	FRESH
P1	TUMOR	CACACAACACAGGCCT_1	TAM	0.0484564	G2M	-0.0209485	all	2.69897	500	330	0.6	FRESH
P1	TUMOR	CACACAACAGGGTATG_1	DC	-0.0122019	G1	-0.0462449	all	3.25527	1800	795	0.222222	FRESH
P1	TUMOR	CACACAACATTCGACA_1	Microglia	-0.02869	S	0.148451	all	2.91275	818	509	4.76773	FRESH
P1	TUMOR	CACACAAGTACTTGAC_1	Microglia	-0.0668893	G1	-0.0292974	all	3.18213	1521	839	3.02433	FRESH
P1	TUMOR	CACACAATCCAAAGTC_1	Bcells2	-0.0368553	G1	-0.0370452	all	3.75648	5708	526	0.297828	FRESH
P1	TUMOR	CACACAATCGAGCCCA_1	Microglia	-0.0277045	G1	-0.0208704	all	2.70415	506	272	0.197628	FRESH
P1	TUMOR	CACACAATCGCCTGAG_1	Microglia	-0.0358251	G1	-0.0204576	all	3.08099	1205	552	1.65975	FRESH
P1	TUMOR	CACACAATCTGTTTGT_1	Bcells2	-0.0340219	G1	-0.0275794	all	3.45728	2866	453	2.44243	FRESH
P1	TUMOR	CACACCTAGAGGACGG_1	Microglia	-0.0534518	G1	-0.058925	all	3.72198	5272	1808	0.948407	FRESH
P1	TUMOR	CACACCTAGAGTACCG_1	TAM	-0.0624627	G1	-0.0451255	all	3.45071	2823	1309	6.65958	FRESH
P1	TUMOR	CACACCTAGATCCGAG_1	TAM	-0.0796333	G1	-0.0649338	all	3.25164	1785	1095	1.23249	FRESH
P1	TUMOR	CACACCTAGCGTGAGT_1	Bcells2	-0.0256396	S	0.0234373	all	3.87703	7534	741	0.0398195	FRESH
P1	TUMOR	CACACCTAGTCAAGGC_1	TAM	-0.0608416	G1	-0.0266611	all	3.03503	1084	743	1.19926	FRESH
P1	TUMOR	CACACCTCACATGTGT_1	Bcells2	-0.0213822	G1	-0.0144939	all	3.57898	3793	505	0.105457	FRESH
P1	TUMOR	CACACCTCAGATGAGC_1	TAM	0.0511572	S	0.113835	all	3.15045	1414	682	2.82885	FRESH
P1	TUMOR	CACACCTCAGCGAACA_1	Microglia	0.0373169	G2M	-0.0563404	all	3.197	1574	786	1.01652	FRESH
P1	TUMOR	CACACCTCAGCTGTAT_1	DC	0.0283346	G2M	-0.0325057	all	3.60863	4061	1392	1.96996	FRESH
P1	TUMOR	CACACCTCATCAGTCA_1	Microglia	-0.0440401	G1	-0.0337774	all	2.74429	555	398	1.62162	FRESH
P1	TUMOR	CACACCTGTAGCGCAA_1	Bcells1	-0.0203674	G1	-0.0555386	all	3.41363	2592	859	0.308642	FRESH
P1	TUMOR	CACACCTGTATAAACG_1	Microglia	-0.0841355	G1	-0.0520452	all	3.19145	1554	935	0.514801	FRESH
P1	TUMOR	CACACCTGTCTCTCTG_1	CAFs	-0.0993414	G1	-0.195507	all	3.67071	4685	1890	3.77801	FRESH
P1	TUMOR	CACACCTTCAACCATG_1	Microglia	-0.0847135	G1	-0.0553451	all	3.09864	1255	709	2.86853	FRESH
P1	TUMOR	CACACCTTCCTCCTAG_1	TAM	-0.0362192	G1	-0.0402577	all	2.94792	887	443	0.338219	FRESH
P1	TUMOR	CACACCTTCTAAGCCA_1	Bcells2	-0.0188786	G1	-0.0139078	all	3.75762	5723	484	0.244627	FRESH
P1	TUMOR	CACACCTTCTTCCTTC_1	CAFs	-0.0158837	G1	-0.0705025	all	3.51202	3251	959	0.399877	FRESH
P1	TUMOR	CACACTCAGACTAGGC_1	TAM	0.0224301	G2M	-0.0296775	all	3.1685	1474	737	4.00271	FRESH
P1	TUMOR	CACACTCAGCGTGAAC_1	Bcells1	-0.0235875	G1	-0.011976	all	3.6507	4474	540	0.64819	FRESH
P1	TUMOR	CACACTCCAATGCCAT_1	Microglia	0.0461444	G2M	-0.066404	all	3.10619	1277	720	0.626468	FRESH
P1	TUMOR	CACACTCCACACATGT_1	Neutrophil	-0.0537533	G1	-0.0507228	all	3.15014	1413	681	5.87403	FRESH
P1	TUMOR	CACACTCGTACCGCTG_1	TAM	-0.038594	G1	-0.0195362	all	2.79309	621	436	6.28019	FRESH
P1	TUMOR	CACACTCGTCTGATTG_1	TAM	-0.0441714	G1	-0.0147131	all	3.12581	1336	605	7.26048	FRESH
P1	TUMOR	CACACTCGTCTGCAAT_1	Bcells2	-0.0239614	G1	-0.00847328	all	3.27231	1872	260	0.587607	FRESH
P1	TUMOR	CACACTCGTTATCCGA_1	Microglia	-0.0326108	G1	-0.00657922	all	2.7796	602	431	0.166113	FRESH
P1	TUMOR	CACACTCGTTGTTTGG_1	TAM	-0.0646087	G1	-0.0483769	all	3.23629	1723	770	5.33952	FRESH
P1	TUMOR	CACACTCTCACGGTTA_1	Microglia	-0.0379957	S	0.0491063	all	3.44592	2792	1185	1.54011	FRESH
P1	TUMOR	CACACTCTCAGTACGT_1	Microglia	0.0565338	G2M	-0.0504859	all	3.15685	1435	731	0.278746	FRESH
P1	TUMOR	CACACTCTCTCCCTGA_1	Bcells2	0.00547442	G2M	-0.0123816	all	3.77699	5984	408	0.200535	FRESH
P1	TUMOR	CACACTCTCTGCGTAA_1	Microglia	-0.031509	G1	-0.0108403	all	3.01662	1039	611	0.577478	FRESH
P1	TUMOR	CACACTCTCTGTTTGT_1	Bcells2	-0.0271557	G1	-0.0177898	all	3.90173	7975	533	0.802508	FRESH
P1	TUMOR	CACAGGCAGCGTCAAG_1	Bcells2	-0.0303662	G1	-0.0167541	all	3.73536	5437	461	0.0919625	FRESH
P1	TUMOR	CACAGGCAGGTCATCT_1	Microglia	-0.0521998	G1	-0.0392559	all	3.16406	1459	793	2.67306	FRESH
P1	TUMOR	CACAGGCAGTAGTGCG_1	Bcells2	-0.0314436	G1	-0.0320882	all	3.40518	2542	323	0.590087	FRESH
P1	TUMOR	CACAGGCCAAACCCAT_1	TAM	-0.0616124	G1	-0.0684646	all	2.75664	571	368	8.23117	FRESH
P1	TUMOR	CACAGGCCAAATACAG_1	Microglia	-0.0564746	G1	-0.0196754	all	2.88536	768	463	0.78125	FRESH
P1	TUMOR	CACAGGCCAATGGAAT_1	Microglia	-0.0624118	G1	-0.0550153	all	3.29754	1984	1107	1.76411	FRESH
P1	TUMOR	CACAGGCCATAAGACA_1	Bcells2	-0.0268672	G1	-0.0188302	all	3.86427	7316	677	0.0273373	FRESH
P1	TUMOR	CACAGGCCATCGGAAG_1	TAM	-0.0339413	G1	-0.0233541	all	2.92993	851	481	2.7027	FRESH
P1	TUMOR	CACAGGCGTACGCACC_1	Microglia	-0.0471202	G1	-0.0194533	all	2.79865	629	429	0.476948	FRESH
P1	TUMOR	CACAGGCGTTCTGTTT_1	Bcells2	-0.0345049	G1	-0.0149445	all	3.63619	4327	417	0.161775	FRESH
P1	TUMOR	CACAGGCTCAGCAACT_1	Bcells2	-0.015863	G1	-0.0066959	all	3.48087	3026	298	0.264375	FRESH
P1	TUMOR	CACAGGCTCCGCAGTG_1	Bcells2	-0.0194153	G1	-0.0125536	all	3.82685	6712	375	0.387366	FRESH
P1	TUMOR	CACAGGCTCGTACCGG_1	TAM	0.0209358	S	0.0431235	all	3.34986	2238	1270	1.74263	FRESH
P1	TUMOR	CACAGGCTCGTAGGTT_1	Microglia	-0.0662628	G1	-0.0259474	all	3.25261	1789	883	7.9374	FRESH
P1	TUMOR	CACAGTAAGCAATATG_1	Microglia	-0.085243	G1	-0.045983	all	3.02531	1060	657	1.60377	FRESH
P1	TUMOR	CACAGTAAGCCCTAAT_1	TAM	0.0271583	G2M	-0.0747412	all	3.25503	1799	965	5.05837	FRESH
P1	TUMOR	CACAGTAAGGCCCTTG_1	Microglia	0.0337808	S	0.056682	all	3.31744	2077	936	0.0962927	FRESH
P1	TUMOR	CACAGTAAGTACGCGA_1	TAM	-0.0532555	S	0.0562893	all	3.47422	2980	1294	3.08725	FRESH
P1	TUMOR	CACAGTACAAATCCGT_1	Microglia	-0.00485751	G1	-0.0539268	all	3.24005	1738	981	0.690449	FRESH
P1	TUMOR	CACAGTAGTAGTGAAT_1	Microglia	-0.0767767	G1	-0.043116	all	3.499	3155	1346	1.01426	FRESH
P1	TUMOR	CACAGTAGTTGCGCAC_1	Bcells1	0.0029694	S	0.052918	all	3.66605	4635	707	1.31607	FRESH
P1	TUMOR	CACAGTATCCCAACGG_1	TAM	0.0825877	G2M	-0.0295596	all	2.91487	822	386	8.88078	FRESH
P1	TUMOR	CACAGTATCTCTTGAT_1	Microglia	-0.072069	G1	-0.042511	all	2.88195	762	523	3.67454	FRESH
P1	TUMOR	CACAGTATCTTGCCGT_1	CAFs	0.132455	S	0.27494	all	3.39585	2488	1630	3.69775	FRESH
P1	TUMOR	CACATAGCAATACGCT_1	Microglia	0.0306891	G2M	-0.0495489	all	3.32284	2103	1046	2.0447	FRESH
P1	TUMOR	CACATAGCACTATCTT_1	TAM	-0.0785092	G1	-0.040144	all	2.9952	989	603	4.65116	FRESH
P1	TUMOR	CACATAGCAGCTGCAC_1	Bcells1	-0.0236471	G1	-0.0269708	all	3.59824	3965	385	1.05927	FRESH
P1	TUMOR	CACATAGGTGAAGGCT_1	Microglia	0.0135224	G2M	-0.031604	all	3.25503	1799	843	1.16732	FRESH
P1	TUMOR	CACATAGGTGAGTGAC_1	CAFs	-0.177954	G1	-0.161628	all	3.3865	2435	1003	2.423	FRESH
P1	TUMOR	CACATAGGTGATAAAC_1	Microglia	-0.0771084	S	0.0407495	all	3.43759	2739	1181	1.46039	FRESH
P1	TUMOR	CACATAGTCAGGTTCA_1	TAM	-0.0218942	S	0.158557	all	2.96895	931	493	0.214823	FRESH
P1	TUMOR	CACATAGTCAGTTTGG_1	TAM	-0.0730794	G1	-0.0293537	all	3.1284	1344	714	2.38095	FRESH
P1	TUMOR	CACATAGTCCCATTAT_1	Microglia	-0.0344828	S	0.0691052	all	3.29623	1978	994	2.98281	FRESH
P1	TUMOR	CACATAGTCCGAGCCA_1	DC	-0.0376305	G1	-0.0448173	all	3.0162	1038	440	6.74374	FRESH
P1	TUMOR	CACATTTAGACACTAA_1	TAM	-0.0374945	G1	-0.0193634	all	2.90634	806	496	5.7072	FRESH
P1	TUMOR	CACATTTAGATGTCGG_1	TAM	0.0365543	G2M	-0.0375955	all	3.02694	1064	513	6.48496	FRESH
P1	TUMOR	CACATTTAGCTAGTGG_1	TAM	0.00532294	G2M	-0.0660454	all	3.35257	2252	1180	2.61989	FRESH
P1	TUMOR	CACATTTAGGTAGCTG_1	TAM	-0.047595	G1	-0.0270499	all	3.26387	1836	957	5.01089	FRESH
P1	TUMOR	CACATTTCAAAGGTGC_1	CAFs	-0.168638	G1	-0.066912	all	3.4283	2681	1439	0.522193	FRESH
P1	TUMOR	CACATTTCATATGAGA_1	Microglia	-0.0862916	S	0.100535	all	3.64826	4449	1781	1.07889	FRESH
P1	TUMOR	CACATTTGTCTAACGT_1	Microglia	-0.054706	G1	-0.0447187	all	3.11926	1316	813	0.607903	FRESH
P1	TUMOR	CACATTTTCCATGAAC_1	Microglia	-0.0290951	G1	-0.02928	all	2.92634	844	441	0	FRESH
P1	TUMOR	CACATTTTCGATCCCT_1	TAM	-0.081298	G1	-0.0250329	all	3.16584	1465	769	7.98635	FRESH
P1	TUMOR	CACCACTAGACATAAC_1	TAM	-0.00549599	G1	-0.0465454	all	3.27784	1896	918	6.64557	FRESH
P1	TUMOR	CACCACTAGCAATATG_1	Bcells2	-0.00771835	G1	-0.0257673	all	4.00441	10102	590	0.386062	FRESH
P1	TUMOR	CACCACTAGTACTTGC_1	TAM	-0.0738253	G1	-0.0297116	all	3.11561	1305	710	2.45211	FRESH
P1	TUMOR	CACCACTCAATGACCT_1	TAM	0.0159748	G2M	-0.0533655	all	3.5168	3287	1399	2.28172	FRESH
P1	TUMOR	CACCACTCATAAAGGT_1	Microglia	-0.0862475	G1	-0.00285374	all	3.66096	4581	1676	1.61537	FRESH
P1	TUMOR	CACCACTGTCCAGTTA_1	Bcells2	-0.0234942	G1	-0.0216476	all	3.95071	8927	537	0.369665	FRESH
P1	TUMOR	CACCACTGTCCCGACA_1	Microglia	0.0822824	G2M	-0.0279355	all	3.04336	1105	681	3.25792	FRESH
P1	TUMOR	CACCACTGTCTCGTTC_1	Microglia	-0.0434242	G1	-0.0124601	all	2.85003	708	413	1.27119	FRESH
P1	TUMOR	CACCACTGTCTTGTCC_1	Microglia	0.0604426	G2M	-0.0339135	all	3.13862	1376	710	0	FRESH
P1	TUMOR	CACCACTGTGTGGTTT_1	TAM	0.114486	G2M	-0.00581385	all	2.935	861	379	0.232288	FRESH
P1	TUMOR	CACCACTTCCTCCTAG_1	Microglia	-0.056171	G1	-0.0515053	all	2.95376	899	564	0.333704	FRESH
P1	TUMOR	CACCACTTCGCAGGCT_1	Bcells2	-0.017324	G1	-0.0333801	all	2.98677	970	190	5.7732	FRESH
P1	TUMOR	CACCAGGAGAAGCCCA_1	TAM	0.00171159	G2M	-0.0302112	all	3.25455	1797	881	3.39455	FRESH
P1	TUMOR	CACCAGGAGATGCCTT_1	Bcells2	-0.0191403	G1	-0.0132749	all	3.89851	7916	465	0.505306	FRESH
P1	TUMOR	CACCAGGAGCACCGTC_1	Microglia	-0.0111609	S	0.0350201	all	3.52205	3327	1347	3.75714	FRESH
P1	TUMOR	CACCAGGAGCAGCCTC_1	Microglia	-0.0354093	G1	-0.0243642	all	3.13258	1357	621	0.221076	FRESH
P1	TUMOR	CACCAGGAGCTCCTCT_1	Microglia	0.0101401	G2M	-0.0401696	all	3.13956	1379	681	0.435098	FRESH
P1	TUMOR	CACCAGGCAAGTCTGT_1	Neutrophil	-0.0645329	G1	-0.0547771	all	3.1959	1570	844	2.86624	FRESH
P1	TUMOR	CACCAGGCAATCTGCA_1	CAFs	-0.185672	G1	-0.196233	all	3.52427	3344	1480	3.91746	FRESH
P1	TUMOR	CACCAGGCACCAGCAC_1	Microglia	0.0322536	S	0.240436	all	3.20817	1615	858	0.433437	FRESH
P1	TUMOR	CACCAGGCATATGGTC_1	Bcells2	-0.0327723	G1	-0.0270701	all	3.77627	5974	593	0.167392	FRESH
P1	TUMOR	CACCAGGCATCCTAGA_1	CAFs	-0.107325	G1	-0.127332	all	3.82885	6743	1940	4.64185	FRESH
P1	TUMOR	CACCAGGGTACAGTGG_1	TAM	-0.0935498	S	0.0773706	all	3.12548	1335	752	3.59551	FRESH
P1	TUMOR	CACCAGGGTAGCTTGT_1	Microglia	-0.0456312	G1	-0.0280014	all	2.77159	591	386	1.35364	FRESH
P1	TUMOR	CACCAGGGTATGAATG_1	TAM	-0.0351266	G1	-0.0111919	all	2.98	955	437	0.314136	FRESH
P1	TUMOR	CACCAGGGTTTCGCTC_1	TAM	-0.032972	G1	-0.0409833	all	3.07918	1200	600	5.25	FRESH
P1	TUMOR	CACCAGGTCCTGCAGG_1	Microglia	-0.047506	S	0.106131	all	3.09726	1251	690	3.11751	FRESH
P1	TUMOR	CACCAGGTCGCTGATA_1	Microglia	-0.0144824	G1	-0.0359972	all	3.21378	1636	837	1.77262	FRESH
P1	TUMOR	CACCAGGTCGTGACAT_1	TAM	-0.0542543	G1	-0.0333117	all	3.43088	2697	981	3.44828	FRESH
P1	TUMOR	CACCAGGTCTACCTGC_1	Bcells2	-0.0201867	G1	-0.0214305	all	3.93465	8603	490	0.162734	FRESH
P1	TUMOR	CACCAGGTCTTATCTG_1	Microglia	-0.0850048	G1	-0.0899291	all	3.08027	1203	761	0.665004	FRESH
P1	TUMOR	CACCTTGAGCTGAAAT_1	Microglia	-0.0099082	G1	-0.0547141	all	3.56443	3668	1610	1.85387	FRESH
P1	TUMOR	CACCTTGAGGGTGTTG_1	TAM	-0.0360464	S	0.00077683	all	3.53845	3455	1508	2.17077	FRESH
P1	TUMOR	CACCTTGCAATAGCGG_1	Bcells2	0.00374762	S	0.0299462	all	3.86279	7291	688	0.301742	FRESH
P1	TUMOR	CACCTTGCACACAGAG_1	Bcells2	-0.0236284	G1	-0.0262902	all	3.67311	4711	460	0.424538	FRESH
P1	TUMOR	CACCTTGGTGACGCCT_1	Bcells2	-0.0164026	G1	-0.012784	all	3.81704	6562	439	0.121914	FRESH
P1	TUMOR	CACCTTGGTTATCGGT_1	Bcells2	-0.0338809	G1	-0.013671	all	3.87186	7445	467	0.376091	FRESH
P1	TUMOR	CACCTTGGTTTGTTGG_1	Bcells2	-0.0288809	G1	-0.0206316	all	3.82698	6714	495	0.431933	FRESH
P1	TUMOR	CACCTTGTCACGAAGG_1	TAM	-0.0200134	G1	-0.065794	all	3.32015	2090	934	3.0622	FRESH
P1	TUMOR	CACCTTGTCATGTCCC_1	TAM	-0.0680472	G1	-0.0328183	all	3.21696	1648	837	2.73058	FRESH
P1	TUMOR	CACCTTGTCGGGAGTA_1	TAM	0.0253635	S	0.173503	all	2.76418	581	369	8.77797	FRESH
P1	TUMOR	CACTCCAAGAACTCGG_1	TAM	-0.0578289	G1	-0.0392799	all	3.02078	1049	565	0.85796	FRESH
P1	TUMOR	CACTCCAAGCAGGCTA_1	Microglia	-0.0698182	G1	-0.0347628	all	3.24797	1770	1019	2.65537	FRESH
P1	TUMOR	CACTCCAAGCCGATTT_1	TAM	0.0422993	G2M	-0.00630714	all	2.83442	683	372	0.439239	FRESH
P1	TUMOR	CACTCCAAGCTAGCCC_1	Bcells2	-0.000188614	S	0.0521398	all	3.73239	5400	552	0.185185	FRESH
P1	TUMOR	CACTCCAAGTGGAGTC_1	CAFs	-0.167498	G1	-0.20781	all	3.60032	3984	1563	1.53112	FRESH
P1	TUMOR	CACTCCAGTAATCACC_1	Bcells2	-0.0129994	G1	-0.0171633	all	3.81017	6459	270	0.603809	FRESH
P1	TUMOR	CACTCCAGTAGGCTGA_1	TAM	-0.0446805	G1	-0.0645097	all	3.3126	2054	1017	2.48296	FRESH
P1	TUMOR	CACTCCAGTCTCTTAT_1	Microglia	-0.0327645	G1	-0.0421088	all	2.74273	553	355	1.44665	FRESH
P1	TUMOR	CACTCCAGTGCACGAA_1	Bcells2	-0.0417244	G1	-0.0260368	all	3.74312	5535	739	0.0722674	FRESH
P1	TUMOR	CACTCCAGTTGAACTC_1	TAM	0.0677955	G2M	-0.0491565	all	3.04218	1102	624	4.08348	FRESH
P1	TUMOR	CACTCCATCAAACCAC_1	TAM	-0.112676	G1	-0.0397039	all	2.96426	921	593	3.36591	FRESH
P1	TUMOR	CACTCCATCCACTCCA_1	Neutrophil	0.0131265	G2M	-0.0407128	all	3.08636	1220	738	1.39344	FRESH
P1	TUMOR	CACTCCATCCAGATCA_1	Neutrophil	0.00878695	G2M	-0.0243996	all	3.18127	1518	796	1.84453	FRESH
P1	TUMOR	CACTCCATCTGGAGCC_1	Microglia	-0.067902	G1	-0.0782885	all	3.05881	1145	655	2.35808	FRESH
P1	TUMOR	CAGAATCAGACCTTTG_1	TAM	0.0594726	G2M	-0.0202752	all	3.31345	2058	812	4.71331	FRESH
P1	TUMOR	CAGAATCAGTACACCT_1	TAM	-0.0374547	G1	-0.031583	all	2.83251	680	380	2.64706	FRESH
P1	TUMOR	CAGAATCCAAGAGTCG_1	Microglia	0.0328884	G2M	-0.0263025	all	2.78032	603	424	0.331675	FRESH
P1	TUMOR	CAGAATCGTCGCGTGT_1	Bcells2	-0.0168878	G1	-0.017513	all	3.70406	5059	303	0.237201	FRESH
P1	TUMOR	CAGAATCTCACATGCA_1	TAM	-0.0404899	G1	-0.02786	all	2.98498	966	543	5.38302	FRESH
P1	TUMOR	CAGAATCTCACGCATA_1	Bcells2	-0.0191674	G1	-0.018261	all	3.65887	4559	339	0.131608	FRESH
P1	TUMOR	CAGAATCTCTAGAGTC_1	TAM	0.0331459	G2M	-0.0148186	all	3.11826	1313	589	0.761615	FRESH
P1	TUMOR	CAGAATCTCTTAGCCC_1	Bcells2	0.00511818	G2M	-0.0138408	all	3.76095	5767	447	0.01734	FRESH
P1	TUMOR	CAGAGAGCAGGGCATA_1	Microglia	-0.0727759	S	0.082663	all	3.25018	1779	760	3.31647	FRESH
P1	TUMOR	CAGAGAGTCCAAAGTC_1	Bcells2	-0.0295055	G1	-0.0116719	all	3.81875	6588	424	0.364299	FRESH
P1	TUMOR	CAGAGAGTCGTCGTTC_1	Microglia	-0.0205564	G1	-0.0121237	all	2.88423	766	355	1.04439	FRESH
P1	TUMOR	CAGAGAGTCTAACGGT_1	Microglia	-0.032135	S	0.112591	all	3.16167	1451	700	5.92695	FRESH
P1	TUMOR	CAGATCAAGAAGGTTT_1	TAM	-0.0793247	G1	-0.0335908	all	3.54741	3527	1242	9.58322	FRESH
P1	TUMOR	CAGATCAAGCTAGTCT_1	TAM	0.0193085	G2M	-0.0485175	all	2.70927	512	340	4.29688	FRESH
P1	TUMOR	CAGATCACATATGAGA_1	Microglia	0.00108025	G2M	-0.0348609	all	3.10958	1287	706	6.13831	FRESH
P1	TUMOR	CAGATCACATGCATGT_1	TAM	-0.00351727	G1	-0.0127333	all	3.37438	2368	896	1.47804	FRESH
P1	TUMOR	CAGATCACATTCCTCG_1	TAM	0.0132314	G2M	-0.0461678	all	3.07773	1196	667	3.59532	FRESH
P1	TUMOR	CAGATCAGTAATAGCA_1	TAM	0.0951471	S	0.139827	all	2.88423	766	467	9.53003	FRESH
P1	TUMOR	CAGATCAGTACCGTTA_1	TAM	0.0420927	S	0.049567	all	3.39217	2467	1172	2.26996	FRESH
P1	TUMOR	CAGATCATCACCTTAT_1	Microglia	-0.0211778	S	0.0607342	all	3.35717	2276	1098	0.351494	FRESH
P1	TUMOR	CAGATCATCACTTCAT_1	TAM	-0.0523634	G1	-0.0233541	all	2.92993	851	443	5.75793	FRESH
P1	TUMOR	CAGATCATCCCAAGTA_1	Microglia	-0.0248803	G1	-0.0342389	all	2.95713	906	418	7.83664	FRESH
P1	TUMOR	CAGATCATCTTCGGTC_1	TAM	0.00195842	G2M	-0.0280945	all	3.17377	1492	701	5.49598	FRESH
P1	TUMOR	CAGCAGCAGTCCGGTC_1	TAM	0.0256641	G2M	-0.0347615	all	2.86273	729	430	2.88066	FRESH
P1	TUMOR	CAGCAGCAGTTACCCA_1	TAM	-0.0527058	G1	-0.0370478	all	3.04336	1105	552	8.1448	FRESH
P1	TUMOR	CAGCAGCCATGCCTTC_1	Bcells1	0.0671795	G2M	-0.0236287	all	3.16435	1460	387	1.78082	FRESH
P1	TUMOR	CAGCAGCCATGCTAGT_1	Bcells2	-0.015796	G1	-0.0055848	all	3.62366	4204	445	0.0237869	FRESH
P1	TUMOR	CAGCAGCTCCCTAATT_1	Microglia	0.0206638	G2M	-0.0524132	all	2.93298	857	530	7.93466	FRESH
P1	TUMOR	CAGCATAAGCAGGTCA_1	TAM	-0.0635398	G1	-0.0508274	all	3.3189	2084	911	3.64683	FRESH
P1	TUMOR	CAGCATAAGGGTTTCT_1	Bcells2	-0.0212187	G1	-0.0172595	all	3.86106	7262	568	0.399339	FRESH
P1	TUMOR	CAGCATAGTACTTCTT_1	Bcells2	0.00140704	G2M	-0.017035	all	3.70018	5014	609	0.598325	FRESH
P1	TUMOR	CAGCATAGTGTGAAAT_1	Bcells2	-0.0265914	S	0.0431212	all	3.79886	6293	597	0.492611	FRESH
P1	TUMOR	CAGCATATCTACCAGA_1	Microglia	-0.0492388	G1	-0.0394586	all	2.88309	764	535	0.13089	FRESH
P1	TUMOR	CAGCATATCTTCTGGC_1	Bcells2	-0.0141238	G1	-0.00721689	all	3.74107	5509	481	0.108913	FRESH
P1	TUMOR	CAGCCGAAGAATCTCC_1	TAM	-0.0494264	G1	-0.0240063	all	2.89653	788	501	6.09137	FRESH
P1	TUMOR	CAGCCGAAGACAATAC_1	Microglia	-0.0596604	G1	-0.030551	all	3.13735	1372	828	2.55102	FRESH
P1	TUMOR	CAGCCGAAGACGCACA_1	Microglia	-0.0538821	G1	-0.0470379	all	3.05729	1141	607	0.876424	FRESH
P1	TUMOR	CAGCCGAAGACTGGGT_1	TAM	-0.0833151	S	0.0968994	all	3.17696	1503	756	4.85695	FRESH
P1	TUMOR	CAGCCGAAGATGTGGC_1	Neutrophil	-0.026136	G1	-0.0254581	all	2.82282	665	390	2.10526	FRESH
P1	TUMOR	CAGCCGAAGGCATGGT_1	Bcells2	-0.0286026	G1	-0.0262535	all	3.79761	6275	582	0.318725	FRESH
P1	TUMOR	CAGCCGAAGGCTCAGA_1	TAM	-0.0708167	G1	-0.0446213	all	2.86451	732	414	5.7377	FRESH
P1	TUMOR	CAGCCGAAGTGCGTGA_1	TAM	0.0507863	G2M	-0.0219767	all	2.86864	739	422	2.16509	FRESH
P1	TUMOR	CAGCCGAAGTTGAGAT_1	Microglia	-0.0381527	G1	-0.0406902	all	2.97909	953	641	0.734523	FRESH
P1	TUMOR	CAGCCGACACGGTGTC_1	Bcells2	-0.00897657	G1	-0.00666407	all	3.78583	6107	304	0.294744	FRESH
P1	TUMOR	CAGCCGACAGCGAACA_1	Microglia	0.0177165	G2M	-0.0496697	all	2.89265	781	461	4.22535	FRESH
P1	TUMOR	CAGCCGACAGGACGTA_1	CAFs	0.0699257	G2M	-0.0421878	all	2.96142	915	502	0.218579	FRESH
P1	TUMOR	CAGCCGAGTCAAGCGA_1	TAM	-0.0429393	G1	-0.0267763	all	3.03019	1072	571	0.652985	FRESH
P1	TUMOR	CAGCCGAGTCAGCTAT_1	TAM	-0.0543998	G1	-0.0490986	all	3.41747	2615	1059	4.09178	FRESH
P1	TUMOR	CAGCCGAGTCCGAGTC_1	Microglia	-0.0321075	G1	-0.0538495	all	3.24254	1748	927	2.28833	FRESH
P1	TUMOR	CAGCCGAGTGCACTTA_1	TAM	0.0374924	G2M	-0.0242254	all	3.31744	2077	889	6.16273	FRESH
P1	TUMOR	CAGCCGAGTGTGCGTC_1	TAM	0.0417976	G2M	-0.0120466	all	2.89209	780	437	3.58974	FRESH
P1	TUMOR	CAGCCGAGTTCAGACT_1	Microglia	-0.0876131	G1	-0.0814688	all	3.10517	1274	804	2.98273	FRESH
P1	TUMOR	CAGCCGATCACTGGGC_1	Microglia	-0.0446013	G1	-0.0262137	all	3.05385	1132	563	2.73852	FRESH
P1	TUMOR	CAGCGACAGCGTAATA_1	TAM	-0.0495943	G1	-0.0407212	all	2.97818	951	569	4.52156	FRESH
P1	TUMOR	CAGCGACAGGTGCTTT_1	Microglia	-0.0387863	G1	-0.0307936	all	2.86451	732	421	4.23497	FRESH
P1	TUMOR	CAGCGACAGTATCGAA_1	Bcells1	-0.0258364	G1	-0.00735508	all	3.55703	3606	271	1.71936	FRESH
P1	TUMOR	CAGCGACAGTCCTCCT_1	TAM	-0.0531494	G1	-0.0432718	all	3.1758	1499	581	5.53702	FRESH
P1	TUMOR	CAGCGACAGTTCGATC_1	Bcells2	-0.01742	G1	-0.0165921	all	3.6852	4844	453	0.289017	FRESH
P1	TUMOR	CAGCGACCATGAAGTA_1	TAM	-0.0571017	G1	-0.0423853	all	2.92942	850	552	3.41176	FRESH
P1	TUMOR	CAGCGACCATTTCAGG_1	TAM	0.00494413	G2M	-0.0573118	all	3.49402	3119	1202	3.62296	FRESH
P1	TUMOR	CAGCGACGTACTTGAC_1	Bcells1	-0.0272757	G1	-0.012257	all	3.84261	6960	653	0.258621	FRESH
P1	TUMOR	CAGCGACGTAGCGCAA_1	Microglia	0.0120409	G2M	-0.0296465	all	3.11793	1312	590	1.29573	FRESH
P1	TUMOR	CAGCGACGTATGGTTC_1	TAM	0.0594975	G2M	-0.0608858	all	3.22141	1665	845	6.00601	FRESH
P1	TUMOR	CAGCGACGTCTTTCAT_1	Microglia	-0.0336785	G1	-0.040794	all	2.7356	544	363	0.735294	FRESH
P1	TUMOR	CAGCGACTCCACGTGG_1	TAM	-0.028962	G1	-0.0437956	all	2.93197	855	449	6.19883	FRESH
P1	TUMOR	CAGCGACTCTTCAACT_1	Microglia	-0.0754562	G1	-0.0659486	all	3.2783	1898	1006	3.68809	FRESH
P1	TUMOR	CAGCTAAAGAGCCTAG_1	Microglia	0.0703768	G2M	-0.0371529	all	3.04021	1097	699	5.10483	FRESH
P1	TUMOR	CAGCTAAAGCACCGTC_1	Bcells2	-0.017158	G1	-0.0105775	all	3.74523	5562	358	0.0179791	FRESH
P1	TUMOR	CAGCTAAAGCGATATA_1	TAM	-0.053381	G1	-0.0408112	all	3.3075	2030	1007	0.0492611	FRESH
P1	TUMOR	CAGCTAACAAGTCTAC_1	CAFs	0.0453333	G2M	-0.106139	all	3.19089	1552	868	1.41753	FRESH
P1	TUMOR	CAGCTAACACCTTGTC_1	TAM	0.0150725	G2M	-0.0147587	all	3.12254	1326	640	3.46908	FRESH
P1	TUMOR	CAGCTAACACTGTGTA_1	Microglia	-0.0432929	G1	-0.0308375	all	2.86273	729	441	0.411523	FRESH
P1	TUMOR	CAGCTAACATGGGACA_1	TAM	-0.0390227	G1	-0.0442118	all	2.70329	505	364	3.16832	FRESH
P1	TUMOR	CAGCTAAGTAGCTTGT_1	Microglia	0.0354362	G2M	-0.0371135	all	2.91009	813	509	0.98401	FRESH
P1	TUMOR	CAGCTAAGTCCAAGTT_1	Microglia	-0.0417785	G1	-0.0199015	all	2.76864	587	325	3.57751	FRESH
P1	TUMOR	CAGCTAAGTTATCGGT_1	TAM	0.0113365	G2M	-0.04414	all	3.05805	1143	624	3.67454	FRESH
P1	TUMOR	CAGCTAATCAAGGTAA_1	Microglia	-0.0575868	G1	-0.0512406	all	3.10992	1288	655	2.56211	FRESH
P1	TUMOR	CAGCTAATCTAACTGG_1	Microglia	-0.0663764	G1	-0.0673662	all	3.23654	1724	832	3.13225	FRESH
P1	TUMOR	CAGCTAATCTCAAGTG_1	TAM	-0.0230532	G1	-0.017845	all	2.90741	808	467	8.78713	FRESH
P1	TUMOR	CAGCTGGAGAACAATC_1	Microglia	-0.0110197	G1	-0.0639518	all	3.08707	1222	678	0.245499	FRESH
P1	TUMOR	CAGCTGGAGACCTTTG_1	Bcells2	0.0153011	G2M	-0.0181792	all	4.008	10186	544	0.520322	FRESH
P1	TUMOR	CAGCTGGAGATCCTGT_1	Microglia	0.0317036	G2M	-0.0217206	all	3.01452	1034	490	1.06383	FRESH
P1	TUMOR	CAGCTGGAGGGTTCCC_1	Neutrophil	0.0175483	G2M	-0.0170365	all	2.96284	918	579	2.61438	FRESH
P1	TUMOR	CAGCTGGCAAAGTGCG_1	Bcells2	-0.00638503	G1	-0.00878673	all	3.23729	1727	134	0.0579039	FRESH
P1	TUMOR	CAGCTGGCACGCTTTC_1	TAM	-0.00168077	S	0.0499528	all	3.52048	3315	1429	4.04223	FRESH
P1	TUMOR	CAGCTGGGTAGATTAG_1	Microglia	-0.072676	G1	-0.0603983	all	3.39811	2501	1169	3.19872	FRESH
P1	TUMOR	CAGCTGGGTTTGCATG_1	TAM	0.0597761	G2M	-0.00535913	all	3.02938	1070	372	5.79439	FRESH
P1	TUMOR	CAGCTGGTCAGCAACT_1	TAM	-0.098917	G1	-0.0716361	all	3.35102	2244	957	5.03565	FRESH
P1	TUMOR	CAGCTGGTCCACTGGG_1	Microglia	0.0213142	G2M	-0.0360419	all	2.89542	786	530	2.79898	FRESH
P1	TUMOR	CAGCTGGTCGACAGCC_1	Microglia	-0.0193719	G1	-0.0447046	all	3.34005	2188	1058	1.46252	FRESH
P1	TUMOR	CAGCTGGTCGTCCAGG_1	DC	0.031936	G2M	-0.0517472	all	3.15259	1421	790	0.774103	FRESH
P1	TUMOR	CAGCTGGTCTAACTTC_1	Microglia	-0.0151237	G1	-0.0390716	all	3.31827	2081	1004	0.768861	FRESH
P1	TUMOR	CAGGTGCAGACAAGCC_1	Bcells2	-0.0133028	G1	-0.0161029	all	4.00255	10059	423	0.119296	FRESH
P1	TUMOR	CAGGTGCAGCTAGTGG_1	CAFs	-0.210108	G1	-0.125566	all	3.89137	7787	2475	2.42712	FRESH
P1	TUMOR	CAGGTGCAGGTGCAAC_1	Microglia	-0.0457524	G1	-0.0447362	all	3.1116	1293	671	1.93349	FRESH
P1	TUMOR	CAGGTGCAGGTGCTAG_1	Microglia	-0.0534012	G1	-0.0455653	all	2.86332	730	493	0.273973	FRESH
P1	TUMOR	CAGGTGCCACGAAACG_1	Bcells1	-0.00975044	G1	-0.00670902	all	2.75358	567	138	0.881834	FRESH
P1	TUMOR	CAGGTGCGTACTTGAC_1	TAM	-0.120571	S	0.0254642	all	3.52866	3378	1585	1.86501	FRESH
P1	TUMOR	CAGGTGCGTGAAGGCT_1	TAM	0.0023661	G2M	-0.017152	all	3.26079	1823	927	4.93692	FRESH
P1	TUMOR	CAGGTGCGTGGAAAGA_1	TAM	0.0116513	G2M	-0.0179077	all	3.2188	1655	689	1.26888	FRESH
P1	TUMOR	CAGGTGCGTTAGTGGG_1	TAM	-0.0135707	G1	-0.026833	all	3.21985	1659	821	5.3044	FRESH
P1	TUMOR	CAGGTGCGTTGTTTGG_1	TAM	-0.017357	G1	-0.0206197	all	3.29776	1985	760	5.44081	FRESH
P1	TUMOR	CAGGTGCTCAACACCA_1	TAM	-0.0560706	G1	-0.0332056	all	3.16047	1447	780	5.6669	FRESH
P1	TUMOR	CAGGTGCTCAGCGACC_1	Neutrophil	-0.045256	G1	-0.0661029	all	3.40909	2565	1191	4.05458	FRESH
P1	TUMOR	CAGGTGCTCCACGTGG_1	Microglia	0.00148147	G2M	-0.0346889	all	3.24674	1765	841	2.66289	FRESH
P1	TUMOR	CAGGTGCTCCCAAGAT_1	Bcells2	0.00896129	G2M	-0.0148889	all	3.57461	3755	402	0.45273	FRESH
P1	TUMOR	CAGGTGCTCCGTCAAA_1	Microglia	-0.067647	G1	-0.0432319	all	3.4456	2790	1157	1.64875	FRESH
P1	TUMOR	CAGGTGCTCCTCGCAT_1	TAM	-0.0322452	G1	-0.0332806	all	2.76418	581	381	0.516351	FRESH
P1	TUMOR	CAGGTGCTCGCCAGCA_1	Microglia	-0.0756394	S	0.120977	all	2.89098	778	469	5.65553	FRESH
P1	TUMOR	CAGGTGCTCTTGCCGT_1	TAM	-0.066335	G1	-0.0395375	all	2.8791	757	500	1.0568	FRESH
P1	TUMOR	CAGTAACAGGCTCTTA_1	Microglia	-0.0200418	G1	-0.031028	all	3.06893	1172	601	3.32765	FRESH
P1	TUMOR	CAGTAACAGTGCTGCC_1	Bcells2	-0.0289016	G1	-0.0246402	all	3.66153	4587	422	0.28341	FRESH
P1	TUMOR	CAGTAACCACAGGAGT_1	Microglia	0.0166892	G2M	-0.0351629	all	3.10037	1260	674	2.69841	FRESH
P1	TUMOR	CAGTAACCAGTCAGAG_1	Microglia	-0.0396182	G1	-0.0204452	all	2.73239	540	412	0	FRESH
P1	TUMOR	CAGTAACGTATCACCA_1	Neutrophil	-0.0585712	G1	-0.0287318	all	2.9489	889	501	4.61192	FRESH
P1	TUMOR	CAGTAACGTCGCTTCT_1	Microglia	-0.0356156	G1	-0.016442	all	3.30081	1999	712	4.65233	FRESH
P1	TUMOR	CAGTAACGTGCCTTGG_1	TAM	-0.0327688	G1	-0.0542772	all	3.33445	2160	986	3.47222	FRESH
P1	TUMOR	CAGTAACTCACCGGGT_1	Bcells2	-0.0209755	G1	-0.00672455	all	3.78061	6034	382	0.198873	FRESH
P1	TUMOR	CAGTAACTCCAAACTG_1	TAM	-0.052018	G1	-0.0220751	all	3.23249	1708	658	5.32787	FRESH
P1	TUMOR	CAGTAACTCGTTACAG_1	Microglia	-0.0381723	G1	-0.00688472	all	2.7185	523	295	3.44168	FRESH
P1	TUMOR	CAGTAACTCTCGAGTA_1	Microglia	-0.0511198	G1	-0.0150747	all	3.10003	1259	647	7.94281	FRESH
P1	TUMOR	CAGTAACTCTGGGCCA_1	Microglia	-0.0234752	G1	-0.00692257	all	2.71096	514	307	0.77821	FRESH
P1	TUMOR	CAGTCCTAGAGGTACC_1	TAM	-0.0517912	G1	-0.0328247	all	3.00604	1014	594	1.08481	FRESH
P1	TUMOR	CAGTCCTAGTCGATAA_1	TAM	-0.0126575	G1	-0.0529738	all	3.61437	4115	1650	4.17983	FRESH
P1	TUMOR	CAGTCCTCACATCCGG_1	Microglia	-0.0726144	G1	-0.0494802	all	3.54937	3543	1377	1.07254	FRESH
P1	TUMOR	CAGTCCTCACGGCGTT_1	TAM	-0.0779271	G1	-0.0309085	all	3.35755	2278	1104	2.4144	FRESH
P1	TUMOR	CAGTCCTCATCACCCT_1	Microglia	-0.0681692	G1	-0.031432	all	3.10619	1277	698	0.313234	FRESH
P1	TUMOR	CAGTCCTCATCGTCGG_1	TAM	-0.01939	G1	-0.0503029	all	3.2824	1916	1011	4.69729	FRESH
P1	TUMOR	CAGTCCTCATTGTGCA_1	TAM	-0.0953351	G1	-0.0449769	all	3.39111	2461	1112	1.74726	FRESH
P1	TUMOR	CAGTCCTGTAAGTGTA_1	Microglia	-0.0195982	G1	-0.0424496	all	3.38739	2440	1197	6.51639	FRESH
P1	TUMOR	CAGTCCTGTCAGAAGC_1	Bcells2	0.00967496	S	0.0299331	all	3.90168	7974	875	0.300978	FRESH
P1	TUMOR	CAGTCCTGTCTTGCGG_1	TAM	0.01203	G2M	-0.0260782	all	3.05956	1147	581	7.41064	FRESH
P1	TUMOR	CAGTCCTGTTCCAACA_1	TAM	-0.0258742	G1	-0.0472642	all	3.30492	2018	922	5.05451	FRESH
P1	TUMOR	CAGTCCTGTTTAGCTG_1	Bcells2	0.00621323	S	0.0657094	all	3.55979	3629	553	0.303114	FRESH
P1	TUMOR	CAGTCCTTCTACTCAT_1	TAM	-0.0404266	S	0.0165275	all	3.74539	5564	1054	1.88713	FRESH
P1	TUMOR	CAGTCCTTCTGCCAGG_1	TAM	0.018422	G2M	-0.0435121	all	3.41347	2591	1168	3.47356	FRESH
P1	TUMOR	CATATGGAGAGTAATC_1	Bcells2	-0.0226665	G1	-0.0172995	all	3.6467	4433	354	0.428604	FRESH
P1	TUMOR	CATATGGAGCCACGTC_1	TAM	-0.0273351	G1	-0.050783	all	2.97035	934	539	4.92505	FRESH
P1	TUMOR	CATATGGAGCCAGGAT_1	Microglia	0.0228	G2M	-0.0260246	all	3.06183	1153	598	2.16826	FRESH
P1	TUMOR	CATATGGAGGAACTGC_1	TAM	0.0444376	G2M	-0.0384223	all	2.81491	653	417	0.612557	FRESH
P1	TUMOR	CATATGGAGGCACATG_1	CAFs	-0.11789	G1	-0.141139	all	3.03503	1084	575	7.47232	FRESH
P1	TUMOR	CATATGGCATACCATG_1	Microglia	0.0157369	G2M	-0.0330739	all	2.99739	994	542	7.14286	FRESH
P1	TUMOR	CATATGGCATCAGTCA_1	TAM	-0.0611633	G1	-0.0575571	all	2.79449	623	399	0.321027	FRESH
P1	TUMOR	CATATGGCATCCGGGT_1	TAM	-0.0387739	G1	-0.0250119	all	3.10483	1273	604	8.32679	FRESH
P1	TUMOR	CATATGGCATTGTGCA_1	TAM	-0.062574	G1	-0.0646136	all	3.02407	1057	630	4.35194	FRESH
P1	TUMOR	CATATGGGTAGGCTGA_1	Microglia	-0.00912014	G1	-0.0495823	all	3.37639	2379	919	1.38714	FRESH
P1	TUMOR	CATATGGTCAGAGCTT_1	Bcells2	0.0120738	G2M	-0.00869009	all	3.80175	6335	364	0.23678	FRESH
P1	TUMOR	CATATGGTCGTAGATC_1	TAM	0.0122664	G2M	-0.0503439	all	2.98046	956	519	6.58996	FRESH
P1	TUMOR	CATATTCAGGTAGCTG_1	Microglia	-0.0463323	G1	-0.0353026	all	2.92065	833	477	7.92317	FRESH
P1	TUMOR	CATATTCCACAACGCC_1	Bcells1	-0.0222122	G1	-0.0202256	all	3.51693	3288	422	0.517032	FRESH
P1	TUMOR	CATATTCCACGTTGGC_1	Microglia	-0.0447857	G1	-0.025979	all	2.79657	626	401	2.07668	FRESH
P1	TUMOR	CATATTCCATCACCCT_1	TAM	-0.0498936	G1	-0.0281733	all	2.80821	643	423	9.95334	FRESH
P1	TUMOR	CATATTCCATGTTCCC_1	Microglia	-0.0314387	G1	-0.0236787	all	2.98989	977	537	9.00716	FRESH
P1	TUMOR	CATATTCGTAACGACG_1	Bcells2	-0.011862	G1	-0.00306071	all	3.55315	3574	247	0.307778	FRESH
P1	TUMOR	CATATTCGTACCGCTG_1	TAM	-0.028124	G1	-0.0211106	all	3.0465	1113	525	5.30099	FRESH
P1	TUMOR	CATATTCGTCTAGAGG_1	Microglia	0.00526873	G2M	-0.0265661	all	3.03902	1094	636	2.19378	FRESH
P1	TUMOR	CATATTCGTTATCGGT_1	Microglia	0.0494592	G2M	-0.0128806	all	2.80754	642	386	2.18069	FRESH
P1	TUMOR	CATATTCTCGCAAACT_1	TAM	-0.0377934	G1	-0.0239285	all	3.15137	1417	789	7.83345	FRESH
P1	TUMOR	CATATTCTCGTCACGG_1	Bcells2	-0.0136796	G1	-0.00299792	all	3.56937	3710	363	0.161725	FRESH
P1	TUMOR	CATCAAGAGAAACCAT_1	Bcells2	-0.0310855	G1	-0.0251569	all	3.33445	2160	320	0.833333	FRESH
P1	TUMOR	CATCAAGAGCAATATG_1	Bcells2	-0.0232162	G1	-0.0141944	all	3.93797	8669	530	0.542162	FRESH
P1	TUMOR	CATCAAGAGTACCGGA_1	Microglia	-0.0440678	G1	-0.037288	all	2.90417	802	450	3.61596	FRESH
P1	TUMOR	CATCAAGCAAGGACAC_1	Microglia	-0.0326698	G1	-0.0337188	all	2.74663	558	378	0.716846	FRESH
P1	TUMOR	CATCAAGGTCACAAGG_1	TAM	-0.0797917	G1	-0.0383449	all	3.26694	1849	856	4.2185	FRESH
P1	TUMOR	CATCAAGGTCTGCCAG_1	Bcells2	-0.0224637	G1	-0.0215842	all	3.77634	5975	413	0.267782	FRESH
P1	TUMOR	CATCAAGGTTGCGTTA_1	TAM	-0.0202835	G1	-0.0115356	all	2.94448	880	413	5.79545	FRESH
P1	TUMOR	CATCAAGTCACCTCGT_1	TAM	-0.0641621	G1	-0.0529614	all	3.49982	3161	1208	2.56248	FRESH
P1	TUMOR	CATCAAGTCCTCGCAT_1	TAM	-0.0402071	G1	-0.0224264	all	3.05461	1134	639	1.41093	FRESH
P1	TUMOR	CATCAAGTCGCGTTTC_1	Microglia	0.00737483	G2M	-0.0328247	all	3.00604	1014	548	1.18343	FRESH
P1	TUMOR	CATCAAGTCTGTCCGT_1	CAFs	-0.0624997	G1	-0.0629394	all	2.97727	949	588	6.00632	FRESH
P1	TUMOR	CATCAGAAGATAGTCA_1	TAM	-0.0687129	G1	-0.0659471	all	3.00087	1002	526	7.78443	FRESH
P1	TUMOR	CATCAGAAGGAGTTTA_1	TAM	-0.0414094	S	0.0540659	all	3.40329	2531	1235	4.46464	FRESH
P1	TUMOR	CATCAGACAAAGAATC_1	TAM	-0.0489014	G1	-0.0464684	all	2.97451	943	600	4.13574	FRESH
P1	TUMOR	CATCAGACAAGGTGTG_1	Bcells2	-0.030299	G1	-0.0223424	all	3.95718	9061	784	1.0043	FRESH
P1	TUMOR	CATCAGACAAGGTTCT_1	TAM	-0.038924	G1	-0.0143425	all	2.90309	800	483	8.375	FRESH
P1	TUMOR	CATCAGACATGAACCT_1	TAM	-0.0681086	G1	-0.0458994	all	2.8537	714	393	8.40336	FRESH
P1	TUMOR	CATCAGACATGTAAGA_1	TAM	-0.0200172	S	0.172706	all	2.81954	660	361	0	FRESH
P1	TUMOR	CATCAGAGTACTTGAC_1	Microglia	-0.0282728	G1	-0.0151278	all	2.7356	544	264	0.551471	FRESH
P1	TUMOR	CATCAGAGTCTCCATC_1	Bcells2	-0.0203095	G1	-0.0121232	all	3.56086	3638	316	0.219901	FRESH
P1	TUMOR	CATCAGATCACCCTCA_1	TAM	-0.044659	G1	-0.0277549	all	3.18611	1535	848	2.28013	FRESH
P1	TUMOR	CATCAGATCAGCGATT_1	TAM	-0.0288192	G1	-0.0200303	all	2.99913	998	529	5.71142	FRESH
P1	TUMOR	CATCAGATCGACAGCC_1	Microglia	-0.049086	G1	-0.0337748	all	2.97313	940	494	1.17021	FRESH
P1	TUMOR	CATCAGATCTTGTATC_1	Microglia	-0.000721916	G1	-0.0631578	all	3.51215	3252	1316	1.10701	FRESH
P1	TUMOR	CATCCACAGAATCTCC_1	Microglia	0.0293289	G2M	-0.0060097	all	2.89487	785	444	2.54777	FRESH
P1	TUMOR	CATCCACAGCGACGTA_1	Microglia	0.0225341	G2M	-0.0694675	all	3.25983	1819	847	3.40847	FRESH
P1	TUMOR	CATCCACAGCGTGTCC_1	Bcells2	-0.00531456	G1	-0.0172766	all	3.94655	8842	611	0.180955	FRESH
P1	TUMOR	CATCCACCAAAGGAAG_1	Bcells1	-0.0266164	G1	-0.0212677	all	3.67413	4722	493	0.571792	FRESH
P1	TUMOR	CATCCACCACTCAGGC_1	Bcells2	-0.0274824	S	0.0386468	all	3.81743	6568	538	0.791717	FRESH
P1	TUMOR	CATCCACCATATGCTG_1	TAM	-0.00383562	G1	-0.0421375	all	3.27531	1885	1018	3.18302	FRESH
P1	TUMOR	CATCCACGTCGCGTGT_1	TAM	0.0209478	G2M	-0.0381667	all	2.87448	749	338	8.81175	FRESH
P1	TUMOR	CATCCACGTGCATCTA_1	Bcells2	-0.000311531	G1	-0.0255727	all	3.67015	4679	567	0.10686	FRESH
P1	TUMOR	CATCCACGTGGCGAAT_1	Bcells2	-0.0157797	G1	-0.0102068	all	3.68993	4897	545	0.285889	FRESH
P1	TUMOR	CATCCACGTTACTGAC_1	TAM	-0.0265597	G1	-0.0177746	all	2.91222	817	512	3.30477	FRESH
P1	TUMOR	CATCCACGTTTGTTTC_1	Neutrophil	-0.0714155	G1	-0.0648359	all	3.20303	1596	888	3.19549	FRESH
P1	TUMOR	CATCCACTCACTGGGC_1	Microglia	-0.0727367	G1	-0.0555568	all	3.54654	3520	1410	1.22159	FRESH
P1	TUMOR	CATCCACTCATTATCC_1	Bcells2	0.0256567	G2M	-0.00532963	all	3.65839	4554	297	0.17567	FRESH
P1	TUMOR	CATCCACTCGACCAGC_1	Microglia	-0.0468791	G1	-0.0112095	all	2.97818	951	506	3.36488	FRESH
P1	TUMOR	CATCCACTCTGTCCGT_1	Microglia	-0.02882	S	0.077959	all	3.18041	1515	891	0.792079	FRESH
P1	TUMOR	CATCGAAAGTTGTCGT_1	DC	0.206428	S	0.30933	all	3.20978	1621	757	3.57804	FRESH
P1	TUMOR	CATCGAACACTACAGT_1	TAM	-0.0685025	S	0.321299	all	3.22037	1661	787	4.87658	FRESH
P1	TUMOR	CATCGAACACTGTTAG_1	Bcells2	0.000510303	S	0.0403049	all	3.88287	7636	534	0.0654793	FRESH
P1	TUMOR	CATCGAACAGCTTCGG_1	TAM	-0.042194	G1	-0.0174195	all	2.93651	864	536	7.52315	FRESH
P1	TUMOR	CATCGAACATGGAATA_1	Microglia	-0.0647601	G1	-0.0621678	all	3.17609	1500	824	0.866667	FRESH
P1	TUMOR	CATCGAAGTAACGACG_1	TAM	0.0167608	G2M	-0.0178372	all	2.90795	809	419	5.06799	FRESH
P1	TUMOR	CATCGAATCAACTCTT_1	DC	-0.0634014	G1	-0.041626	all	3.39985	2511	1127	6.13301	FRESH
P1	TUMOR	CATCGAATCAGTTCGA_1	Microglia	-0.0565129	G1	-0.0478286	all	3.15198	1419	693	1.33897	FRESH
P1	TUMOR	CATCGAATCCAAGCCG_1	TAM	0.0170277	G2M	-0.0289716	all	2.93902	869	559	2.07135	FRESH
P1	TUMOR	CATCGAATCGCAGGCT_1	Bcells2	-0.00500029	S	0	all	3.07115	1178	109	0	FRESH
P1	TUMOR	CATCGAATCGCCTGTT_1	Bcells2	-0.0156869	G1	-0.00796447	all	3.66115	4583	411	0.240017	FRESH
P1	TUMOR	CATCGAATCGTAGGTT_1	Bcells2	0.00333251	G2M	-0.0178935	all	3.8238	6665	463	0.180045	FRESH
P1	TUMOR	CATCGGGAGTACTTGC_1	TAM	0.0482158	G2M	-0.0347409	all	2.70586	508	304	6.10236	FRESH
P1	TUMOR	CATCGGGCAAGCCCAC_1	Bcells2	-0.0286881	G1	-0.0272491	all	3.46657	2928	297	0.170765	FRESH
P1	TUMOR	CATCGGGCACTACAGT_1	Microglia	-0.033378	S	0.310813	all	2.94988	891	515	7.40741	FRESH
P1	TUMOR	CATCGGGGTAAACCTC_1	Microglia	-0.0379509	G1	-0.0283481	all	2.75435	568	370	0	FRESH
P1	TUMOR	CATCGGGGTCAAAGCG_1	Microglia	-0.0318033	G1	-0.0196947	all	2.78247	606	408	0.660066	FRESH
P1	TUMOR	CATCGGGTCAATAAGG_1	Bcells2	-0.0301963	G1	-0.0194298	all	3.57576	3765	396	0.504648	FRESH
P1	TUMOR	CATCGGGTCTTCGAGA_1	TAM	-0.0198916	S	0.164699	all	2.72673	533	302	2.25141	FRESH
P1	TUMOR	CATGACAAGATATGCA_1	Microglia	-0.0818578	G1	-0.0443133	all	3.14829	1407	885	0.21322	FRESH
P1	TUMOR	CATGACACAGACAAAT_1	Microglia	0.0272705	G2M	-0.027262	all	3.00988	1023	581	1.07527	FRESH
P1	TUMOR	CATGACACAGGGATTG_1	Microglia	-0.0461403	G1	-0.0228728	all	3.25959	1818	861	0.49505	FRESH
P1	TUMOR	CATGACAGTAATCGTC_1	Bcells2	-0.0399291	G1	-0.0412112	all	3.4138	2593	492	2.96953	FRESH
P1	TUMOR	CATGACAGTCACCTAA_1	TAM	-0.0591208	G1	-0.0364582	all	3.40875	2563	1004	4.83808	FRESH
P1	TUMOR	CATGACAGTTGGACCC_1	Bcells2	-0.0212182	G1	-0.0159993	all	3.58184	3818	283	0.314301	FRESH
P1	TUMOR	CATGACATCAAGCCTA_1	Bcells2	0.0361131	G2M	-0.0155456	all	3.0667	1166	113	0.686106	FRESH
P1	TUMOR	CATGACATCATGTCCC_1	TAM	-0.0459922	G1	-0.038388	all	3.1486	1408	702	9.94318	FRESH
P1	TUMOR	CATGACATCGCGTAGC_1	Bcells2	-0.0165608	G1	-0.0192724	all	4.00255	10059	486	0.159062	FRESH
P1	TUMOR	CATGACATCGCTAGCG_1	TAM	0.0223079	G2M	-0.0454632	all	2.79657	626	364	8.6262	FRESH
P1	TUMOR	CATGCCTAGACTTTCG_1	TAM	-0.0413294	S	0.0736339	all	3.35793	2280	1220	2.14912	FRESH
P1	TUMOR	CATGCCTAGTACATGA_1	TAM	-0.0704114	G1	-0.030001	all	3.26126	1825	883	5.69863	FRESH
P1	TUMOR	CATGCCTAGTACTTGC_1	Bcells2	-0.0339908	G1	-0.0149055	all	3.81518	6534	469	0.290787	FRESH
P1	TUMOR	CATGCCTAGTGGTAGC_1	TAM	-0.0547053	S	0.100366	all	3.15168	1418	793	1.622	FRESH
P1	TUMOR	CATGCCTCAACACCTA_1	TAM	-0.0563116	S	0.0967364	all	3.07335	1184	695	7.60135	FRESH
P1	TUMOR	CATGCCTCAGATGAGC_1	TAM	-0.0149319	G1	-0.0469976	all	3.6696	4673	1665	2.05435	FRESH
P1	TUMOR	CATGCCTGTACTTGAC_1	TAM	-0.0397942	G1	-0.0366889	all	3.19479	1566	858	0.319285	FRESH
P1	TUMOR	CATGCCTGTCTGATCA_1	TAM	-0.0579833	G1	-0.0398968	all	2.95856	909	483	0	FRESH
P1	TUMOR	CATGCCTGTGACTCAT_1	TAM	-0.0371907	S	0.077548	all	3.05346	1131	764	2.0336	FRESH
P1	TUMOR	CATGCCTTCACATACG_1	TAM	0.0411669	G2M	-0.0410858	all	3.46225	2899	1373	1.41428	FRESH
P1	TUMOR	CATGCCTTCGCATGAT_1	Bcells1	-0.031453	G1	-0.0271876	all	3.20683	1610	385	0.559006	FRESH
P1	TUMOR	CATGCCTTCTGAGGGA_1	CAFs	0.127892	G2M	0.034672	all	3.23855	1732	984	4.44573	FRESH
P1	TUMOR	CATGGCGAGCGTAATA_1	Microglia	-0.0595616	G1	-0.0417586	all	3.40209	2524	1217	0.950872	FRESH
P1	TUMOR	CATGGCGAGCTATGCT_1	Bcells2	-0.0194328	S	0.0784606	all	3.53542	3431	234	0.43719	FRESH
P1	TUMOR	CATGGCGAGGCCCTTG_1	TAM	0.074251	G2M	-0.0478839	all	3.24625	1763	691	1.53148	FRESH
P1	TUMOR	CATGGCGAGTCTCAAC_1	TAM	0.0104472	G2M	-0.0272968	all	3.25479	1798	814	7.17464	FRESH
P1	TUMOR	CATGGCGAGTGACTCT_1	Bcells2	-0.0228068	G1	-0.0145807	all	3.72469	5305	449	0.150801	FRESH
P1	TUMOR	CATGGCGCATGAACCT_1	Bcells2	-0.0290924	G1	-0.0257727	all	3.94186	8747	426	0.560192	FRESH
P1	TUMOR	CATGGCGGTAAAGGAG_1	TAM	-0.0529835	G1	-0.0359684	all	3.07591	1191	599	3.1906	FRESH
P1	TUMOR	CATGGCGGTATAGTAG_1	Microglia	-0.0574139	G1	-0.0434573	all	3.0141	1033	614	0.968054	FRESH
P1	TUMOR	CATGGCGGTATATCCG_1	TAM	-0.0488669	G1	-0.0617284	all	3.47871	3011	1267	2.75656	FRESH
P1	TUMOR	CATGGCGGTCATGCCG_1	TAM	-0.0740631	G1	-0.0310337	all	3.35392	2259	1037	4.51527	FRESH
P1	TUMOR	CATGGCGTCAGCTCGG_1	Microglia	-0.0371199	G1	-0.0388523	all	3.13609	1368	673	0.146199	FRESH
P1	TUMOR	CATGGCGTCAGGATCT_1	Microglia	-0.00179131	S	0.186797	all	3.34694	2223	982	0.224921	FRESH
P1	TUMOR	CATGGCGTCATGCATG_1	Microglia	-0.0500564	G1	-0.0374969	all	3.2887	1944	940	0.462963	FRESH
P1	TUMOR	CATGGCGTCTTGAGAC_1	Bcells2	-0.0251032	G1	-0.0203716	all	3.46923	2946	355	0.101833	FRESH
P1	TUMOR	CATTATCAGCAATATG_1	TAM	-0.0549319	G1	-0.0315875	all	3.10072	1261	611	7.5337	FRESH
P1	TUMOR	CATTATCAGCCCGAAA_1	Bcells2	-0.0234516	G1	-0.0324139	all	3.87639	7523	579	1.03682	FRESH
P1	TUMOR	CATTATCAGGCTCATT_1	Bcells2	-0.0187355	G1	-0.0135859	all	3.46894	2944	426	0.577446	FRESH
P1	TUMOR	CATTATCCATGCTAGT_1	TAM	-0.024661	G1	-0.0428169	all	3.42732	2675	1085	6.39252	FRESH
P1	TUMOR	CATTATCGTTACTGAC_1	Microglia	-0.035764	G1	-0.034073	all	2.96284	918	490	9.58606	FRESH
P1	TUMOR	CATTATCTCACAATGC_1	TAM	-0.0800964	G1	-0.0505487	all	3.46255	2901	1374	1.75801	FRESH
P1	TUMOR	CATTATCTCATTGCGA_1	Neutrophil	-0.0541998	G1	-0.0604155	all	3.12385	1330	737	4.3609	FRESH
P1	TUMOR	CATTCGCAGCGATTCT_1	Microglia	0.00182894	G2M	-0.0479789	all	3.35276	2253	1019	1.46471	FRESH
P1	TUMOR	CATTCGCAGCGCTTAT_1	CAFs	-0.0432382	G1	-0.0884352	all	3.23729	1727	948	3.93746	FRESH
P1	TUMOR	CATTCGCAGTCCTCCT_1	Microglia	-0.0231556	S	0.155743	all	2.902	798	439	0.250627	FRESH
P1	TUMOR	CATTCGCCAACTGGCC_1	Microglia	-0.036867	G1	-0.0276733	all	2.71181	515	351	1.94175	FRESH
P1	TUMOR	CATTCGCCACCCTATC_1	Microglia	-0.0514365	S	0.151346	all	2.82543	669	417	2.09268	FRESH
P1	TUMOR	CATTCGCCACTTACGA_1	Microglia	-0.000348696	G1	-0.049944	all	3.10653	1278	667	5.24257	FRESH
P1	TUMOR	CATTCGCCATCACCCT_1	Microglia	-0.0604751	G1	-0.0293077	all	3.32838	2130	969	4.2723	FRESH
P1	TUMOR	CATTCGCGTAGCTTGT_1	Bcells2	-0.00746372	G1	-0.00283538	all	3.61215	4094	273	0.12213	FRESH
P1	TUMOR	CATTCGCGTCAAAGAT_1	Bcells2	0.0357827	G2M	-0.0221809	all	3.60086	3989	546	1.75483	FRESH
P1	TUMOR	CATTCGCTCAACGGCC_1	Microglia	0.0476403	G2M	-0.0260067	all	3.06258	1155	629	3.29004	FRESH
P1	TUMOR	CATTCGCTCACGATGT_1	Bcells2	-0.0204415	G1	-0.0135588	all	3.63719	4337	376	0.276689	FRESH
P1	TUMOR	CATTCGCTCTATCCCG_1	Bcells2	-0.018234	G1	-0.00829853	all	3.63073	4273	353	0.655277	FRESH
P1	TUMOR	CCAATCCAGACTAGAT_1	Bcells2	-0.0326524	G1	-0.0168522	all	3.94493	8809	563	0.408673	FRESH
P1	TUMOR	CCAATCCAGAGGGATA_1	TAM	-0.0595676	G1	-0.0199649	all	3.10721	1280	597	4.53125	FRESH
P1	TUMOR	CCAATCCAGCCGTCGT_1	TAM	-0.064501	S	0.0626774	all	3.28959	1948	945	6.2115	FRESH
P1	TUMOR	CCAATCCAGGTGGGTT_1	Microglia	-0.0583464	G1	-0.0474466	all	3.08207	1208	601	2.48344	FRESH
P1	TUMOR	CCAATCCCAGGGTTAG_1	TAM	-0.0725051	G1	-0.0424579	all	3.16613	1466	776	4.02456	FRESH
P1	TUMOR	CCAATCCGTAGGACAC_1	Microglia	-0.0692736	G1	-0.0599198	all	3.08386	1213	710	3.87469	FRESH
P1	TUMOR	CCAATCCGTGTTAAGA_1	Microglia	-0.0366381	G1	-0.033266	all	3.20303	1596	796	1.12782	FRESH
P1	TUMOR	CCAATCCTCAACCATG_1	TAM	-0.09214	G1	-0.0669305	all	3.42684	2672	1341	2.47006	FRESH
P1	TUMOR	CCAATCCTCACATGCA_1	Microglia	-0.0903462	G1	-0.0404182	all	3.43088	2697	1252	2.63255	FRESH
P1	TUMOR	CCAATCCTCATCACCC_1	Microglia	-0.0775543	S	0.0999035	all	3.03822	1092	627	3.93773	FRESH
P1	TUMOR	CCACCTAAGGCTAGCA_1	Microglia	-0.0471498	S	0.149236	all	2.95328	898	572	0.668151	FRESH
P1	TUMOR	CCACCTAAGTGGTAAT_1	TAM	-0.06081	G1	-0.0397028	all	3.11327	1298	664	1.15562	FRESH
P1	TUMOR	CCACCTAAGTTGAGTA_1	Neutrophil	-0.0445453	G1	-0.0523746	all	2.96802	929	539	2.15285	FRESH
P1	TUMOR	CCACCTACAGGAATGC_1	TAM	-0.00871079	G1	-0.0476659	all	3.33244	2150	1002	2.7907	FRESH
P1	TUMOR	CCACCTACATCGTCGG_1	Bcells1	-0.0176529	G1	-0.0179473	all	3.89597	7870	671	0.0635324	FRESH
P1	TUMOR	CCACCTAGTCCATGAT_1	Microglia	-0.0708723	S	0.0504548	all	3.3092	2038	1011	2.30618	FRESH
P1	TUMOR	CCACCTAGTCCGAAGA_1	TAM	0.058433	G2M	0.0379569	all	3.3543	2261	1065	4.33437	FRESH
P1	TUMOR	CCACCTAGTCCGTCAG_1	Microglia	0.102297	G2M	-0.0554221	all	2.91908	830	481	5.90361	FRESH
P1	TUMOR	CCACCTATCACTTATC_1	Microglia	-0.0848067	G1	-0.0537432	all	3.38596	2432	1032	0.452303	FRESH
P1	TUMOR	CCACGGAAGCACGCCT_1	TAM	-0.0298905	G1	-0.0246802	all	3.30016	1996	652	6.26253	FRESH
P1	TUMOR	CCACGGAAGGACAGAA_1	Microglia	0.025637	S	0.168558	all	2.75051	563	374	1.24334	FRESH
P1	TUMOR	CCACGGAAGGAGCGTT_1	Bcells2	-0.0156648	G1	-0.00543936	all	3.64335	4399	309	0.0681973	FRESH
P1	TUMOR	CCACGGAAGTAGGCCA_1	TAM	-0.0583503	G1	-0.0437992	all	3.00518	1012	508	2.66798	FRESH
P1	TUMOR	CCACGGAAGTTAAGTG_1	Bcells2	-0.0255721	S	0.0409828	all	3.90827	8096	457	0.469368	FRESH
P1	TUMOR	CCACGGACAATGTTGC_1	Microglia	0.0332091	G2M	-0.0399012	all	3.2284	1692	816	0.768322	FRESH
P1	TUMOR	CCACGGACAGATTGCT_1	Microglia	0.00562316	G2M	-0.0729078	all	3.48101	3027	1303	1.2884	FRESH
P1	TUMOR	CCACGGACATCACAAC_1	CAFs	-0.176224	G1	-0.103984	all	3.5506	3553	1365	4.16549	FRESH
P1	TUMOR	CCACGGAGTCAGGACA_1	TAM	0.0085004	G2M	-0.0435134	all	3.07445	1187	573	4.71778	FRESH
P1	TUMOR	CCACGGAGTGATGCCC_1	TAM	0.016108	G2M	-0.0267558	all	3.09272	1238	497	7.59289	FRESH
P1	TUMOR	CCACGGAGTTTGACAC_1	TAM	-0.0491239	G1	-0.0414342	all	2.8169	656	425	1.67683	FRESH
P1	TUMOR	CCACGGATCATAACCG_1	TAM	-0.0635571	G1	-0.0399292	all	2.95761	907	550	4.7409	FRESH
P1	TUMOR	CCACTACAGATTACCC_1	TAM	-0.0804714	G1	-0.0571839	all	3.09132	1234	659	7.37439	FRESH
P1	TUMOR	CCACTACAGCGGATCA_1	TAM	-0.0640628	G1	-0.073898	all	3.55618	3599	1385	6.22395	FRESH
P1	TUMOR	CCACTACCAAGGTGTG_1	Microglia	0.00678224	S	0.258847	all	3.086	1219	600	1.64069	FRESH
P1	TUMOR	CCACTACCATAGAAAC_1	TAM	0.00467637	G2M	-0.0325568	all	3.01536	1036	604	2.3166	FRESH
P1	TUMOR	CCACTACGTCACAAGG_1	Bcells2	-0.0225432	G1	-0.00777357	all	3.90854	8101	619	0.271571	FRESH
P1	TUMOR	CCACTACGTGAGGGAG_1	Bcells2	-0.0447816	G1	-0.0338623	all	3.52375	3340	516	0.329341	FRESH
P1	TUMOR	CCACTACTCCACTGGG_1	TAM	-0.0594916	G1	-0.0269027	all	3.0249	1059	617	2.92729	FRESH
P1	TUMOR	CCACTACTCCAGATCA_1	CAFs	1.12073	G2M	-0.120188	all	3.77063	5897	2296	6.27438	FRESH
P1	TUMOR	CCAGCGAAGGATGGTC_1	Bcells1	0.00920717	G2M	-0.0524984	all	3.59284	3916	706	2.09397	FRESH
P1	TUMOR	CCAGCGAAGGCGATAC_1	TAM	-0.0550771	G1	-0.0222751	all	2.71265	516	371	0.775194	FRESH
P1	TUMOR	CCAGCGACACCGAAAG_1	Bcells2	0.00516684	G2M	-0.0103797	all	3.67779	4762	381	0.146997	FRESH
P1	TUMOR	CCAGCGACAGGTGCCT_1	TAM	-0.0608529	G1	-0.0293078	all	3.28353	1921	780	4.78917	FRESH
P1	TUMOR	CCAGCGACATCTCGCT_1	CAFs	-0.0402048	G1	-0.156675	all	3.19507	1567	826	5.48819	FRESH
P1	TUMOR	CCAGCGAGTATGCTTG_1	TAM	-0.0699179	G1	-0.0238039	all	2.90687	807	520	3.9653	FRESH
P1	TUMOR	CCAGCGAGTCACAAGG_1	TAM	0.0394974	G2M	-0.0198464	all	2.77232	592	391	0.506757	FRESH
P1	TUMOR	CCAGCGAGTCTGCAAT_1	Bcells2	-0.0164156	G1	-0.00890019	all	3.57749	3780	385	0.21164	FRESH
P1	TUMOR	CCAGCGATCAGTACGT_1	CAFs	-0.177203	G1	-0.181669	all	3.59351	3922	1300	0.968893	FRESH
P1	TUMOR	CCAGCGATCCCATTAT_1	Microglia	-0.0479005	S	0.102185	all	3.22917	1695	752	1.88791	FRESH
P1	TUMOR	CCAGCGATCGCGTTTC_1	TAM	-0.0765049	S	0.027429	all	3.56229	3650	1416	1.86301	FRESH
P1	TUMOR	CCAGCGATCGGATGGA_1	Microglia	-0.0381464	G1	-0.0517631	all	3.52905	3381	1328	1.27181	FRESH
P1	TUMOR	CCAGCGATCTGAAAGA_1	CAFs	0.0509351	G2M	-0.0746335	all	3.03503	1084	588	8.39483	FRESH
P1	TUMOR	CCATGTCAGCTAACAA_1	Bcells2	-0.0145581	G1	-0.00490358	all	3.71842	5229	267	0.0956206	FRESH
P1	TUMOR	CCATGTCAGCTAGTGG_1	Bcells1	0.113008	G2M	-0.0212832	all	2.77815	600	440	1.66667	FRESH
P1	TUMOR	CCATGTCCAAGAGGCT_1	Bcells2	-0.0172393	G1	-0.0260507	all	4.00783	10182	680	0.559811	FRESH
P1	TUMOR	CCATGTCCACAAGTAA_1	TAM	0.00421982	G2M	-0.0414626	all	3.10517	1274	664	4.23862	FRESH
P1	TUMOR	CCATGTCCAGTGACAG_1	TAM	-0.0591818	G1	-0.0477432	all	3.27761	1895	937	4.37995	FRESH
P1	TUMOR	CCATGTCGTAAATGTG_1	Bcells2	-0.0314972	S	0.0770175	all	3.3145	2063	353	0.145419	FRESH
P1	TUMOR	CCATGTCGTGAACCTT_1	Microglia	-0.0607144	S	0.0371624	all	3.54283	3490	1369	0.630372	FRESH
P1	TUMOR	CCATGTCGTGCGGTAA_1	CAFs	-0.182861	G1	-0.21629	all	3.5807	3808	1411	4.64811	FRESH
P1	TUMOR	CCATGTCTCCCAAGAT_1	TAM	-0.0384762	G1	-0.021593	all	3.02119	1050	592	2.09524	FRESH
P1	TUMOR	CCATGTCTCCTGTACC_1	TAM	-0.0786634	G1	-0.0273565	all	3.55859	3619	1366	2.6803	FRESH
P1	TUMOR	CCATGTCTCGACAGCC_1	TAM	-0.0549907	G1	-0.0349052	all	3.10823	1283	732	4.52065	FRESH
P1	TUMOR	CCATGTCTCGGAATCT_1	CAFs	-0.10325	G1	-0.0659665	all	2.78604	611	435	8.18331	FRESH
P1	TUMOR	CCATTCGAGGATTCGG_1	TAM	-0.0160153	G1	-0.0213601	all	2.77305	593	393	5.22766	FRESH
P1	TUMOR	CCATTCGAGTTGCAGG_1	Microglia	-0.0373635	S	0.179137	all	2.72099	526	356	1.14068	FRESH
P1	TUMOR	CCATTCGCAAGCCGCT_1	Microglia	-0.0658093	S	0.113536	all	3.16613	1466	697	0.613915	FRESH
P1	TUMOR	CCATTCGCACCTCGGA_1	Microglia	-0.0678016	G1	-0.0468298	all	3.29623	1978	875	6.72396	FRESH
P1	TUMOR	CCATTCGCAGAGCCAA_1	Microglia	-0.0751271	G1	-0.0302542	all	3.34223	2199	1112	4.593	FRESH
P1	TUMOR	CCATTCGCAGCTGTGC_1	TAM	-0.032169	G1	-0.00999198	all	3.10619	1277	567	5.24667	FRESH
P1	TUMOR	CCATTCGGTCCGAGTC_1	TAM	-0.0396873	G1	-0.0170434	all	2.96237	917	521	4.4711	FRESH
P1	TUMOR	CCATTCGGTCTGGAGA_1	TAM	-0.0619799	G1	-0.0312509	all	3.06108	1151	581	4.69157	FRESH
P1	TUMOR	CCATTCGGTGTGCCTG_1	Microglia	0.0122746	S	0.189275	all	3.67413	4722	1817	2.45659	FRESH
P1	TUMOR	CCATTCGTCAGCGACC_1	TAM	-0.0434903	G1	-0.041434	all	2.71433	518	327	4.2471	FRESH
P1	TUMOR	CCATTCGTCCCAGGTG_1	Bcells2	-0.0124656	S	0	all	2.88536	768	157	3.90625	FRESH
P1	TUMOR	CCATTCGTCGCATGAT_1	Microglia	0.0144411	G2M	-0.0218493	all	3.40976	2569	1036	7.00662	FRESH
P1	TUMOR	CCATTCGTCGCGTTTC_1	Microglia	-0.0521514	G1	-0.0402523	all	3.13735	1372	784	0.437318	FRESH
P1	TUMOR	CCATTCGTCGTCCGTT_1	Bcells1	-0.0260691	G1	-0.0228912	all	3.76485	5819	562	0.360887	FRESH
P1	TUMOR	CCCAATCAGAGTGACC_1	TAM	-0.0209667	G1	-0.0368745	all	3.30384	2013	820	2.3845	FRESH
P1	TUMOR	CCCAATCAGATATGGT_1	Bcells2	-0.0139777	G1	-0.0179788	all	3.73215	5397	232	0.389105	FRESH
P1	TUMOR	CCCAATCCACCGAATT_1	Microglia	-0.0306423	G1	-0.0268356	all	3.5193	3306	657	0.756201	FRESH
P1	TUMOR	CCCAATCGTCACCCAG_1	TAM	-0.0638443	G1	-0.0439814	all	3.00043	1001	582	5.29471	FRESH
P1	TUMOR	CCCAATCGTCTGCAAT_1	TAM	-0.0351459	G1	-0.0273487	all	2.80414	637	416	4.55259	FRESH
P1	TUMOR	CCCAATCGTGCGCTTG_1	CAFs	-0.154109	G1	-0.00215478	all	3.01536	1036	658	2.02703	FRESH
P1	TUMOR	CCCAATCGTGCTTCTC_1	Microglia	-0.0333728	G1	-0.0497544	all	2.71767	522	364	0.766284	FRESH
P1	TUMOR	CCCAATCTCGGCCGAT_1	TAM	0.0617563	S	0.167427	all	2.70415	506	330	6.52174	FRESH
P1	TUMOR	CCCAATCTCTTCCTTC_1	Bcells2	-0.0161499	G1	-0.0149387	all	3.85077	7092	568	0.282008	FRESH
P1	TUMOR	CCCAGTTAGATCCTGT_1	Bcells2	-0.02059	G1	-0.0315181	all	3.47871	3011	312	0.166058	FRESH
P1	TUMOR	CCCAGTTAGCCACCTG_1	Microglia	-0.0497375	S	0.149171	all	2.90687	807	454	1.48699	FRESH
P1	TUMOR	CCCAGTTAGTGTTGAA_1	Microglia	-0.0613381	G1	-0.0676818	all	3.41697	2612	1163	1.68453	FRESH
P1	TUMOR	CCCAGTTAGTTAAGTG_1	Bcells2	-0.0167497	G1	-0.00536168	all	3.65398	4508	302	0.488021	FRESH
P1	TUMOR	CCCAGTTCAGCCTGTG_1	TAM	0.00810855	G2M	-0.0125816	all	3.28194	1914	886	1.04493	FRESH
P1	TUMOR	CCCAGTTCAGCTCCGA_1	Bcells2	0.00812108	G2M	-0.0138929	all	3.81358	6510	425	0.353303	FRESH
P1	TUMOR	CCCAGTTGTCTTGATG_1	Microglia	-0.0579371	G1	-0.0301559	all	3.23376	1713	876	1.69294	FRESH
P1	TUMOR	CCCATACAGATCGGGT_1	Bcells2	-0.0127699	G1	-0.0137656	all	3.69923	5003	224	0.379772	FRESH
P1	TUMOR	CCCATACCATCGGAAG_1	Microglia	-0.0267796	G1	-0.0345494	all	2.71349	517	337	0.967118	FRESH
P1	TUMOR	CCCATACGTAAGTTCC_1	Bcells2	-0.00836592	G1	-0.0172691	all	3.11025	1289	117	0.155159	FRESH
P1	TUMOR	CCCATACGTCATGCAT_1	TAM	-0.0263499	G1	-0.020397	all	2.7356	544	374	5.51471	FRESH
P1	TUMOR	CCCTCCTAGAAGCCCA_1	Microglia	-0.046023	G1	-0.066151	all	3.64611	4427	1754	0.429185	FRESH
P1	TUMOR	CCCTCCTAGCACGCCT_1	TAM	-0.044037	S	0.185971	all	3.29403	1968	1022	5.94512	FRESH
P1	TUMOR	CCCTCCTAGTGTACCT_1	TAM	-0.0648541	G1	-0.0428642	all	3.22531	1680	910	2.14286	FRESH
P1	TUMOR	CCCTCCTCAAGACGTG_1	Microglia	-0.0972944	G1	-0.0967689	all	3.34183	2197	1162	0.40965	FRESH
P1	TUMOR	CCCTCCTCACATTTCT_1	CAFs	-0.0912196	G1	-0.131107	all	3.41731	2614	1323	0.6886	FRESH
P1	TUMOR	CCCTCCTCAGATGAGC_1	TAM	-0.0249989	S	0.174591	all	2.8055	639	391	5.94679	FRESH
P1	TUMOR	CCCTCCTGTTTGACTG_1	Bcells2	-0.029568	S	0.0188366	all	3.73263	5403	968	0.370165	FRESH
P1	TUMOR	CCCTCCTTCAGTTAGC_1	TAM	-0.00734527	G1	-0.0300458	all	3.25983	1819	1006	1.53931	FRESH
P1	TUMOR	CCCTCCTTCGGATGTT_1	Bcells2	-0.0174481	G1	-0.0329495	all	3.92038	8325	872	0.0720721	FRESH
P1	TUMOR	CCCTCCTTCTTGAGAC_1	TAM	-0.0463957	G1	-0.0832574	all	3.20112	1589	996	1.88798	FRESH
P1	TUMOR	CCGGGATAGACTAGAT_1	TAM	-0.0772462	G1	-0.0423483	all	3.23779	1729	829	3.00752	FRESH
P1	TUMOR	CCGGGATAGCGTGAGT_1	Microglia	-0.0368119	G1	-0.0271098	all	3.13893	1377	567	0.43573	FRESH
P1	TUMOR	CCGGGATAGGATCGCA_1	Microglia	-0.0397803	G1	-0.0407483	all	3.20763	1613	779	0.185989	FRESH
P1	TUMOR	CCGGGATAGGTTACCT_1	TAM	0.0318164	G2M	-0.0190839	all	2.82347	666	433	1.05105	FRESH
P1	TUMOR	CCGGGATAGTCGATAA_1	TAM	0.00286504	G2M	-0.0406509	all	2.74036	550	356	4.18182	FRESH
P1	TUMOR	CCGGGATCAACGATCT_1	Microglia	-0.0408629	G1	-0.0414087	all	2.71517	519	339	4.23892	FRESH
P1	TUMOR	CCGGGATCAATGGACG_1	Bcells2	-0.0110964	G1	-0.0128992	all	3.25816	1812	172	0.496689	FRESH
P1	TUMOR	CCGGGATCACCTGGTG_1	Bcells2	-0.0252592	S	0.0684588	all	3.56301	3656	462	0.109409	FRESH
P1	TUMOR	CCGGGATCAGCTCCGA_1	TAM	-0.0360262	G1	-0.0228819	all	2.95424	900	557	2.22222	FRESH
P1	TUMOR	CCGGGATCAGCTCGAC_1	Microglia	-0.0430682	G1	-0.0391089	all	3.61637	4134	1396	1.37881	FRESH
P1	TUMOR	CCGGGATCATCTCGCT_1	TAM	-0.0339239	G1	-0.0114223	all	2.95617	904	479	6.30531	FRESH
P1	TUMOR	CCGGGATCATGCATGT_1	TAM	-0.0143544	G1	-0.0560627	all	3.11294	1297	657	6.01388	FRESH
P1	TUMOR	CCGGGATGTGGCTCCA_1	TAM	0.0157321	G2M	-0.0742081	all	3.42521	2662	1264	3.19309	FRESH
P1	TUMOR	CCGGGATGTTTGCATG_1	Microglia	6.704e-05	G2M	-0.0477869	all	3.61278	4100	1400	0.292683	FRESH
P1	TUMOR	CCGGGATTCAGGCCCA_1	CAFs	-0.0786316	G1	-0.080042	all	2.82737	672	411	1.78571	FRESH
P1	TUMOR	CCGGGATTCCAAATGC_1	TAM	-0.0498288	G1	-0.0352197	all	3.27439	1881	889	2.49867	FRESH
P1	TUMOR	CCGGGATTCGTTTAGG_1	TAM	-0.0227295	G1	-0.0321562	all	3.28466	1926	791	3.16719	FRESH
P1	TUMOR	CCGGGATTCTTCGGTC_1	Microglia	-0.04735	G1	-0.0292755	all	3.04883	1119	577	0	FRESH
P1	TUMOR	CCGGTAGAGATACACA_1	TAM	-0.0646401	G1	-0.0182865	all	2.87737	754	525	2.65252	FRESH
P1	TUMOR	CCGGTAGAGGAATCGC_1	Microglia	-0.0578683	G1	-0.0541655	all	2.80209	634	481	0.315457	FRESH
P1	TUMOR	CCGGTAGCAAACCCAT_1	TAM	-0.0648086	G1	-0.0330739	all	2.99739	994	488	9.75855	FRESH
P1	TUMOR	CCGGTAGCAAAGTCAA_1	TAM	-0.0308328	G1	-0.0498427	all	2.71517	519	314	9.44123	FRESH
P1	TUMOR	CCGGTAGCAATCGGTT_1	Bcells2	-0.0210295	S	0.0466268	all	3.77873	6008	394	0.0166445	FRESH
P1	TUMOR	CCGGTAGCACTAGTAC_1	Microglia	0.00175349	S	0.103768	all	3.12123	1322	710	5.74887	FRESH
P1	TUMOR	CCGGTAGCATTTGCTT_1	TAM	0.0493591	G2M	-0.0376862	all	2.92117	834	467	2.63789	FRESH
P1	TUMOR	CCGGTAGGTAGAAGGA_1	Microglia	-0.0486942	G1	-0.0340123	all	2.79588	625	382	1.12	FRESH
P1	TUMOR	CCGGTAGGTAGCTGCC_1	Microglia	-0.0629991	G1	-0.0544433	all	3.27346	1877	892	0.692595	FRESH
P1	TUMOR	CCGGTAGGTCCGACGT_1	TAM	-0.0384079	G1	-0.0418699	all	2.98811	973	572	4.31655	FRESH
P1	TUMOR	CCGGTAGTCACATAGC_1	TAM	-0.0549676	G1	-0.0435594	all	3.04999	1122	618	3.83244	FRESH
P1	TUMOR	CCGGTAGTCATTGCGA_1	TAM	-0.0602984	S	0.12335	all	3.03181	1076	648	5.76208	FRESH
P1	TUMOR	CCGGTAGTCGCGTAGC_1	TAM	0.00763735	G2M	-0.0207345	all	3.06633	1165	628	7.29614	FRESH
P1	TUMOR	CCGGTAGTCGGTGTTA_1	Microglia	-0.0145142	S	0.163195	all	3.47041	2954	1234	2.57278	FRESH
P1	TUMOR	CCGGTAGTCGTTGCCT_1	Microglia	-0.0621116	S	0.0990803	all	3.2159	1644	792	1.76399	FRESH
P1	TUMOR	CCGGTAGTCTAACTTC_1	Microglia	-0.0373477	G1	-0.0285678	all	3.3075	2030	648	0.591133	FRESH
P1	TUMOR	CCGTACTAGAAACGAG_1	Bcells2	0.0163794	G2M	-0.00788103	all	3.66885	4665	265	0.17149	FRESH
P1	TUMOR	CCGTACTAGAGGGCTT_1	TAM	-0.0347799	S	0.0894315	all	3.17202	1486	718	0.605653	FRESH
P1	TUMOR	CCGTACTCACTTAACG_1	Bcells2	-0.0318121	G1	-0.0114638	all	3.60401	4018	448	0	FRESH
P1	TUMOR	CCGTACTCAGTCAGCC_1	Bcells2	0.00918454	G2M	-0.015913	all	3.771	5902	357	0.084717	FRESH
P1	TUMOR	CCGTACTTCAGTACGT_1	TAM	-0.053417	G1	-0.0244015	all	3.13098	1352	728	5.32544	FRESH
P1	TUMOR	CCGTACTTCCGAACGC_1	Bcells2	-0.0252613	G1	-0.0152518	all	3.55582	3596	369	1.14016	FRESH
P1	TUMOR	CCGTGGAAGAATTCCC_1	Microglia	-0.0613104	S	0.0861086	all	3.3881	2444	1000	1.2275	FRESH
P1	TUMOR	CCGTGGAAGATGCCTT_1	TAM	-0.0214172	S	0.0350169	all	3.17056	1481	822	6.07698	FRESH
P1	TUMOR	CCGTGGAAGCCCAACC_1	TAM	-0.0612182	G1	-0.0635073	all	3.2159	1644	889	7.60341	FRESH
P1	TUMOR	CCGTGGAAGTCAATAG_1	Bcells2	-0.0167746	G1	-0.0116422	all	3.82053	6615	417	0.0907029	FRESH
P1	TUMOR	CCGTGGAAGTGGCACA_1	TAM	-0.0909984	G1	-0.0532229	all	3.17406	1493	624	4.75553	FRESH
P1	TUMOR	CCGTGGAGTAACGTTC_1	TAM	-0.0436488	G1	-0.0212001	all	3.04179	1101	588	3.63306	FRESH
P1	TUMOR	CCGTGGAGTTACGACT_1	Bcells2	-0.0183061	G1	-0.0184196	all	3.66764	4652	348	0.193465	FRESH
P1	TUMOR	CCGTGGAGTTCCATGA_1	TAM	-0.0684308	G1	-0.0542433	all	3.27715	1893	835	4.86001	FRESH
P1	TUMOR	CCGTGGAGTTTGACAC_1	TAM	0.0225046	S	0.0591793	all	3.30038	1997	1063	6.25939	FRESH
P1	TUMOR	CCGTGGATCGTAGGAG_1	TAM	-0.0867342	G1	-0.0594504	all	3.22167	1666	826	3.96158	FRESH
P1	TUMOR	CCGTGGATCTGCTGCT_1	Microglia	-0.0551959	G1	-0.0535526	all	3.03019	1072	620	0.652985	FRESH
P1	TUMOR	CCGTTCAAGGGAGTAA_1	Microglia	-0.0468473	S	0.0463644	all	3.52724	3367	1428	1.5444	FRESH
P1	TUMOR	CCGTTCACATCAGTCA_1	Microglia	-0.0661194	G1	-0.0414846	all	3.32366	2107	1132	4.22402	FRESH
P1	TUMOR	CCGTTCACATGATCCA_1	CAFs	-0.136987	G1	-0.108347	all	3.65196	4487	1609	4.14531	FRESH
P1	TUMOR	CCGTTCAGTCTGCAAT_1	Microglia	-0.0385132	G1	-0.0194946	all	2.79588	625	445	1.44	FRESH
P1	TUMOR	CCGTTCAGTCTTCAAG_1	Microglia	-0.0271399	G1	-0.0159227	all	3.04021	1097	558	0.0911577	FRESH
P1	TUMOR	CCGTTCAGTTCGGGCT_1	TAM	-0.047116	G1	-0.030393	all	2.88081	760	472	4.34211	FRESH
P1	TUMOR	CCGTTCATCGCGATCG_1	TAM	0.00316784	G2M	-0.0546822	all	2.88138	761	463	3.67937	FRESH
P1	TUMOR	CCGTTCATCTACCTGC_1	Microglia	0.048485	G2M	-0.0439844	all	3.35507	2265	1067	1.8543	FRESH
P1	TUMOR	CCTAAAGAGCAACGGT_1	Bcells2	0	Undecided	0	all	2.89982	794	105	1.1335	FRESH
P1	TUMOR	CCTAAAGCACAGGAGT_1	TAM	-0.0209827	G1	-0.0405363	all	2.98363	963	532	3.946	FRESH
P1	TUMOR	CCTAAAGCAGCTCCGA_1	Bcells2	-0.0148561	G1	-0.0130149	all	3.58399	3837	332	0.364868	FRESH
P1	TUMOR	CCTAAAGCAGGATCGA_1	Bcells2	-0.0239112	S	0.170919	all	2.77232	592	103	2.36486	FRESH
P1	TUMOR	CCTAAAGCATGACATC_1	TAM	-0.0358508	G1	-0.0284631	all	2.95999	912	484	0.328947	FRESH
P1	TUMOR	CCTAAAGGTCCAGTGC_1	TAM	0.0147556	S	0.145181	all	2.7796	602	381	3.15615	FRESH
P1	TUMOR	CCTAAAGGTGCGGTAA_1	TAM	-0.0181263	G1	-0.0124722	all	2.8488	706	425	0.566572	FRESH
P1	TUMOR	CCTAAAGGTTGATTGC_1	Bcells2	-0.0114372	G1	-0.0111927	all	3.62211	4189	298	0.334209	FRESH
P1	TUMOR	CCTAAAGTCTGTGCAA_1	Bcells2	-0.0190721	G1	-0.00242814	all	3.72526	5312	333	0.0564759	FRESH
P1	TUMOR	CCTACACCAATGGATA_1	TAM	-0.0389009	S	0.132714	all	3.0306	1073	578	1.49115	FRESH
P1	TUMOR	CCTACACCACCAGTTA_1	TAM	-0.00214943	G1	-0.0625109	all	3.22141	1665	732	6.12613	FRESH
P1	TUMOR	CCTACACCACGGTAGA_1	Microglia	-0.0226334	G1	-0.0258287	all	2.80414	637	352	2.35479	FRESH
P1	TUMOR	CCTACACCAGATCTGT_1	CAFs	-0.130056	G1	-0.132998	all	3.66932	4670	1530	0.192719	FRESH
P1	TUMOR	CCTACACCATACAGCT_1	Microglia	-0.0274316	G1	-0.024496	all	2.87157	744	440	0.537634	FRESH
P1	TUMOR	CCTACACGTCTAACGT_1	Microglia	-0.0167689	S	0.0800967	all	3.31218	2052	909	0.877193	FRESH
P1	TUMOR	CCTACACGTCTTTCAT_1	Bcells1	0.0049405	G2M	-0.0178442	all	3.69064	4905	598	0.30581	FRESH
P1	TUMOR	CCTACACTCCAGTAGT_1	Microglia	0.012667	G2M	-0.0262153	all	3.17667	1502	542	1.39814	FRESH
P1	TUMOR	CCTACACTCCGGCACA_1	Microglia	0.0238855	G2M	-0.0154357	all	3.07445	1187	614	0.168492	FRESH
P1	TUMOR	CCTACACTCTAACGGT_1	TAM	-0.0433504	G1	-0.0565887	all	2.7796	602	343	9.80066	FRESH
P1	TUMOR	CCTACCAAGCATGGCA_1	Bcells2	-0.0276411	G1	-0.0218535	all	3.64008	4366	498	0.137426	FRESH
P1	TUMOR	CCTACCACAATCAGAA_1	Bcells2	-0.00993429	S	0	all	3.23172	1705	157	0.351906	FRESH
P1	TUMOR	CCTACCACAATGGATA_1	TAM	-0.0673199	S	0.107245	all	3.01703	1040	614	2.40385	FRESH
P1	TUMOR	CCTACCACAGCTATTG_1	TAM	-0.0131174	S	0.102136	all	3.27068	1865	961	3.21716	FRESH
P1	TUMOR	CCTACCACAGGATTGG_1	Bcells2	-0.022826	G1	-0.0102171	all	3.84242	6957	467	0.043122	FRESH
P1	TUMOR	CCTACCACATATGGTC_1	TAM	-0.0117268	S	0.0207154	all	3.49192	3104	1528	3.76933	FRESH
P1	TUMOR	CCTACCATCAAACCGT_1	TAM	-0.0575302	G1	-0.0319712	all	2.87795	755	402	3.84106	FRESH
P1	TUMOR	CCTACCATCATATCGG_1	TAM	-0.013701	S	0.0316127	all	3.46776	2936	1500	0.715259	FRESH
P1	TUMOR	CCTACCATCGCCTGAG_1	Microglia	-0.0488467	G1	-0.0354323	all	3.2071	1611	768	0.993172	FRESH
P1	TUMOR	CCTACCATCGGCTTGG_1	TAM	-0.0566546	G1	-0.033776	all	3.18724	1539	734	2.33918	FRESH
P1	TUMOR	CCTACCATCTAACTGG_1	TAM	0.0141682	G2M	-0.0436417	all	3.24378	1753	753	0.969766	FRESH
P1	TUMOR	CCTACCATCTTGCATT_1	Neutrophil	-0.0385846	G1	-0.0345288	all	2.77525	596	356	5.03356	FRESH
P1	TUMOR	CCTAGCTAGAAGAAGC_1	TAM	0.00788571	G2M	-0.0538715	all	2.78675	612	348	5.22876	FRESH
P1	TUMOR	CCTAGCTAGCGCCTCA_1	Microglia	-0.0710968	G1	-0.0327593	all	3.2188	1655	837	1.32931	FRESH
P1	TUMOR	CCTAGCTAGCTATGCT_1	Bcells2	0.00185988	S	0.0405531	all	3.89492	7851	549	0.0127372	FRESH
P1	TUMOR	CCTAGCTAGGCAAAGA_1	Microglia	0.0333196	G2M	-0.0670215	all	3.31239	2053	1057	1.50999	FRESH
P1	TUMOR	CCTAGCTCACTAAGTC_1	Bcells2	-0.00750265	S	0	all	3.35564	2268	122	0.705467	FRESH
P1	TUMOR	CCTAGCTCATACCATG_1	TAM	-0.0296007	G1	-0.0277738	all	2.98856	974	633	2.6694	FRESH
P1	TUMOR	CCTAGCTGTAGTACCT_1	TAM	-0.0601684	G1	-0.0472138	all	3.19645	1572	843	0.699746	FRESH
P1	TUMOR	CCTAGCTGTCTCCCTA_1	TAM	-0.0218977	G1	-0.0468928	all	3.41797	2618	1008	3.81971	FRESH
P1	TUMOR	CCTAGCTTCTTAACCT_1	Microglia	0.0760833	G2M	0.0745805	all	3.31302	2056	980	2.48054	FRESH
P1	TUMOR	CCTATTAAGAGGTTAT_1	Bcells2	-0.00759019	G1	-0.0156678	all	3.53453	3424	156	1.10981	FRESH
P1	TUMOR	CCTATTAAGTACGATA_1	Bcells2	0.0277421	G2M	-0.0179494	all	3.4221	2643	222	0.681044	FRESH
P1	TUMOR	CCTATTAAGTGGTAAT_1	Microglia	-0.0336979	G1	-0.027212	all	2.7348	543	335	4.41989	FRESH
P1	TUMOR	CCTATTAAGTTGAGAT_1	Bcells2	-0.00542534	G1	-0.0162849	all	3.3881	2444	237	0.327332	FRESH
P1	TUMOR	CCTATTACAAGAGTCG_1	Neutrophil	0.076337	G2M	-0.0276563	all	3.055	1135	585	5.63877	FRESH
P1	TUMOR	CCTATTACAGATCTGT_1	Microglia	-0.0241802	G1	-0.0187174	all	2.84819	705	386	4.25532	FRESH
P1	TUMOR	CCTATTAGTAGCGTAG_1	TAM	-0.0424595	S	0.124079	all	3.07225	1181	686	5.08044	FRESH
P1	TUMOR	CCTATTAGTGAAATCA_1	Bcells2	-0.0159317	G1	-0.0109622	all	3.00389	1009	114	2.08127	FRESH
P1	TUMOR	CCTATTATCGCCCTTA_1	Bcells2	-0.0105258	G1	-0.0062079	all	3.54208	3484	179	0.200918	FRESH
P1	TUMOR	CCTATTATCGTAGATC_1	Microglia	-0.0356501	G1	-0.0200699	all	2.7574	572	382	0.524476	FRESH
P1	TUMOR	CCTATTATCTATCGCC_1	TAM	-0.0257673	G1	-0.00664866	all	2.76567	583	348	7.54717	FRESH
P1	TUMOR	CCTCAGTAGACCGGAT_1	Bcells2	0.00392924	G2M	-0.0153953	all	3.92376	8390	725	0.166865	FRESH
P1	TUMOR	CCTCAGTAGATATGCA_1	TAM	0.104161	G2M	-0.046462	all	3.40824	2560	1243	7.03125	FRESH
P1	TUMOR	CCTCAGTCATGCAACT_1	TAM	-0.0551164	G1	-0.0271106	all	3.0162	1038	572	0.674374	FRESH
P1	TUMOR	CCTCAGTGTAACGTTC_1	Microglia	-0.0761235	G1	-0.0638134	all	2.99344	985	640	0.71066	FRESH
P1	TUMOR	CCTCAGTGTAGTAGTA_1	Bcells2	-0.0247552	S	0.0176021	all	4.08063	12040	911	0.456811	FRESH
P1	TUMOR	CCTCAGTGTCTCCATC_1	Microglia	-0.020048	G1	-0.0206918	all	2.716	520	306	1.92308	FRESH
P1	TUMOR	CCTCAGTTCATCATTC_1	Bcells1	-0.0330456	G1	-0.010747	all	3.73344	5413	710	0.277111	FRESH
P1	TUMOR	CCTCAGTTCCCTGACT_1	TAM	-0.0197494	G1	-0.0481308	all	3.26975	1861	868	5.26599	FRESH
P1	TUMOR	CCTCAGTTCCGTAGTA_1	Microglia	0.04364	S	0.0941352	all	3.33325	2154	1065	1.16063	FRESH
P1	TUMOR	CCTCAGTTCGTACCGG_1	TAM	-0.0442847	G1	-0.0391771	all	2.78958	616	452	0.324675	FRESH
P1	TUMOR	CCTCAGTTCGTGGTCG_1	TAM	0.0370184	G2M	-0.0199458	all	3.10823	1283	622	4.98831	FRESH
P1	TUMOR	CCTCAGTTCTAGAGTC_1	Bcells2	-0.0291923	G1	-0.0329887	all	3.25575	1802	345	0.221976	FRESH
P1	TUMOR	CCTCAGTTCTGTGCAA_1	Bcells1	-0.0236235	G1	-0.012191	all	2.87737	754	200	0.397878	FRESH
P1	TUMOR	CCTCTGAAGGCTATCT_1	TAM	-0.0311381	G1	-0.089442	all	3.52737	3368	1369	1.72209	FRESH
P1	TUMOR	CCTCTGAAGGCTCTTA_1	TAM	-0.0593373	G1	-0.0571353	all	3.42813	2680	1169	4.06716	FRESH
P1	TUMOR	CCTCTGAAGGGATGGG_1	Microglia	-0.0417344	G1	-0.0375111	all	3.2878	1940	893	0.515464	FRESH
P1	TUMOR	CCTCTGACAGCTGTGC_1	TAM	-0.0730567	G1	-0.0787282	all	3.32818	2129	999	5.26069	FRESH
P1	TUMOR	CCTCTGACAGGGTTAG_1	TAM	-0.0874743	G1	-0.051908	all	3.16584	1465	763	5.05119	FRESH
P1	TUMOR	CCTCTGACAGGTCCAC_1	Bcells2	-0.0136584	G1	-0.0106874	all	3.03262	1078	133	0.278293	FRESH
P1	TUMOR	CCTCTGATCAATACCG_1	Microglia	-0.0496477	G1	-0.0263809	all	3.14582	1399	755	0	FRESH
P1	TUMOR	CCTCTGATCACGCGGT_1	Bcells2	-0.0274012	G1	-0.0176812	all	3.69723	4980	684	0.220884	FRESH
P1	TUMOR	CCTCTGATCATTCACT_1	Microglia	-0.0495366	G1	-0.0615797	all	2.97955	954	613	0.943396	FRESH
P1	TUMOR	CCTCTGATCCAGATCA_1	TAM	-0.0709589	G1	-0.0567091	all	3.53352	3416	1562	1.69789	FRESH
P1	TUMOR	CCTCTGATCTGAGTGT_1	Bcells2	-0.0391922	G1	-0.0328142	all	3.73775	5467	649	0.731663	FRESH
P1	TUMOR	CCTTACGCAAGCCGTC_1	Bcells2	0.00165565	G2M	-0.00811351	all	3.84726	7035	398	0.18479	FRESH
P1	TUMOR	CCTTACGCAAGTCATC_1	Bcells2	-0.0381231	G1	-0.0193979	all	3.64875	4454	384	1.32465	FRESH
P1	TUMOR	CCTTACGCAATCCAAC_1	Bcells2	-0.0316684	G1	-0.0246242	all	3.52982	3387	516	0.295247	FRESH
P1	TUMOR	CCTTACGCAGTATAAG_1	Microglia	-0.0369122	S	0.194413	all	2.71012	513	374	1.16959	FRESH
P1	TUMOR	CCTTACGGTGCGATAG_1	TAM	0.0651858	G2M	-0.0200995	all	3.10003	1259	632	3.57427	FRESH
P1	TUMOR	CCTTACGGTGCTAGCC_1	Bcells2	-0.0225112	G1	-0.0178985	all	3.48799	3076	298	0.130039	FRESH
P1	TUMOR	CCTTACGGTGGAAAGA_1	Neutrophil	-0.0457919	G1	-0.0191684	all	3.02366	1056	581	5.11364	FRESH
P1	TUMOR	CCTTACGTCAACACCA_1	Microglia	-0.0229881	G1	-0.00808454	all	2.78319	607	350	1.31796	FRESH
P1	TUMOR	CCTTACGTCCTCCTAG_1	TAM	0.0109518	G2M	-0.0429572	all	2.91275	818	511	3.30073	FRESH
P1	TUMOR	CCTTCCCAGAATAGGG_1	Microglia	-0.0145367	G1	-0.0635264	all	3.55594	3597	1460	0.444815	FRESH
P1	TUMOR	CCTTCCCAGAGAGCTC_1	TAM	-0.0546806	G1	-0.0472316	all	3.31639	2072	985	0.723938	FRESH
P1	TUMOR	CCTTCCCAGAGCTGCA_1	TAM	-0.0383293	S	0.0937259	all	3.21005	1622	799	2.46609	FRESH
P1	TUMOR	CCTTCCCAGCTCCTCT_1	TAM	-0.0589176	G1	-0.0574846	all	3.2938	1967	960	1.88104	FRESH
P1	TUMOR	CCTTCCCAGTACGCCC_1	Microglia	-0.0620283	G1	-0.0551319	all	3.10278	1267	690	1.02605	FRESH
P1	TUMOR	CCTTCCCCACACGCTG_1	TAM	-0.035588	G1	-0.0434469	all	3.23223	1707	831	2.87053	FRESH
P1	TUMOR	CCTTCCCCACAGAGGT_1	CAFs	0.0780389	G2M	0.0714855	all	2.77597	597	383	1.17253	FRESH
P1	TUMOR	CCTTCCCCACCTCGTT_1	Microglia	-0.0714285	G1	-0.0484572	all	3.23121	1703	854	1.05696	FRESH
P1	TUMOR	CCTTCCCCATGGTAGG_1	Bcells2	-0.0125282	G1	-0.00848093	all	3.97896	9527	466	0.0314895	FRESH
P1	TUMOR	CCTTCCCCATGGTTGT_1	Bcells2	-0.027841	G1	-0.00884153	all	3.23121	1703	309	0.528479	FRESH
P1	TUMOR	CCTTCCCCATGTTCCC_1	TAM	-0.0173427	S	0.183856	all	2.78533	610	415	2.45902	FRESH
P1	TUMOR	CCTTCCCGTGAACCTT_1	TAM	-0.0664871	G1	-0.0642465	all	3.42029	2632	1276	0.417933	FRESH
P1	TUMOR	CCTTCCCGTGACTCAT_1	Bcells2	-0.0260286	S	0.0204912	all	3.76641	5840	974	0.10274	FRESH
P1	TUMOR	CCTTCCCTCAGTGCAT_1	TAM	-0.0128298	G1	-0.0647937	all	3.2079	1614	792	2.47831	FRESH
P1	TUMOR	CCTTCCCTCGGAATCT_1	TAM	-0.0204485	S	0.0972672	all	3.06744	1168	768	1.5411	FRESH
P1	TUMOR	CCTTCGAAGCGTGAAC_1	TAM	0.018212	G2M	-0.0433365	all	3.36866	2337	939	4.10783	FRESH
P1	TUMOR	CCTTCGAAGTCTCAAC_1	TAM	0.0269061	G2M	-0.0327676	all	3.17406	1493	710	5.35834	FRESH
P1	TUMOR	CCTTCGACACCGTTGG_1	TAM	0.0962702	G2M	-0.0447658	all	2.86034	725	406	1.7931	FRESH
P1	TUMOR	CCTTCGACATCACAAC_1	TAM	-0.0400449	G1	-0.0187266	all	2.84757	704	441	3.26705	FRESH
P1	TUMOR	CCTTCGACATGACGGA_1	TAM	0.20401	G2M	-0.00658282	all	2.77887	601	369	1.83028	FRESH
P1	TUMOR	CCTTCGACATGGTCTA_1	Microglia	-0.0430835	G1	-0.00940249	all	3.16967	1478	725	0.744249	FRESH
P1	TUMOR	CCTTCGAGTAATCACC_1	Microglia	-0.0544833	S	0.0668948	all	3.4079	2558	1055	0.39093	FRESH
P1	TUMOR	CCTTCGAGTAGCCTAT_1	Microglia	-0.0729644	G1	-0.0653743	all	3.43584	2728	1189	1.28299	FRESH
P1	TUMOR	CCTTCGATCCAGGGCT_1	Microglia	0.0317471	G2M	-0.062252	all	3.35832	2282	1104	0.657318	FRESH
P1	TUMOR	CCTTCGATCGACAGCC_1	Microglia	-0.0532774	G1	-0.0362698	all	3.20629	1608	813	0.310945	FRESH
P1	TUMOR	CCTTTCTAGCAGCGTA_1	TAM	0.0249275	G2M	-0.0390381	all	3.31911	2085	978	0.767386	FRESH
P1	TUMOR	CCTTTCTAGTCGCCGT_1	Microglia	0.125335	G2M	-0.0286692	all	3.39358	2475	1215	0.40404	FRESH
P1	TUMOR	CCTTTCTCAATAGAGT_1	Bcells2	-0.00987455	S	0	all	3.08493	1216	114	0.904605	FRESH
P1	TUMOR	CCTTTCTCAGCGTTCG_1	Bcells2	-0.0164765	S	0.114936	all	3.7721	5917	483	0.0169005	FRESH
P1	TUMOR	CCTTTCTGTAACGACG_1	TAM	-0.0582392	G1	-0.0310432	all	3.11992	1318	695	4.7041	FRESH
P1	TUMOR	CCTTTCTGTAATCACC_1	Microglia	-0.0147038	S	0.191121	all	3.27277	1874	1069	0.533618	FRESH
P1	TUMOR	CCTTTCTGTTCATGGT_1	CAFs	0.0252466	G2M	-0.128222	all	2.91593	824	599	4.49029	FRESH
P1	TUMOR	CCTTTCTGTTCGAATC_1	Microglia	-0.0377361	S	0.162715	all	2.79727	627	451	1.5949	FRESH
P1	TUMOR	CCTTTCTTCAACGCTA_1	Bcells1	-0.0279377	G1	-0.0118751	all	3.74076	5505	483	0.363306	FRESH
P1	TUMOR	CCTTTCTTCACCGGGT_1	Bcells2	0.0318523	G2M	-0.0145239	all	3.5682	3700	339	0.0540541	FRESH
P1	TUMOR	CCTTTCTTCAGGATCT_1	TAM	-0.119276	S	0.0226432	all	3.51667	3286	1368	4.65612	FRESH
P1	TUMOR	CCTTTCTTCATGTCTT_1	TAM	-0.018771	G1	-0.0494862	all	3.14737	1404	851	3.06268	FRESH
P1	TUMOR	CCTTTCTTCGGAGGTA_1	Microglia	-0.0699361	G1	-0.0406164	all	3.37475	2370	1050	0.590717	FRESH
P1	TUMOR	CGAACATAGAACTCGG_1	Bcells2	0.0447118	G2M	-0.00908222	all	3.20466	1602	114	0.249688	FRESH
P1	TUMOR	CGAACATAGACGCTTT_1	Microglia	-0.0628362	G1	-0.0410381	all	3.07773	1196	602	0.919732	FRESH
P1	TUMOR	CGAACATAGATCCCGC_1	TAM	0.00810016	G2M	-0.0115176	all	3.09899	1256	699	6.21019	FRESH
P1	TUMOR	CGAACATAGCCCGAAA_1	Microglia	-0.0632978	G1	-0.0457312	all	2.78888	615	443	7.64228	FRESH
P1	TUMOR	CGAACATAGGTGATAT_1	TAM	-0.00936604	G1	-0.053863	all	3.24229	1747	786	4.86548	FRESH
P1	TUMOR	CGAACATCAAGCTGAG_1	CAFs	-0.193215	G1	-0.173863	all	3.57078	3722	1337	7.63031	FRESH
P1	TUMOR	CGAACATCACGCGAAA_1	CAFs	-0.102593	G1	-0.0895164	all	2.84448	699	436	0.572246	FRESH
P1	TUMOR	CGAACATCAGTGACAG_1	TAM	-0.0508589	G1	-0.0274354	all	3.28149	1912	833	6.43305	FRESH
P1	TUMOR	CGAACATGTAAGTTCC_1	Microglia	-0.0596022	G1	-0.0205053	all	3.07846	1198	629	3.3389	FRESH
P1	TUMOR	CGAACATGTACAGCAG_1	Microglia	-0.0505686	G1	-0.0364618	all	3.10517	1274	631	1.49137	FRESH
P1	TUMOR	CGAACATGTACCGCTG_1	TAM	-0.0551695	S	0.0540774	all	3.43616	2730	1097	3.33333	FRESH
P1	TUMOR	CGAACATTCAGCTTAG_1	TAM	-0.0551395	G1	-0.0372608	all	3.61257	4098	1223	1.00049	FRESH
P1	TUMOR	CGAACATTCGTTTATC_1	TAM	-0.0639939	G1	-0.0159631	all	3.13988	1380	806	5.43478	FRESH
P1	TUMOR	CGAACATTCTCCAACC_1	TAM	-0.0412101	G1	-0.0065436	all	2.78675	612	339	7.35294	FRESH
P1	TUMOR	CGAATGTAGCTGCAAG_1	Bcells2	0.016271	G2M	-0.0127394	all	3.47465	2983	333	0.804559	FRESH
P1	TUMOR	CGAATGTAGCTTCGCG_1	Bcells2	0.0158427	G2M	-0.0110831	all	3.6536	4504	320	1.08792	FRESH
P1	TUMOR	CGAATGTAGGCTATCT_1	Microglia	-0.0577526	G1	-0.0701112	all	3.68088	4796	1626	4.25354	FRESH
P1	TUMOR	CGAATGTAGGGAGTAA_1	Microglia	-0.0623025	S	0.0143632	all	3.38075	2403	1196	7.78194	FRESH
P1	TUMOR	CGAATGTCAATGCCAT_1	Bcells2	-0.015102	G1	-0.0189139	all	3.95221	8958	518	0.0669792	FRESH
P1	TUMOR	CGAATGTCATTCGACA_1	Neutrophil	-0.0409478	G1	-0.03449	all	3.17085	1482	775	3.10391	FRESH
P1	TUMOR	CGAATGTTCACAGGCC_1	Bcells2	-0.0157768	G1	-0.0148418	all	3.83027	6765	356	0.576497	FRESH
P1	TUMOR	CGAATGTTCGAATCCA_1	Microglia	-0.0106171	G1	-0.0164371	all	3.00432	1010	370	0.594059	FRESH
P1	TUMOR	CGAATGTTCTCGCTTG_1	Microglia	-0.0365774	G1	-0.020592	all	2.72263	528	315	8.33333	FRESH
P1	TUMOR	CGACCTTAGCTAGGCA_1	TAM	-0.0240315	G1	-0.0325435	all	3.34986	2238	987	3.17248	FRESH
P1	TUMOR	CGACCTTAGGACACCA_1	Microglia	-0.026995	G1	-0.0348272	all	2.70243	504	352	1.19048	FRESH
P1	TUMOR	CGACCTTAGTGCTGCC_1	Bcells2	-0.0182577	G1	-0.0163926	all	3.84061	6928	402	0.0577367	FRESH
P1	TUMOR	CGACCTTGTAGAGTGC_1	Bcells2	-0.0165826	G1	-0.0152557	all	3.69249	4926	278	0	FRESH
P1	TUMOR	CGACCTTTCATGCAAC_1	TAM	0.00959159	G2M	-0.0341929	all	3.46449	2914	1154	2.43651	FRESH
P1	TUMOR	CGACCTTTCCTAGTGA_1	Bcells1	-0.04105	G1	-0.048489	all	3.59901	3972	638	0.730111	FRESH
P1	TUMOR	CGACCTTTCGGAGCAA_1	Microglia	-0.0439937	G1	-0.0294012	all	2.98272	961	589	0.416233	FRESH
P1	TUMOR	CGACTTCAGAACAATC_1	Microglia	0.00788563	G2M	-0.0246833	all	2.93852	868	574	1.84332	FRESH
P1	TUMOR	CGACTTCAGACAAGCC_1	Microglia	-0.0679127	G1	-0.0429553	all	3.47929	3015	1199	0.961857	FRESH
P1	TUMOR	CGACTTCAGACTTGAA_1	TAM	-0.0206694	S	0.186166	all	2.94743	886	408	1.46727	FRESH
P1	TUMOR	CGACTTCAGAGTGAGA_1	Microglia	0.00803762	G2M	-0.0634074	all	3.40756	2556	1141	0.938967	FRESH
P1	TUMOR	CGACTTCAGCATCATC_1	CAFs	-0.0885716	G1	-0.00812219	all	3.35583	2269	983	7.66858	FRESH
P1	TUMOR	CGACTTCAGGCTAGAC_1	Microglia	-0.0583711	G1	-0.0603713	all	3.33606	2168	995	0.0461255	FRESH
P1	TUMOR	CGACTTCAGTGGGATC_1	CAFs	-0.0638125	G1	-0.0726338	all	3.41078	2575	1018	5.32039	FRESH
P1	TUMOR	CGACTTCCAACAACCT_1	Bcells2	-0.00229269	S	0	all	3.16286	1455	153	0.274914	FRESH
P1	TUMOR	CGACTTCCAATGGATA_1	TAM	0.000871401	G2M	-0.027731	all	2.99034	978	530	2.96524	FRESH
P1	TUMOR	CGACTTCCACAGAGGT_1	Microglia	-0.0120098	S	0.0800047	all	3.1726	1488	838	0.0672043	FRESH
P1	TUMOR	CGACTTCCACCCATGG_1	TAM	-0.0382539	G1	-0.0169209	all	2.97081	935	642	1.81818	FRESH
P1	TUMOR	CGACTTCCACTATCTT_1	TAM	-0.054605	G1	-0.0281792	all	2.97174	937	514	2.2412	FRESH
P1	TUMOR	CGACTTCCATTCTCAT_1	TAM	0.00310097	G2M	-0.029242	all	3.18412	1528	727	7.00262	FRESH
P1	TUMOR	CGACTTCGTCACTGGC_1	Bcells2	-0.0101234	G1	-0.00810192	all	3.64856	4452	177	0.516622	FRESH
P1	TUMOR	CGACTTCGTCGCATCG_1	Microglia	-0.0672282	G1	-0.0400849	all	3.25864	1814	912	0.220507	FRESH
P1	TUMOR	CGACTTCGTGGTCCGT_1	Bcells2	-0.00706034	G1	-0.00448731	all	3.77996	6025	185	0.298755	FRESH
P1	TUMOR	CGACTTCGTTCGTCTC_1	Microglia	0.00223372	S	0.0449976	all	3.63739	4339	1905	0.668357	FRESH
P1	TUMOR	CGACTTCGTTTCGCTC_1	Bcells2	-0.00500367	G1	-0.00516433	all	3.07041	1176	125	0.170068	FRESH
P1	TUMOR	CGACTTCTCAAGATCC_1	TAM	-0.0193461	G1	-0.0539908	all	3.38184	2409	1193	4.19261	FRESH
P1	TUMOR	CGACTTCTCATTGCGA_1	TAM	0.0512803	G2M	-0.0129689	all	2.79865	629	409	0.953895	FRESH
P1	TUMOR	CGAGAAGCAATTGCTG_1	Microglia	0.0728076	G2M	-0.02344	all	3.00217	1005	530	0.79602	FRESH
P1	TUMOR	CGAGAAGCAGGATCGA_1	TAM	-0.0329364	G1	-0.0142601	all	3.15836	1440	710	0.138889	FRESH
P1	TUMOR	CGAGAAGGTCACAAGG_1	Bcells2	-0.0167447	G1	-0.00987566	all	3.71349	5170	344	0.232108	FRESH
P1	TUMOR	CGAGCACAGTCGTACT_1	Bcells2	-0.0344829	G1	-0.0302577	all	3.53555	3432	345	0.699301	FRESH
P1	TUMOR	CGAGCACCACTTACGA_1	Microglia	-0.0388754	G1	-0.0414858	all	3.22037	1661	824	1.74594	FRESH
P1	TUMOR	CGAGCACGTAGAGCTG_1	TAM	-0.0278293	G1	-0.0499206	all	3.47334	2974	1107	4.84196	FRESH
P1	TUMOR	CGAGCACGTCCATGAT_1	Microglia	-0.012418	G1	-0.0391269	all	3.41179	2581	1008	2.55715	FRESH
P1	TUMOR	CGAGCACGTCGAACAG_1	Bcells2	-0.0154579	G1	-0.00967299	all	3.51162	3248	304	0.738916	FRESH
P1	TUMOR	CGAGCACGTCGAGTTT_1	Microglia	-0.0146966	S	0.164225	all	2.88309	764	333	1.83246	FRESH
P1	TUMOR	CGAGCACTCAGTGCAT_1	Microglia	-0.0511305	G1	-0.0380111	all	3.01452	1034	546	3.19149	FRESH
P1	TUMOR	CGAGCACTCATGTGGT_1	TAM	0.0563592	G2M	-0.0289463	all	3.14301	1390	625	5.97122	FRESH
P1	TUMOR	CGAGCACTCCACTCCA_1	Bcells2	-0.0327343	G1	-0.0259018	all	3.25431	1796	335	0.445434	FRESH
P1	TUMOR	CGAGCCAAGAGCTATA_1	TAM	0.00868294	G2M	-0.0156542	all	3.34596	2218	1020	6.22182	FRESH
P1	TUMOR	CGAGCCAAGCTGCGAA_1	TAM	-0.0697271	G1	-0.0611021	all	3.45894	2877	1329	2.71116	FRESH
P1	TUMOR	CGAGCCAGTCAAGCGA_1	Microglia	-0.0559812	G1	-0.0190069	all	2.82866	674	453	0.593472	FRESH
P1	TUMOR	CGAGCCAGTCCGCTGA_1	Microglia	0.00275141	G2M	-0.0287521	all	3.42111	2637	1030	2.46492	FRESH
P1	TUMOR	CGAGCCAGTGTTTGGT_1	Bcells2	-0.00195997	G1	-0.00404582	all	3.31555	2068	179	0.0967118	FRESH
P1	TUMOR	CGAGCCAGTTTCGCTC_1	TAM	-0.0457645	G1	-0.061575	all	3.68043	4791	1448	3.63181	FRESH
P1	TUMOR	CGAGCCATCAGTTGAC_1	Neutrophil	0.0179825	G2M	-0.0283942	all	2.96284	918	585	2.39651	FRESH
P1	TUMOR	CGAGCCATCCATGAAC_1	TAM	-0.0271367	G1	-0.012448	all	2.85126	710	405	1.26761	FRESH
P1	TUMOR	CGAGCCATCCCAACGG_1	TAM	-0.0478724	G1	-0.0198684	all	2.77085	590	339	5.25424	FRESH
P1	TUMOR	CGAGCCATCGTCCGTT_1	Microglia	0.0249061	G2M	-0.0301057	all	3.25792	1811	817	0.110436	FRESH
P1	TUMOR	CGAGCCATCTCATTCA_1	TAM	-0.0281647	G1	-0.0203892	all	2.83759	688	428	1.01744	FRESH
P1	TUMOR	CGATCGGAGATCTGCT_1	TAM	-0.0372754	G1	-0.027423	all	2.72428	530	318	8.67925	FRESH
P1	TUMOR	CGATCGGAGCCCAACC_1	TAM	-0.0623054	G1	-0.052614	all	2.9284	848	543	7.78302	FRESH
P1	TUMOR	CGATCGGAGCGCTTAT_1	Microglia	-0.0443603	G1	-0.00918745	all	3.19312	1560	767	1.08974	FRESH
P1	TUMOR	CGATCGGCAATCGGTT_1	CAFs	-0.012756	G1	-0.0547487	all	2.94792	887	524	5.9752	FRESH
P1	TUMOR	CGATCGGCACAGGAGT_1	TAM	0.0100994	G2M	-0.0408613	all	3.33786	2177	824	2.2508	FRESH
[truncated: 13,416 more rows]
