# Supplementary material for: Immune cell profiling of the cerebrospinal fluid enables the characterization of the brain metastasis microenvironment
Source: Nat Commun. 2021 Mar 8;12:1503. doi: 10.1038/s41467-021-21789-x (PMC7940606; doi:10.1038/s41467-021-21789-x)
Supplement: Supplementary file 11 — Supplementary Data 8 [file 41467_2021_21789_MOESM11_ESM.xlsx]

## Sheet: h
Patient ID	Sample type	Sample type timepoint	Cell ID	cluster_cell_class	TCR clonotype class	Clonotype size	G2M Score	Cell Phase	S Score	Cell clustering group	log10_nCount_RNA	nCount_RNA	nFeature_RNA	percent MT genes	Sample preservation
P1	CSF	CSF	AACGTTGAGATGCCTT_1_1	CAFs	Non-TCR	0	-0.0202626	G1	-0.0442763	all	3.63679	4333	126	0	FRESH
P1	CSF	CSF	AACTCCCGTCTAGTCA_1_1	Naive Tcells	Singleton TCR	1	0.318504	S	0.508471	TcellNK	3.51028	3238	1199	5.46634	FRESH
P1	CSF	CSF	AACTTTCAGGCATTGG_1_1	Naive Tcells	Singleton TCR	1	-0.120531	G1	-0.0759287	TcellNK	3.42111	2637	959	6.33295	FRESH
P1	CSF	CSF	AATCCAGCAAGTACCT_1_1	Cyt cells [>>NK]	Non-TCR	0	0.421577	G2M	-0.0102191	TcellNK	3.45894	2877	1036	4.24053	FRESH
P1	CSF	CSF	AATCGGTGTTCGGGCT_1_1	TAM2	Non-TCR	0	-0.048007	G1	-0.0416788	all	2.8791	757	279	0	FRESH
P1	CSF	CSF	ACTATCTCAAGTCATC_1_1	Naive Tcells	Singleton TCR	1	-0.0441059	S	0.30299	TcellNK	3.62603	4227	1393	4.42394	FRESH
P1	CSF	CSF	ACTTGTTTCCTCTAGC_1_1	Naive Tcells	Singleton TCR	1	-0.0707379	S	0.116475	TcellNK	3.49817	3149	1093	5.65259	FRESH
P1	CSF	CSF	AGAATAGTCTTAGCCC_1_1	TAM1	Non-TCR	0	-0.0987398	S	0.0309883	all	3.23325	1711	681	0	FRESH
P1	CSF	CSF	AGATTGCTCGGTGTCG_1_1	Naive Tcells	Singleton TCR	1	0.00768922	S	0.147263	TcellNK	3.48487	3054	1062	3.83104	FRESH
P1	CSF	CSF	AGCGTATGTGGCCCTA_1_1	TAM2	Non-TCR	0	-0.0347734	G1	-0.0125973	all	2.80956	645	233	0	FRESH
P1	CSF	CSF	AGGCCACAGCGCCTCA_1_1	TAM1	Non-TCR	0	-0.138303	G1	-0.011831	all	3.25527	1800	588	7.88889	FRESH
P1	CSF	CSF	AGTGAGGCAGATCCAT_1_1	Naive Tcells	Singleton TCR	1	0.0666614	S	0.171863	TcellNK	3.65706	4540	1349	4.77974	FRESH
P1	CSF	CSF	AGTTGGTAGATGCCTT_1_1	Naive Tcells	Singleton TCR	1	0.170756	G2M	-0.122322	TcellNK	3.61321	4104	1313	3.53314	FRESH
P1	CSF	CSF	AGTTGGTAGGACCACA_1_1	Cyt cells [>>Tcell]	Singleton TCR	1	0.0635068	G2M	-0.165502	TcellNK	3.75823	5731	1531	3.48979	FRESH
P1	CSF	CSF	AGTTGGTTCACAACGT_1_1	Neutrophil	Non-TCR	0	-0.159066	G1	-0.0621928	all	3.75442	5681	1846	4.62947	FRESH
P1	CSF	CSF	ATCTACTCAGATAATG_1_1	Naive Tcells	Singleton TCR	1	0.0304996	G2M	-0.145238	TcellNK	3.49734	3143	1239	7.54057	FRESH
P1	CSF	CSF	ATTATCCTCAAACAAG_1_1	DC	Non-TCR	0	-0.0946299	G1	-0.0117792	all	3.88801	7727	2040	4.96959	FRESH
P1	CSF	CSF	ATTATCCTCAGCTTAG_1_1	TAM1	Non-TCR	0	0.0708147	G2M	-0.0397744	all	3.17869	1509	617	0	FRESH
P1	CSF	CSF	CACATAGCAAACAACA_1_1	CAFs	Non-TCR	0	-0.037901	S	0.0153419	all	3.62849	4251	119	0	FRESH
P1	CSF	CSF	CAGCATATCCGCGGTA_1_1	Naive Tcells	Singleton TCR	1	-0.0540382	G1	-0.0139394	TcellNK	3.77276	5926	1527	3.54371	FRESH
P1	CSF	CSF	CAGCTGGAGCTATGCT_1_1	CAFs	Non-TCR	0	-0.0340841	G1	-0.0101353	all	3.73312	5409	115	0	FRESH
P1	CSF	CSF	CAGTAACAGCCACGTC_1_1	Naive Tcells	Singleton TCR	1	-0.0256092	G1	-0.000776224	TcellNK	3.58263	3825	1161	4.96732	FRESH
P1	CSF	CSF	CATCGGGTCTCACATT_1_1	Cyt cells [>>Tcell]	Non-TCR	0	-0.162266	G1	-0.0903469	TcellNK	3.09726	1251	803	12.0703	FRESH
P1	CSF	CSF	CCCTCCTGTAGCCTCG_1_1	Naive Tcells	Singleton TCR	1	-0.0606527	S	0.0934839	TcellNK	3.58726	3866	1455	3.38852	FRESH
P1	CSF	CSF	CCGTGGACACTCAGGC_1_1	Naive Tcells	Singleton TCR	1	-0.123929	S	0.185188	TcellNK	3.55023	3550	1175	3.21127	FRESH
P1	CSF	CSF	CCTATTACAGCTCCGA_1_1	Naive Tcells	Singleton TCR	1	0.414634	G2M	-0.289612	TcellNK	3.33905	2183	895	4.16858	FRESH
P1	CSF	CSF	CCTCTGATCCTCAATT_1_1	TAM2	Non-TCR	0	-0.023836	G1	-0.168479	all	2.78462	609	300	0.164204	FRESH
P1	CSF	CSF	CCTTCGACAACTGCGC_1_1	TAM1	Non-TCR	0	-0.0836372	G1	-0.00604624	all	2.90849	810	395	0.246914	FRESH
P1	CSF	CSF	CGAACATAGAGGTACC_1_1	TAM1	Non-TCR	0	0.0618611	S	0.132604	all	3.32056	2092	1061	19.4073	FRESH
P1	CSF	CSF	CGAGCACTCCTCATTA_1_1	Naive Tcells	Singleton TCR	1	0.345798	G2M	-0.0740132	TcellNK	3.65186	4486	1207	4.27998	FRESH
P1	CSF	CSF	CGCTATCTCCTAGTGA_1_1	CAFs	Non-TCR	0	-0.0270401	S	0.0348406	all	3.91196	8165	246	0.0244948	FRESH
P1	CSF	CSF	CGGTTAACATTATCTC_1_1	Naive Tcells	Singleton TCR	1	0.296832	G2M	0.085287	TcellNK	3.85028	7084	1915	4.48899	FRESH
P1	CSF	CSF	CGTGTAAAGGGCTCTC_1_1	Naive Tcells	Singleton TCR	1	-0.0343542	S	0.19023	TcellNK	3.38399	2421	835	3.30442	FRESH
P1	CSF	CSF	CGTTAGAAGCCACGCT_1_1	Naive Tcells	Singleton TCR	1	0.0123258	G2M	-0.0457503	TcellNK	3.5914	3903	1099	4.25314	FRESH
P1	CSF	CSF	CTAAGACTCATGTGGT_1_1	TAM2	Non-TCR	0	-0.0406782	G1	-0.044563	all	3.01578	1037	337	0	FRESH
P1	CSF	CSF	CTAATGGGTTCCCTTG_1_1	Naive Tcells	Singleton TCR	1	-0.0187532	G1	-0.0529236	TcellNK	3.59295	3917	1147	4.723	FRESH
P1	CSF	CSF	CTCGGAGAGGCGTACA_1_1	Naive Tcells	Singleton TCR	1	0.0779572	S	0.582011	TcellNK	3.60509	4028	1086	4.49355	FRESH
P1	CSF	CSF	CTCGTACGTCAAACTC_1_1	Naive Tcells	Singleton TCR	1	0.018491	G2M	-0.123722	TcellNK	3.38202	2410	908	5.9751	FRESH
P1	CSF	CSF	CTCGTCATCATGTCTT_1_1	Naive Tcells	Singleton TCR	1	0.243232	G2M	-0.0582935	TcellNK	3.35526	2266	1124	11.827	FRESH
P1	CSF	CSF	CTCTACGGTTCACGGC_1_1	Naive Tcells	Singleton TCR	1	0.0352315	G2M	-0.0984245	TcellNK	3.67733	4757	1217	6.1173	FRESH
P1	CSF	CSF	CTGAAACTCCATGAAC_1_1	Cyt cells [>>Tcell]	Singleton TCR	1	-0.160116	G1	-0.19467	TcellNK	3.57287	3740	1352	5.72193	FRESH
P1	CSF	CSF	CTGCCTACAGTCACTA_1_1	Naive Tcells	Singleton TCR	1	-0.106532	G1	-0.0910531	TcellNK	3.63407	4306	1406	4.22666	FRESH
P1	CSF	CSF	CTGCTGTGTGCCTGGT_1_1	TAM1	Non-TCR	0	-0.0373769	G1	-0.206975	all	2.93349	858	272	4.4289	FRESH
P1	CSF	CSF	CTTTGCGAGTTAAGTG_1_1	Cyt cells [>>Tcell]	Singleton TCR	1	0.0330798	S	0.170925	TcellNK	3.51001	3236	1159	4.85167	FRESH
P1	CSF	CSF	GAATAAGCAAGCCCAC_1_1	Naive Tcells	Singleton TCR	1	0.171269	G2M	-0.106322	TcellNK	3.70526	5073	1254	5.73625	FRESH
P1	CSF	CSF	GAGGTGAGTATTAGCC_1_1	CAFs	Non-TCR	0	-0.0315581	G1	-0.051186	all	3.85709	7196	113	0.0138966	FRESH
P1	CSF	CSF	GATCAGTCATTAGCCA_1_1	Naive Tcells	Singleton TCR	1	0.0796983	G2M	-0.102045	TcellNK	3.65706	4540	1457	4.91189	FRESH
P1	CSF	CSF	GATCGCGTCTTGTCAT_1_1	Naive Tcells	Singleton TCR	1	0.235215	G2M	-0.107408	TcellNK	3.47392	2978	998	5.77569	FRESH
P1	CSF	CSF	GATCGTATCGGGAGTA_1_1	Cyt cells [>>NK]	Singleton TCR	1	0.150754	G2M	-0.0759023	TcellNK	3.19811	1578	484	0	FRESH
P1	CSF	CSF	GATTCAGCAAAGGCGT_1_1	Naive Tcells	Singleton TCR	1	0.152557	S	0.229034	TcellNK	3.50174	3175	966	4.22047	FRESH
P1	CSF	CSF	GCAGCCATCCGATATG_1_1	TAM2	Non-TCR	0	-0.040765	S	0.214818	all	3.21617	1645	414	0	FRESH
P1	CSF	CSF	GCAGTTATCAATACCG_1_1	TAM2	Non-TCR	0	-0.0129561	G1	-0.0272698	all	2.75511	569	238	1.40598	FRESH
P1	CSF	CSF	GCATGTAAGGCTCAGA_1_1	TAM1	Non-TCR	0	-0.0984597	G1	-0.0264087	all	3.09412	1242	410	0.966184	FRESH
P1	CSF	CSF	GGACGTCAGCAGGTCA_1_1	CAFs	Non-TCR	0	-0.0171749	G1	-0.0322158	all	3.82158	6631	103	0	FRESH
P1	CSF	CSF	GGGATGAAGCGCCTTG_1_1	Cyt cells [>>Tcell]	Singleton TCR	1	-0.151971	S	0.0710152	TcellNK	3.10789	1282	768	13.0265	FRESH
P1	CSF	CSF	GGGTTGCAGGAGTTTA_1_1	Naive Tcells	Singleton TCR	1	0.0862	G2M	0.0715175	TcellNK	3.59184	3907	1325	3.6345	FRESH
P1	CSF	CSF	GGTATTGCAGGTGCCT_1_1	Naive Tcells	Singleton TCR	1	0.00872833	G2M	-0.151113	TcellNK	3.86812	7381	1646	2.91288	FRESH
P1	CSF	CSF	GGTGCGTAGGTGTTAA_1_1	Naive Tcells	Singleton TCR	1	0.242928	G2M	0.166191	TcellNK	3.7676	5856	1779	4.32036	FRESH
P1	CSF	CSF	GTAACTGTCGAGGTAG_1_1	Naive Tcells	Singleton TCR	1	0.0381549	G2M	-0.0985063	TcellNK	3.75793	5727	1537	5.32565	FRESH
P1	CSF	CSF	GTACTCCTCACGAAGG_1_1	Naive Tcells	Singleton TCR	1	0.121744	S	0.180095	TcellNK	3.87633	7522	1713	3.41664	FRESH
P1	CSF	CSF	GTCGTAAAGGTAGCCA_1_1	CAFs	Non-TCR	0	-0.0275581	G1	-0.0162569	all	3.7801	6027	115	0.066368	FRESH
P1	CSF	CSF	GTCGTAACATCACGAT_1_1	Naive Tcells	Singleton TCR	1	0.0990774	G2M	-0.113165	TcellNK	3.64826	4449	1403	4.31558	FRESH
P1	CSF	CSF	GTCTTCGAGGCAGGTT_1_1	Cyt cells [>>Tcell]	Singleton TCR	1	0.0481044	S	0.180371	TcellNK	3.59494	3935	1476	4.62516	FRESH
P1	CSF	CSF	GTGTGCGTCTGAAAGA_1_1	TAM1	Non-TCR	0	-0.0513898	G1	-0.0214478	all	2.76492	582	353	0	FRESH
P1	CSF	CSF	TAAACCGGTGATAAAC_1_1	TAM2	Non-TCR	0	-0.0672118	G1	-0.0099283	all	2.70501	507	203	0	FRESH
P1	CSF	CSF	TACCTATAGCCGCCTA_1_1	Neutrophil	Non-TCR	0	-0.207552	G1	-0.0362033	all	3.7091	5118	1787	6.50645	FRESH
P1	CSF	CSF	TACGGGCGTAGGCTGA_1_1	Naive Tcells	Singleton TCR	1	0.0854658	G2M	-0.0900615	TcellNK	3.59977	3979	1140	4.19703	FRESH
P1	CSF	CSF	TACTCATTCATAGCAC_1_1	CAFs	Non-TCR	0	-0.040873	G1	-0.0483058	all	3.79351	6216	123	0	FRESH
P1	CSF	CSF	TACTCATTCGTTACGA_1_1	Naive Tcells	Singleton TCR	1	0.290921	G2M	0.0674911	TcellNK	3.6067	4043	1360	3.43804	FRESH
P1	CSF	CSF	TACTTGTAGCGGCTTC_1_1	DC	Non-TCR	0	0.0505378	G2M	-0.00251134	all	3.77474	5953	1515	4.68671	FRESH
P1	CSF	CSF	TAGAGCTAGGATGTAT_1_1	Cyt cells [>>Tcell]	Singleton TCR	1	0.166162	S	0.243566	TcellNK	3.5417	3481	1309	8.15858	FRESH
P1	CSF	CSF	TATGCCCAGGACGAAA_1_1	TAM1	Non-TCR	0	-0.186554	G1	-0.0967301	all	3.90961	8121	2356	4.40832	FRESH
P1	CSF	CSF	TCAATCTGTCGCTTTC_1_1	Naive Tcells	Singleton TCR	1	0.0822584	G2M	0.0813909	TcellNK	3.59966	3978	1203	3.97185	FRESH
P1	CSF	CSF	TCAGGTAGTACTTCTT_1_1	TAM1	Non-TCR	0	-0.0622175	G1	-0.137136	all	2.78176	605	242	4.46281	FRESH
P1	CSF	CSF	TCATTACAGCTGATAA_1_1	Naive Tcells	Singleton TCR	1	-0.12777	S	0.120992	TcellNK	3.62951	4261	1488	5.98451	FRESH
P1	CSF	CSF	TCATTTGCACCAACCG_1_1	CAFs	Non-TCR	0	0.0144402	G2M	-0.090626	all	2.76864	587	414	0.170358	FRESH
P1	CSF	CSF	TCGAGGCTCGTAGGTT_1_1	CAFs	Non-TCR	0	-0.0304125	S	0.00257061	all	3.90086	7959	150	0.0251288	FRESH
P1	CSF	CSF	TCGTAGAAGCGATGAC_1_1	Naive Tcells	Singleton TCR	1	-0.00574086	G1	-0.104631	TcellNK	3.38382	2420	968	4.00826	FRESH
P1	CSF	CSF	TCGTAGATCGTCTGAA_1_1	Naive Tcells	Singleton TCR	1	-0.0894964	G1	-0.00836043	TcellNK	3.54555	3512	1134	5.01139	FRESH
P1	CSF	CSF	TCTCATAAGATGCCAG_1_1	Neutrophil	Non-TCR	0	-0.134788	S	0.0326646	all	3.77166	5911	1865	6.9193	FRESH
P1	CSF	CSF	TCTGAGACAATGTTGC_1_1	TAM1	Non-TCR	0	-0.170089	G1	-0.050697	all	3.11227	1295	472	3.4749	FRESH
P1	CSF	CSF	TGACTTTCATTCTTAC_1_1	Cyt cells [>>Tcell]	Singleton TCR	1	0.116934	G2M	-0.185392	TcellNK	3.51415	3267	1324	8.63177	FRESH
P1	CSF	CSF	TGAGGGACAGTTAACC_1_1	Naive Tcells	Singleton TCR	1	-0.00725348	S	0.268795	TcellNK	3.52556	3354	1060	4.3232	FRESH
P1	CSF	CSF	TGCGCAGGTGAGGGTT_1_1	Cyt cells [>>NK]	Singleton TCR	1	-0.174136	G1	-0.185185	TcellNK	2.97313	940	479	18.4043	FRESH
P1	CSF	CSF	TGGGCGTAGAGGGATA_1_1	Cyt cells proliferating	Singleton TCR	1	0.464397	S	0.661232	PROLIF	4.02829	10673	2256	3.11065	FRESH
P1	CSF	CSF	TGGTTAGAGCTGGAAC_1_1	Cyt cells [>>Tcell]	Singleton TCR	1	0.250298	G2M	0.0626812	TcellNK	3.59824	3965	1410	5.37201	FRESH
P1	CSF	CSF	TGTCCCAGTAGCTGCC_1_1	Naive Tcells	Singleton TCR	1	-0.0301519	S	0.434482	TcellNK	3.75648	5708	1578	5.76384	FRESH
P1	CSF	CSF	TGTGTTTAGTCTCCTC_1_1	Naive Tcells	Singleton TCR	1	0.0744046	S	0.134704	TcellNK	3.70961	5124	1295	5.46448	FRESH
P1	CSF	CSF	TGTTCCGCATATGCTG_1_1	Naive Tcells	Singleton TCR	1	-0.0557455	G1	-0.0773146	TcellNK	3.45954	2881	977	6.4908	FRESH
P1	CSF	CSF	TTAGGACGTCTCCACT_1_1	TAM1	Non-TCR	0	-0.0916547	G1	-0.0344358	all	4.01699	10399	2369	5.4236	FRESH
P1	CSF	CSF	TTCGAAGTCTGGCGAC_1_1	CAFs	Non-TCR	0	-0.0215431	G1	-0.0438105	all	3.76856	5869	107	0	FRESH
P1	CSF	CSF	TTCGGTCCAAATACAG_1_1	TAM1	Non-TCR	0	-0.0877065	G1	-0.120108	all	3.08565	1218	390	0.0821018	FRESH
P1	CSF	CSF	TTGGAACGTGAAATCA_1_1	Naive Tcells	Singleton TCR	1	0.0352524	S	0.156026	TcellNK	3.58081	3809	1216	4.3581	FRESH
P7	CSF	CSF	ACGATACCATGCAACT_2_1	Naive Tcells	Singleton TCR	1	0.0257904	G2M	-0.0546642	TcellNK	3.77159	5910	1437	6.86971	FRESH
P7	CSF	CSF	AGATCTGCAACAACCT_2_1	Cyt cells [>>Tcell]	Non-TCR	0	0.00602384	S	0.00691985	TcellNK	3.90151	7971	110	0.0501819	FRESH
P7	CSF	CSF	ATGAGGGAGCCATCGC_2_1	TAM1	Non-TCR	0	-0.166579	G1	-0.0669345	all	3.91777	8275	1653	5.14804	FRESH
P7	CSF	CSF	CAACCTCTCAGCCTAA_2_1	TAM1	Non-TCR	0	-0.0320756	G1	-0.0794823	all	2.40993	257	193	0.389105	FRESH
P7	CSF	CSF	CACCTTGGTCCGAACC_2_1	TAM2	Non-TCR	0	-0.0194114	G1	-0.0459142	all	2.40312	253	109	4.74308	FRESH
P7	CSF	CSF	CAGCATAGTAGGGACT_2_1	Cyt cells proliferating	Non-TCR	0	0.149986	S	0.377441	PROLIF	2.55388	358	284	1.67598	FRESH
P7	CSF	CSF	CAGCTGGTCTCCAGGG_2_1	TAM1	Non-TCR	0	0.00130686	G2M	-0.0893667	all	2.41162	258	205	1.55039	FRESH
P7	CSF	CSF	CCCTCCTCACCATGTA_2_1	TAM1	Non-TCR	0	0.0195268	G2M	-0.113054	all	2.51322	326	254	1.22699	FRESH
P7	CSF	CSF	CCCTCCTCACCGGAAA_2_1	Cyt cells [>>Tcell]	Non-TCR	0	0.290864	S	0.30681	TcellNK	2.43616	273	244	1.4652	FRESH
P7	CSF	CSF	CCCTCCTGTGTCCTCT_2_1	Cyt cells [>>NK]	Non-TCR	0	-0.0236519	G1	-0.12085	TcellNK	2.47422	298	233	1.34228	FRESH
P7	CSF	CSF	CTGCTGTAGCGTGAGT_2_1	TAM1	Non-TCR	0	-0.0108675	G1	-0.0695136	all	2.54531	351	229	1.1396	FRESH
P7	CSF	CSF	GCTCTGTAGACGCAAC_2_1	TAM1	Non-TCR	0	-0.121719	G1	-0.0331913	all	2.70586	508	337	0.393701	FRESH
P7	CSF	CSF	GCTTCCATCGATAGAA_2_1	TAM1	Non-TCR	0	-0.114879	S	0.326219	all	2.39967	251	192	2.78884	FRESH
P7	CSF	CSF	GTGCTTCAGACGCAAC_2_1	TAM1	Non-TCR	0	0.243952	G2M	-0.0461303	all	2.45939	288	206	0	FRESH
P7	CSF	CSF	GTGGGTCTCCAAACTG_2_1	TAM1	Non-TCR	0	-0.0988615	G1	-0.0564274	all	2.44404	278	233	2.8777	FRESH
P7	CSF	CSF	GTGGGTCTCGATAGAA_2_1	TAM1	Non-TCR	0	0.00700901	G2M	-0.120616	all	2.42975	269	227	3.34572	FRESH
P7	CSF	CSF	GTTCTCGAGGCTAGAC_2_1	TAM1	Non-TCR	0	-0.0299139	G1	-0.100631	all	2.41497	260	191	2.30769	FRESH
P7	CSF	CSF	TCAACGATCTGCAAGT_2_1	TAM2	Non-TCR	0	-0.0334082	G1	-0.0661958	all	3.041	1099	336	0	FRESH
P7	CSF	CSF	TGCCCATAGGCATGTG_2_1	Cyt cells [>>Tcell]	Non-TCR	0	0.173673	G2M	-0.133522	TcellNK	2.5563	360	274	0.555556	FRESH
P7	CSF	CSF	TGCCCTACACCAGGCT_2_1	Cyt cells [>>NK]	Non-TCR	0	0.00536027	S	0.00862969	TcellNK	2.42325	265	228	0	FRESH
P7	CSF	CSF	TGCTGCTTCCAAACTG_2_1	TAM1	Non-TCR	0	-0.0969295	G1	-0.0966544	all	2.56467	367	284	1.90736	FRESH
P7	CSF	CSF	TGGCTGGCAACACCCG_2_1	TAM1	Non-TCR	0	-0.173551	G1	-0.0450969	all	2.40824	256	209	2.34375	FRESH
P7	CSF	CSF	TGGCTGGCAGGGAGAG_2_1	TAM1	Non-TCR	0	-0.13633	G1	-0.0930396	all	2.48572	306	243	3.26797	FRESH
P7	CSF	CSF	TGGTTCCCAGGGAGAG_2_1	TAM1	Non-TCR	0	-0.00771218	G1	-0.0605832	all	2.3962	249	134	0.803213	FRESH
P7	CSF	CSF	TTGGCAAGTTCCGGCA_2_1	TAM proliferating	Non-TCR	0	1.01211	G2M	-0.163077	PROLIF	2.53275	341	281	1.17302	FRESH
P3	CSF	CSF	ACTGCTCCACCCTATC_3_1	Naive Tcells	Singleton TCR	1	0.0223454	G2M	0.0171149	TcellNK	3.41464	2598	751	5.11932	FRESH
P3	CSF	CSF	AGAGCTTCATGGTCTA_3_1	Naive Tcells	Singleton TCR	1	-0.0862126	S	0.0155221	TcellNK	3.55582	3596	862	7.53615	FRESH
P3	CSF	CSF	AGCATACAGGACGAAA_3_1	TAM2	Non-TCR	0	-0.0397432	S	0.321357	all	2.6981	499	250	0	FRESH
P3	CSF	CSF	AGTCTTTAGCTAACAA_3_1	CAFs	Non-TCR	0	-0.0107402	S	0.000121907	all	3.66922	4669	106	0	FRESH
P3	CSF	CSF	AGTGGGATCTGGCGTG_3_1	TAM1	Non-TCR	0	-0.0235699	G1	-0.101389	all	3.75793	5727	1445	5.44788	FRESH
P3	CSF	CSF	CACCTTGCAGGACGTA_3_1	CAFs	Non-TCR	0	-0.0167188	S	0.000952229	all	3.78089	6038	71	0	FRESH
P3	CSF	CSF	CAGCAGCTCAGGTTCA_3_1	TAM2	Non-TCR	0	-0.00366789	G1	-0.106645	all	2.56467	367	154	0	FRESH
P3	CSF	CSF	CAGCTAATCTATCCCG_3_1	TAM1	Non-TCR	0	-0.114769	G1	-0.115648	all	3.8583	7216	1547	5.97284	FRESH
P3	CSF	CSF	CATATGGCAAGTCATC_3_1	TAM1	Non-TCR	0	-0.0146482	G1	-0.0297221	all	3.16554	1464	637	13.6612	FRESH
P3	CSF	CSF	CCTACACGTATGAAAC_3_1	Neutrophil	Non-TCR	0	-0.0751622	S	0.0514918	all	4.02857	10680	1964	3.98876	FRESH
P3	CSF	CSF	CGACTTCAGACCTTTG_3_1	Naive Tcells	Singleton TCR	1	0.387681	G2M	0.028039	TcellNK	3.48029	3022	902	5.19523	FRESH
P3	CSF	CSF	CGCTATCGTTCACGGC_3_1	TAM1	Non-TCR	0	-0.080318	G1	-0.0341526	all	2.993	984	404	0.406504	FRESH
P3	CSF	CSF	CGTTAGACAAGGACAC_3_1	TAM1	Non-TCR	0	-0.179866	G1	-0.110324	all	3.83129	6781	1551	7.63899	FRESH
P3	CSF	CSF	CTAACTTCATCGGTTA_3_1	TAM1	Non-TCR	0	-0.0582266	G1	-0.0513125	all	2.73957	549	221	7.10383	FRESH
P3	CSF	CSF	CTAAGACTCTCTTATG_3_1	CAFs	Non-TCR	0	-0.0164807	G1	-0.0257329	all	3.73616	5447	73	0	FRESH
P3	CSF	CSF	CTAGCCTGTGCATCTA_3_1	Cyt cells [>>Tcell]	Singleton TCR	1	0.00759797	G2M	-0.0302149	TcellNK	3.3189	2084	744	6.09405	FRESH
P3	CSF	CSF	CTCGGAGTCCTCCTAG_3_1	CAFs	Non-TCR	0	-0.0253741	G1	-0.00349603	all	3.80706	6413	104	0.0155933	FRESH
P3	CSF	CSF	CTGCCTAGTCTAAAGA_3_1	TAM1	Non-TCR	0	-0.0455578	G1	-0.0788052	all	2.58659	386	202	2.33161	FRESH
P3	CSF	CSF	CTGCGGAAGCAGCGTA_3_1	Naive Tcells	Non-TCR	0	-0.0518166	G1	-0.0517617	TcellNK	3.02284	1054	420	4.4592	FRESH
P3	CSF	CSF	GATCGTACATCACGAT_3_1	Naive Tcells	Singleton TCR	1	0.0968411	G2M	0.0135621	TcellNK	3.62972	4263	898	7.06076	FRESH
P3	CSF	CSF	GATCTAGAGTATTGGA_3_1	TAM2	Non-TCR	0	-0.0197116	G1	-0.0318899	all	2.57171	373	120	0	FRESH
P3	CSF	CSF	GCATACAAGGCGCTCT_3_1	Naive Tcells	Singleton TCR	1	-0.000203439	S	0.221819	TcellNK	3.25864	1814	641	5.51268	FRESH
P3	CSF	CSF	GGCTCGAAGGTAAACT_3_1	TAM2	Non-TCR	0	0.00544762	G2M	-0.0574018	all	2.6637	461	203	0.650759	FRESH
P3	CSF	CSF	GTGCAGCGTTGAGTTC_3_1	Naive Tcells	Non-TCR	0	-0.0435016	S	0.0559975	TcellNK	3.31702	2075	476	3.80723	FRESH
P3	CSF	CSF	TCATTTGTCGGTGTCG_3_1	TAM1	Non-TCR	0	0.099064	G2M	-0.00326679	all	3.61951	4164	1938	4.03458	FRESH
P3	CSF	CSF	TCGCGAGGTGCCTGCA_3_1	Cyt cells [>>Tcell]	Singleton TCR	1	-0.124632	G1	-0.0272071	TcellNK	3.57299	3741	844	6.09463	FRESH
P3	CSF	CSF	TGAAAGAGTCGCGTGT_3_1	Cyt cells [>>Tcell]	Non-TCR	0	0.140809	G2M	0.0864482	TcellNK	2.92428	840	343	8.57143	FRESH
P3	CSF	CSF	TGGCGCAAGCTAGTTC_3_1	Naive Tcells	Singleton TCR	1	0.185201	G2M	0.0419376	TcellNK	3.64924	4459	930	6.66069	FRESH
P3	CSF	CSF	TTAACTCGTCGCATCG_3_1	TAM1	Non-TCR	0	-0.0916622	G1	-0.0736745	all	2.9345	860	267	1.97674	FRESH
P3	CSF	CSF	TTGTAGGCAAAGCAAT_3_1	CAFs	Non-TCR	0	-0.0193745	G1	-0.0189838	all	3.67182	4697	89	0.0212902	FRESH
P6	CSF	CSF	AACGTTGGTCCAGTTA_4_1	TAM1	Non-TCR	0	-0.00327727	G1	-0.0249549	all	2.18752	154	115	0.649351	METHANOL
P6	CSF	CSF	AACTCCCCACAAGCCC_4_1	TAM1	Non-TCR	0	-0.00737598	G1	-0.106745	all	2.0607	115	91	1.73913	METHANOL
P6	CSF	CSF	AAGGCAGGTAAGGGAA_4_1	TAM proliferating	Non-TCR	0	0.410112	G2M	-0.0336171	PROLIF	2.1959	157	123	0.636943	METHANOL
P6	CSF	CSF	AAGGTTCCAGGCTGAA_4_1	TAM1	Non-TCR	0	0.00603679	S	0.0210076	all	2.0569	114	92	1.75439	METHANOL
P6	CSF	CSF	AATCCAGCATCCAACA_4_1	TAM1	Non-TCR	0	0.0440639	G2M	-0.0438242	all	2.1038	127	109	1.5748	METHANOL
P6	CSF	CSF	ACACCCTCAGTATGCT_4_1	TAM1	Non-TCR	0	-0.0601752	G1	-0.059236	all	2.17319	149	123	2.68456	METHANOL
P6	CSF	CSF	ACACTGATCGTTGCCT_4_1	TAM1	Non-TCR	0	0.0129942	G2M	0.00413672	all	2.09691	125	97	4.8	METHANOL
P6	CSF	CSF	ACATCAGAGGTGCACA_4_1	TAM1	Non-TCR	0	0.010358	G2M	0.00436984	all	2.15229	142	115	1.40845	METHANOL
P6	CSF	CSF	ACCGTAATCGCACTCT_4_1	TAM1	Non-TCR	0	-0.0458071	G1	-0.0428091	all	2.09342	124	103	2.41935	METHANOL
P6	CSF	CSF	ACTTTCAGTAGGCTGA_4_1	TAM1	Non-TCR	0	-0.0884506	G1	-0.0273796	all	2.07555	119	95	2.52101	METHANOL
P6	CSF	CSF	AGACGTTCATCGGTTA_4_1	TAM1	Non-TCR	0	-0.00894643	G1	-0.0757996	all	2.25042	178	132	2.24719	METHANOL
P6	CSF	CSF	AGACGTTTCGTAGATC_4_1	TAM1	Non-TCR	0	-0.0847867	G1	-0.0443351	all	2.13033	135	116	1.48148	METHANOL
P6	CSF	CSF	AGCAGCCAGATGTAAC_4_1	TAM1	Non-TCR	0	0.0397996	S	0.598661	all	2.08991	123	95	0.813008	METHANOL
P6	CSF	CSF	ATCATGGCAGGAATGC_4_1	TAM1	Non-TCR	0	-0.161702	G1	-0.146995	all	2.19033	155	113	0	METHANOL
P6	CSF	CSF	ATCTACTGTCGGGTCT_4_1	TAM1	Non-TCR	0	0.032259	G2M	-0.069783	all	2.11059	129	100	0.775194	METHANOL
P6	CSF	CSF	CAAGGCCGTGGTCTCG_4_1	TAM1	Non-TCR	0	-0.109553	S	0.00860335	all	2.50379	319	237	1.88088	METHANOL
P6	CSF	CSF	CAAGGCCTCAGCTGGC_4_1	TAM1	Non-TCR	0	-0.0160672	G1	-0.0829458	all	2.06446	116	94	0	METHANOL
P6	CSF	CSF	CACACCTAGTCTTGCA_4_1	TAM1	Non-TCR	0	-0.0954712	S	0.0271759	all	2.61066	408	291	0.735294	METHANOL
P6	CSF	CSF	CACATAGCATTACCTT_4_1	Cyt cells [>>NK]	Non-TCR	0	-0.0138498	G1	-0.0111963	TcellNK	2.01284	103	97	0.970874	METHANOL
P6	CSF	CSF	CACCTTGCATGAACCT_4_1	TAM2	Non-TCR	0	0.0585643	S	0.62183	all	2.08279	121	102	1.65289	METHANOL
P6	CSF	CSF	CAGCTAAAGGCTACGA_4_1	Naive Tcells	Non-TCR	0	0.0262667	S	0.0403942	TcellNK	2.51455	327	238	5.8104	METHANOL
P6	CSF	CSF	CAGCTGGAGGACGAAA_4_1	TAM1	Non-TCR	0	-0.0722987	G1	-0.00907018	all	2.19312	156	122	0.641026	METHANOL
P6	CSF	CSF	CAGTAACTCAGTGCAT_4_1	TAM1	Non-TCR	0	-0.11437	G1	-0.0309034	all	2.08279	121	93	0	METHANOL
P6	CSF	CSF	CATCGGGCAAAGAATC_4_1	TAM1	Non-TCR	0	-0.0191928	G1	-0.0456702	all	2.08636	122	109	0	METHANOL
P6	CSF	CSF	CCACGGAGTGTAACGG_4_1	TAM1	Non-TCR	0	-0.0420691	G1	-0.0420797	all	2.13988	138	94	3.62319	METHANOL
P6	CSF	CSF	CCAGCGACACTACAGT_4_1	TAM1	Non-TCR	0	-0.0174281	G1	-0.0460416	all	2.07188	118	101	2.54237	METHANOL
P6	CSF	CSF	CCCAGTTAGATACACA_4_1	TAM1	Non-TCR	0	-0.0980926	G1	-0.0641357	all	2.09691	125	94	3.2	METHANOL
P6	CSF	CSF	CCTACCACACCAGGTC_4_1	TAM1	Non-TCR	0	-0.131427	G1	-0.0274383	all	2.38202	241	161	2.90456	METHANOL
P6	CSF	CSF	CGAGCACAGTTCCACA_4_1	TAM1	Non-TCR	0	-0.0769808	G1	-0.0510705	all	2.10037	126	111	3.1746	METHANOL
P6	CSF	CSF	CGCCAAGCATTGAGCT_4_1	TAM1	Non-TCR	0	-0.0538213	G1	-0.0255234	all	2.25527	180	126	2.22222	METHANOL
P6	CSF	CSF	CGCCAAGGTATCTGCA_4_1	TAM1	Non-TCR	0	0.288179	G2M	-0.0520674	all	2.18469	153	137	0.653595	METHANOL
P6	CSF	CSF	CGCGGTAAGTACGATA_4_1	TAM1	Non-TCR	0	0.0655155	G2M	-0.0528145	all	2.12385	133	106	0.75188	METHANOL
P6	CSF	CSF	CGGACTGCAGCTGTAT_4_1	TAM1	Non-TCR	0	0.0803596	G2M	-0.0596115	all	2.1038	127	104	1.5748	METHANOL
P6	CSF	CSF	CGTCTACTCGGTTCGG_4_1	TAM1	Non-TCR	0	-0.121202	G1	-0.0351709	all	2.26951	186	148	0.537634	METHANOL
P6	CSF	CSF	CTAACTTTCTCGCTTG_4_1	TAM1	Non-TCR	0	-0.0919569	G1	-0.0455336	all	2.65706	454	333	2.20264	METHANOL
P6	CSF	CSF	CTAAGACTCTTTACGT_4_1	TAM1	Non-TCR	0	-0.125296	G1	-0.0765648	all	2.19312	156	123	0.641026	METHANOL
P6	CSF	CSF	CTACACCAGTGAATTG_4_1	TAM1	Non-TCR	0	0.0799287	G2M	-0.0514829	all	2.09691	125	92	1.6	METHANOL
P6	CSF	CSF	CTACATTCAGCTGCAC_4_1	TAM1	Non-TCR	0	-0.0963745	S	0.00972443	all	2.10037	126	106	3.96825	METHANOL
P6	CSF	CSF	CTAGTGACAGCGTAAG_4_1	TAM1	Non-TCR	0	0.0392977	G2M	-0.054393	all	2.12057	132	106	1.51515	METHANOL
P6	CSF	CSF	CTCCTAGCACCGAATT_4_1	Naive Tcells	Non-TCR	0	0.181944	G2M	-0.0236982	TcellNK	2.53275	341	267	3.51906	METHANOL
P6	CSF	CSF	CTCGGGATCATTTGGG_4_1	TAM1	Non-TCR	0	-0.00701322	G1	-0.0241084	all	2.07555	119	91	1.68067	METHANOL
P6	CSF	CSF	CTCGGGATCGTCACGG_4_1	TAM1	Non-TCR	0	0.0412692	G2M	-0.0340835	all	2.13672	137	109	0	METHANOL
P6	CSF	CSF	CTGCCTAGTCGCCATG_4_1	Cyt cells [>>NK]	Non-TCR	0	-0.0370638	G1	-0.144444	TcellNK	2.61278	410	217	0.731707	METHANOL
P6	CSF	CSF	CTTAACTCACGTTGGC_4_1	Naive Tcells	Non-TCR	0	-0.0066428	S	0.0152165	TcellNK	2.12057	132	110	2.27273	METHANOL
P6	CSF	CSF	GAAACTCGTGTGAAAT_4_1	Microglia	Non-TCR	0	0.0269271	G2M	0.0207001	all	2.08636	122	103	2.45902	METHANOL
P6	CSF	CSF	GACTACATCCTGTAGA_4_1	Cyt cells [>>NK]	Non-TCR	0	0.0648419	G2M	-0.0135869	TcellNK	2.20952	162	118	1.23457	METHANOL
P6	CSF	CSF	GATGAGGAGACCTTTG_4_1	TAM1	Non-TCR	0	-0.0490248	G1	-0.00886083	all	2.233	171	124	1.16959	METHANOL
P6	CSF	CSF	GCAAACTCAGCCTGTG_4_1	Cyt cells [>>NK]	Non-TCR	0	-0.0331486	S	0.0541381	TcellNK	2.26245	183	146	2.73224	METHANOL
P6	CSF	CSF	GCACATATCAACACCA_4_1	TAM1	Non-TCR	0	-0.0798379	G1	-0.0288691	all	2.09342	124	106	2.41935	METHANOL
P6	CSF	CSF	GCATACACAATACGCT_4_1	TAM1	Non-TCR	0	0.0339885	G2M	0.0208559	all	2.20412	160	124	5	METHANOL
P6	CSF	CSF	GCCAAATGTTCAGACT_4_1	TAM1	Non-TCR	0	-0.044486	G1	-0.0288917	all	2.15534	143	110	0	METHANOL
P6	CSF	CSF	GCTCCTACAATCTGCA_4_1	TAM1	Non-TCR	0	0.0371904	G2M	-0.0580165	all	2.28556	193	135	0	METHANOL
P6	CSF	CSF	GCTCCTACATGCAACT_4_1	TAM1	Non-TCR	0	-0.0234065	G1	-0.0935664	all	2.22011	166	118	0.60241	METHANOL
P6	CSF	CSF	GCTCTGTCACAAGCCC_4_1	TAM1	Non-TCR	0	-0.0749017	G1	-0.0465671	all	2.16435	146	118	0	METHANOL
P6	CSF	CSF	GCTGCTTTCACAATGC_4_1	TAM1	Non-TCR	0	-0.0246579	G1	-0.0691484	all	2.29667	198	154	0.505051	METHANOL
P6	CSF	CSF	GCTTGAAGTGTGACCC_4_1	TAM1	Non-TCR	0	-0.114782	G1	-0.0128103	all	2.15534	143	104	0	METHANOL
P6	CSF	CSF	GGAGCAACACGACGAA_4_1	TAM1	Non-TCR	0	-0.051881	S	0.0227336	all	2.22011	166	122	2.40964	METHANOL
P6	CSF	CSF	GGGCACTCATGAGCGA_4_1	TAM1	Non-TCR	0	0.0399427	G2M	-0.0223209	all	2.29226	196	134	0	METHANOL
P6	CSF	CSF	GGGTTGCAGGGAGTAA_4_1	TAM1	Non-TCR	0	-0.066488	G1	-0.122499	all	2.03342	108	91	0	METHANOL
P6	CSF	CSF	GTAACGTCATCCGGGT_4_1	TAM1	Non-TCR	0	-0.0217086	G1	-0.014828	all	2.19312	156	122	1.28205	METHANOL
P6	CSF	CSF	GTACTTTCACCCAGTG_4_1	TAM1	Non-TCR	0	-0.0749231	G1	-0.00316906	all	2.17319	149	117	3.3557	METHANOL
P6	CSF	CSF	GTGGGTCCAGTCTTCC_4_1	CAFs	Non-TCR	0	-0.00221979	G1	-0.0397197	all	2.31597	207	170	1.93237	METHANOL
P6	CSF	CSF	GTTACAGCATGAAGTA_4_1	TAM1	Non-TCR	0	-0.0218237	G1	-0.16571	all	2.29667	198	149	3.53535	METHANOL
P6	CSF	CSF	TACTCATAGCTAGCCC_4_1	Cyt cells [>>NK]	Non-TCR	0	0.0573162	G2M	-0.0416146	TcellNK	2.25042	178	136	2.24719	METHANOL
P6	CSF	CSF	TAGGCATAGCACAGGT_4_1	TAM1	Non-TCR	0	-0.0171343	G1	-0.0177225	all	2.12385	133	91	4.51128	METHANOL
P6	CSF	CSF	TCATTACGTATTCTCT_4_1	TAM1	Non-TCR	0	-0.0464955	G1	-0.0439747	all	2.1959	157	110	2.54777	METHANOL
P6	CSF	CSF	TCCCGATAGTGTGGCA_4_1	Cyt cells [>>NK]	Non-TCR	0	0.0524687	G2M	-0.0444538	TcellNK	2.57519	376	155	1.32979	METHANOL
P6	CSF	CSF	TCCCGATGTAGCGTCC_4_1	Cyt cells [>>Tcell]	Non-TCR	0	-0.00581807	G1	-0.113293	TcellNK	2.43457	272	111	7.35294	METHANOL
P6	CSF	CSF	TCGGGACGTCGACTAT_4_1	Microglia	Non-TCR	0	-0.0140829	S	0.0244513	all	2.25285	179	102	0.558659	METHANOL
P6	CSF	CSF	TCTATTGGTTCCCTTG_4_1	TAM1	Non-TCR	0	-0.147736	G1	-0.0177797	all	2.11059	129	98	0	METHANOL
P6	CSF	CSF	TCTATTGTCAGCTCGG_4_1	CAFs	Non-TCR	0	0.0783842	G2M	0.00904836	all	3.19089	1552	97	0	METHANOL
P6	CSF	CSF	TCTTTCCAGAATAGGG_4_1	Naive Tcells	Non-TCR	0	0.127061	G2M	0.0957364	TcellNK	2.30535	202	161	0.49505	METHANOL
P6	CSF	CSF	TGAAAGACATCCCACT_4_1	TAM1	Non-TCR	0	-0.139589	S	0.0229491	all	2.15534	143	110	2.0979	METHANOL
P6	CSF	CSF	TGACTAGCACCCTATC_4_1	TAM1	Non-TCR	0	0.014133	G2M	-0.0475883	all	2.21748	165	129	2.42424	METHANOL
P6	CSF	CSF	TGATTTCGTGTCCTCT_4_1	TAM1	Non-TCR	0	-0.100779	G1	-0.0431107	all	2.2014	159	128	3.77358	METHANOL
P6	CSF	CSF	TGCCAAAGTCATATCG_4_1	TAM1	Non-TCR	0	-0.102481	G1	-0.0560279	all	2.23045	170	137	3.52941	METHANOL
P6	CSF	CSF	TGGCGCAGTAGCTGCC_4_1	DC	Non-TCR	0	0.0342906	G2M	-0.0336648	all	2.02938	107	91	3.73832	METHANOL
P6	CSF	CSF	TGTATTCAGGGCATGT_4_1	Cyt cells [>>NK]	Non-TCR	0	0.094861	G2M	0.00168925	TcellNK	2.10721	128	99	1.5625	METHANOL
P6	CSF	CSF	TTATGCTCAGGTGGAT_4_1	TAM1	Non-TCR	0	0.112683	G2M	-0.00317493	all	2.11394	130	99	2.30769	METHANOL
P6	CSF	CSF	TTCGAAGCACCGTTGG_4_1	TAM1	Non-TCR	0	0.0320975	G2M	-0.000943998	all	2.14613	140	99	2.14286	METHANOL
P6	CSF	CSF	TTTACTGGTGCAGACA_4_1	CAFs	Non-TCR	0	0.117928	G2M	0.00939608	all	2.10721	128	94	0.78125	METHANOL
P6	CSF	CSF	TTTCCTCGTACATCCA_4_1	TAM1	Non-TCR	0	-0.0707226	G1	-0.0894124	all	2.18752	154	141	3.8961	METHANOL
P6	CSF	CSF	TTTGCGCCACTTAAGC_4_1	TAM1	Non-TCR	0	-0.0215678	G1	-0.0777464	all	2.17898	151	110	1.98675	METHANOL
P6	CSF	CSF	TTTGGTTAGCAAATCA_4_1	TAM1	Non-TCR	0	-0.0993633	G1	-0.170266	all	2.11059	129	109	1.55039	METHANOL
P9	CSF	CSF	AAAGATGAGATCCCGC_5_1	TAM2	Non-TCR	0	-0.0486532	G1	-0.053878	all	2.73799	547	220	0	FRESH
P9	CSF	CSF	AACTCAGTCCAGAAGG_5_1	Cyt cells [>>Tcell]	Expanded TCR	7	0.0454406	G2M	-0.0441703	TcellNK	3.28375	1922	781	2.13319	FRESH
P9	CSF	CSF	ACCTTTAGTGCACCAC_5_1	Neutrophil	Non-TCR	0	-0.164424	G1	-0.158611	all	3.43664	2733	1039	3.91511	FRESH
P9	CSF	CSF	ACTATCTGTAGGAGTC_5_1	TAM2	Non-TCR	0	-0.0745807	G1	-0.0394299	all	2.47857	301	183	0	FRESH
P9	CSF	CSF	ACTGAGTTCCGCGTTT_5_1	TAM2	Non-TCR	0	0.00841486	G2M	-0.0331336	all	2.47422	298	142	7.04698	FRESH
P9	CSF	CSF	ACTGATGTCAGCATGT_5_1	TAM2	Non-TCR	0	-0.00805586	G1	-0.00392728	all	2.49554	313	184	0	FRESH
P9	CSF	CSF	ACTGTCCGTTCAACCA_5_1	TAM1	Non-TCR	0	0.0225455	G2M	-0.0430036	all	2.86982	741	389	0	FRESH
P9	CSF	CSF	ACTGTCCTCGTTGCCT_5_1	Naive Tcells	Non-TCR	0	-0.101606	G1	-0.000368355	TcellNK	2.97727	949	517	4.53109	FRESH
P9	CSF	CSF	AGATCTGTCCGCTGTT_5_1	TAM1	Non-TCR	0	-0.186587	G1	-0.0262178	all	3.54506	3508	1238	3.22121	FRESH
P9	CSF	CSF	AGCCTAACAAGTTAAG_5_1	TAM1	Non-TCR	0	0.0729932	G2M	-0.0569796	all	3.60043	3985	1165	1.90715	FRESH
P9	CSF	CSF	AGCGTATTCATGTAGC_5_1	TAM1	Non-TCR	0	0.0738275	G2M	-0.0828777	all	3.7432	5536	1620	2.05925	FRESH
P9	CSF	CSF	AGCTCTCCAGCGTCCA_5_1	TAM2	Non-TCR	0	-0.0152897	G1	-0.0158747	all	2.65706	454	258	0.220264	FRESH
P9	CSF	CSF	AGCTCTCCAGGGTTAG_5_1	Cyt cells [>>Tcell]	Expanded TCR	3	-0.0168734	G1	-0.0775036	TcellNK	3.15927	1443	651	4.9203	FRESH
P9	CSF	CSF	AGCTTGAAGACCACGA_5_1	TAM2	Non-TCR	0	-0.0263174	S	0.0555918	all	2.59218	391	199	0	FRESH
P9	CSF	CSF	AGTGGGAAGGCTATCT_5_1	Cyt cells [>>Tcell]	Singleton TCR	1	0.309474	G2M	0.0026558	TcellNK	3.03782	1091	580	3.29973	FRESH
P9	CSF	CSF	AGTTGGTCATTTGCCC_5_1	TAM2	Non-TCR	0	-0.0318308	S	0.00979849	all	2.43775	274	168	0	FRESH
P9	CSF	CSF	ATCACGAAGCCAGTAG_5_1	Cyt cells [>>Tcell]	Singleton TCR	1	-0.0247146	G1	-0.0243627	TcellNK	3.00475	1011	501	4.25321	FRESH
P9	CSF	CSF	ATCACGATCTAAGCCA_5_1	TAM2	Non-TCR	0	0.0267326	S	0.0405915	all	2.68485	484	226	0	FRESH
P9	CSF	CSF	ATCCACCCAATCCGAT_5_1	Treg	Singleton TCR	1	0.596275	G2M	-0.0650219	TcellNK	3.15168	1418	519	1.55148	FRESH
P9	CSF	CSF	ATCCGAATCGATCCCT_5_1	Cyt cells [>>Tcell]	Singleton TCR	1	0.340937	G2M	0.00847544	TcellNK	2.98811	973	527	3.80267	FRESH
P9	CSF	CSF	ATCGAGTAGGGATCTG_5_1	TAM2	Non-TCR	0	-0.0328001	S	0.0393155	all	2.89542	786	299	0	FRESH
P9	CSF	CSF	CAACCAATCCGCGGTA_5_1	TAM1	Non-TCR	0	-0.120877	G1	-0.127717	all	3.22427	1676	726	1.73031	FRESH
P9	CSF	CSF	CAAGGCCAGAACTGTA_5_1	TAM2	Non-TCR	0	-0.0558675	G1	-0.164993	all	2.64345	440	250	0	FRESH
P9	CSF	CSF	CACAGTATCAACCAAC_5_1	CAFs	Non-TCR	0	0.00090496	G2M	-0.0469832	all	2.69373	494	254	3.23887	FRESH
P9	CSF	CSF	CACATAGCAATAGCGG_5_1	Cyt cells [>>Tcell]	Expanded TCR	2	0.31295	G2M	-0.0502522	TcellNK	3.02653	1063	565	4.2333	FRESH
P9	CSF	CSF	CACCTTGAGCGGATCA_5_1	TAM2	Non-TCR	0	-0.0811058	G1	-0.0897789	all	2.97081	935	400	0	FRESH
P9	CSF	CSF	CACCTTGCAAACTGCT_5_1	TAM2	Non-TCR	0	0.0039443	G2M	-0.0186538	all	2.67761	476	227	0	FRESH
P9	CSF	CSF	CAGCTAACAGCTCGAC_5_1	Naive Tcells	Non-TCR	0	-0.0296083	S	0.0361354	TcellNK	3.31366	2059	787	2.23409	FRESH
P9	CSF	CSF	CAGTCCTCAAACGCGA_5_1	TAM1	Non-TCR	0	-0.214886	G1	-0.140924	all	3.50202	3177	1173	1.63676	FRESH
P9	CSF	CSF	CATGCCTTCTCGCATC_5_1	Cyt cells [>>Tcell]	Singleton TCR	1	-0.0317244	G1	-0.0691114	TcellNK	2.8293	675	374	2.96296	FRESH
P9	CSF	CSF	CCACGGACACCTATCC_5_1	TAM2	Non-TCR	0	-0.0683728	G1	-0.0759658	all	3.0465	1113	420	0.0898473	FRESH
P9	CSF	CSF	CCATGTCTCCGGGTGT_5_1	TAM2	Non-TCR	0	0.0441265	G2M	0.00419673	all	2.62221	419	238	0.238663	FRESH
P9	CSF	CSF	CCCAATCAGGCGATAC_5_1	TAM2	Non-TCR	0	-0.0437918	S	0.0418736	all	2.7796	602	244	0.166113	FRESH
P9	CSF	CSF	CCCAATCAGTTAGGTA_5_1	Naive Tcells	Non-TCR	0	0.0690314	G2M	-0.0534875	TcellNK	3.03583	1086	512	8.01105	FRESH
P9	CSF	CSF	CCGTACTAGCTCAACT_5_1	Cyt cells [>>Tcell]	Singleton TCR	1	-0.0435236	G1	-0.0733799	TcellNK	3.20656	1609	725	2.73462	FRESH
P9	CSF	CSF	CCGTACTTCCCTGACT_5_1	TAM2	Non-TCR	0	-0.0155321	S	0.0115213	all	2.69723	498	249	0	FRESH
P9	CSF	CSF	CCTAGCTCACTCGACG_5_1	Cyt cells [>>NK]	Non-TCR	0	-0.0186015	G1	-0.0122833	TcellNK	2.97864	952	515	3.88655	FRESH
P9	CSF	CSF	CGAGCCACATGACATC_5_1	TAM2	Non-TCR	0	-0.0309095	G1	-0.00326888	all	2.65896	456	228	0	FRESH
P9	CSF	CSF	CGCCAAGCATGCCCGA_5_1	TAM2	Non-TCR	0	-0.00436932	G1	-0.0288757	all	2.57054	372	197	0	FRESH
P9	CSF	CSF	CGCTTCACATATGAGA_5_1	TAM2	Non-TCR	0	-0.0370966	S	0.593929	all	2.93247	856	316	0.116822	FRESH
P9	CSF	CSF	CGCTTCATCAGTACGT_5_1	TAM2	Non-TCR	0	-0.142259	G1	-0.0166649	all	2.44404	278	169	0	FRESH
P9	CSF	CSF	CGGACTGAGACTGTAA_5_1	TAM1	Non-TCR	0	0.029895	G2M	-0.120214	all	3.6066	4042	1318	1.97922	FRESH
P9	CSF	CSF	CGGAGTCCAGCCTTTC_5_1	TAM1	Non-TCR	0	-0.210773	G1	-0.119281	all	3.37346	2363	839	1.56581	FRESH
P9	CSF	CSF	CGTCCATTCTACCAGA_5_1	TAM2	Non-TCR	0	0.00830595	G2M	-0.100697	all	2.43933	275	176	0	FRESH
P9	CSF	CSF	CTACATTCACGCGAAA_5_1	TAM2	Non-TCR	0	0.00604666	S	0.0416317	all	2.49276	311	164	0	FRESH
P9	CSF	CSF	CTCATTACAATCAGAA_5_1	TAM1	Non-TCR	0	-0.0291068	G1	-0.225356	all	2.6721	470	213	0.425532	FRESH
P9	CSF	CSF	CTCATTACACTACAGT_5_1	TAM2	Non-TCR	0	-0.0812758	G1	-0.0706697	all	2.53529	343	202	0	FRESH
P9	CSF	CSF	CTCGAAAAGCCACTAT_5_1	TAM2	Non-TCR	0	-0.0451809	G1	-0.0243613	all	2.77232	592	208	0	FRESH
P9	CSF	CSF	CTCGGGAAGTTAGGTA_5_1	TAM2	Non-TCR	0	-0.0664038	G1	-0.116515	all	2.46389	291	187	0	FRESH
P9	CSF	CSF	CTCGGGAGTCTAGCGC_5_1	TAM1	Non-TCR	0	0.103641	G2M	-0.0775139	all	3.19257	1558	667	2.69576	FRESH
P9	CSF	CSF	CTCGTCATCACAATGC_5_1	Bcells	Non-TCR	0	0.00803868	G2M	-0.0956501	all	3.08279	1210	519	3.63636	FRESH
P9	CSF	CSF	CTGAAGTTCGTGGTCG_5_1	Naive Tcells	Non-TCR	0	0.0066199	S	0.00952097	TcellNK	2.83378	682	371	3.51906	FRESH
P9	CSF	CSF	CTTAACTCAGATGGGT_5_1	TAM2	Non-TCR	0	-0.0814132	G1	-0.00524717	all	2.43933	275	174	0	FRESH
P9	CSF	CSF	CTTAACTCAGTGAGTG_5_1	DC	Non-TCR	0	-0.197029	S	0.149374	all	3.59737	3957	1279	3.18423	FRESH
P9	CSF	CSF	CTTACCGCACAGGTTT_5_1	TAM2	Non-TCR	0	-0.06879	G1	-0.0540601	all	2.48714	307	169	0	FRESH
P9	CSF	CSF	CTTACCGTCTTTACAC_5_1	TAM2	Non-TCR	0	-0.0106452	S	0.0090255	all	2.48572	306	173	0	FRESH
P9	CSF	CSF	CTTAGGATCGCCAAAT_5_1	TAM2	Non-TCR	0	-0.0108262	S	0.00477775	all	2.45788	287	185	0.348432	FRESH
P9	CSF	CSF	CTTCTCTTCCACGCAG_5_1	TAM2	Non-TCR	0	-0.0116139	S	0.0330746	all	2.61278	410	158	0.731707	FRESH
P9	CSF	CSF	CTTGGCTTCACCACCT_5_1	TAM2	Non-TCR	0	-0.0405467	G1	-0.0308292	all	2.49276	311	160	0	FRESH
P9	CSF	CSF	CTTTGCGCAGTTAACC_5_1	Naive Tcells	Singleton TCR	1	0.0387985	G2M	-0.0458584	TcellNK	3.08778	1224	593	1.96078	FRESH
P9	CSF	CSF	CTTTGCGGTAACGCGA_5_1	TAM2	Non-TCR	0	-0.0362516	G1	-0.000128968	all	2.68305	482	221	0	FRESH
P9	CSF	CSF	GAAACTCAGTTGTCGT_5_1	TAM1	Non-TCR	0	-0.00278671	G1	-0.0576716	all	3.41863	2622	1027	1.67811	FRESH
P9	CSF	CSF	GAAATGAAGCTAGGCA_5_1	Neutrophil	Non-TCR	0	-0.165039	S	0.0724638	all	3.45071	2823	1033	2.01913	FRESH
P9	CSF	CSF	GAACATCCACCCATTC_5_1	Cyt cells [>>Tcell]	Expanded TCR	7	0.124241	G2M	0.112417	TcellNK	3.24105	1742	788	3.38691	FRESH
P9	CSF	CSF	GAATAAGTCCCAGGTG_5_1	DC	Non-TCR	0	-0.0882927	S	0.0597349	all	3.70467	5066	1417	4.42163	FRESH
P9	CSF	CSF	GAATGAACAGACAAAT_5_1	TAM1	Non-TCR	0	-0.12263	S	0.0105103	all	3.02407	1057	442	0	FRESH
P9	CSF	CSF	GACGTTATCAGTCCCT_5_1	Neutrophil	Non-TCR	0	-0.134	S	0.0465675	all	3.37658	2380	980	2.26891	FRESH
P9	CSF	CSF	GACTAACAGTGGGTTG_5_1	TAM1	Non-TCR	0	0.0541863	G2M	-0.112632	all	3.61721	4142	1277	1.37615	FRESH
P9	CSF	CSF	GAGGTGATCACCGTAA_5_1	TAM1	Non-TCR	0	-0.0469221	G1	-0.113702	all	3.09621	1248	662	1.76282	FRESH
P9	CSF	CSF	GATGCTAAGGCATTGG_5_1	Cyt cells [>>Tcell]	Singleton TCR	1	0.0768487	G2M	-0.0263608	TcellNK	3.02735	1065	553	4.69484	FRESH
P9	CSF	CSF	GCAGTTATCATGCTCC_5_1	Naive Tcells	Non-TCR	0	-0.0193841	G1	-0.0110964	TcellNK	2.79588	625	381	3.52	FRESH
P9	CSF	CSF	GCGAGAATCGAATGCT_5_1	TAM2	Non-TCR	0	-0.0721076	G1	-0.0630304	all	2.56467	367	187	0	FRESH
P9	CSF	CSF	GCGCAACGTTCGGCAC_5_1	TAM1	Non-TCR	0	-0.134825	G1	-0.194611	all	3.50474	3197	1138	2.31467	FRESH
P9	CSF	CSF	GCTGCGAAGTACGTAA_5_1	Cyt cells [>>Tcell]	Expanded TCR	2	0.0503853	G2M	-0.0145292	TcellNK	3.01157	1027	550	3.0185	FRESH
P9	CSF	CSF	GCTGCGAAGTTGCAGG_5_1	TAM1	Non-TCR	0	-0.131882	G1	-0.0244122	all	3.47173	2963	950	1.72123	FRESH
P9	CSF	CSF	GCTTCCACATAGACTC_5_1	TAM1	Non-TCR	0	-0.163227	G1	-0.09608	all	3.53122	3398	1085	2.08946	FRESH
P9	CSF	CSF	GCTTGAAGTAGCCTAT_5_1	Naive Tcells	Singleton TCR	1	-0.00921848	S	0.0911673	TcellNK	3.02531	1060	533	3.96226	FRESH
P9	CSF	CSF	GGACAGAAGAAGCCCA_5_1	TAM2	Non-TCR	0	0.0422646	G2M	0.0368386	all	2.52375	334	171	0	FRESH
P9	CSF	CSF	GGACAGACATCACGAT_5_1	TAM1	Non-TCR	0	-0.0799882	G1	-0.0354901	all	3.26482	1840	694	1.3587	FRESH
P9	CSF	CSF	GGCTCGATCATAACCG_5_1	Naive Tcells	Singleton TCR	1	0.171165	G2M	-0.0505151	TcellNK	3.11893	1315	581	2.28137	FRESH
P9	CSF	CSF	GGGCACTCAAGTTCTG_5_1	Cyt cells [>>Tcell]	Singleton TCR	1	-0.131432	S	0.56705	TcellNK	2.94841	888	529	2.59009	FRESH
P9	CSF	CSF	GGGCATCCAAACGCGA_5_1	TAM1	Non-TCR	0	-0.133151	G1	-0.00685857	all	2.84634	702	357	0	FRESH
P9	CSF	CSF	GGGCATCGTCATATCG_5_1	TAM1	Non-TCR	0	0.143024	G2M	0.111466	all	3.84813	7049	1961	2.04284	FRESH
P9	CSF	CSF	GGGCATCGTTCTGAAC_5_1	Cyt cells [>>Tcell]	Singleton TCR	1	0.093197	G2M	-0.0247133	TcellNK	2.88818	773	443	2.19922	FRESH
P9	CSF	CSF	GTACGTAAGGCGATAC_5_1	TAM1	Non-TCR	0	-0.0852359	G1	-0.0804605	all	3.55979	3629	1197	1.95646	FRESH
P9	CSF	CSF	GTACGTAGTCATGCCG_5_1	Cyt cells [>>Tcell]	Expanded TCR	4	0.360768	G2M	-0.0204701	TcellNK	2.77379	594	411	2.6936	FRESH
P9	CSF	CSF	GTACTCCAGGAGTAGA_5_1	TAM2	Non-TCR	0	-0.0643278	G1	-0.0155217	all	2.57634	377	171	1.59151	FRESH
P9	CSF	CSF	GTAGGCCGTATAGTAG_5_1	TAM1	Non-TCR	0	0.297137	G2M	0.0189334	all	2.84942	707	320	2.82885	FRESH
P9	CSF	CSF	GTATCTTTCCCATTTA_5_1	TAM1	Non-TCR	0	0.114526	S	0.161856	all	3.60477	4025	1274	1.36646	FRESH
P9	CSF	CSF	GTATTCTCAATGTTGC_5_1	TAM2	Non-TCR	0	-0.0254188	S	0.0131389	all	2.54033	347	205	0	FRESH
P9	CSF	CSF	GTCAAGTGTTCCACGG_5_1	TAM2	Non-TCR	0	0.0174961	G2M	-0.0308076	all	2.43297	271	138	0	FRESH
P9	CSF	CSF	GTGCGGTGTCCCTACT_5_1	TAM2	Non-TCR	0	-0.0623205	G1	-0.0178669	all	2.50106	317	167	0	FRESH
P9	CSF	CSF	GTGGGTCAGGGCACTA_5_1	TAM2	Non-TCR	0	-0.0852895	S	0.0473349	all	2.70672	509	238	0	FRESH
P9	CSF	CSF	GTTAAGCTCTGTCCGT_5_1	Cyt cells [>>Tcell]	Non-TCR	0	-0.0362491	S	0.0319394	TcellNK	3.31911	2085	787	4.02878	FRESH
P9	CSF	CSF	TAAACCGCATACCATG_5_1	TAM2	Non-TCR	0	-0.0381308	G1	-0.0672468	all	2.44404	278	135	0	FRESH
P9	CSF	CSF	TACCTTAAGCAGGTCA_5_1	Cyt cells [>>Tcell]	Expanded TCR	2	0.0344123	G2M	-0.0833701	TcellNK	2.91169	816	445	3.92157	FRESH
P9	CSF	CSF	TACGGATTCTCAAACG_5_1	TAM2	Non-TCR	0	-0.0200196	G1	-0.0116293	all	2.58883	388	226	0	FRESH
P9	CSF	CSF	TACTCATTCTTGCATT_5_1	TAM1	Non-TCR	0	-0.087174	G1	-0.162708	all	3.68386	4829	1424	2.71278	FRESH
P9	CSF	CSF	TACTCGCCAGGGTTAG_5_1	Naive Tcells	Expanded TCR	2	0.0424788	G2M	-0.0281266	TcellNK	3.02325	1055	566	5.30806	FRESH
P9	CSF	CSF	TAGAGCTAGGCTCATT_5_1	DC	Non-TCR	0	0.0195589	S	0.0563003	all	3.37894	2393	878	2.84162	FRESH
P9	CSF	CSF	TATCTCAGTCGTTGTA_5_1	Cyt cells [>>Tcell]	Expanded TCR	2	0.0372239	S	0.0448074	TcellNK	2.98272	961	484	2.80957	FRESH
P9	CSF	CSF	TCACGAAAGCTAGGCA_5_1	TAM2	Non-TCR	0	0.00326036	G2M	-0.0943966	all	2.89209	780	257	0	FRESH
P9	CSF	CSF	TCAGCAATCGCCTGTT_5_1	TAM2	Non-TCR	0	-0.0493468	G1	-0.0169319	all	2.51851	330	191	0	FRESH
P9	CSF	CSF	TCGAGGCCAAGGTTCT_5_1	TAM2	Non-TCR	0	0.00193694	G2M	-0.0191292	all	2.51851	330	151	0.606061	FRESH
P9	CSF	CSF	TCGCGAGAGTAAGTAC_5_1	Cyt cells [>>Tcell]	Non-TCR	0	0.0144677	G2M	-0.025072	TcellNK	2.64933	446	287	2.01794	FRESH
P9	CSF	CSF	TCGCGTTCACACCGAC_5_1	CAFs	Non-TCR	0	-0.0394764	S	0.103173	all	3.49568	3131	137	0	FRESH
P9	CSF	CSF	TGAAAGAAGATGTTAG_5_1	TAM2	Non-TCR	0	-0.0756379	S	0.025001	all	2.45939	288	174	0	FRESH
P9	CSF	CSF	TGACTTTAGAAGAAGC_5_1	TAM2	Non-TCR	0	-0.0224743	G1	-0.0298261	all	2.5682	370	191	0.27027	FRESH
P9	CSF	CSF	TGCACCTTCACTGGGC_5_1	Naive Tcells	Expanded TCR	4	-0.0481347	G1	-0.00972851	TcellNK	3.05346	1131	603	2.82935	FRESH
P9	CSF	CSF	TGCGCAGCACACTGCG_5_1	TAM2	Non-TCR	0	-0.00745071	S	0.0255471	all	2.72428	530	279	0	FRESH
P9	CSF	CSF	TGCGGGTAGGTAGCCA_5_1	Cyt cells [>>Tcell]	Expanded TCR	7	0.061323	G2M	-0.139752	TcellNK	3.13988	1380	643	3.04348	FRESH
P9	CSF	CSF	TGCTGCTGTCAGATAA_5_1	TAM1	Non-TCR	0	-0.0868121	G1	-0.206979	all	3.60097	3990	1214	1.45363	FRESH
P9	CSF	CSF	TGGCTGGCATCACGTA_5_1	DC	Non-TCR	0	-0.0560495	G1	-0.190885	all	3.45894	2877	1023	1.87696	FRESH
P9	CSF	CSF	TGGTTCCTCGATGAGG_5_1	Naive Tcells	Non-TCR	0	0.219445	G2M	0.00216154	TcellNK	2.94201	875	428	3.54286	FRESH
P9	CSF	CSF	TGTGGTATCTGTACGA_5_1	TAM1	Non-TCR	0	-0.176523	G1	-0.13327	all	3.47465	2983	1124	2.78243	FRESH
P9	CSF	CSF	TTAGGCAAGATCGATA_5_1	TAM1	Non-TCR	0	-0.222661	G1	-0.00668627	all	3.73807	5471	1672	1.38914	FRESH
P9	CSF	CSF	TTCTACATCAACACAC_5_1	TAM2	Non-TCR	0	-0.00635163	S	0.0204422	all	2.94694	885	329	0.225989	FRESH
P9	CSF	CSF	TTCTCAAAGCGTGTCC_5_1	TAM2	Non-TCR	0	-0.0297953	S	0.0325073	all	2.48001	302	155	0	FRESH
P9	CSF	CSF	TTCTTAGGTTGTACAC_5_1	TAM2	Non-TCR	0	-0.022553	S	0.00565782	all	2.60314	401	182	0	FRESH
P9	CSF	CSF	TTCTTAGTCTTTAGGG_5_1	TAM2	Non-TCR	0	-0.0146334	G1	-0.0442502	all	2.52634	336	190	0	FRESH
P9	CSF	CSF	TTGAACGAGAGTCGGT_5_1	TAM1	Non-TCR	0	0.108527	G2M	-0.112791	all	3.42111	2637	934	1.40311	FRESH
P9	CSF	CSF	TTGAACGCATCTACGA_5_1	TAM2	Non-TCR	0	0.0431082	G2M	-0.0377071	all	2.53656	344	166	0	FRESH
P9	CSF	CSF	TTGACTTCATGGGAAC_5_1	TAM2	Non-TCR	0	-0.0594134	S	0.0313765	all	2.67394	472	281	0	FRESH
P9	CSF	CSF	TTGGAACCACATAACC_5_1	TAM1	Non-TCR	0	-0.229868	G1	-0.102763	all	3.42813	2680	955	2.53731	FRESH
P9	CSF	CSF	TTTGCGCAGTACATGA_5_1	TAM2	Non-TCR	0	-0.00464684	G1	-0.00308162	all	2.45025	282	138	0	FRESH
P9	CSF	CSF	TTTGTCATCTTTCCTC_5_1	TAM1	Non-TCR	0	-0.127371	G1	-0.140226	all	3.37876	2392	889	1.33779	FRESH
P12	CSF	CSF	AACTCCCTCTCGCTTG_6_1	Cyt cells [>>NK]	Non-TCR	0	-0.0662502	G1	-0.041299	TcellNK	2.15836	144	121	2.77778	FRESH
P12	CSF	CSF	AAGCCGCCACCTTGTC_6_1	Bcells	Non-TCR	0	-0.042437	G1	-0.106349	all	1.99123	98	82	2.04082	FRESH
P12	CSF	CSF	AAGGCAGGTGAGTGAC_6_1	TAM2	Non-TCR	0	-0.0702726	G1	-0.0291094	all	2.32428	211	108	0	FRESH
P12	CSF	CSF	ACACCGGTCGTAGATC_6_1	TAM2	Non-TCR	0	-0.00595328	G1	-0.0936765	all	2.51851	330	144	0	FRESH
P12	CSF	CSF	ACAGCTACATACTACG_6_1	Cyt cells [>>NK]	Non-TCR	0	-0.106894	G1	-0.0642684	TcellNK	2.47422	298	216	3.02013	FRESH
P12	CSF	CSF	ACGGAGAAGTACGACG_6_1	TAM2	Non-TCR	0	-0.158062	G1	-0.0646402	all	2.01284	103	77	0	FRESH
P12	CSF	CSF	ACGGGCTTCAGCAACT_6_1	CAFs	Non-TCR	0	0.0878028	G2M	0.0226847	all	1.97772	95	81	9.47368	FRESH
P12	CSF	CSF	ACTTACTGTTATTCTC_6_1	TAM2	Non-TCR	0	-0.0404121	G1	-0.0203961	all	2.31387	206	91	0	FRESH
P12	CSF	CSF	AGCGGTCTCCAGAAGG_6_1	CAFs	Non-TCR	0	-0.0137637	G1	-0.0260318	all	1.92942	85	72	7.05882	FRESH
P12	CSF	CSF	AGGGATGGTAGGGTAC_6_1	Cyt cells [>>NK]	Non-TCR	0	-0.00675796	G1	-0.0262696	TcellNK	2.10721	128	106	0.78125	FRESH
P12	CSF	CSF	AGGTCATGTAGCGATG_6_1	TAM2	Non-TCR	0	0.491929	G2M	-0.0605621	all	2.03743	109	74	0	FRESH
P12	CSF	CSF	AGTAGTCGTATGCTTG_6_1	TAM1	Non-TCR	0	-0.167307	G1	-0.12029	all	3.40943	2567	1066	6.46669	FRESH
P12	CSF	CSF	AGTTGGTTCAACACAC_6_1	Microglia	Non-TCR	0	-0.0305816	G1	-0.0649166	all	1.96379	92	79	3.26087	FRESH
P12	CSF	CSF	ATGCGATCAGTGGGAT_6_1	Cyt cells [>>NK]	Non-TCR	0	-0.0409077	G1	-0.120638	TcellNK	2.23805	173	131	1.7341	FRESH
P12	CSF	CSF	ATTGGACGTATCGCAT_6_1	TAM1	Non-TCR	0	0.032	G2M	-0.0907545	all	3.54925	3542	1125	3.9808	FRESH
P12	CSF	CSF	CAAGGCCAGATGTAAC_6_1	Cyt cells [>>NK]	Non-TCR	0	-0.0500041	S	1.12018	TcellNK	1.95424	90	80	2.22222	FRESH
P12	CSF	CSF	CACACCTAGTGGGATC_6_1	CAFs	Non-TCR	0	-0.0843521	G1	-0.0977438	all	2.06446	116	104	0.862069	FRESH
P12	CSF	CSF	CACCTTGGTCACCTAA_6_1	TAM2	Non-TCR	0	-0.104924	G1	-0.0390786	all	2.26245	183	115	0	FRESH
P12	CSF	CSF	CACTCCAAGTGGAGTC_6_1	Cyt cells [>>Tcell]	Non-TCR	0	0.394393	G2M	-0.0182521	TcellNK	2.25042	178	148	3.93258	FRESH
P12	CSF	CSF	CAGCAGCCAGGAATCG_6_1	TAM1	Non-TCR	0	-0.15689	G1	-0.112062	all	3.2465	1764	762	4.81859	FRESH
P12	CSF	CSF	CATCAGAAGTCCCACG_6_1	TAM2	Non-TCR	0	-0.104416	G1	-0.0130918	all	2.24055	174	106	0	FRESH
P12	CSF	CSF	CATCGAAGTCGCTTCT_6_1	TAM1	Non-TCR	0	-0.160855	G1	-0.166592	all	3.51521	3275	873	5.49618	FRESH
P12	CSF	CSF	CATTCGCAGTCCAGGA_6_1	TAM2	Non-TCR	0	-0.0396685	G1	-0.0360948	all	2.40993	257	100	1.55642	FRESH
P12	CSF	CSF	CATTCGCTCCTATGTT_6_1	Cyt cells [>>Tcell]	Non-TCR	0	0.0404815	G2M	-0.0446404	TcellNK	2.94201	875	444	11.3143	FRESH
P12	CSF	CSF	CCATTCGCAGATCTGT_6_1	Cyt cells proliferating	Non-TCR	0	-0.0437609	G1	-0.106218	PROLIF	2.51055	324	224	1.85185	FRESH
P12	CSF	CSF	CCCAATCTCCTTGCCA_6_1	CAFs	Non-TCR	0	-0.00768584	G1	-0.035927	all	2.06446	116	83	5.17241	FRESH
P12	CSF	CSF	CCTAGCTCAATCCAAC_6_1	TAM2	Non-TCR	0	-0.0541395	S	0.00825454	all	2.25285	179	100	0	FRESH
P12	CSF	CSF	CCTAGCTGTAGCAAAT_6_1	TAM2	Non-TCR	0	-0.0551432	G1	-0.0408049	all	2.74663	558	183	0	FRESH
P12	CSF	CSF	CCTTTCTAGATGCGAC_6_1	TAM2	Non-TCR	0	-0.0233119	G1	-0.0283048	all	2.33646	217	138	0	FRESH
P12	CSF	CSF	CGAACATAGTCAAGCG_6_1	TAM2	Non-TCR	0	-0.0583471	G1	-0.0460429	all	2.68664	486	148	0	FRESH
P12	CSF	CSF	CGCTATCCAGATGGGT_6_1	CAFs	Non-TCR	0	-0.0526796	G1	-0.0397944	all	2.07555	119	89	0	FRESH
P12	CSF	CSF	CGCTATCCAGGCTCAC_6_1	TAM2	Non-TCR	0	-0.154618	G1	-0.0582071	all	1.97772	95	77	0	FRESH
P12	CSF	CSF	CGGACACAGATATGCA_6_1	Cyt cells [>>NK]	Non-TCR	0	-0.034034	G1	-0.0970973	TcellNK	2.01284	103	86	2.91262	FRESH
P12	CSF	CSF	CGGACTGCAAGTAGTA_6_1	CAFs	Non-TCR	0	-0.0492011	S	0.619171	all	2.49415	312	239	3.52564	FRESH
P12	CSF	CSF	CGGAGTCCAGGGTATG_6_1	TAM1	Non-TCR	0	-0.0726316	G1	-0.0715354	all	3.79609	6253	1460	9.9952	FRESH
P12	CSF	CSF	CGTAGCGAGGACATTA_6_1	TAM1	Non-TCR	0	-0.166371	S	0.103031	all	3.46894	2944	1050	5.06114	FRESH
P12	CSF	CSF	CGTGAGCAGGAATCGC_6_1	Cyt cells proliferating	Non-TCR	0	0.551881	S	0.872569	PROLIF	2.21484	164	126	4.87805	FRESH
P12	CSF	CSF	CTCGAAATCACGACTA_6_1	TAM2	Non-TCR	0	0.0162921	G2M	-0.0620926	all	2.27875	190	110	0	FRESH
P12	CSF	CSF	CTCGGAGCAGGTGCCT_6_1	Cyt cells [>>NK]	Non-TCR	0	-0.0489648	G1	-0.145692	TcellNK	2.09691	125	108	1.6	FRESH
P12	CSF	CSF	CTGAAGTCACCACGTG_6_1	TAM2	Non-TCR	0	-0.0124714	G1	-0.093456	all	2.66087	458	184	0	FRESH
P12	CSF	CSF	CTGTGCTCAGTTTACG_6_1	TAM2	Non-TCR	0	-0.0295775	S	0.000344703	all	2.71012	513	220	0	FRESH
P12	CSF	CSF	CTTAACTCAGCTGGCT_6_1	Cyt cells [>>Tcell]	Singleton TCR	1	-0.0375042	G1	-0.0396531	TcellNK	2.83822	689	386	8.418	FRESH
P12	CSF	CSF	GAACATCTCAACGCTA_6_1	TAM1	Non-TCR	0	-0.158915	G1	-0.0348019	all	3.59956	3977	1127	4.02313	FRESH
P12	CSF	CSF	GACTGCGAGACTAGAT_6_1	TAM1	Non-TCR	0	-0.0728189	G1	-0.0214559	all	3.51996	3311	1159	6.31229	FRESH
P12	CSF	CSF	GATGAAATCAGAGCTT_6_1	TAM1	Non-TCR	0	-0.00407576	G1	-0.107622	all	2.67486	473	163	17.759	FRESH
P12	CSF	CSF	GCAATCACAGGAATGC_6_1	TAM2	Non-TCR	0	-0.0895406	G1	-0.0322882	all	2.44091	276	137	0	FRESH
P12	CSF	CSF	GCACTCTCAAGTCATC_6_1	TAM1	Non-TCR	0	-0.0699087	G1	-0.0751104	all	3.6583	4553	1354	5.75445	FRESH
P12	CSF	CSF	GCATGCGTCCACGCAG_6_1	CAFs	Non-TCR	0	-0.0638885	G1	-0.0428478	all	1.92942	85	71	2.35294	FRESH
P12	CSF	CSF	GCGCAGTAGGTGATTA_6_1	TAM1	Non-TCR	0	-0.0213119	S	0.182799	all	3.58297	3828	1147	4.96343	FRESH
P12	CSF	CSF	GCGCGATCAGCTCCGA_6_1	TAM2	Non-TCR	0	-0.0676258	G1	-0.150018	all	2.11727	131	90	1.52672	FRESH
P12	CSF	CSF	GGACAAGGTACCATCA_6_1	TAM1	Non-TCR	0	-0.0800852	G1	-0.134043	all	3.10958	1287	719	6.52681	FRESH
P12	CSF	CSF	GGACATTGTACAAGTA_6_1	CAFs	Non-TCR	0	-0.0424042	G1	-0.0902273	all	2.32222	210	172	4.28571	FRESH
P12	CSF	CSF	GGATGTTTCCAGATCA_6_1	CAFs	Non-TCR	0	-0.0916566	G1	-0.0973578	all	2.04139	110	91	3.63636	FRESH
P12	CSF	CSF	GGCCGATTCCGATATG_6_1	TAM1	Non-TCR	0	-0.00284503	G1	-0.0374456	all	3.40088	2517	844	5.3238	FRESH
P12	CSF	CSF	GGCGACTAGATGTCGG_6_1	Cyt cells [>>NK]	Non-TCR	0	-0.0123183	G1	-0.0932726	TcellNK	2.17898	151	116	7.28477	FRESH
P12	CSF	CSF	GGGCATCGTCATATCG_6_1	TAM1	Non-TCR	0	-0.00413051	S	0.00855956	all	1.93952	87	75	0	FRESH
P12	CSF	CSF	GTAACTGCATCTACGA_6_1	TAM1	Non-TCR	0	-0.00881669	S	0.082294	all	3.21958	1658	661	4.4029	FRESH
P12	CSF	CSF	GTATTCTCACGGATAG_6_1	TAM1	Non-TCR	0	-0.0561839	G1	-0.103925	all	2.91381	820	442	1.46341	FRESH
P12	CSF	CSF	GTCAAGTTCCACGACG_6_1	CAFs	Non-TCR	0	-0.103272	G1	-0.0903478	all	2.44871	281	212	1.77936	FRESH
P12	CSF	CSF	GTGAAGGCAGTCAGAG_6_1	CAFs	Non-TCR	0	-0.105621	G1	-0.153891	all	2.4014	252	183	1.98413	FRESH
P12	CSF	CSF	GTTCATTCACCGAATT_6_1	Naive Tcells	Non-TCR	0	0.0600222	G2M	0.0296975	TcellNK	2.09691	125	90	8	FRESH
P12	CSF	CSF	GTTCGGGTCAGTTGAC_6_1	TAM2	Non-TCR	0	-0.0387838	S	0.562395	all	2.15229	142	94	0	FRESH
P12	CSF	CSF	GTTCGGGTCCAGTAGT_6_1	Cyt cells [>>NK]	Non-TCR	0	0.60548	G2M	-0.0669186	TcellNK	2.29885	199	136	1.50754	FRESH
P12	CSF	CSF	GTTTCTAAGCGATGAC_6_1	Cyt cells [>>Tcell]	Non-TCR	0	-0.0355981	G1	-0.00117414	TcellNK	2.66276	460	273	18.0435	FRESH
P12	CSF	CSF	TACGGGCAGACTGTAA_6_1	Cyt cells [>>NK]	Non-TCR	0	-0.092728	G1	-0.0719613	TcellNK	2.09342	124	99	3.22581	FRESH
P12	CSF	CSF	TACTCATCACGGACAA_6_1	TAM2	Non-TCR	0	-0.0289364	G1	-0.0135518	all	2.91062	814	274	0	FRESH
P12	CSF	CSF	TACTCATTCTTGCATT_6_1	TAM2	Non-TCR	0	-0.051615	G1	-0.000926575	all	2.03342	108	86	9.25926	FRESH
P12	CSF	CSF	TCAGCAATCACCACCT_6_1	TAM2	Non-TCR	0	-0.0179415	G1	-0.0330211	all	2.56467	367	186	0	FRESH
P12	CSF	CSF	TGACAACGTAAAGGAG_6_1	TAM2	Non-TCR	0	-0.0651762	G1	-0.0508129	all	2.13354	136	106	0	FRESH
P12	CSF	CSF	TGCCCTAAGACCTAGG_6_1	Cyt cells [>>NK]	Non-TCR	0	0.752852	G2M	0.0358705	TcellNK	1.89209	78	73	0	FRESH
P12	CSF	CSF	TGCGTGGTCGAACTGT_6_1	Cyt cells [>>NK]	Non-TCR	0	-0.0651058	G1	-0.149718	TcellNK	2.02119	105	80	1.90476	FRESH
P12	CSF	CSF	TGCTGCTAGGAGCGAG_6_1	Cyt cells [>>NK]	Non-TCR	0	-0.0703527	G1	-0.0897488	TcellNK	2.18184	152	113	0.657895	FRESH
P12	CSF	CSF	TGCTGCTAGTTACGGG_6_1	TAM2	Non-TCR	0	-0.0346647	G1	-0.0645261	all	2.49415	312	127	0	FRESH
P12	CSF	CSF	TGCTGCTGTCAGATAA_6_1	TAM2	Non-TCR	0	-0.00586522	S	0.00188558	all	2.03342	108	97	0.925926	FRESH
P12	CSF	CSF	TGGCCAGTCGGCATCG_6_1	Cyt cells [>>NK]	Non-TCR	0	-0.0229544	G1	-0.0635581	TcellNK	2.04139	110	80	1.81818	FRESH
P12	CSF	CSF	TTAGTTCGTGCGGTAA_6_1	TAM2	Non-TCR	0	-0.0883487	G1	-0.0509854	all	2.04139	110	76	0	FRESH
P12	CSF	CSF	TTTCCTCAGATGTGGC_6_1	TAM2	Non-TCR	0	-0.0481536	G1	-0.088008	all	2.51188	325	184	0	FRESH
P12	CSF	CSF	TTTGCGCCACTCAGGC_6_1	TAM1	Non-TCR	0	-0.175107	G1	-0.0238317	all	3.44358	2777	882	8.35434	FRESH
P9_t2	CSF	CSF_t2	AAACCTGAGATGAGAG_7_1	Neutrophil	Non-TCR	0	-0.21265	G1	-0.0472675	all	3.37785	2387	1021	8.5044	CRYOPRESERVED
P9_t2	CSF	CSF_t2	AAAGATGTCCGTAGGC_7_1	Neutrophil	Non-TCR	0	-0.150603	G1	-0.126103	all	3.32756	2126	859	7.76105	CRYOPRESERVED
P9_t2	CSF	CSF_t2	AAAGTAGAGCCACCTG_7_1	Naive Tcells	Non-TCR	0	0.32422	G2M	-0.0412395	TcellNK	3.05881	1145	622	2.79476	CRYOPRESERVED
P9_t2	CSF	CSF_t2	AAATGCCCAGCTATTG_7_1	Cyt cells [>>Tcell]	Non-TCR	0	0.000695062	G2M	-0.080126	TcellNK	3.1245	1332	599	8.70871	CRYOPRESERVED
P9_t2	CSF	CSF_t2	AACCATGAGCTGCGAA_7_1	Cyt cells [>>NK]	Non-TCR	0	-0.0677165	S	0.029144	TcellNK	2.5955	394	256	0.253807	CRYOPRESERVED
P9_t2	CSF	CSF_t2	AACCGCGAGACCTAGG_7_1	Naive Tcells	Non-TCR	0	-0.092386	S	0.329375	TcellNK	3.13258	1357	548	6.77966	CRYOPRESERVED
P9_t2	CSF	CSF_t2	AACCGCGGTCAGCTAT_7_1	Neutrophil	Non-TCR	0	-0.104544	S	0.360125	all	3.27738	1894	672	2.48152	CRYOPRESERVED
P9_t2	CSF	CSF_t2	AACGTTGAGCTACCGC_7_1	Cyt cells [>>Tcell]	Non-TCR	0	-0.052712	G1	-0.0741117	TcellNK	2.79239	620	342	6.93548	CRYOPRESERVED
P9_t2	CSF	CSF_t2	AACGTTGAGGCTAGGT_7_1	Neutrophil	Non-TCR	0	-0.167209	S	0.246002	all	3.405	2541	960	6.45415	CRYOPRESERVED
P9_t2	CSF	CSF_t2	AACTCTTAGTCTTGCA_7_1	Neutrophil	Non-TCR	0	-0.084041	G1	-0.0405082	all	3.19811	1578	665	4.87959	CRYOPRESERVED
P9_t2	CSF	CSF_t2	AACTGGTAGCAACGGT_7_1	Cyt cells [>>Tcell]	Non-TCR	0	-0.0266007	G1	-0.111071	TcellNK	3.12872	1345	563	6.54275	CRYOPRESERVED
P9_t2	CSF	CSF_t2	AAGACCTTCTATCGCC_7_1	Cyt cells [>>Tcell]	Non-TCR	0	-0.00114221	S	0.368209	TcellNK	3.03342	1080	469	7.22222	CRYOPRESERVED
P9_t2	CSF	CSF_t2	AAGCCGCTCCAAGTAC_7_1	Naive Tcells	Non-TCR	0	0.17247	G2M	-0.0430857	TcellNK	3.40892	2564	701	5.0702	CRYOPRESERVED
P9_t2	CSF	CSF_t2	AAGGAGCCACCCATTC_7_1	Cyt cells [>>NK]	Non-TCR	0	-0.00826419	G1	-0.0611022	TcellNK	2.97818	951	422	9.98948	CRYOPRESERVED
P9_t2	CSF	CSF_t2	AAGGTTCAGTGTACTC_7_1	Bcells	Non-TCR	0	-0.101516	G1	-0.0891165	all	2.56703	369	280	0.813008	CRYOPRESERVED
P9_t2	CSF	CSF_t2	AATCCAGGTGCGGTAA_7_1	Naive Tcells	Non-TCR	0	0.634294	G2M	0.105803	TcellNK	2.98318	962	512	3.5343	CRYOPRESERVED
P9_t2	CSF	CSF_t2	AATCCAGTCCTCTAGC_7_1	Cyt cells [>>Tcell]	Non-TCR	0	0.0801408	S	0.413585	TcellNK	2.89708	789	458	4.05577	CRYOPRESERVED
P9_t2	CSF	CSF_t2	AATCGGTGTGACAAAT_7_1	Naive Tcells	Non-TCR	0	-0.0297315	G1	-0.0488155	TcellNK	2.63949	436	268	1.83486	CRYOPRESERVED
P9_t2	CSF	CSF_t2	AATCGGTTCATGTCCC_7_1	Neutrophil	Non-TCR	0	-0.178066	G1	-0.0420266	all	3.10243	1266	551	5.76619	CRYOPRESERVED
P9_t2	CSF	CSF_t2	ACACCAACAACGCACC_7_1	Naive Tcells	Non-TCR	0	0.346371	G2M	-0.0488206	TcellNK	3.12905	1346	650	3.26895	CRYOPRESERVED
P9_t2	CSF	CSF_t2	ACACCAAGTGTGCCTG_7_1	Cyt cells [>>Tcell]	Non-TCR	0	0.406427	G2M	-0.107172	TcellNK	3.21378	1636	677	5.9291	CRYOPRESERVED
P9_t2	CSF	CSF_t2	ACACCCTCACCCAGTG_7_1	Cyt cells [>>Tcell]	Non-TCR	0	-0.0106668	G1	-0.0730319	TcellNK	3.12678	1339	626	2.53921	CRYOPRESERVED
P9_t2	CSF	CSF_t2	ACACCCTTCGCCTGAG_7_1	Naive Tcells	Non-TCR	0	0.586947	G2M	0.328253	TcellNK	3.27784	1896	797	4.32489	CRYOPRESERVED
P9_t2	CSF	CSF_t2	ACACCGGTCTCGCTTG_7_1	Neutrophil	Non-TCR	0	-0.214328	G1	-0.073135	all	3.42078	2635	1028	7.40038	CRYOPRESERVED
P9_t2	CSF	CSF_t2	ACAGCTAAGCAGATCG_7_1	Cyt cells [>>Tcell]	Expanded TCR	5	0.0425343	G2M	-0.0329141	TcellNK	3.10346	1269	567	4.72813	CRYOPRESERVED
P9_t2	CSF	CSF_t2	ACAGCTATCAGCAACT_7_1	Cyt cells [>>Tcell]	Non-TCR	0	-0.0472073	G1	-0.101344	TcellNK	2.90091	796	502	3.51759	CRYOPRESERVED
P9_t2	CSF	CSF_t2	ACATACGTCCGAATGT_7_1	Cyt cells [>>NK]	Non-TCR	0	-0.127207	G1	-0.0686173	TcellNK	3.01242	1029	638	0.291545	CRYOPRESERVED
P9_t2	CSF	CSF_t2	ACATGGTAGAATAGGG_7_1	Naive Tcells	Singleton TCR	1	-0.0826603	G1	-0.0361901	TcellNK	3.38686	2437	747	9.02749	CRYOPRESERVED
P9_t2	CSF	CSF_t2	ACCAGTAAGAGTAAGG_7_1	Naive Tcells	Non-TCR	0	0.15993	G2M	-0.0696734	TcellNK	3.3483	2230	857	3.36323	CRYOPRESERVED
P9_t2	CSF	CSF_t2	ACCCACTGTTACTGAC_7_1	Neutrophil	Non-TCR	0	0.0659239	G2M	-0.166903	all	3.43727	2737	1123	8.14761	CRYOPRESERVED
P9_t2	CSF	CSF_t2	ACGATACCATGGATGG_7_1	Cyt cells [>>NK]	Non-TCR	0	-0.067586	G1	-0.242576	TcellNK	3.14145	1385	575	7.22022	CRYOPRESERVED
P9_t2	CSF	CSF_t2	ACGCAGCAGATCGGGT_7_1	Cyt cells [>>Tcell]	Non-TCR	0	0.046709	G2M	-0.0717167	TcellNK	2.80686	641	400	4.83619	CRYOPRESERVED
P9_t2	CSF	CSF_t2	ACGCAGCTCAGTACGT_7_1	Naive Tcells	Non-TCR	0	0.305362	G2M	0.0149464	TcellNK	3.10958	1287	618	4.0404	CRYOPRESERVED
P9_t2	CSF	CSF_t2	ACGCCGACATACAGCT_7_1	TAM1	Non-TCR	0	-0.131377	G1	-0.184771	all	3.33405	2158	788	5.83874	CRYOPRESERVED
P9_t2	CSF	CSF_t2	ACGCCGAGTTACGCGC_7_1	Cyt cells [>>NK]	Non-TCR	0	0.471163	G2M	-0.0677388	TcellNK	3.08207	1208	577	5.62914	CRYOPRESERVED
P9_t2	CSF	CSF_t2	ACGGAGACAAGTACCT_7_1	TAM1	Non-TCR	0	-0.132266	S	0.115511	all	3.16376	1458	695	7.54458	CRYOPRESERVED
P9_t2	CSF	CSF_t2	ACGGAGAGTATTAGCC_7_1	Naive Tcells	Singleton TCR	1	-0.018321	S	0.180837	TcellNK	3.12418	1331	680	2.17881	CRYOPRESERVED
P9_t2	CSF	CSF_t2	ACGGGCTCACAACGTT_7_1	Cyt cells [>>Tcell]	Non-TCR	0	-0.0983499	S	0.0337416	TcellNK	2.82217	664	303	8.73494	CRYOPRESERVED
P9_t2	CSF	CSF_t2	ACGGGTCAGAGGTAGA_7_1	Naive Tcells	Non-TCR	0	0.283412	G2M	-0.0775058	TcellNK	3.12024	1319	549	4.62472	CRYOPRESERVED
P9_t2	CSF	CSF_t2	ACGTCAATCAGAGACG_7_1	Cyt cells [>>Tcell]	Non-TCR	0	-0.139372	S	0.0426692	TcellNK	2.989	975	568	4.51282	CRYOPRESERVED
P9_t2	CSF	CSF_t2	ACTATCTAGCCCGAAA_7_1	Naive Tcells	Non-TCR	0	0.0698797	G2M	0.000957419	TcellNK	3.21005	1622	665	5.85697	CRYOPRESERVED
P9_t2	CSF	CSF_t2	ACTATCTCATTGGTAC_7_1	Cyt cells [>>Tcell]	Expanded TCR	7	-0.195478	G1	-0.113222	TcellNK	3.04493	1109	560	6.58251	CRYOPRESERVED
P9_t2	CSF	CSF_t2	ACTATCTTCTGGCGAC_7_1	TAM1	Non-TCR	0	-0.172073	G1	-0.112187	all	3.41996	2630	1056	2.73764	CRYOPRESERVED
P9_t2	CSF	CSF_t2	ACTGAGTAGTGTGGCA_7_1	DC	Non-TCR	0	0.209265	G2M	-0.100309	all	3.13513	1365	485	6.59341	CRYOPRESERVED
P9_t2	CSF	CSF_t2	ACTGAGTCATAACCTG_7_1	Cyt cells [>>Tcell]	Non-TCR	0	0.372507	G2M	-0.150679	TcellNK	3.24871	1773	868	4.62493	CRYOPRESERVED
P9_t2	CSF	CSF_t2	ACTGATGAGAGTACAT_7_1	Cyt cells [>>Tcell]	Singleton TCR	1	0.218693	G2M	-0.0976667	TcellNK	3.09412	1242	665	2.89855	CRYOPRESERVED
P9_t2	CSF	CSF_t2	ACTGATGTCCAGAAGG_7_1	Cyt cells [>>Tcell]	Expanded TCR	3	-0.199796	G1	-0.118762	TcellNK	3.23502	1718	751	5.18044	CRYOPRESERVED
P9_t2	CSF	CSF_t2	ACTGCTCAGCTAGTCT_7_1	TAM1	Non-TCR	0	-0.196401	G1	-0.233512	all	3.56691	3689	1140	4.55408	CRYOPRESERVED
P9_t2	CSF	CSF_t2	ACTGCTCTCCGTTGCT_7_1	TAM1	Non-TCR	0	-0.182264	G1	-0.049903	all	3.19145	1554	730	9.45946	CRYOPRESERVED
P9_t2	CSF	CSF_t2	ACTTTCAAGTTGCAGG_7_1	Cyt cells [>>Tcell]	Non-TCR	0	-0.143785	G1	-0.0896027	TcellNK	2.82995	676	422	6.80473	CRYOPRESERVED
P9_t2	CSF	CSF_t2	ACTTTCATCGTCTGAA_7_1	Neutrophil	Non-TCR	0	-0.219231	S	0.16239	all	3.43265	2708	1100	6.35155	CRYOPRESERVED
P9_t2	CSF	CSF_t2	AGAGCTTCAGCTCGAC_7_1	Naive Tcells	Non-TCR	0	0.22192	G2M	-0.00465247	TcellNK	3.04179	1101	495	0.726612	CRYOPRESERVED
P9_t2	CSF	CSF_t2	AGATCTGCACCATCCT_7_1	Neutrophil	Non-TCR	0	-0.141605	G1	-0.049219	all	3.2615	1826	830	6.46221	CRYOPRESERVED
P9_t2	CSF	CSF_t2	AGCAGCCCAATGGACG_7_1	Bcells	Singleton TCR	1	0.421705	G2M	0.00155006	all	2.69723	498	218	9.43775	CRYOPRESERVED
P9_t2	CSF	CSF_t2	AGCAGCCCAGTAAGAT_7_1	TAM1	Non-TCR	0	-0.114017	G1	-0.212949	all	3.32449	2111	929	2.51066	CRYOPRESERVED
P9_t2	CSF	CSF_t2	AGCGTATGTCTGATCA_7_1	Cyt cells [>>Tcell]	Singleton TCR	1	0.0943769	G2M	-0.0835183	TcellNK	3.07225	1181	570	4.06435	CRYOPRESERVED
P9_t2	CSF	CSF_t2	AGCTCTCAGCTCAACT_7_1	Naive Tcells	Non-TCR	0	0.477167	G2M	0.0106321	TcellNK	2.76567	583	324	6.34648	CRYOPRESERVED
P9_t2	CSF	CSF_t2	AGGCCACGTAGAGGAA_7_1	Cyt cells [>>Tcell]	Non-TCR	0	-0.129158	G1	-0.0906874	TcellNK	3.09026	1231	623	6.58002	CRYOPRESERVED
P9_t2	CSF	CSF_t2	AGGCCACGTGCGAAAC_7_1	Cyt cells [>>Tcell]	Singleton TCR	1	-0.0832799	G1	-0.229124	TcellNK	3.16137	1450	800	4.34483	CRYOPRESERVED
P9_t2	CSF	CSF_t2	AGGCCGTCACGGATAG_7_1	Naive Tcells	Non-TCR	0	-0.135585	S	0.0197092	TcellNK	2.99607	991	600	3.12815	CRYOPRESERVED
P9_t2	CSF	CSF_t2	AGGGTGAGTATTACCG_7_1	Cyt cells [>>Tcell]	Non-TCR	0	0.0241863	G2M	-0.013879	TcellNK	3.01284	1030	486	3.00971	CRYOPRESERVED
P9_t2	CSF	CSF_t2	AGGGTGATCAACGGGA_7_1	Neutrophil	Non-TCR	0	0.115803	G2M	-0.12456	all	3.57392	3749	1293	5.14804	CRYOPRESERVED
P9_t2	CSF	CSF_t2	AGGTCATAGCTGCGAA_7_1	Cyt cells [>>Tcell]	Non-TCR	0	0.409588	S	0.427711	TcellNK	3.01368	1032	547	5.32946	CRYOPRESERVED
P9_t2	CSF	CSF_t2	AGTAGTCAGCGTCAAG_7_1	Cyt cells [>>Tcell]	Non-TCR	0	0.198988	S	0.337356	TcellNK	3.04179	1101	530	9.44596	CRYOPRESERVED
P9_t2	CSF	CSF_t2	AGTAGTCGTGGAAAGA_7_1	DC	Non-TCR	0	-0.0345234	G1	-0.163668	all	2.75967	575	411	8.34783	CRYOPRESERVED
P9_t2	CSF	CSF_t2	AGTGGGAAGCTCCTCT_7_1	DC	Non-TCR	0	-0.032084	G1	-0.146159	all	3.14489	1396	483	4.51289	CRYOPRESERVED
P9_t2	CSF	CSF_t2	AGTGTCACACCTCGTT_7_1	Cyt cells [>>Tcell]	Non-TCR	0	0.023868	S	0.507683	TcellNK	2.93902	869	433	3.68239	CRYOPRESERVED
P9_t2	CSF	CSF_t2	AGTTGGTTCTCAACTT_7_1	Naive Tcells	Non-TCR	0	0.224635	G2M	-0.0384865	TcellNK	3.15014	1413	678	4.81246	CRYOPRESERVED
P9_t2	CSF	CSF_t2	ATAAGAGTCTGAGGGA_7_1	Cyt cells [>>Tcell]	Non-TCR	0	-0.0626671	G1	-0.0694959	TcellNK	2.75511	569	362	9.13884	CRYOPRESERVED
P9_t2	CSF	CSF_t2	ATCATGGCATTAGCCA_7_1	Bcells	Non-TCR	0	-0.0661947	S	0.0280913	all	2.6981	499	270	6.81363	CRYOPRESERVED
P9_t2	CSF	CSF_t2	ATCCGAACACATGGGA_7_1	TAM1	Non-TCR	0	-0.159092	G1	-0.157814	all	3.16938	1477	766	4.94245	CRYOPRESERVED
P9_t2	CSF	CSF_t2	ATCTACTTCCTAGGGC_7_1	Naive Tcells	Non-TCR	0	-0.0814114	G1	-0.0524674	TcellNK	3.27738	1894	613	7.65576	CRYOPRESERVED
P9_t2	CSF	CSF_t2	ATCTGCCGTTAGAACA_7_1	Cyt cells [>>Tcell]	Non-TCR	0	-0.175485	G1	-0.177567	TcellNK	3.18893	1545	822	5.69579	CRYOPRESERVED
P9_t2	CSF	CSF_t2	ATGCGATAGCTCCTCT_7_1	Naive Tcells	Non-TCR	0	0.270918	G2M	-0.0372315	TcellNK	3.09864	1255	568	7.56972	CRYOPRESERVED
P9_t2	CSF	CSF_t2	ATGCGATGTATATGGA_7_1	Cyt cells [>>NK]	Expanded TCR	5	-0.079158	S	0.0143895	TcellNK	3.2071	1611	669	7.44879	CRYOPRESERVED
P9_t2	CSF	CSF_t2	ATGCGATGTATGAATG_7_1	DC	Non-TCR	0	0.0513065	G2M	-0.0400947	all	3.70355	5053	1260	8.2921	CRYOPRESERVED
P9_t2	CSF	CSF_t2	ATGGGAGCACCATGTA_7_1	Neutrophil	Non-TCR	0	-0.170004	S	0.252498	all	3.43457	2720	986	5.22059	CRYOPRESERVED
P9_t2	CSF	CSF_t2	ATGGGAGGTGACTCAT_7_1	Naive Tcells	Non-TCR	0	-0.0848609	S	0.0226988	TcellNK	2.72916	536	350	2.42537	CRYOPRESERVED
P9_t2	CSF	CSF_t2	ATTACTCCATGAGCGA_7_1	TAM1	Non-TCR	0	0.206074	G2M	-0.123453	all	3.38292	2415	1018	3.39545	CRYOPRESERVED
P9_t2	CSF	CSF_t2	ATTATCCCAACACCCG_7_1	Naive Tcells	Non-TCR	0	-0.131542	S	0.52987	TcellNK	2.99388	986	419	9.53347	CRYOPRESERVED
P9_t2	CSF	CSF_t2	ATTATCCCACCAACCG_7_1	Cyt cells [>>Tcell]	Non-TCR	0	-0.0171688	G1	-0.172727	TcellNK	2.95809	908	499	5.837	CRYOPRESERVED
P9_t2	CSF	CSF_t2	ATTCTACGTTAGGGTG_7_1	TAM1	Non-TCR	0	-0.187706	G1	-0.0792999	all	3.24378	1753	843	3.65088	CRYOPRESERVED
P9_t2	CSF	CSF_t2	ATTCTACTCCCTAATT_7_1	Cyt cells [>>Tcell]	Non-TCR	0	-0.00898697	S	0.0314246	TcellNK	2.68124	480	291	3.33333	CRYOPRESERVED
P9_t2	CSF	CSF_t2	ATTTCTGAGAGGACGG_7_1	TAM1	Non-TCR	0	-0.153862	G1	-0.103759	all	3.31534	2067	912	3.24141	CRYOPRESERVED
P9_t2	CSF	CSF_t2	ATTTCTGAGGGTTCCC_7_1	Neutrophil	Non-TCR	0	-0.0550049	G1	-0.0321633	all	2.72673	533	321	8.63039	CRYOPRESERVED
P9_t2	CSF	CSF_t2	ATTTCTGCAAAGGAAG_7_1	TAM1	Non-TCR	0	-0.147691	G1	-0.143171	all	3.27277	1874	799	4.96265	CRYOPRESERVED
P9_t2	CSF	CSF_t2	ATTTCTGGTAGAGTGC_7_1	Naive Tcells	Singleton TCR	1	0.0434598	S	0.0767887	TcellNK	2.58433	384	243	1.82292	CRYOPRESERVED
P9_t2	CSF	CSF_t2	CAACTAGAGCTAGGCA_7_1	Cyt cells [>>Tcell]	Non-TCR	0	0.0370868	G2M	-0.0990477	TcellNK	2.87332	747	428	2.94511	CRYOPRESERVED
P9_t2	CSF	CSF_t2	CAAGATCCAAACGTGG_7_1	Naive Tcells	Non-TCR	0	-0.0387215	G1	-0.0710444	TcellNK	2.96708	927	461	2.69687	CRYOPRESERVED
P9_t2	CSF	CSF_t2	CAAGATCGTGATAAAC_7_1	Naive Tcells	Non-TCR	0	-0.0859088	S	0.427622	TcellNK	3.16376	1458	721	5.62414	CRYOPRESERVED
P9_t2	CSF	CSF_t2	CAAGGCCCACGCTTTC_7_1	Cyt cells [>>Tcell]	Non-TCR	0	0.0550896	G2M	-0.102764	TcellNK	3.09482	1244	548	3.93891	CRYOPRESERVED
P9_t2	CSF	CSF_t2	CAAGTTGAGCGCTCCA_7_1	Cyt cells [>>Tcell]	Singleton TCR	1	0.0278194	G2M	0.0223412	TcellNK	2.68215	481	296	3.9501	CRYOPRESERVED
P9_t2	CSF	CSF_t2	CACAAACGTAACGACG_7_1	Naive Tcells	Non-TCR	0	0.0337435	G2M	-0.0488922	TcellNK	2.91487	822	475	1.94647	CRYOPRESERVED
P9_t2	CSF	CSF_t2	CACACAAGTTCCCGAG_7_1	Cyt cells [>>Tcell]	Expanded TCR	7	0.264657	G2M	0.0118625	TcellNK	3.11261	1296	663	2.5463	CRYOPRESERVED
P9_t2	CSF	CSF_t2	CACACCTGTTGGTGGA_7_1	Naive Tcells	Non-TCR	0	-0.0312568	G1	-0.071078	TcellNK	3.44932	2814	892	5.97015	CRYOPRESERVED
P9_t2	CSF	CSF_t2	CACACTCAGGTGATTA_7_1	Naive Tcells	Non-TCR	0	-0.0117059	G1	-0.0151355	TcellNK	3.14644	1401	609	6.28123	CRYOPRESERVED
P9_t2	CSF	CSF_t2	CACACTCCAAGTCATC_7_1	Naive Tcells	Singleton TCR	1	-0.13216	G1	-0.078909	TcellNK	3.48087	3026	815	6.08063	CRYOPRESERVED
P9_t2	CSF	CSF_t2	CACAGGCTCGGTTAAC_7_1	Cyt cells [>>NK]	Non-TCR	0	0.268864	G2M	-0.127874	TcellNK	3.07115	1178	551	5.85739	CRYOPRESERVED
P9_t2	CSF	CSF_t2	CACAGGCTCTTCGGTC_7_1	Neutrophil	Non-TCR	0	0.0303726	G2M	-0.0561598	all	3.463	2904	1072	4.37328	CRYOPRESERVED
P9_t2	CSF	CSF_t2	CACATAGGTCCGTTAA_7_1	DC	Non-TCR	0	-0.0540395	S	0.283948	all	3.03623	1087	458	7.81969	CRYOPRESERVED
P9_t2	CSF	CSF_t2	CACATAGGTTGACGTT_7_1	Naive Tcells	Non-TCR	0	0.193391	G2M	-0.048012	TcellNK	3.04415	1107	469	7.04607	CRYOPRESERVED
P9_t2	CSF	CSF_t2	CACATTTGTTGGGACA_7_1	Naive Tcells	Non-TCR	0	0.21447	S	0.382316	TcellNK	3.25816	1812	723	6.89845	CRYOPRESERVED
P9_t2	CSF	CSF_t2	CACCACTAGTACGCCC_7_1	TAM1	Non-TCR	0	-0.162176	S	0.10933	all	3.50501	3199	1194	2.31322	CRYOPRESERVED
P9_t2	CSF	CSF_t2	CACCACTCACATAACC_7_1	Neutrophil	Non-TCR	0	0.120555	G2M	-0.0981299	all	3.44669	2797	996	3.43225	CRYOPRESERVED
P9_t2	CSF	CSF_t2	CACCAGGTCTAGCACA_7_1	Cyt cells [>>NK]	Non-TCR	0	-0.0445357	G1	-0.152213	TcellNK	2.902	798	478	6.26566	CRYOPRESERVED
P9_t2	CSF	CSF_t2	CAGAATCTCAGATAAG_7_1	Cyt cells [>>Tcell]	Singleton TCR	1	0.161162	G2M	-0.0760929	TcellNK	3.17609	1500	683	9.53333	CRYOPRESERVED
P9_t2	CSF	CSF_t2	CAGCAGCTCAGAGCTT_7_1	Cyt cells [>>Tcell]	Non-TCR	0	-0.0572703	G1	-0.115093	TcellNK	3.19838	1579	653	4.55985	CRYOPRESERVED
P9_t2	CSF	CSF_t2	CAGCATAAGCGCTTAT_7_1	Cyt cells proliferating	Non-TCR	0	0.61653	G2M	0.317262	PROLIF	3.96675	9263	1552	5.1927	CRYOPRESERVED
P9_t2	CSF	CSF_t2	CAGCATACACTGTCGG_7_1	Cyt cells [>>NK]	Non-TCR	0	-0.00306885	G1	-0.140015	TcellNK	2.86864	739	465	7.71313	CRYOPRESERVED
P9_t2	CSF	CSF_t2	CAGCGACCAGGACCCT_7_1	Naive Tcells	Non-TCR	0	0.216441	S	0.520132	TcellNK	3.00647	1015	633	2.95567	CRYOPRESERVED
P9_t2	CSF	CSF_t2	CAGCGACCATATGAGA_7_1	Cyt cells [>>Tcell]	Non-TCR	0	-0.0571584	G1	-0.00358776	TcellNK	2.97451	943	572	2.65111	CRYOPRESERVED
P9_t2	CSF	CSF_t2	CAGGTGCGTGCTTCTC_7_1	Cyt cells [>>NK]	Non-TCR	0	-0.120512	G1	-0.0558515	TcellNK	3.07225	1181	448	3.97968	CRYOPRESERVED
P9_t2	CSF	CSF_t2	CAGGTGCTCCAAAGTC_7_1	Cyt cells [>>Tcell]	Non-TCR	0	0.412765	G2M	0.00945474	TcellNK	2.8739	748	439	2.13904	CRYOPRESERVED
P9_t2	CSF	CSF_t2	CAGTAACGTGGTTTCA_7_1	Naive Tcells	Non-TCR	0	-0.107138	G1	-0.0241988	TcellNK	2.96942	932	445	3.11159	CRYOPRESERVED
P9_t2	CSF	CSF_t2	CAGTCCTGTCGTCTTC_7_1	Bcells	Non-TCR	0	-0.366828	G1	-0.293071	all	3.00303	1007	205	2.97915	CRYOPRESERVED
P9_t2	CSF	CSF_t2	CAGTCCTTCGAATGGG_7_1	Naive Tcells	Non-TCR	0	0.0788829	G2M	-0.0152509	TcellNK	2.83948	691	428	1.15774	CRYOPRESERVED
P9_t2	CSF	CSF_t2	CATATGGAGGCGCTCT_7_1	Cyt cells [>>Tcell]	Non-TCR	0	0.0459018	G2M	-0.176726	TcellNK	2.90795	809	447	4.94438	CRYOPRESERVED
P9_t2	CSF	CSF_t2	CATATTCCACTGCCAG_7_1	Neutrophil	Non-TCR	0	-0.0854364	G1	-0.0705317	all	3.24969	1777	781	6.41531	CRYOPRESERVED
P9_t2	CSF	CSF_t2	CATATTCTCAGCTGGC_7_1	Naive Tcells	Non-TCR	0	-0.0218344	S	0.00972544	TcellNK	2.56585	368	223	7.88043	CRYOPRESERVED
P9_t2	CSF	CSF_t2	CATCAAGAGAATCTCC_7_1	Naive Tcells	Singleton TCR	1	0.201681	G2M	-0.0762156	TcellNK	3.21431	1638	531	7.20391	CRYOPRESERVED
P9_t2	CSF	CSF_t2	CATCAAGCAAACTGTC_7_1	Bcells	Non-TCR	0	-0.100953	G1	-0.0276685	all	2.59218	391	277	0.511509	CRYOPRESERVED
P9_t2	CSF	CSF_t2	CATCAAGCATCCGCGA_7_1	Cyt cells [>>NK]	Non-TCR	0	-0.0942374	G1	-0.00375154	TcellNK	2.60853	406	255	0	CRYOPRESERVED
P9_t2	CSF	CSF_t2	CATCAAGTCTGAGGGA_7_1	DC	Non-TCR	0	0.238196	S	0.260908	all	3.14082	1383	502	5.85683	CRYOPRESERVED
P9_t2	CSF	CSF_t2	CATCAGAAGGGAACGG_7_1	Cyt cells [>>NK]	Non-TCR	0	-0.0890492	G1	-0.0722006	TcellNK	2.81757	657	414	1.52207	CRYOPRESERVED
P9_t2	CSF	CSF_t2	CATCAGACAACAACCT_7_1	Neutrophil	Non-TCR	0	-0.221963	G1	-0.11321	all	3.51508	3274	1140	5.68112	CRYOPRESERVED
P9_t2	CSF	CSF_t2	CATCGAATCAGTGCAT_7_1	Naive Tcells	Non-TCR	0	0.116791	G2M	-0.014736	TcellNK	3.32613	2119	748	4.71921	CRYOPRESERVED
P9_t2	CSF	CSF_t2	CATGACAGTCCAGTAT_7_1	Naive Tcells	Non-TCR	0	-0.0380352	G1	-0.0802365	TcellNK	2.76343	580	333	5.17241	CRYOPRESERVED
P9_t2	CSF	CSF_t2	CATGCCTCATCTGGTA_7_1	Neutrophil	Non-TCR	0	-0.128185	S	0.684047	all	2.72428	530	389	0.188679	CRYOPRESERVED
P9_t2	CSF	CSF_t2	CATGGCGCAAGGTTCT_7_1	Cyt cells [>>Tcell]	Non-TCR	0	0.546121	G2M	0.277448	TcellNK	3.25551	1801	750	7.10716	CRYOPRESERVED
P9_t2	CSF	CSF_t2	CATTATCGTGCAGGTA_7_1	Cyt cells [>>Tcell]	Non-TCR	0	0.0547445	G2M	-0.043681	TcellNK	2.46982	295	200	8.13559	CRYOPRESERVED
P9_t2	CSF	CSF_t2	CCACCTAGTACCAGTT_7_1	Cyt cells [>>Tcell]	Non-TCR	0	-0.262949	S	0.268884	TcellNK	3.24601	1762	867	5.05108	CRYOPRESERVED
P9_t2	CSF	CSF_t2	CCACTACCACACGCTG_7_1	Neutrophil	Non-TCR	0	-0.190701	G1	-0.182068	all	3.37475	2370	967	8.90295	CRYOPRESERVED
P9_t2	CSF	CSF_t2	CCATGTCGTGGCAAAC_7_1	Cyt cells [>>Tcell]	Non-TCR	0	-0.0927942	G1	-0.111449	TcellNK	2.9425	876	523	3.08219	CRYOPRESERVED
P9_t2	CSF	CSF_t2	CCATGTCTCGGAATCT_7_1	Cyt cells [>>Tcell]	Non-TCR	0	-0.0250355	G1	-0.12935	TcellNK	3.04336	1105	543	5.15837	CRYOPRESERVED
P9_t2	CSF	CSF_t2	CCATTCGCAAGGCTCC_7_1	Cyt cells [>>NK]	Non-TCR	0	0.513404	G2M	-0.0100155	TcellNK	2.50786	322	213	7.14286	CRYOPRESERVED
P9_t2	CSF	CSF_t2	CCATTCGTCGTATCAG_7_1	Naive Tcells	Non-TCR	0	-0.0361532	G1	-0.0466898	TcellNK	2.90795	809	350	7.29295	CRYOPRESERVED
P9_t2	CSF	CSF_t2	CCCAATCAGTTGCAGG_7_1	Neutrophil	Non-TCR	0	-0.108573	G1	-0.0521534	all	3.19117	1553	582	8.43529	CRYOPRESERVED
P9_t2	CSF	CSF_t2	CCCAATCGTCCGAATT_7_1	Naive Tcells	Singleton TCR	1	0.0134217	G2M	-0.052004	TcellNK	3.07004	1175	510	4.08511	CRYOPRESERVED
P9_t2	CSF	CSF_t2	CCCAGTTCATGATCCA_7_1	Neutrophil	Non-TCR	0	0.359395	G2M	-0.0325801	all	2.95952	911	476	7.57409	CRYOPRESERVED
P9_t2	CSF	CSF_t2	CCGGTAGGTAGCCTCG_7_1	Naive Tcells	Non-TCR	0	0.812078	G2M	0.0685716	TcellNK	3.11661	1308	639	3.36391	CRYOPRESERVED
P9_t2	CSF	CSF_t2	CCGGTAGTCAGCGACC_7_1	TAM1	Non-TCR	0	-0.16892	G1	-0.0926398	all	3.45086	2824	1117	3.18697	CRYOPRESERVED
P9_t2	CSF	CSF_t2	CCGGTAGTCGGAAACG_7_1	Naive Tcells	Non-TCR	0	-0.0613165	G1	-0.077561	TcellNK	2.85248	712	447	7.16292	CRYOPRESERVED
P9_t2	CSF	CSF_t2	CCGTACTCAAGTAGTA_7_1	Naive Tcells	Singleton TCR	1	-0.141608	G1	-0.0820146	TcellNK	3.26387	1836	631	7.8976	CRYOPRESERVED
P9_t2	CSF	CSF_t2	CCGTGGACAGCATACT_7_1	Naive Tcells	Non-TCR	0	0.265638	G2M	-0.116401	TcellNK	3.24502	1758	825	4.37998	CRYOPRESERVED
P9_t2	CSF	CSF_t2	CCGTTCACACATCCGG_7_1	Neutrophil	Non-TCR	0	-0.165342	S	0.231295	all	3.45255	2835	1065	4.19753	CRYOPRESERVED
P9_t2	CSF	CSF_t2	CCTAAAGAGCATCATC_7_1	DC	Non-TCR	0	0.0874571	S	0.188149	all	3.23477	1717	728	7.74607	CRYOPRESERVED
P9_t2	CSF	CSF_t2	CCTAAAGTCGGCCGAT_7_1	Cyt cells [>>Tcell]	Non-TCR	0	-0.137174	G1	-0.0331813	TcellNK	3.09447	1243	538	4.18343	CRYOPRESERVED
P9_t2	CSF	CSF_t2	CCTACACAGCTGAACG_7_1	Naive Tcells	Non-TCR	0	-0.050581	S	0.000403956	TcellNK	3.23855	1732	599	6.23557	CRYOPRESERVED
P9_t2	CSF	CSF_t2	CCTACACGTTCTGTTT_7_1	Naive Tcells	Non-TCR	0	0.119391	G2M	0.109254	TcellNK	3.40466	2539	1009	3.42655	CRYOPRESERVED
P9_t2	CSF	CSF_t2	CCTACCAAGTTACGGG_7_1	Naive Tcells	Non-TCR	0	0.267123	G2M	-0.00225588	TcellNK	3.32593	2118	685	4.06043	CRYOPRESERVED
P9_t2	CSF	CSF_t2	CCTACCATCATGCATG_7_1	Bcells	Non-TCR	0	-0.0516934	G1	-0.00933065	all	2.64147	438	283	0.228311	CRYOPRESERVED
P9_t2	CSF	CSF_t2	CCTAGCTCACGCATCG_7_1	Cyt cells [>>Tcell]	Non-TCR	0	0.000141557	S	0.0524367	TcellNK	2.98	955	556	4.08377	CRYOPRESERVED
P9_t2	CSF	CSF_t2	CCTAGCTGTCCAACTA_7_1	TAM1	Non-TCR	0	-0.197765	S	0.193795	all	3.29601	1977	850	6.27213	CRYOPRESERVED
P9_t2	CSF	CSF_t2	CCTATTATCTACTCAT_7_1	Naive Tcells	Singleton TCR	1	0.258807	G2M	-0.117944	TcellNK	3.10687	1279	652	6.64582	CRYOPRESERVED
P9_t2	CSF	CSF_t2	CCTTACGGTCACAAGG_7_1	Naive Tcells	Non-TCR	0	0.222932	G2M	-0.0949115	TcellNK	3.22453	1677	622	6.73822	CRYOPRESERVED
P9_t2	CSF	CSF_t2	CCTTACGGTCCGTGAC_7_1	Neutrophil	Non-TCR	0	-0.182052	G1	-0.047818	all	3.40209	2524	926	5.54675	CRYOPRESERVED
P9_t2	CSF	CSF_t2	CCTTCCCCACCAGATT_7_1	Bcells	Non-TCR	0	-0.0816897	G1	-0.071503	all	2.99344	985	371	7.20812	CRYOPRESERVED
P9_t2	CSF	CSF_t2	CCTTCGAAGTAGTGCG_7_1	TAM1	Non-TCR	0	-0.140405	S	0.317446	all	3.10278	1267	647	8.91871	CRYOPRESERVED
P9_t2	CSF	CSF_t2	CCTTTCTGTAACGCGA_7_1	Cyt cells [>>Tcell]	Non-TCR	0	-0.115675	G1	-0.0978758	TcellNK	3.10789	1282	661	7.64431	CRYOPRESERVED
P9_t2	CSF	CSF_t2	CGAACATTCTCGTTTA_7_1	Cyt cells [>>Tcell]	Singleton TCR	1	-0.164054	S	0.32681	TcellNK	3.15866	1441	798	7.91117	CRYOPRESERVED
P9_t2	CSF	CSF_t2	CGAACATTCTGGCGAC_7_1	Cyt cells [>>Tcell]	Expanded TCR	3	0.175508	G2M	-0.0890415	TcellNK	3.21219	1630	652	5.95092	CRYOPRESERVED
P9_t2	CSF	CSF_t2	CGAATGTTCCTAGAAC_7_1	Cyt cells [>>Tcell]	Non-TCR	0	-0.184137	G1	-0.0953361	TcellNK	3.10175	1264	657	5.61709	CRYOPRESERVED
P9_t2	CSF	CSF_t2	CGACCTTTCAACGGGA_7_1	Naive Tcells	Non-TCR	0	-0.0219995	G1	-0.0448905	TcellNK	2.81757	657	380	3.34855	CRYOPRESERVED
P9_t2	CSF	CSF_t2	CGACTTCTCAAAGACA_7_1	Naive Tcells	Non-TCR	0	0.00477811	G2M	-0.0133614	TcellNK	3.25744	1809	724	5.52792	CRYOPRESERVED
P9_t2	CSF	CSF_t2	CGACTTCTCGTTTAGG_7_1	Naive Tcells	Non-TCR	0	0.294332	G2M	-0.0781756	TcellNK	2.88649	770	393	1.81818	CRYOPRESERVED
P9_t2	CSF	CSF_t2	CGAGAAGCACCTGGTG_7_1	Cyt cells [>>Tcell]	Non-TCR	0	0.246351	G2M	-0.0796843	TcellNK	3.14706	1403	684	5.20314	CRYOPRESERVED
P9_t2	CSF	CSF_t2	CGAGAAGCAGCGAACA_7_1	Cyt cells [>>Tcell]	Singleton TCR	1	0.28095	G2M	-0.0428234	TcellNK	3.14922	1410	531	8.86525	CRYOPRESERVED
P9_t2	CSF	CSF_t2	CGAGAAGTCACTGGGC_7_1	Cyt cells [>>Tcell]	Expanded TCR	2	0.0377449	G2M	-0.105025	TcellNK	2.98632	969	484	6.39835	CRYOPRESERVED
P9_t2	CSF	CSF_t2	CGAGCACAGCAAATCA_7_1	Neutrophil	Non-TCR	0	0.159308	S	0.270272	all	3.43008	2692	1211	9.32392	CRYOPRESERVED
P9_t2	CSF	CSF_t2	CGAGCCATCGTTTGCC_7_1	Bcells	Non-TCR	0	-0.0214391	S	0.0351082	all	2.64836	445	277	4.04494	CRYOPRESERVED
P9_t2	CSF	CSF_t2	CGATCGGCAGGTGCCT_7_1	Cyt cells [>>Tcell]	Non-TCR	0	-0.11315	G1	-0.1532	TcellNK	2.90526	804	429	8.08458	CRYOPRESERVED
P9_t2	CSF	CSF_t2	CGATCGGCATGTAAGA_7_1	Cyt cells [>>Tcell]	Non-TCR	0	-0.0415655	G1	-0.0945437	TcellNK	2.92583	843	421	5.21945	CRYOPRESERVED
P9_t2	CSF	CSF_t2	CGATCGGGTCGCGTGT_7_1	Naive Tcells	Non-TCR	0	-0.0216506	S	0.566817	TcellNK	3.05346	1131	407	5.92396	CRYOPRESERVED
P9_t2	CSF	CSF_t2	CGATCGGGTTACGGAG_7_1	Cyt cells [>>Tcell]	Non-TCR	0	0.380981	G2M	-0.00707216	TcellNK	2.93852	868	435	5.29954	CRYOPRESERVED
P9_t2	CSF	CSF_t2	CGATGGCAGGCTACGA_7_1	Cyt cells [>>Tcell]	Non-TCR	0	-0.0950581	G1	-0.204735	TcellNK	3.20898	1618	661	4.32633	CRYOPRESERVED
P9_t2	CSF	CSF_t2	CGATGGCCAGTGAGTG_7_1	Cyt cells [>>Tcell]	Non-TCR	0	-0.13964	G1	-0.078574	TcellNK	3.13893	1377	726	3.26797	CRYOPRESERVED
P9_t2	CSF	CSF_t2	CGATGGCTCGGAGCAA_7_1	Naive Tcells	Singleton TCR	1	0.0333055	G2M	0.00164484	TcellNK	3.31931	2086	689	5.94439	CRYOPRESERVED
P9_t2	CSF	CSF_t2	CGATGTATCTGGTATG_7_1	Naive Tcells	Singleton TCR	1	-0.187854	S	0.163638	TcellNK	3.4216	2640	1085	7.12121	CRYOPRESERVED
P9_t2	CSF	CSF_t2	CGATTGAGTGCGGTAA_7_1	DC	Non-TCR	0	-0.0322175	G1	-0.107915	all	3.24254	1748	534	5.49199	CRYOPRESERVED
P9_t2	CSF	CSF_t2	CGCCAAGGTTTGCATG_7_1	Naive Tcells	Non-TCR	0	0.423248	G2M	-0.047766	TcellNK	3.43249	2707	833	2.65977	CRYOPRESERVED
P9_t2	CSF	CSF_t2	CGCGGTATCAGGATCT_7_1	Naive Tcells	Non-TCR	0	-0.0376592	S	0.0320549	TcellNK	2.99344	985	498	4.06091	CRYOPRESERVED
P9_t2	CSF	CSF_t2	CGCGTTTGTTATCCGA_7_1	Cyt cells [>>Tcell]	Non-TCR	0	0.443854	G2M	-0.15185	TcellNK	2.9489	889	415	9.89876	CRYOPRESERVED
P9_t2	CSF	CSF_t2	CGCGTTTTCACGCGGT_7_1	DC	Non-TCR	0	-0.0585937	G1	-0.103173	all	3.14922	1410	488	7.87234	CRYOPRESERVED
P9_t2	CSF	CSF_t2	CGCTATCAGGGATACC_7_1	Naive Tcells	Non-TCR	0	-0.0153432	G1	-0.00636517	TcellNK	2.63246	429	257	9.79021	CRYOPRESERVED
P9_t2	CSF	CSF_t2	CGCTATCCATGCTGGC_7_1	Cyt cells [>>Tcell]	Singleton TCR	1	0.245633	S	0.327577	TcellNK	3.14891	1409	576	5.67779	CRYOPRESERVED
P9_t2	CSF	CSF_t2	CGCTGGACACGGCCAT_7_1	Cyt cells [>>Tcell]	Expanded TCR	5	0.359391	G2M	-0.108389	TcellNK	3.13001	1349	611	3.92884	CRYOPRESERVED
P9_t2	CSF	CSF_t2	CGGACACAGTGCTGCC_7_1	Neutrophil	Non-TCR	0	-0.17573	G1	-0.0872466	all	3.56158	3644	1223	4.36334	CRYOPRESERVED
P9_t2	CSF	CSF_t2	CGGACACGTTAGTGGG_7_1	Naive Tcells	Singleton TCR	1	-0.0191333	G1	-0.0177074	TcellNK	3.20602	1607	673	3.67144	CRYOPRESERVED
P9_t2	CSF	CSF_t2	CGGACGTGTACCGTTA_7_1	Neutrophil	Non-TCR	0	-0.113409	G1	-0.0921157	all	3.33905	2183	839	5.86349	CRYOPRESERVED
P9_t2	CSF	CSF_t2	CGGACGTTCTGGTATG_7_1	Naive Tcells	Expanded TCR	2	-0.0844009	S	0.1142	TcellNK	2.95231	896	459	3.125	CRYOPRESERVED
P9_t2	CSF	CSF_t2	CGGACTGGTTCACGGC_7_1	Cyt cells [>>Tcell]	Non-TCR	0	-0.00471327	G1	-0.155211	TcellNK	2.97909	953	499	4.72193	CRYOPRESERVED
P9_t2	CSF	CSF_t2	CGGAGTCAGATGTCGG_7_1	Naive Tcells	Non-TCR	0	-0.0346813	G1	-0.0726918	TcellNK	3.27346	1877	642	4.90144	CRYOPRESERVED
P9_t2	CSF	CSF_t2	CGGAGTCGTCATATCG_7_1	Cyt cells [>>Tcell]	Non-TCR	0	0.00579688	S	0.656159	TcellNK	2.82347	666	367	7.05706	CRYOPRESERVED
P9_t2	CSF	CSF_t2	CGGGTCACACAGAGGT_7_1	Naive Tcells	Non-TCR	0	-0.223272	S	0.531384	TcellNK	3.08955	1229	609	1.46461	CRYOPRESERVED
P9_t2	CSF	CSF_t2	CGGGTCACACAGCGTC_7_1	TAM2	Non-TCR	0	-0.0847479	G1	-0.0527354	all	3.04218	1102	375	5.44465	CRYOPRESERVED
P9_t2	CSF	CSF_t2	CGGTTAACAGGAATGC_7_1	Cyt cells [>>Tcell]	Non-TCR	0	-0.0578459	G1	-0.0286107	TcellNK	2.80686	641	378	7.17629	CRYOPRESERVED
P9_t2	CSF	CSF_t2	CGTAGCGTCCTAGTGA_7_1	Cyt cells proliferating	Non-TCR	0	0.31053	S	0.431566	PROLIF	3.63599	4325	973	5.66474	CRYOPRESERVED
P9_t2	CSF	CSF_t2	CGTCCATTCAGTGTTG_7_1	TAM1	Singleton TCR	1	-0.0629737	G1	-0.0560136	all	3.63929	4358	1610	3.74025	CRYOPRESERVED
P9_t2	CSF	CSF_t2	CGTGAGCCAGGAATGC_7_1	DC	Non-TCR	0	-0.0463181	G1	-0.246126	all	3.4387	2746	891	7.50182	CRYOPRESERVED
P9_t2	CSF	CSF_t2	CGTGAGCTCAACACGT_7_1	Cyt cells [>>Tcell]	Non-TCR	0	-0.0954377	S	0.429564	TcellNK	2.97128	936	516	6.41026	CRYOPRESERVED
P9_t2	CSF	CSF_t2	CGTGTCTGTTTGTGTG_7_1	Naive Tcells	Non-TCR	0	-0.0931127	G1	-0.0812676	TcellNK	3.077	1194	477	4.43886	CRYOPRESERVED
P9_t2	CSF	CSF_t2	CGTGTCTTCAAACAAG_7_1	Cyt cells [>>Tcell]	Non-TCR	0	-0.125824	G1	-0.132784	TcellNK	3.01199	1028	627	4.0856	CRYOPRESERVED
P9_t2	CSF	CSF_t2	CGTTAGACAGGATTGG_7_1	Bcells	Non-TCR	0	-0.083434	G1	-0.0251013	all	3.03703	1089	418	6.15243	CRYOPRESERVED
P9_t2	CSF	CSF_t2	CGTTCTGTCCCTCTTT_7_1	Cyt cells [>>Tcell]	Non-TCR	0	-0.037002	G1	-0.16945	TcellNK	3.15045	1414	624	7.56719	CRYOPRESERVED
P9_t2	CSF	CSF_t2	CGTTGGGCACCTCGTT_7_1	TAM proliferating	Non-TCR	0	-0.0643034	S	0.339522	PROLIF	3.26975	1861	1167	0.161204	CRYOPRESERVED
P9_t2	CSF	CSF_t2	CGTTGGGGTTTGTGTG_7_1	Cyt cells [>>NK]	Non-TCR	0	-0.0374646	G1	-0.0487316	TcellNK	3.00432	1010	502	4.85149	CRYOPRESERVED
P9_t2	CSF	CSF_t2	CTAACTTTCCGAATGT_7_1	Naive Tcells	Non-TCR	0	0.169988	S	0.254111	TcellNK	3.30621	2024	648	4.00198	CRYOPRESERVED
P9_t2	CSF	CSF_t2	CTAAGACAGACTAAGT_7_1	Naive Tcells	Non-TCR	0	0.116512	G2M	-0.0360974	TcellNK	3.34713	2224	787	8.18345	CRYOPRESERVED
P9_t2	CSF	CSF_t2	CTACACCAGGGTGTGT_7_1	TAM1	Non-TCR	0	0.0288599	S	0.305242	all	3.56937	3710	1173	7.92453	CRYOPRESERVED
P9_t2	CSF	CSF_t2	CTACACCCAAGCGAGT_7_1	Neutrophil	Non-TCR	0	-0.228973	G1	-0.15633	all	3.45225	2833	1079	7.30674	CRYOPRESERVED
P9_t2	CSF	CSF_t2	CTACACCTCCGTAGGC_7_1	Neutrophil	Non-TCR	0	-0.0256015	S	0.0013472	all	3.34143	2195	984	5.23918	CRYOPRESERVED
P9_t2	CSF	CSF_t2	CTACGTCGTCCAGTTA_7_1	Cyt cells [>>NK]	Non-TCR	0	-0.0159069	S	0.0532748	TcellNK	2.4609	289	191	0.346021	CRYOPRESERVED
P9_t2	CSF	CSF_t2	CTAGAGTGTCGCATCG_7_1	TAM2	Non-TCR	0	-0.015434	G1	-0.04882	all	2.57287	374	189	9.35829	CRYOPRESERVED
P9_t2	CSF	CSF_t2	CTAGTGAGTACCATCA_7_1	Cyt cells [>>Tcell]	Non-TCR	0	-0.0445334	S	0.00283799	TcellNK	3.04805	1117	616	4.02865	CRYOPRESERVED
P9_t2	CSF	CSF_t2	CTCACACAGTGCAAGC_7_1	Naive Tcells	Singleton TCR	1	-0.161894	S	0.53131	TcellNK	3.08458	1215	675	4.19753	CRYOPRESERVED
P9_t2	CSF	CSF_t2	CTCACACGTCACCTAA_7_1	Cyt cells [>>Tcell]	Non-TCR	0	0.268145	G2M	-0.0611723	TcellNK	3.10175	1264	611	6.32911	CRYOPRESERVED
P9_t2	CSF	CSF_t2	CTCACACTCCACTGGG_7_1	Naive Tcells	Non-TCR	0	0.219263	G2M	-0.0306847	TcellNK	3.18639	1536	662	7.35677	CRYOPRESERVED
P9_t2	CSF	CSF_t2	CTCACACTCTCAAGTG_7_1	Cyt cells [>>NK]	Non-TCR	0	0.140015	G2M	-0.102773	TcellNK	3.08171	1207	580	6.04805	CRYOPRESERVED
P9_t2	CSF	CSF_t2	CTCAGAACACAGCGTC_7_1	Neutrophil	Non-TCR	0	-0.132657	G1	-0.0716554	all	3.32634	2120	782	4.24528	CRYOPRESERVED
P9_t2	CSF	CSF_t2	CTCATTAAGGATCGCA_7_1	Naive Tcells	Non-TCR	0	-0.115114	G1	-0.052451	TcellNK	3.00945	1022	394	4.89237	CRYOPRESERVED
P9_t2	CSF	CSF_t2	CTCCTAGGTACTTCTT_7_1	Neutrophil	Non-TCR	0	-0.204986	G1	-0.0495516	all	3.47509	2986	1150	5.02344	CRYOPRESERVED
P9_t2	CSF	CSF_t2	CTCCTAGTCAGGCGAA_7_1	Naive Tcells	Non-TCR	0	0.280512	G2M	-0.0483316	TcellNK	3.24846	1772	723	8.35214	CRYOPRESERVED
P9_t2	CSF	CSF_t2	CTCGAAATCATGTAGC_7_1	DC	Non-TCR	0	-0.0451815	S	0.00276366	all	3.49651	3137	970	4.65413	CRYOPRESERVED
P9_t2	CSF	CSF_t2	CTCGAGGTCTGCCAGG_7_1	Naive Tcells	Non-TCR	0	-0.0806126	G1	-0.136283	TcellNK	3.19257	1558	487	4.10783	CRYOPRESERVED
P9_t2	CSF	CSF_t2	CTCGGAGTCCTCAATT_7_1	Naive Tcells	Non-TCR	0	-0.14491	G1	-0.00547036	TcellNK	3.07482	1188	585	3.78788	CRYOPRESERVED
P9_t2	CSF	CSF_t2	CTCGGGACATACGCTA_7_1	Microglia	Non-TCR	0	-0.0437442	G1	-0.207045	all	2.59988	398	290	0	CRYOPRESERVED
P9_t2	CSF	CSF_t2	CTCGTCAAGGTGTTAA_7_1	Microglia	Non-TCR	0	-0.114409	G1	-0.101906	all	3.07918	1200	591	9.25	CRYOPRESERVED
P9_t2	CSF	CSF_t2	CTCGTCATCTGAGGGA_7_1	Cyt cells [>>Tcell]	Singleton TCR	1	0.0265095	S	0.26755	TcellNK	3.11628	1307	630	6.80949	CRYOPRESERVED
P9_t2	CSF	CSF_t2	CTCTAATCAACTTGAC_7_1	Neutrophil	Non-TCR	0	-0.00540261	S	0.142882	all	3.60293	4008	1527	5.28942	CRYOPRESERVED
P9_t2	CSF	CSF_t2	CTCTACGAGGCAATTA_7_1	TAM1	Non-TCR	0	-0.188431	S	0.0533492	all	3.38075	2403	1144	4.99376	CRYOPRESERVED
P9_t2	CSF	CSF_t2	CTCTACGAGGTACTCT_7_1	Cyt cells [>>Tcell]	Non-TCR	0	0.243553	G2M	-0.0654551	TcellNK	3.18949	1547	644	5.10666	CRYOPRESERVED
P9_t2	CSF	CSF_t2	CTCTACGGTTACGACT_7_1	TAM1	Non-TCR	0	-0.147309	G1	-0.157417	all	3.2079	1614	711	7.99257	CRYOPRESERVED
P9_t2	CSF	CSF_t2	CTCTGGTAGAACTGTA_7_1	TAM1	Non-TCR	0	-0.101793	G1	-0.17882	all	3.63939	4359	1708	2.22528	CRYOPRESERVED
P9_t2	CSF	CSF_t2	CTCTGGTTCTGTCCGT_7_1	Naive Tcells	Non-TCR	0	0.136543	G2M	-0.131409	TcellNK	3.25479	1798	628	5.33927	CRYOPRESERVED
P9_t2	CSF	CSF_t2	CTGAAGTAGAAACCTA_7_1	Naive Tcells	Non-TCR	0	-0.0139855	S	0.0267757	TcellNK	2.60097	399	214	8.77193	CRYOPRESERVED
P9_t2	CSF	CSF_t2	CTGATAGCATCCGTGG_7_1	Cyt cells [>>Tcell]	Non-TCR	0	0.388494	G2M	-0.0426352	TcellNK	3.00817	1019	485	7.7527	CRYOPRESERVED
P9_t2	CSF	CSF_t2	CTGGTCTTCGAGAACG_7_1	Naive Tcells	Non-TCR	0	-0.0845048	S	0.0130553	TcellNK	2.81158	648	391	3.24074	CRYOPRESERVED
P9_t2	CSF	CSF_t2	CTGTTTATCGCCAGCA_7_1	Cyt cells [>>Tcell]	Non-TCR	0	-0.0812041	G1	-0.0353024	TcellNK	3.06819	1170	608	3.33333	CRYOPRESERVED
P9_t2	CSF	CSF_t2	CTGTTTATCTATCCCG_7_1	Cyt cells [>>Tcell]	Non-TCR	0	0.540183	G2M	-0.0555032	TcellNK	3.05308	1130	598	8.76106	CRYOPRESERVED
P9_t2	CSF	CSF_t2	CTTCTCTAGAGCTGCA_7_1	Cyt cells [>>Tcell]	Non-TCR	0	0.0385497	G2M	-0.174804	TcellNK	3.30728	2029	895	6.60424	CRYOPRESERVED
P9_t2	CSF	CSF_t2	CTTCTCTTCTAACGGT_7_1	Cyt cells [>>Tcell]	Non-TCR	0	-0.110552	G1	-0.105245	TcellNK	3.06108	1151	589	5.0391	CRYOPRESERVED
P9_t2	CSF	CSF_t2	CTTTGCGCAGTAAGCG_7_1	Cyt cells [>>Tcell]	Non-TCR	0	-0.130875	G1	-0.0789607	TcellNK	3.12189	1324	701	1.96375	CRYOPRESERVED
P9_t2	CSF	CSF_t2	GAACCTAAGATCCTGT_7_1	Cyt cells [>>Tcell]	Non-TCR	0	0.622068	G2M	0.00306685	TcellNK	2.993	984	540	5.58943	CRYOPRESERVED
P9_t2	CSF	CSF_t2	GAACGGACAGCTGTAT_7_1	Naive Tcells	Non-TCR	0	-0.0582013	G1	-0.142785	TcellNK	3.02449	1058	530	3.21361	CRYOPRESERVED
P9_t2	CSF	CSF_t2	GAACGGAGTTTGTTGG_7_1	Naive Tcells	Non-TCR	0	0.462289	G2M	0.0381231	TcellNK	3.14114	1384	494	7.22543	CRYOPRESERVED
P9_t2	CSF	CSF_t2	GACGCGTGTCTTTCAT_7_1	Naive Tcells	Non-TCR	0	-0.0406487	G1	-0.0218777	TcellNK	3.15351	1424	533	4.91573	CRYOPRESERVED
P9_t2	CSF	CSF_t2	GACGCGTTCGCCTGAG_7_1	Cyt cells [>>Tcell]	Non-TCR	0	-0.0362347	S	0.333325	TcellNK	2.94547	882	463	4.64853	CRYOPRESERVED
P9_t2	CSF	CSF_t2	GACGGCTTCATAGCAC_7_1	Neutrophil	Non-TCR	0	0.0201058	G2M	-0.160213	all	3.62356	4203	1362	6.18606	CRYOPRESERVED
P9_t2	CSF	CSF_t2	GACGGCTTCCTCAACC_7_1	TAM2	Non-TCR	0	0.414025	G2M	-0.0197368	all	2.61909	416	292	1.20192	CRYOPRESERVED
P9_t2	CSF	CSF_t2	GACTAACGTAGGGACT_7_1	CAFs	Non-TCR	0	0.546538	G2M	-0.0049423	all	2.53529	343	212	7.58017	CRYOPRESERVED
P9_t2	CSF	CSF_t2	GACTACAGTAACGACG_7_1	Neutrophil	Non-TCR	0	-0.227007	S	0.0412323	all	3.45758	2868	1228	8.01953	CRYOPRESERVED
P9_t2	CSF	CSF_t2	GACTGCGAGATGAGAG_7_1	Cyt cells [>>NK]	Non-TCR	0	-0.107475	G1	-0.000580805	TcellNK	2.80482	638	420	0.31348	CRYOPRESERVED
P9_t2	CSF	CSF_t2	GAGCAGATCATACGGT_7_1	TAM1	Non-TCR	0	-0.066215	S	0.111757	all	3.4833	3043	1270	4.96221	CRYOPRESERVED
P9_t2	CSF	CSF_t2	GAGGTGATCGGAATCT_7_1	Naive Tcells	Non-TCR	0	-0.141701	G1	-0.0885663	TcellNK	3.25792	1811	564	2.59525	CRYOPRESERVED
P9_t2	CSF	CSF_t2	GATCAGTCACTATCTT_7_1	Cyt cells [>>NK]	Singleton TCR	1	-0.0391794	S	0.0634954	TcellNK	2.52763	337	219	8.90208	CRYOPRESERVED
P9_t2	CSF	CSF_t2	GATCGCGGTAGCGCAA_7_1	Cyt cells [>>Tcell]	Non-TCR	0	0.0936706	S	0.178383	TcellNK	2.75967	575	368	2.08696	CRYOPRESERVED
P9_t2	CSF	CSF_t2	GATCGTATCCGCATCT_7_1	Naive Tcells	Non-TCR	0	0.00505237	G2M	-0.0691733	TcellNK	2.93349	858	452	4.31235	CRYOPRESERVED
P9_t2	CSF	CSF_t2	GATGAGGAGCTTCGCG_7_1	Cyt cells [>>NK]	Non-TCR	0	-0.101631	S	0.214784	TcellNK	3.06744	1168	505	7.02055	CRYOPRESERVED
P9_t2	CSF	CSF_t2	GATGCTAAGGCTCATT_7_1	Naive Tcells	Non-TCR	0	-0.0380793	G1	-0.0515827	TcellNK	3.31027	2043	659	4.30739	CRYOPRESERVED
P9_t2	CSF	CSF_t2	GATGCTAGTTATCACG_7_1	Naive Tcells	Non-TCR	0	-0.187852	G1	-0.0348369	TcellNK	3.13893	1377	662	1.74292	CRYOPRESERVED
P9_t2	CSF	CSF_t2	GATGCTATCTTGTACT_7_1	TAM1	Non-TCR	0	0.122087	G2M	-0.0126379	all	3.45697	2864	1238	4.22486	CRYOPRESERVED
P9_t2	CSF	CSF_t2	GATTCAGAGCACACAG_7_1	Cyt cells [>>Tcell]	Non-TCR	0	0.258532	S	0.544713	TcellNK	3.07408	1186	611	3.457	CRYOPRESERVED
P9_t2	CSF	CSF_t2	GCAAACTAGCCATCGC_7_1	Naive Tcells	Non-TCR	0	0.331142	G2M	-0.0143909	TcellNK	2.93349	858	514	6.29371	CRYOPRESERVED
P9_t2	CSF	CSF_t2	GCAAACTCAGTTCCCT_7_1	Cyt cells [>>Tcell]	Non-TCR	0	0.364021	S	1.18164	TcellNK	2.97174	937	534	8.32444	CRYOPRESERVED
P9_t2	CSF	CSF_t2	GCAGTTAGTTACCAGT_7_1	Cyt cells [>>Tcell]	Expanded TCR	4	0.13116	G2M	-0.0658945	TcellNK	3.03262	1078	548	6.12245	CRYOPRESERVED
P9_t2	CSF	CSF_t2	GCATACAAGGTGCTTT_7_1	Neutrophil	Non-TCR	0	-0.162806	G1	-0.0832019	all	3.51851	3300	1170	5.27273	CRYOPRESERVED
P9_t2	CSF	CSF_t2	GCATGATAGCCTATGT_7_1	Cyt cells [>>Tcell]	Non-TCR	0	-0.162035	S	0.414091	TcellNK	3.13672	1370	734	7.0073	CRYOPRESERVED
P9_t2	CSF	CSF_t2	GCCTCTAAGAGAACAG_7_1	Cyt cells [>>Tcell]	Singleton TCR	1	-0.204277	G1	-0.198206	TcellNK	3.27231	1872	858	5.23504	CRYOPRESERVED
P9_t2	CSF	CSF_t2	GCCTCTAAGGGTCGAT_7_1	Neutrophil	Non-TCR	0	0.317911	G2M	-0.0142331	all	2.93902	869	436	1.26582	CRYOPRESERVED
P9_t2	CSF	CSF_t2	GCCTCTAGTTCAGGCC_7_1	Naive Tcells	Non-TCR	0	0.43507	S	0.566789	TcellNK	2.90037	795	455	5.66038	CRYOPRESERVED
P9_t2	CSF	CSF_t2	GCGACCAGTCTGCCAG_7_1	Cyt cells [>>Tcell]	Non-TCR	0	0.0269494	G2M	-0.0679866	TcellNK	2.95182	895	498	3.24022	CRYOPRESERVED
P9_t2	CSF	CSF_t2	GCGACCATCTTGTATC_7_1	Cyt cells [>>Tcell]	Non-TCR	0	0.316366	G2M	-0.0683453	TcellNK	3.16584	1465	588	7.71331	CRYOPRESERVED
P9_t2	CSF	CSF_t2	GCGAGAAAGATGCGAC_7_1	Cyt cells [>>Tcell]	Non-TCR	0	0.058331	G2M	-0.132535	TcellNK	2.94052	872	435	3.89908	CRYOPRESERVED
P9_t2	CSF	CSF_t2	GCGAGAACAAGGTTCT_7_1	Naive Tcells	Singleton TCR	1	0.00682014	G2M	-0.00788219	TcellNK	2.96802	929	479	2.36814	CRYOPRESERVED
P9_t2	CSF	CSF_t2	GCGAGAACAGTCACTA_7_1	Naive Tcells	Non-TCR	0	0.00180036	G2M	-0.0362745	TcellNK	3.17289	1489	635	3.2908	CRYOPRESERVED
P9_t2	CSF	CSF_t2	GCGAGAAGTGCATCTA_7_1	Cyt cells [>>Tcell]	Singleton TCR	1	0.297383	G2M	-0.0357288	TcellNK	3.04727	1115	532	3.04933	CRYOPRESERVED
P9_t2	CSF	CSF_t2	GCGCAGTTCAAGGTAA_7_1	Cyt cells [>>Tcell]	Non-TCR	0	-0.0186767	S	0.457818	TcellNK	3.13893	1377	646	3.55846	CRYOPRESERVED
P9_t2	CSF	CSF_t2	GCGGGTTAGAGAACAG_7_1	Naive Tcells	Non-TCR	0	0.0434121	S	0.675525	TcellNK	2.84696	703	361	3.27169	CRYOPRESERVED
P9_t2	CSF	CSF_t2	GCTCTGTGTTTGGCGC_7_1	Naive Tcells	Non-TCR	0	-0.0219546	S	0.216803	TcellNK	3.1726	1488	580	6.98925	CRYOPRESERVED
P9_t2	CSF	CSF_t2	GCTGCGACAAACAACA_7_1	Cyt cells [>>Tcell]	Non-TCR	0	-0.012105	G1	-0.0589144	TcellNK	3.13098	1352	495	7.47041	CRYOPRESERVED
P9_t2	CSF	CSF_t2	GCTGCGATCTTCAACT_7_1	Cyt cells [>>Tcell]	Non-TCR	0	-0.103947	G1	-0.150922	TcellNK	2.79657	626	365	7.66773	CRYOPRESERVED
P9_t2	CSF	CSF_t2	GCTGCTTTCAACACCA_7_1	Cyt cells [>>Tcell]	Non-TCR	0	0.538705	G2M	-0.0910899	TcellNK	3.13672	1370	607	1.82482	CRYOPRESERVED
P9_t2	CSF	CSF_t2	GCTGGGTAGCGAAGGG_7_1	Bcells	Non-TCR	0	-0.0483906	S	0.0279045	all	2.90795	809	322	9.02349	CRYOPRESERVED
P9_t2	CSF	CSF_t2	GCTGGGTTCTTGTACT_7_1	Naive Tcells	Non-TCR	0	-0.0584345	G1	-0.052496	TcellNK	3.2003	1586	770	3.08953	CRYOPRESERVED
P9_t2	CSF	CSF_t2	GCTTCCATCGGTCCGA_7_1	Neutrophil	Non-TCR	0	-0.15631	G1	-0.0506877	all	3.38686	2437	1087	3.44686	CRYOPRESERVED
P9_t2	CSF	CSF_t2	GCTTGAAGTATAGGGC_7_1	Naive Tcells	Non-TCR	0	-0.0304222	S	0.0361071	TcellNK	3.03663	1088	468	6.89338	CRYOPRESERVED
P9_t2	CSF	CSF_t2	GGAACTTAGTCGTACT_7_1	Cyt cells [>>Tcell]	Non-TCR	0	-0.234498	G1	-0.104988	TcellNK	2.89873	792	515	3.66162	CRYOPRESERVED
P9_t2	CSF	CSF_t2	GGACAGAAGATGTGTA_7_1	Cyt cells [>>NK]	Non-TCR	0	-0.0916829	G1	-0.0261931	TcellNK	2.74819	560	402	0.714286	CRYOPRESERVED
P9_t2	CSF	CSF_t2	GGATTACGTGCCTGGT_7_1	Naive Tcells	Non-TCR	0	0.0145606	S	0.0747699	TcellNK	3.10823	1283	628	3.74123	CRYOPRESERVED
P9_t2	CSF	CSF_t2	GGATTACTCACGGTTA_7_1	Cyt cells [>>Tcell]	Non-TCR	0	-0.0476463	S	0.333627	TcellNK	3.05461	1134	548	3.52734	CRYOPRESERVED
P9_t2	CSF	CSF_t2	GGCAATTGTAATTGGA_7_1	Bcells	Non-TCR	0	0.0350354	G2M	0.0325227	all	2.51188	325	235	0.923077	CRYOPRESERVED
P9_t2	CSF	CSF_t2	GGCAATTTCGAGAGCA_7_1	Naive Tcells	Non-TCR	0	0.385478	G2M	-0.00477526	TcellNK	3.29994	1995	742	4.1604	CRYOPRESERVED
P9_t2	CSF	CSF_t2	GGCCGATAGGTCATCT_7_1	Naive Tcells	Non-TCR	0	0.0213626	G2M	0.00204073	TcellNK	2.84386	698	411	4.15473	CRYOPRESERVED
P9_t2	CSF	CSF_t2	GGCCGATCAATCCAAC_7_1	Neutrophil	Non-TCR	0	-0.160116	G1	-0.0373321	all	3.45621	2859	1036	3.95243	CRYOPRESERVED
P9_t2	CSF	CSF_t2	GGCCGATTCTTGTCAT_7_1	Neutrophil	Non-TCR	0	0.0431407	S	0.198808	all	3.43249	2707	1003	6.94496	CRYOPRESERVED
P9_t2	CSF	CSF_t2	GGCGTGTCAAGAGTCG_7_1	Naive Tcells	Non-TCR	0	0.012203	G2M	-0.00625097	TcellNK	2.99564	990	460	9.59596	CRYOPRESERVED
P9_t2	CSF	CSF_t2	GGCGTGTCACGAGGTA_7_1	Naive Tcells	Singleton TCR	1	0.429265	G2M	-0.0666333	TcellNK	2.74036	550	326	2.18182	CRYOPRESERVED
P9_t2	CSF	CSF_t2	GGCTCGACAAGAAAGG_7_1	TAM1	Non-TCR	0	-0.170464	G1	-0.118229	all	3.26881	1857	851	7.05439	CRYOPRESERVED
P9_t2	CSF	CSF_t2	GGCTCGATCAGCGACC_7_1	TAM1	Non-TCR	0	-0.210711	G1	-0.168011	all	3.37767	2386	964	1.71836	CRYOPRESERVED
P9_t2	CSF	CSF_t2	GGCTGGTGTCGAGTTT_7_1	Cyt cells [>>Tcell]	Singleton TCR	1	-0.151515	S	0.0502333	TcellNK	3.01662	1039	539	2.11742	CRYOPRESERVED
P9_t2	CSF	CSF_t2	GGGACCTTCTGCTGCT_7_1	Cyt cells [>>Tcell]	Non-TCR	0	-0.206262	G1	-0.110647	TcellNK	3.00732	1017	561	7.2763	CRYOPRESERVED
P9_t2	CSF	CSF_t2	GGGAGATAGAAGCCCA_7_1	Bcells	Non-TCR	0	-0.0224187	S	0.0119776	all	2.53403	342	217	0.292398	CRYOPRESERVED
P9_t2	CSF	CSF_t2	GGGAGATAGCGCTTAT_7_1	Cyt cells [>>Tcell]	Non-TCR	0	0.849714	G2M	-0.178423	TcellNK	3.24005	1738	781	5.00575	CRYOPRESERVED
P9_t2	CSF	CSF_t2	GGGAGATGTCACCTAA_7_1	Cyt cells [>>Tcell]	Non-TCR	0	0.213127	G2M	-0.134644	TcellNK	3.09795	1253	627	9.33759	CRYOPRESERVED
P9_t2	CSF	CSF_t2	GGGAGATGTCAGGACA_7_1	Cyt cells [>>Tcell]	Expanded TCR	2	0.380783	S	0.423321	TcellNK	3.34596	2218	963	5.50045	CRYOPRESERVED
P9_t2	CSF	CSF_t2	GGGATGACAGGCTCAC_7_1	Naive Tcells	Non-TCR	0	-0.00890576	S	0.0183095	TcellNK	2.67578	474	292	5.6962	CRYOPRESERVED
P9_t2	CSF	CSF_t2	GGGATGATCGCAAGCC_7_1	Naive Tcells	Non-TCR	0	0.42339	G2M	-0.0383903	TcellNK	2.8109	647	429	2.62751	CRYOPRESERVED
P9_t2	CSF	CSF_t2	GGGCACTAGATGTAAC_7_1	Naive Tcells	Non-TCR	0	-0.151093	S	0.0477859	TcellNK	3.07628	1192	575	3.77517	CRYOPRESERVED
P9_t2	CSF	CSF_t2	GGGCACTGTACAGCAG_7_1	Cyt cells [>>Tcell]	Non-TCR	0	0.0371595	G2M	-0.121548	TcellNK	3.02202	1052	564	3.9924	CRYOPRESERVED
P9_t2	CSF	CSF_t2	GGGTTGCCAGTTTACG_7_1	TAM1	Non-TCR	0	-0.134436	G1	-0.202336	all	3.42797	2679	1078	2.16499	CRYOPRESERVED
P9_t2	CSF	CSF_t2	GGGTTGCTCGTCCAGG_7_1	TAM2	Non-TCR	0	-0.0185873	S	0.0228934	all	2.67025	468	236	0.213675	CRYOPRESERVED
P9_t2	CSF	CSF_t2	GGTATTGCATCGATTG_7_1	Naive Tcells	Non-TCR	0	-0.125552	G1	-0.0919136	TcellNK	3.43201	2704	750	3.5503	CRYOPRESERVED
P9_t2	CSF	CSF_t2	GGTGAAGAGCAGATCG_7_1	Cyt cells [>>NK]	Non-TCR	0	-0.100551	G1	-0.0383158	TcellNK	3.02938	1070	393	4.29907	CRYOPRESERVED
P9_t2	CSF	CSF_t2	GGTGAAGAGGTGATAT_7_1	Naive Tcells	Singleton TCR	1	-0.132263	G1	-0.0269723	TcellNK	3.02119	1050	543	4.38095	CRYOPRESERVED
P9_t2	CSF	CSF_t2	GGTGCGTAGTCTCCTC_7_1	Treg	Non-TCR	0	-0.0420124	S	0.465412	TcellNK	2.94841	888	515	9.12162	CRYOPRESERVED
P9_t2	CSF	CSF_t2	GGTGCGTTCCTGCCAT_7_1	Cyt cells [>>Tcell]	Non-TCR	0	0.124475	G2M	-0.0704476	TcellNK	3.22789	1690	710	6.50888	CRYOPRESERVED
P9_t2	CSF	CSF_t2	GGTGTTACATGTAGTC_7_1	Cyt cells [>>Tcell]	Non-TCR	0	-0.0289859	G1	-0.0682134	TcellNK	3.20466	1602	735	5.99251	CRYOPRESERVED
P9_t2	CSF	CSF_t2	GTAACGTAGCCACCTG_7_1	Cyt cells [>>Tcell]	Non-TCR	0	-0.019695	S	0.0152933	TcellNK	2.94151	874	479	3.08924	CRYOPRESERVED
P9_t2	CSF	CSF_t2	GTAACGTAGTGGGTTG_7_1	Naive Tcells	Non-TCR	0	-0.0429395	S	0.00920289	TcellNK	2.92583	843	453	2.72835	CRYOPRESERVED
P9_t2	CSF	CSF_t2	GTAACTGAGAATAGGG_7_1	Cyt cells [>>Tcell]	Expanded TCR	2	0.0346289	G2M	-0.106746	TcellNK	3.23729	1727	638	7.29589	CRYOPRESERVED
P9_t2	CSF	CSF_t2	GTACGTATCAGTACGT_7_1	Neutrophil	Non-TCR	0	-0.219067	S	0.118505	all	3.51001	3236	1219	6.644	CRYOPRESERVED
P9_t2	CSF	CSF_t2	GTACGTATCCGTAGGC_7_1	Naive Tcells	Non-TCR	0	0.0510262	G2M	0.00730297	TcellNK	2.94052	872	459	5.16055	CRYOPRESERVED
P9_t2	CSF	CSF_t2	GTACTCCAGCGTCAAG_7_1	Naive Tcells	Non-TCR	0	0.325645	G2M	-0.0462333	TcellNK	2.90634	806	340	7.07196	CRYOPRESERVED
P9_t2	CSF	CSF_t2	GTACTTTCAGCTTCGG_7_1	Cyt cells [>>Tcell]	Non-TCR	0	0.000912666	G2M	-0.0894913	TcellNK	3.1452	1397	570	5.58339	CRYOPRESERVED
P9_t2	CSF	CSF_t2	GTAGGCCAGAAACCGC_7_1	Naive Tcells	Non-TCR	0	-0.131008	S	0.0249071	TcellNK	3.12937	1347	584	4.30586	CRYOPRESERVED
P9_t2	CSF	CSF_t2	GTAGGCCTCAGTTCGA_7_1	Neutrophil	Non-TCR	0	0.0380208	S	0.408155	all	3.60991	4073	1356	8.81414	CRYOPRESERVED
P9_t2	CSF	CSF_t2	GTATCTTGTCAACATC_7_1	Cyt cells [>>Tcell]	Non-TCR	0	-0.156739	G1	-0.072709	TcellNK	2.99344	985	520	9.54315	CRYOPRESERVED
P9_t2	CSF	CSF_t2	GTATCTTTCAGCGACC_7_1	Naive Tcells	Non-TCR	0	-0.00760147	S	0.00390208	TcellNK	3.0667	1166	529	6.51801	CRYOPRESERVED
P9_t2	CSF	CSF_t2	GTATCTTTCGCCGTGA_7_1	Cyt cells [>>Tcell]	Non-TCR	0	0.00569077	G2M	-0.0535187	TcellNK	2.89873	792	439	6.18687	CRYOPRESERVED
P9_t2	CSF	CSF_t2	GTATTCTGTATCAGTC_7_1	Naive Tcells	Singleton TCR	1	0.235861	G2M	0.0263444	TcellNK	3.2418	1745	686	6.59026	CRYOPRESERVED
P9_t2	CSF	CSF_t2	GTATTCTGTGTGAAAT_7_1	Naive Tcells	Non-TCR	0	0.145934	S	0.339622	TcellNK	3.15957	1444	531	7.13296	CRYOPRESERVED
P9_t2	CSF	CSF_t2	GTCAAGTGTGTTTGGT_7_1	Cyt cells [>>Tcell]	Non-TCR	0	0.372869	S	0.514864	TcellNK	3.18327	1525	728	5.77049	CRYOPRESERVED
P9_t2	CSF	CSF_t2	GTCAAGTTCGGCATCG_7_1	Neutrophil	Non-TCR	0	-0.20628	S	0.183392	all	3.44264	2771	994	5.23277	CRYOPRESERVED
P9_t2	CSF	CSF_t2	GTCACAACAATGGTCT_7_1	Neutrophil	Non-TCR	0	0.0112198	S	0.286841	all	3.28375	1922	924	8.74089	CRYOPRESERVED
P9_t2	CSF	CSF_t2	GTCACAACACAGGAGT_7_1	Naive Tcells	Non-TCR	0	-0.0640031	G1	-0.0909521	TcellNK	2.98453	965	386	9.63731	CRYOPRESERVED
P9_t2	CSF	CSF_t2	GTCGTAACATGAACCT_7_1	Cyt cells [>>Tcell]	Non-TCR	0	0.00803197	G2M	-0.0704357	TcellNK	3.11025	1289	617	6.28394	CRYOPRESERVED
P9_t2	CSF	CSF_t2	GTCTCGTAGAGGTTAT_7_1	Naive Tcells	Non-TCR	0	-0.095448	G1	-0.0870144	TcellNK	2.85309	713	358	7.43338	CRYOPRESERVED
P9_t2	CSF	CSF_t2	GTCTTCGAGTCCGGTC_7_1	Cyt cells [>>NK]	Non-TCR	0	-0.0925081	G1	-0.0103785	TcellNK	2.74896	561	341	0	CRYOPRESERVED
P9_t2	CSF	CSF_t2	GTGCATAAGGCAGGTT_7_1	Naive Tcells	Non-TCR	0	-0.0875009	G1	-0.0278305	TcellNK	2.97497	944	523	2.64831	CRYOPRESERVED
P9_t2	CSF	CSF_t2	GTGCGGTTCTGCGTAA_7_1	Cyt cells [>>Tcell]	Singleton TCR	1	0.0168394	G2M	-0.137094	TcellNK	3.13925	1378	634	5.3701	CRYOPRESERVED
P9_t2	CSF	CSF_t2	GTGGGTCGTTCCACAA_7_1	Cyt cells [>>Tcell]	Non-TCR	0	-0.0884365	S	0.0591736	TcellNK	3.30535	2020	666	7.37624	CRYOPRESERVED
P9_t2	CSF	CSF_t2	GTGGGTCGTTCTGTTT_7_1	Naive Tcells	Non-TCR	0	-0.0514187	G1	-0.128592	TcellNK	3.31723	2076	603	3.17919	CRYOPRESERVED
P9_t2	CSF	CSF_t2	GTGGGTCTCGGAGCAA_7_1	Bcells	Non-TCR	0	-0.0823277	S	0.0819014	all	2.81491	653	248	5.20674	CRYOPRESERVED
P9_t2	CSF	CSF_t2	GTGTGCGAGCACCGCT_7_1	Cyt cells [>>Tcell]	Singleton TCR	1	-0.0236406	S	0.700728	TcellNK	2.78888	615	348	6.01626	CRYOPRESERVED
P9_t2	CSF	CSF_t2	GTGTGCGAGCGTTGCC_7_1	TAM2	Non-TCR	0	-0.114337	G1	-0.177884	all	2.91116	815	396	5.27607	CRYOPRESERVED
P9_t2	CSF	CSF_t2	GTGTTAGTCGACCAGC_7_1	Naive Tcells	Non-TCR	0	0.324006	G2M	-0.0694732	TcellNK	3.05269	1129	483	5.58016	CRYOPRESERVED
P9_t2	CSF	CSF_t2	GTGTTAGTCGCCATAA_7_1	Naive Tcells	Non-TCR	0	0.0446796	G2M	0.03126	TcellNK	2.50786	322	211	6.52174	CRYOPRESERVED
P9_t2	CSF	CSF_t2	GTTACAGCAATTCCTT_7_1	Cyt cells [>>Tcell]	Non-TCR	0	0.351962	S	0.604661	TcellNK	3.07737	1195	566	5.77406	CRYOPRESERVED
P9_t2	CSF	CSF_t2	GTTACAGTCCTGCCAT_7_1	Naive Tcells	Non-TCR	0	-0.039298	G1	-0.122877	TcellNK	3.16017	1446	614	3.18119	CRYOPRESERVED
P9_t2	CSF	CSF_t2	GTTCATTTCCCAGGTG_7_1	Cyt cells [>>NK]	Non-TCR	0	-0.0209644	S	0.00629292	TcellNK	2.52244	333	240	4.2042	CRYOPRESERVED
P9_t2	CSF	CSF_t2	GTTCTCGTCAAACCAC_7_1	Cyt cells [>>NK]	Singleton TCR	1	-0.11581	G1	-0.11047	TcellNK	3.19893	1581	716	7.90639	CRYOPRESERVED
P9_t2	CSF	CSF_t2	GTTTCTAGTTACAGAA_7_1	Cyt cells [>>NK]	Singleton TCR	1	-0.017526	G1	-0.136605	TcellNK	3.00475	1011	447	8.01187	CRYOPRESERVED
P9_t2	CSF	CSF_t2	GTTTCTATCTGTTTGT_7_1	Cyt cells [>>NK]	Singleton TCR	1	-0.152513	G1	-0.0306859	TcellNK	3.10687	1279	430	6.724	CRYOPRESERVED
P9_t2	CSF	CSF_t2	TAAACCGAGAGGGATA_7_1	Naive Tcells	Non-TCR	0	-0.124311	G1	-0.114858	TcellNK	3.27784	1896	666	5.95992	CRYOPRESERVED
P9_t2	CSF	CSF_t2	TACACGACACCCAGTG_7_1	Cyt cells [>>Tcell]	Expanded TCR	2	-0.127308	G1	-0.14026	TcellNK	2.91275	818	445	9.29095	CRYOPRESERVED
P9_t2	CSF	CSF_t2	TACAGTGAGGCGACAT_7_1	Naive Tcells	Non-TCR	0	-0.0991758	S	0.272076	TcellNK	3.31639	2072	607	5.50193	CRYOPRESERVED
P9_t2	CSF	CSF_t2	TACCTTAGTAGATTAG_7_1	Bcells	Non-TCR	0	-0.040568	S	0.0390644	all	2.62941	426	236	4.92958	CRYOPRESERVED
P9_t2	CSF	CSF_t2	TACCTTATCGGCCGAT_7_1	Naive Tcells	Singleton TCR	1	-0.104974	G1	-0.120657	TcellNK	3.1014	1263	487	7.91766	CRYOPRESERVED
P9_t2	CSF	CSF_t2	TACGGATAGCTCCTTC_7_1	TAM1	Non-TCR	0	0.156454	G2M	-0.215591	all	3.62003	4169	1368	3.45407	CRYOPRESERVED
P9_t2	CSF	CSF_t2	TACGGATAGTTGAGAT_7_1	Naive Tcells	Non-TCR	0	-0.113638	G1	-0.0520227	TcellNK	2.99957	999	440	6.30631	CRYOPRESERVED
P9_t2	CSF	CSF_t2	TACGGGCAGGTGCAAC_7_1	Cyt cells [>>Tcell]	Singleton TCR	1	0.346904	G2M	-0.0807828	TcellNK	3.26505	1841	654	5.54047	CRYOPRESERVED
P9_t2	CSF	CSF_t2	TACTCATGTCTAGTGT_7_1	Naive Tcells	Singleton TCR	1	-0.0840831	G1	-0.0476101	TcellNK	3.31048	2044	652	4.99022	CRYOPRESERVED
P9_t2	CSF	CSF_t2	TACTCATGTTTGACAC_7_1	Naive Tcells	Non-TCR	0	0.0398142	G2M	-0.0201329	TcellNK	2.83442	683	412	3.80673	CRYOPRESERVED
P9_t2	CSF	CSF_t2	TACTCGCGTCATATCG_7_1	Cyt cells [>>Tcell]	Non-TCR	0	-0.10078	G1	-0.0717459	TcellNK	2.88081	760	464	8.81579	CRYOPRESERVED
P9_t2	CSF	CSF_t2	TACTTGTAGGGATACC_7_1	Naive Tcells	Non-TCR	0	0.0531976	G2M	-0.0159658	TcellNK	3.23401	1714	612	7.29288	CRYOPRESERVED
P9_t2	CSF	CSF_t2	TACTTGTGTTCAGTAC_7_1	Naive Tcells	Non-TCR	0	-0.117768	S	0.0356324	TcellNK	3.06707	1167	574	1.88518	CRYOPRESERVED
P9_t2	CSF	CSF_t2	TACTTGTTCGGCTACG_7_1	Cyt cells [>>Tcell]	Non-TCR	0	0.60378	G2M	-0.122694	TcellNK	2.97451	943	533	2.54507	CRYOPRESERVED
P9_t2	CSF	CSF_t2	TAGAGCTAGACTAAGT_7_1	Cyt cells [>>Tcell]	Non-TCR	0	0.275505	G2M	-0.168183	TcellNK	3.06408	1159	642	4.91803	CRYOPRESERVED
P9_t2	CSF	CSF_t2	TAGAGCTGTCAAAGAT_7_1	Cyt cells [>>Tcell]	Expanded TCR	2	0.0466064	G2M	-0.00314039	TcellNK	2.66652	464	292	6.68103	CRYOPRESERVED
P9_t2	CSF	CSF_t2	TAGAGCTGTGCAGACA_7_1	Microglia	Non-TCR	0	0.108604	G2M	-0.215879	all	3.40192	2523	770	7.13436	CRYOPRESERVED
P9_t2	CSF	CSF_t2	TAGAGCTTCGGCTACG_7_1	Cyt cells [>>NK]	Non-TCR	0	0.0438783	G2M	-0.122152	TcellNK	2.97267	939	483	4.04686	CRYOPRESERVED
P9_t2	CSF	CSF_t2	TAGGCATTCACGAAGG_7_1	Naive Tcells	Singleton TCR	1	0.270084	G2M	-0.119831	TcellNK	3.02776	1066	626	2.53283	CRYOPRESERVED
P9_t2	CSF	CSF_t2	TAGTGGTTCCAGAGGA_7_1	TAM1	Non-TCR	0	-0.176971	G1	-0.132748	all	3.3995	2509	1146	3.22838	CRYOPRESERVED
P9_t2	CSF	CSF_t2	TAGTTGGTCAACGGCC_7_1	Cyt cells [>>Tcell]	Non-TCR	0	-0.0376617	G1	-0.148208	TcellNK	3.14457	1395	563	7.38351	CRYOPRESERVED
P9_t2	CSF	CSF_t2	TATCAGGCAGACAGGT_7_1	Cyt cells [>>Tcell]	Non-TCR	0	-0.0943129	G1	-0.0630089	TcellNK	2.80686	641	362	4.83619	CRYOPRESERVED
P9_t2	CSF	CSF_t2	TATCAGGCATCTGGTA_7_1	Cyt cells [>>NK]	Non-TCR	0	0.243161	G2M	-0.0264709	TcellNK	3.02572	1061	411	5.18379	CRYOPRESERVED
P9_t2	CSF	CSF_t2	TATCTCACAAGGTTTC_7_1	Naive Tcells	Non-TCR	0	-0.046749	S	0.0173611	TcellNK	2.80889	644	396	4.34783	CRYOPRESERVED
P9_t2	CSF	CSF_t2	TATGCCCAGTGTGGCA_7_1	Cyt cells [>>Tcell]	Non-TCR	0	-0.243306	S	0.515427	TcellNK	3.00043	1001	557	4.8951	CRYOPRESERVED
P9_t2	CSF	CSF_t2	TATGCCCGTGATGTGG_7_1	TAM2	Non-TCR	0	-0.180832	G1	-0.128897	all	2.62325	420	282	1.90476	CRYOPRESERVED
P9_t2	CSF	CSF_t2	TATTACCGTGAGTATA_7_1	TAM1	Non-TCR	0	-0.133081	G1	-0.0998086	all	3.22866	1693	720	9.21441	CRYOPRESERVED
P9_t2	CSF	CSF_t2	TCAACGACATCGATGT_7_1	Neutrophil	Non-TCR	0	-0.0952833	G1	-0.227465	all	2.93651	864	573	4.39815	CRYOPRESERVED
P9_t2	CSF	CSF_t2	TCACAAGGTATGAATG_7_1	Naive Tcells	Non-TCR	0	-0.0717423	S	0.00165214	TcellNK	2.88874	774	456	2.71318	CRYOPRESERVED
P9_t2	CSF	CSF_t2	TCACGAATCCTTTCGG_7_1	TAM1	Non-TCR	0	0.000209901	G2M	-0.102099	all	3.40483	2540	1109	6.14173	CRYOPRESERVED
P9_t2	CSF	CSF_t2	TCAGGTATCCAAACAC_7_1	Cyt cells [>>Tcell]	Non-TCR	0	-0.0507041	G1	-0.0973649	TcellNK	2.91698	826	491	5.81114	CRYOPRESERVED
P9_t2	CSF	CSF_t2	TCATTACCACTATCTT_7_1	DC	Non-TCR	0	0.23512	G2M	-0.145146	all	3.09377	1241	514	7.49396	CRYOPRESERVED
P9_t2	CSF	CSF_t2	TCCCGATTCTGGCGTG_7_1	Naive Tcells	Non-TCR	0	0.0283252	G2M	-0.0761959	TcellNK	3.02078	1049	579	4.00381	CRYOPRESERVED
P9_t2	CSF	CSF_t2	TCGAGGCAGTACGCGA_7_1	Naive Tcells	Non-TCR	0	-0.105922	S	0.426365	TcellNK	3.22686	1686	596	4.86358	CRYOPRESERVED
P9_t2	CSF	CSF_t2	TCGAGGCGTGTGACGA_7_1	Cyt cells [>>NK]	Non-TCR	0	-0.0369379	G1	-0.0582062	TcellNK	2.50515	320	213	0.625	CRYOPRESERVED
P9_t2	CSF	CSF_t2	TCGCGAGCACCGTTGG_7_1	Neutrophil	Non-TCR	0	-0.195301	S	0.236045	all	3.30643	2025	756	3.11111	CRYOPRESERVED
P9_t2	CSF	CSF_t2	TCGCGAGGTGCGAAAC_7_1	Naive Tcells	Singleton TCR	1	0.0209264	S	0.0404645	TcellNK	3.26482	1840	709	5.38043	CRYOPRESERVED
P9_t2	CSF	CSF_t2	TCGCGAGGTTCCGGCA_7_1	Cyt cells [>>NK]	Singleton TCR	1	0.518559	G2M	-0.0166904	TcellNK	2.50379	319	218	7.52351	CRYOPRESERVED
P9_t2	CSF	CSF_t2	TCGCGAGTCCTTTACA_7_1	Naive Tcells	Non-TCR	0	0.0444146	G2M	-0.00717671	TcellNK	2.95085	893	435	5.03919	CRYOPRESERVED
P9_t2	CSF	CSF_t2	TCGCGAGTCTCCAGGG_7_1	Naive Tcells	Singleton TCR	1	0.128375	G2M	-0.0337486	TcellNK	3.38561	2430	1041	4.81481	CRYOPRESERVED
P9_t2	CSF	CSF_t2	TCGGGACTCTTTAGTC_7_1	Bcells	Non-TCR	0	0.0650333	G2M	0.0372736	all	2.47712	300	200	9.33333	CRYOPRESERVED
P9_t2	CSF	CSF_t2	TCGTACCCAGATAATG_7_1	Naive Tcells	Singleton TCR	1	-0.0839264	G1	-0.037483	TcellNK	3.28103	1910	636	5.44503	CRYOPRESERVED
P9_t2	CSF	CSF_t2	TCTCATATCGAGAACG_7_1	Neutrophil	Non-TCR	0	-0.0951169	G1	-0.0759243	all	2.93349	858	424	7.69231	CRYOPRESERVED
P9_t2	CSF	CSF_t2	TCTCTAAAGTAATCCC_7_1	Bcells	Non-TCR	0	-0.124275	G1	-0.0349047	all	2.902	798	366	4.7619	CRYOPRESERVED
P9_t2	CSF	CSF_t2	TCTCTAAGTGTGGTTT_7_1	Cyt cells [>>Tcell]	Non-TCR	0	0.382167	G2M	-0.133937	TcellNK	2.84942	707	426	5.37482	CRYOPRESERVED
P9_t2	CSF	CSF_t2	TCTGGAAAGTACCGGA_7_1	TAM1	Non-TCR	0	-0.136965	G1	-0.201264	all	2.74507	556	307	8.09353	CRYOPRESERVED
P9_t2	CSF	CSF_t2	TCTGGAAGTACCTACA_7_1	Naive Tcells	Singleton TCR	1	0.410484	G2M	-0.0969367	TcellNK	3.18441	1529	496	4.90517	CRYOPRESERVED
P9_t2	CSF	CSF_t2	TCTTCGGAGTGCCAGA_7_1	Cyt cells [>>NK]	Expanded TCR	5	0.0239479	G2M	-0.113832	TcellNK	2.9248	841	391	6.30202	CRYOPRESERVED
P9_t2	CSF	CSF_t2	TGACAACGTGTTCGAT_7_1	Naive Tcells	Singleton TCR	1	0.35362	G2M	-0.0761046	TcellNK	3.43854	2745	759	6.66667	CRYOPRESERVED
P9_t2	CSF	CSF_t2	TGACGGCGTACCGCTG_7_1	Naive Tcells	Non-TCR	0	0.434051	G2M	0.0199554	TcellNK	2.80686	641	407	2.34009	CRYOPRESERVED
P9_t2	CSF	CSF_t2	TGACTTTCAATTGCTG_7_1	TAM1	Non-TCR	0	-0.0111613	S	0.0926407	all	3.38828	2445	781	7.97546	CRYOPRESERVED
P9_t2	CSF	CSF_t2	TGAGAGGCATTCACTT_7_1	Naive Tcells	Singleton TCR	1	-0.0344753	S	0.0232196	TcellNK	2.99078	979	496	3.06435	CRYOPRESERVED
P9_t2	CSF	CSF_t2	TGATTTCAGGATATAC_7_1	Cyt cells [>>Tcell]	Non-TCR	0	-0.103819	G1	-0.0949551	TcellNK	2.9154	823	490	4.13123	CRYOPRESERVED
P9_t2	CSF	CSF_t2	TGATTTCAGTACATGA_7_1	Naive Tcells	Singleton TCR	1	0.3962	G2M	-0.0538444	TcellNK	3.03019	1072	554	5.03731	CRYOPRESERVED
P9_t2	CSF	CSF_t2	TGCACCTGTGCCTGCA_7_1	Bcells	Non-TCR	0	-0.0236561	G1	-0.0121274	all	2.47567	299	261	3.67893	CRYOPRESERVED
P9_t2	CSF	CSF_t2	TGCCAAATCTACGAGT_7_1	Cyt cells [>>Tcell]	Expanded TCR	4	0.322583	G2M	-0.140236	TcellNK	3.09167	1235	674	2.91498	CRYOPRESERVED
P9_t2	CSF	CSF_t2	TGCCCTATCACCATAG_7_1	Naive Tcells	Singleton TCR	1	-0.0245819	S	0.0134306	TcellNK	3.33143	2145	802	4.38228	CRYOPRESERVED
P9_t2	CSF	CSF_t2	TGCGCAGCAAATCCGT_7_1	Bcells	Non-TCR	0	-0.0366426	G1	-0.0149793	all	2.45788	287	187	2.43902	CRYOPRESERVED
P9_t2	CSF	CSF_t2	TGCGCAGTCCCACTTG_7_1	Cyt cells [>>Tcell]	Expanded TCR	2	0.24051	G2M	-0.125235	TcellNK	3.13672	1370	660	4.0146	CRYOPRESERVED
P9_t2	CSF	CSF_t2	TGCGGGTAGTACACCT_7_1	Naive Tcells	Singleton TCR	1	-0.115139	S	0.212836	TcellNK	3.32654	2121	569	4.9505	CRYOPRESERVED
P9_t2	CSF	CSF_t2	TGCGGGTCATCTACGA_7_1	Naive Tcells	Singleton TCR	1	-0.0355992	S	0.00957129	TcellNK	2.73957	549	327	7.28597	CRYOPRESERVED
P9_t2	CSF	CSF_t2	TGCGGGTGTCGCCATG_7_1	TAM1	Non-TCR	0	-0.136856	G1	-0.107638	all	3.0141	1033	522	7.26041	CRYOPRESERVED
P9_t2	CSF	CSF_t2	TGCTGCTCAGGATCGA_7_1	Cyt cells [>>Tcell]	Non-TCR	0	0.323006	G2M	-0.10997	TcellNK	3.20898	1618	698	1.97775	CRYOPRESERVED
P9_t2	CSF	CSF_t2	TGGACGCCAACGATCT_7_1	Naive Tcells	Singleton TCR	1	0.33338	G2M	0.10351	TcellNK	3.05918	1146	583	3.0541	CRYOPRESERVED
P9_t2	CSF	CSF_t2	TGGACGCGTCGATTGT_7_1	Cyt cells [>>NK]	Non-TCR	0	-0.0946783	G1	-0.0947645	TcellNK	2.72346	529	375	0	CRYOPRESERVED
P9_t2	CSF	CSF_t2	TGGCGCATCACATACG_7_1	Naive Tcells	Non-TCR	0	-0.0983162	G1	-0.132271	TcellNK	3.16524	1463	518	4.23787	CRYOPRESERVED
P9_t2	CSF	CSF_t2	TGGCTGGCAGTATAAG_7_1	Naive Tcells	Singleton TCR	1	-0.179417	G1	-0.123926	TcellNK	3.36996	2344	927	5.58874	CRYOPRESERVED
P9_t2	CSF	CSF_t2	TGGGCGTCAGCGATCC_7_1	Cyt cells [>>Tcell]	Non-TCR	0	0.0577613	S	0.2948	TcellNK	2.99782	995	436	6.13065	CRYOPRESERVED
P9_t2	CSF	CSF_t2	TGTATTCAGTGAAGAG_7_1	TAM1	Non-TCR	0	-0.0845054	G1	-0.128301	all	2.8739	748	302	4.81283	CRYOPRESERVED
P9_t2	CSF	CSF_t2	TGTCCCAAGCGTTGCC_7_1	Cyt cells [>>Tcell]	Non-TCR	0	0.23279	G2M	-0.0803146	TcellNK	3.17289	1489	621	7.45467	CRYOPRESERVED
P9_t2	CSF	CSF_t2	TGTCCCAGTTTAGCTG_7_1	Naive Tcells	Non-TCR	0	-0.121969	G1	-0.0914843	TcellNK	3.41095	2576	656	6.17236	CRYOPRESERVED
P9_t2	CSF	CSF_t2	TGTCCCATCAGTTTGG_7_1	Cyt cells [>>Tcell]	Non-TCR	0	0.123504	G2M	0.00751066	TcellNK	3.10857	1284	730	2.57009	CRYOPRESERVED
P9_t2	CSF	CSF_t2	TGTCCCATCATGTAGC_7_1	Cyt cells [>>NK]	Non-TCR	0	-0.084584	S	0.0314117	TcellNK	2.64246	439	212	8.42825	CRYOPRESERVED
P9_t2	CSF	CSF_t2	TGTCCCATCCATTCTA_7_1	Naive Tcells	Non-TCR	0	0.295983	S	0.57106	TcellNK	3.1232	1328	659	3.91566	CRYOPRESERVED
P9_t2	CSF	CSF_t2	TGTCCCATCGGTCCGA_7_1	Naive Tcells	Non-TCR	0	0.0330591	G2M	0.0222473	TcellNK	3.26951	1860	654	4.30108	CRYOPRESERVED
P9_t2	CSF	CSF_t2	TGTGTTTGTCAAAGCG_7_1	Cyt cells [>>NK]	Non-TCR	0	-0.0501263	S	0.0421297	TcellNK	2.52892	338	218	8.87574	CRYOPRESERVED
P9_t2	CSF	CSF_t2	TTAGGACGTATTCTCT_7_1	Naive Tcells	Singleton TCR	1	0.00441942	G2M	-0.029309	TcellNK	2.8739	748	447	2.94118	CRYOPRESERVED
P9_t2	CSF	CSF_t2	TTAGGCAGTAGCGTGA_7_1	Cyt cells [>>Tcell]	Singleton TCR	1	0.16039	G2M	-0.0113621	TcellNK	3.15198	1419	703	6.34249	CRYOPRESERVED
P9_t2	CSF	CSF_t2	TTAGGCAGTTTCGCTC_7_1	Naive Tcells	Non-TCR	0	0.255753	G2M	-0.127426	TcellNK	3.22298	1671	626	4.18911	CRYOPRESERVED
P9_t2	CSF	CSF_t2	TTATGCTAGAGTCGGT_7_1	Naive Tcells	Non-TCR	0	-0.0115171	G1	-0.0218	TcellNK	2.77525	596	340	2.34899	CRYOPRESERVED
P9_t2	CSF	CSF_t2	TTCCCAGGTCCAGTAT_7_1	Bcells	Non-TCR	0	-0.0380259	G1	-0.00829064	all	2.55267	357	234	0	CRYOPRESERVED
P9_t2	CSF	CSF_t2	TTCGAAGGTACATCCA_7_1	Cyt cells [>>Tcell]	Non-TCR	0	-0.123546	G1	-0.032407	TcellNK	2.90472	803	444	6.47572	CRYOPRESERVED
P9_t2	CSF	CSF_t2	TTCTTAGTCATGCTCC_7_1	Cyt cells [>>Tcell]	Non-TCR	0	0.00433758	G2M	-0.0871314	TcellNK	3.00087	1002	567	7.78443	CRYOPRESERVED
P9_t2	CSF	CSF_t2	TTGAACGAGGAGCGTT_7_1	Cyt cells [>>NK]	Non-TCR	0	-0.0619598	S	0.782056	TcellNK	2.58659	386	265	0.259067	CRYOPRESERVED
P9_t2	CSF	CSF_t2	TTGACTTAGGCTCAGA_7_1	Neutrophil	Non-TCR	0	-0.243008	G1	-0.0535297	all	3.25334	1792	883	7.92411	CRYOPRESERVED
P9_t2	CSF	CSF_t2	TTGACTTAGTCGTTTG_7_1	Naive Tcells	Non-TCR	0	0.00908418	G2M	0.00260729	TcellNK	2.7839	608	373	6.90789	CRYOPRESERVED
P9_t2	CSF	CSF_t2	TTGCCGTTCCTAGGGC_7_1	Neutrophil	Non-TCR	0	0.0127987	G2M	-0.167035	all	3.51255	3255	1115	4.88479	CRYOPRESERVED
P9_t2	CSF	CSF_t2	TTGCCGTTCTAAGCCA_7_1	Cyt cells [>>NK]	Non-TCR	0	0.278236	G2M	-0.115647	TcellNK	3.10003	1259	528	9.13423	CRYOPRESERVED
P9_t2	CSF	CSF_t2	TTGGAACGTTCCTCCA_7_1	DC	Non-TCR	0	-0.113609	G1	-0.0202737	all	3.30449	2016	806	3.42262	CRYOPRESERVED
P9_t2	CSF	CSF_t2	TTGTAGGCATCGACGC_7_1	Cyt cells [>>Tcell]	Non-TCR	0	0.0104224	G2M	-0.0257216	TcellNK	2.89265	781	411	6.53009	CRYOPRESERVED
P9_t2	CSF	CSF_t2	TTTACTGGTTGTGGAG_7_1	Bcells	Non-TCR	0	0.538557	G2M	0.0103313	all	2.69984	501	310	3.99202	CRYOPRESERVED
P9_t2	CSF	CSF_t2	TTTGCGCGTCAGAAGC_7_1	Cyt cells [>>Tcell]	Non-TCR	0	0.0747061	S	0.470185	TcellNK	2.92376	839	447	4.05244	CRYOPRESERVED
P9_t2	CSF	CSF_t2	TTTGCGCTCTCTAAGG_7_1	Cyt cells [>>NK]	Non-TCR	0	-0.0354816	S	0.763364	TcellNK	2.58433	384	258	8.07292	CRYOPRESERVED
P9_t2	CSF	CSF_t2	TTTGGTTTCCTTGGTC_7_1	TAM1	Non-TCR	0	-0.0706318	G1	-0.110928	all	3.12678	1339	627	4.33159	CRYOPRESERVED
P6_t1	CSF	CSF_t1	AAACGGGCAGTCCTTC_8_1	Cyt cells [>>Tcell]	Non-TCR	0	-0.0677531	G1	-0.0763782	TcellNK	2.95279	897	413	5.35117	CRYOPRESERVED
P6_t1	CSF	CSF_t1	AAAGATGCATACTACG_8_1	TAM1	Non-TCR	0	-0.14794	G1	-0.217645	all	3.20656	1609	715	4.10193	CRYOPRESERVED
P6_t1	CSF	CSF_t1	AAAGATGCATTCCTGC_8_1	Naive Tcells	Singleton TCR	1	-0.107702	G1	-0.0430297	TcellNK	2.96708	927	399	3.452	CRYOPRESERVED
P6_t1	CSF	CSF_t1	AAAGATGTCCAGTATG_8_1	Cyt cells [>>Tcell]	Singleton TCR	1	0.847323	G2M	-0.0422583	TcellNK	2.98811	973	373	4.41932	CRYOPRESERVED
P6_t1	CSF	CSF_t1	AAAGCAATCAGATAAG_8_1	TAM1	Non-TCR	0	-0.205964	G1	-0.0601612	all	3.22194	1667	589	4.85903	CRYOPRESERVED
P6_t1	CSF	CSF_t1	AAAGTAGAGTGGCACA_8_1	Naive Tcells	Singleton TCR	1	-0.0923828	G1	-0.0415722	TcellNK	3.00689	1016	378	2.95276	CRYOPRESERVED
P6_t1	CSF	CSF_t1	AAAGTAGTCAGGTTCA_8_1	TAM1	Non-TCR	0	-0.167929	G1	-0.0662878	all	3.05652	1139	505	8.95522	CRYOPRESERVED
P6_t1	CSF	CSF_t1	AACCATGAGCTGAAAT_8_1	TAM2	Non-TCR	0	-0.0319598	G1	-0.0159799	all	2.83506	684	177	2.33918	CRYOPRESERVED
P6_t1	CSF	CSF_t1	AACCATGGTAAGGGAA_8_1	Cyt cells [>>Tcell]	Non-TCR	0	-0.102531	G1	-0.0938	TcellNK	2.91381	820	404	5.85366	CRYOPRESERVED
P6_t1	CSF	CSF_t1	AACCATGGTCGCTTCT_8_1	Naive Tcells	Singleton TCR	1	0.796948	G2M	-0.0453958	TcellNK	2.90309	800	348	7.25	CRYOPRESERVED
P6_t1	CSF	CSF_t1	AACCGCGCATATGCTG_8_1	Cyt cells [>>Tcell]	Non-TCR	0	-0.0250183	S	0	TcellNK	2.61595	413	241	6.53753	CRYOPRESERVED
P6_t1	CSF	CSF_t1	AACCGCGTCATCATTC_8_1	TAM1	Non-TCR	0	-0.120921	G1	-0.0943988	all	3.08171	1207	572	2.8169	CRYOPRESERVED
P6_t1	CSF	CSF_t1	AACTCAGTCAACGAAA_8_1	Cyt cells [>>Tcell]	Singleton TCR	1	-0.0954126	G1	-0.0836158	TcellNK	3.00043	1001	450	6.69331	CRYOPRESERVED
P6_t1	CSF	CSF_t1	AACTCTTCAAAGTCAA_8_1	TAM1	Non-TCR	0	-0.172625	G1	-0.0666142	all	3.2403	1739	689	4.0253	CRYOPRESERVED
P6_t1	CSF	CSF_t1	AACTCTTTCTTACCGC_8_1	TAM1	Non-TCR	0	-0.106006	G1	-0.088338	all	2.70157	503	321	7.55467	CRYOPRESERVED
P6_t1	CSF	CSF_t1	AACTGGTAGGAATGGA_8_1	TAM1	Non-TCR	0	0.170071	G2M	-0.0772142	all	3.19173	1555	695	7.65273	CRYOPRESERVED
P6_t1	CSF	CSF_t1	AACTTTCAGCTGCGAA_8_1	Cyt cells [>>Tcell]	Expanded TCR	3	-0.111255	S	0.478823	TcellNK	3.09517	1245	476	5.86345	CRYOPRESERVED
P6_t1	CSF	CSF_t1	AACTTTCCACTGTTAG_8_1	TAM1	Non-TCR	0	0.172446	G2M	-0.18683	all	3.24871	1773	758	7.78342	CRYOPRESERVED
P6_t1	CSF	CSF_t1	AACTTTCTCACTCTTA_8_1	TAM1	Non-TCR	0	-0.154304	G1	-0.0672491	all	3.41996	2630	817	4.25856	CRYOPRESERVED
P6_t1	CSF	CSF_t1	AAGACCTGTCTCTCTG_8_1	Naive Tcells	Non-TCR	0	-0.107734	G1	-0.0170947	TcellNK	2.74663	558	277	6.09319	CRYOPRESERVED
P6_t1	CSF	CSF_t1	AAGACCTTCGATAGAA_8_1	Cyt cells [>>Tcell]	Expanded TCR	2	0.347683	G2M	-0.0347252	TcellNK	2.87737	754	364	4.64191	CRYOPRESERVED
P6_t1	CSF	CSF_t1	AAGCCGCGTATAGGTA_8_1	TAM1	Non-TCR	0	0.098675	G2M	-0.0795527	all	3.38328	2417	775	0.992966	CRYOPRESERVED
P6_t1	CSF	CSF_t1	AAGGAGCAGGTCATCT_8_1	Naive Tcells	Singleton TCR	1	-0.0296632	G1	-0.063125	TcellNK	2.92737	846	309	8.39243	CRYOPRESERVED
P6_t1	CSF	CSF_t1	AAGGAGCCACGCTTTC_8_1	TAM1	Non-TCR	0	-0.224775	G1	-0.164795	all	3.45225	2833	863	5.22414	CRYOPRESERVED
P6_t1	CSF	CSF_t1	AAGGCAGCATGACGGA_8_1	Naive Tcells	Non-TCR	0	0.403222	G2M	-0.0318333	TcellNK	2.84011	692	353	4.04624	CRYOPRESERVED
P6_t1	CSF	CSF_t1	AAGGCAGGTATGAAAC_8_1	TAM1	Non-TCR	0	-0.219215	G1	-0.0999567	all	3.3707	2348	805	6.00511	CRYOPRESERVED
P6_t1	CSF	CSF_t1	AAGGTTCCATGGTCAT_8_1	TAM1	Non-TCR	0	-0.00903542	G1	-0.101323	all	3.52879	3379	937	3.52175	CRYOPRESERVED
P6_t1	CSF	CSF_t1	AAGGTTCTCCAGTAGT_8_1	TAM1	Non-TCR	0	-0.150205	G1	-0.0553881	all	3.00775	1018	469	4.0275	CRYOPRESERVED
P6_t1	CSF	CSF_t1	AAGGTTCTCCTTTACA_8_1	Naive Tcells	Expanded TCR	2	-0.0922445	S	0.508203	TcellNK	3.0086	1020	450	6.96078	CRYOPRESERVED
P6_t1	CSF	CSF_t1	AAGTCTGAGAGTACAT_8_1	Bcells	Non-TCR	0	-0.106172	G1	-0.0706768	all	2.98408	964	362	7.26141	CRYOPRESERVED
P6_t1	CSF	CSF_t1	AAGTCTGCAGCCTTTC_8_1	TAM1	Non-TCR	0	-0.18926	G1	-0.219582	all	3.24993	1778	773	3.20585	CRYOPRESERVED
P6_t1	CSF	CSF_t1	AATCCAGAGTCTCAAC_8_1	Cyt cells [>>Tcell]	Singleton TCR	1	-0.0950415	G1	-0.0308314	TcellNK	2.88024	759	411	5.92885	CRYOPRESERVED
P6_t1	CSF	CSF_t1	AATCCAGGTTATGCGT_8_1	Naive Tcells	Singleton TCR	1	-0.0615774	G1	-0.0522892	TcellNK	2.88195	762	308	3.01837	CRYOPRESERVED
P6_t1	CSF	CSF_t1	AATCCAGTCAGCAACT_8_1	Naive Tcells	Singleton TCR	1	-0.0897067	G1	-0.0726522	TcellNK	2.95182	895	433	1.67598	CRYOPRESERVED
P6_t1	CSF	CSF_t1	AATCGGTGTTCACGGC_8_1	Naive Tcells	Non-TCR	0	-0.0181261	G1	-0.0407838	TcellNK	3.02857	1068	397	2.80899	CRYOPRESERVED
P6_t1	CSF	CSF_t1	AATCGGTTCGGTTCGG_8_1	TAM1	Non-TCR	0	-0.197185	S	0.321919	all	3.37822	2389	804	4.22771	CRYOPRESERVED
P6_t1	CSF	CSF_t1	ACACCAACACAGATTC_8_1	Cyt cells [>>NK]	Singleton TCR	1	-0.116544	G1	-0.0798113	TcellNK	3.13545	1366	597	9.00439	CRYOPRESERVED
P6_t1	CSF	CSF_t1	ACACCAAGTCACTTCC_8_1	Naive Tcells	Non-TCR	0	-0.0891368	S	0.595775	TcellNK	2.98	955	373	1.98953	CRYOPRESERVED
P6_t1	CSF	CSF_t1	ACACCCTCATAGACTC_8_1	TAM1	Non-TCR	0	-0.191678	G1	-0.217672	all	3.31618	2071	909	6.90488	CRYOPRESERVED
P6_t1	CSF	CSF_t1	ACAGCCGAGATAGTCA_8_1	TAM1	Non-TCR	0	-0.150767	S	0.724814	all	3.34518	2214	763	1.89702	CRYOPRESERVED
P6_t1	CSF	CSF_t1	ACAGCCGAGCGTCTAT_8_1	TAM2	Non-TCR	0	-0.0625909	G1	-0.0375545	all	2.6149	412	211	0	CRYOPRESERVED
P6_t1	CSF	CSF_t1	ACAGCCGAGGGCACTA_8_1	DC	Non-TCR	0	-0.272232	G1	-0.15586	all	3.76515	5823	1493	4.37919	CRYOPRESERVED
P6_t1	CSF	CSF_t1	ACAGCCGCAGCGTTCG_8_1	Naive Tcells	Non-TCR	0	-0.0979016	G1	-0.0854363	TcellNK	2.80821	643	368	3.26594	CRYOPRESERVED
P6_t1	CSF	CSF_t1	ACAGCCGTCGCGCCAA_8_1	Cyt cells [>>Tcell]	Non-TCR	0	-0.12053	G1	-0.0577438	TcellNK	2.95952	911	459	3.9517	CRYOPRESERVED
P6_t1	CSF	CSF_t1	ACATACGAGATGTTAG_8_1	TAM2	Non-TCR	0	-0.0494175	G1	-0.0444758	all	2.92788	847	329	0.354191	CRYOPRESERVED
P6_t1	CSF	CSF_t1	ACATACGCACAACGCC_8_1	TAM1	Non-TCR	0	-0.14559	G1	-0.0975998	all	3.14551	1398	571	3.21888	CRYOPRESERVED
P6_t1	CSF	CSF_t1	ACATACGTCGCGGATC_8_1	Cyt cells [>>Tcell]	Non-TCR	0	-0.107348	G1	-0.0393261	TcellNK	3.06893	1172	508	3.32765	CRYOPRESERVED
P6_t1	CSF	CSF_t1	ACATCAGCACATTTCT_8_1	TAM1	Non-TCR	0	0.120172	S	0.284635	all	3.43152	2701	841	3.99852	CRYOPRESERVED
P6_t1	CSF	CSF_t1	ACATCAGTCGTGGGAA_8_1	Cyt cells [>>Tcell]	Singleton TCR	1	0.261735	G2M	-0.0406078	TcellNK	3.03342	1080	528	5	CRYOPRESERVED
P6_t1	CSF	CSF_t1	ACATCAGTCTGCGACG_8_1	TAM1	Non-TCR	0	-0.0661713	G1	-0.137425	all	2.98046	956	465	5.43933	CRYOPRESERVED
P6_t1	CSF	CSF_t1	ACATGGTGTTCCAACA_8_1	Naive Tcells	Singleton TCR	1	-0.0508682	G1	-0.0799964	TcellNK	3.10175	1264	450	1.74051	CRYOPRESERVED
P6_t1	CSF	CSF_t1	ACATGGTTCACGCGGT_8_1	TAM2	Non-TCR	0	-0.14923	G1	-0.074615	all	3.12548	1335	553	3.59551	CRYOPRESERVED
P6_t1	CSF	CSF_t1	ACATGGTTCGGTTCGG_8_1	TAM1	Non-TCR	0	-0.147005	G1	-0.107744	all	3.40415	2536	712	3.90379	CRYOPRESERVED
P6_t1	CSF	CSF_t1	ACCAGTAAGAGATGAG_8_1	Treg	Expanded TCR	2	-0.128486	G1	-0.0296505	TcellNK	2.92788	847	412	5.31287	CRYOPRESERVED
P6_t1	CSF	CSF_t1	ACCAGTACAACGCACC_8_1	TAM1	Non-TCR	0	-0.156064	G1	-0.0695767	all	3.28103	1910	716	2.51309	CRYOPRESERVED
P6_t1	CSF	CSF_t1	ACCCACTAGATGTGGC_8_1	TAM1	Non-TCR	0	0.03428	G2M	-0.118	all	3.58524	3848	1054	2.98857	CRYOPRESERVED
P6_t1	CSF	CSF_t1	ACCGTAAGTCCAGTGC_8_1	Naive Tcells	Singleton TCR	1	-0.0992975	G1	-0.0424226	TcellNK	2.98363	963	434	0.934579	CRYOPRESERVED
P6_t1	CSF	CSF_t1	ACCTTTAGTACTTGAC_8_1	TAM1	Non-TCR	0	0.00850738	G2M	-0.096537	all	3.51081	3242	1097	4.59593	CRYOPRESERVED
P6_t1	CSF	CSF_t1	ACCTTTATCTCGCTTG_8_1	Naive Tcells	Expanded TCR	8	-0.0710255	G1	-0.0177564	TcellNK	2.69461	495	282	3.23232	CRYOPRESERVED
P6_t1	CSF	CSF_t1	ACGAGCCCACTGTTAG_8_1	TAM1	Non-TCR	0	0.116562	G2M	-0.151681	all	3.10823	1283	639	7.17069	CRYOPRESERVED
P6_t1	CSF	CSF_t1	ACGAGCCGTTATTCTC_8_1	Cyt cells [>>Tcell]	Expanded TCR	3	-0.0210668	S	0	TcellNK	2.84942	707	347	6.93069	CRYOPRESERVED
P6_t1	CSF	CSF_t1	ACGAGGACAAGTTAAG_8_1	Cyt cells [>>Tcell]	Non-TCR	0	-0.122213	G1	-0.0270525	TcellNK	3.03423	1082	454	6.37708	CRYOPRESERVED
P6_t1	CSF	CSF_t1	ACGATACAGGTGCTAG_8_1	TAM1	Non-TCR	0	0.113964	G2M	-0.127648	all	3.33365	2156	748	2.36549	CRYOPRESERVED
P6_t1	CSF	CSF_t1	ACGCCGAAGCTAACAA_8_1	Cyt cells [>>NK]	Non-TCR	0	-0.0378715	G1	-0.0568073	TcellNK	2.97864	952	394	3.2563	CRYOPRESERVED
P6_t1	CSF	CSF_t1	ACGCCGATCCTATTCA_8_1	TAM1	Non-TCR	0	-0.125103	G1	-0.0879632	all	3.20276	1595	515	1.69279	CRYOPRESERVED
P6_t1	CSF	CSF_t1	ACGGCCAGTTATGTGC_8_1	TAM1	Non-TCR	0	-0.249693	G1	-0.131083	all	3.47784	3005	1020	4.32612	CRYOPRESERVED
P6_t1	CSF	CSF_t1	ACGGGCTAGGTACTCT_8_1	DC	Non-TCR	0	0.228639	G2M	-0.0720799	all	3.21325	1634	580	1.34639	CRYOPRESERVED
P6_t1	CSF	CSF_t1	ACGGGCTAGTACTTGC_8_1	Naive Tcells	Expanded TCR	2	-0.0883873	G1	-0.0441937	TcellNK	2.93551	862	378	6.14849	CRYOPRESERVED
P6_t1	CSF	CSF_t1	ACGGGCTCAGACGTAG_8_1	Naive Tcells	Singleton TCR	1	-0.0765897	G1	-0.026506	TcellNK	3.0569	1140	406	2.2807	CRYOPRESERVED
P6_t1	CSF	CSF_t1	ACGGGCTGTCGCGTGT_8_1	TAM1	Non-TCR	0	-0.194247	G1	-0.0917396	all	3.35622	2271	733	2.64201	CRYOPRESERVED
P6_t1	CSF	CSF_t1	ACGGGCTTCACAACGT_8_1	Naive Tcells	Singleton TCR	1	-0.0823345	G1	-0.0399247	TcellNK	3.05231	1128	414	3.01418	CRYOPRESERVED
P6_t1	CSF	CSF_t1	ACGGGCTTCGGGAGTA_8_1	Cyt cells [>>Tcell]	Singleton TCR	1	-0.079628	S	0.530853	TcellNK	3.05538	1136	413	4.40141	CRYOPRESERVED
P6_t1	CSF	CSF_t1	ACGGGTCAGAGGGCTT_8_1	TAM2	Non-TCR	0	0.395951	G2M	-0.0332104	all	2.78533	610	340	5.90164	CRYOPRESERVED
P6_t1	CSF	CSF_t1	ACGGGTCAGGCGTACA_8_1	Naive Tcells	Singleton TCR	1	-0.0695077	G1	-0.0430642	TcellNK	2.96614	925	418	1.18919	CRYOPRESERVED
P6_t1	CSF	CSF_t1	ACGTCAATCAACTCTT_8_1	Naive Tcells	Singleton TCR	1	-0.0997392	G1	-0.0795729	TcellNK	3.05614	1138	415	1.93322	CRYOPRESERVED
P6_t1	CSF	CSF_t1	ACTATCTTCTCAACTT_8_1	Cyt cells [>>Tcell]	Singleton TCR	1	0.389911	G2M	-0.139665	TcellNK	2.94002	871	465	5.16648	CRYOPRESERVED
P6_t1	CSF	CSF_t1	ACTGAACTCGGCTTGG_8_1	Naive Tcells	Non-TCR	0	-0.107556	S	0.551225	TcellNK	3.041	1099	414	3.00273	CRYOPRESERVED
P6_t1	CSF	CSF_t1	ACTGAGTAGAAACCGC_8_1	TAM1	Non-TCR	0	-0.117663	G1	-0.160755	all	3.15534	1430	631	4.8951	CRYOPRESERVED
P6_t1	CSF	CSF_t1	ACTGCTCAGATGTAAC_8_1	TAM2	Non-TCR	0	-0.051699	S	0	all	2.64345	440	154	0	CRYOPRESERVED
P6_t1	CSF	CSF_t1	ACTGCTCGTTCGTGAT_8_1	Naive Tcells	Singleton TCR	1	-0.0553661	G1	-0.0396631	TcellNK	3.05956	1147	415	2.00523	CRYOPRESERVED
P6_t1	CSF	CSF_t1	ACTGTCCCATGTCGAT_8_1	TAM2	Non-TCR	0	-0.124604	G1	-0.0426898	all	3.35641	2272	584	3.56514	CRYOPRESERVED
P6_t1	CSF	CSF_t1	ACTTACTAGTGTTTGC_8_1	Naive Tcells	Singleton TCR	1	-0.0181393	G1	-0.0408133	TcellNK	3.02776	1066	387	3.84615	CRYOPRESERVED
P6_t1	CSF	CSF_t1	ACTTGTTGTCTGCCAG_8_1	TAM1	Non-TCR	0	-0.147885	G1	-0.114201	all	3.33284	2152	791	4.13569	CRYOPRESERVED
P6_t1	CSF	CSF_t1	AGAATAGTCACCACCT_8_1	Naive Tcells	Singleton TCR	1	-0.0501452	G1	-0.0415232	TcellNK	2.61278	410	228	3.65854	CRYOPRESERVED
P6_t1	CSF	CSF_t1	AGACGTTTCCAAACAC_8_1	Naive Tcells	Singleton TCR	1	-0.0907419	G1	-0.0257413	TcellNK	3.08884	1227	422	3.91198	CRYOPRESERVED
P6_t1	CSF	CSF_t1	AGAGCGAGTACCGCTG_8_1	TAM1	Non-TCR	0	-0.115868	G1	-0.100926	all	2.84942	707	395	7.21358	CRYOPRESERVED
P6_t1	CSF	CSF_t1	AGAGCTTTCGGCGCAT_8_1	TAM1	Non-TCR	0	-0.195537	G1	-0.166312	all	3.2615	1826	773	2.95728	CRYOPRESERVED
P6_t1	CSF	CSF_t1	AGATCTGTCCACTGGG_8_1	Naive Tcells	Non-TCR	0	-0.023918	G1	-0.0358771	TcellNK	2.68034	479	274	6.26305	CRYOPRESERVED
P6_t1	CSF	CSF_t1	AGATTGCCATCCTTGC_8_1	TAM1	Non-TCR	0	-0.12024	G1	-0.0776897	all	3.28533	1929	624	3.62882	CRYOPRESERVED
P6_t1	CSF	CSF_t1	AGCGTCGGTCCATCCT_8_1	Cyt cells [>>Tcell]	Non-TCR	0	-0.0247877	S	0	TcellNK	2.62941	426	222	2.34742	CRYOPRESERVED
P6_t1	CSF	CSF_t1	AGCTCTCGTTTAGGAA_8_1	TAM1	Non-TCR	0	0.0916924	G2M	-0.07124	all	3.51983	3310	843	3.47432	CRYOPRESERVED
P6_t1	CSF	CSF_t1	AGCTTGACAAGTCATC_8_1	Naive Tcells	Non-TCR	0	-0.068021	G1	-0.0255079	TcellNK	3.09864	1255	432	3.90438	CRYOPRESERVED
P6_t1	CSF	CSF_t1	AGCTTGAGTGGTGTAG_8_1	Cyt cells [>>Tcell]	Singleton TCR	1	-0.0600752	G1	-0.0789002	TcellNK	2.91222	817	402	5.50796	CRYOPRESERVED
P6_t1	CSF	CSF_t1	AGGCCACAGCCCAATT_8_1	Naive Tcells	Singleton TCR	1	-0.0607906	G1	-0.0984274	TcellNK	3.32675	2122	582	2.7804	CRYOPRESERVED
P6_t1	CSF	CSF_t1	AGGCCACCACCGGAAA_8_1	Cyt cells [>>Tcell]	Singleton TCR	1	-0.0872251	G1	-0.0705944	TcellNK	2.98543	967	451	3.51603	CRYOPRESERVED
P6_t1	CSF	CSF_t1	AGGCCACGTACCGTTA_8_1	Naive Tcells	Singleton TCR	1	-0.111094	G1	-0.0580413	TcellNK	3.03019	1072	521	4.10448	CRYOPRESERVED
P6_t1	CSF	CSF_t1	AGGCCACGTCATGCAT_8_1	Naive Tcells	Singleton TCR	1	0.301933	G2M	-0.0274484	TcellNK	3.01787	1042	420	7.10173	CRYOPRESERVED
P6_t1	CSF	CSF_t1	AGGCCACTCCGAACGC_8_1	TAM1	Non-TCR	0	-0.136735	S	0.300691	all	3.40518	2542	811	4.05193	CRYOPRESERVED
P6_t1	CSF	CSF_t1	AGGCCGTCACTACAGT_8_1	Naive Tcells	Singleton TCR	1	-0.0681949	S	0.563009	TcellNK	2.989	975	405	4.92308	CRYOPRESERVED
P6_t1	CSF	CSF_t1	AGGCCGTCATTCTTAC_8_1	TAM1	Non-TCR	0	-0.201108	S	0.334206	all	3.29863	1989	715	1.35747	CRYOPRESERVED
P6_t1	CSF	CSF_t1	AGGGAGTCATTGGTAC_8_1	Naive Tcells	Non-TCR	0	0.410803	G2M	-0.0316003	TcellNK	2.84942	707	349	5.51627	CRYOPRESERVED
P6_t1	CSF	CSF_t1	AGGGATGAGCTCCTTC_8_1	Naive Tcells	Singleton TCR	1	-0.0597102	G1	-0.0149275	TcellNK	2.9196	831	324	3.2491	CRYOPRESERVED
P6_t1	CSF	CSF_t1	AGGGTGATCCATGCTC_8_1	TAM2	Non-TCR	0	-0.0763848	S	0	all	2.80414	637	208	0.313972	CRYOPRESERVED
P6_t1	CSF	CSF_t1	AGGTCATAGGCCCGTT_8_1	Neutrophil	Non-TCR	0	-0.102053	G1	-0.130132	all	3.36211	2302	737	2.95395	CRYOPRESERVED
P6_t1	CSF	CSF_t1	AGGTCATGTCAACTGT_8_1	Cyt cells [>>Tcell]	Expanded TCR	4	-0.0696306	G1	-0.0391672	TcellNK	3.07335	1184	441	3.71622	CRYOPRESERVED
P6_t1	CSF	CSF_t1	AGGTCCGAGGGCATGT_8_1	Naive Tcells	Non-TCR	0	-0.0945304	G1	-0.0850774	TcellNK	2.98046	956	424	3.03347	CRYOPRESERVED
P6_t1	CSF	CSF_t1	AGGTCCGGTACCCAAT_8_1	Naive Tcells	Expanded TCR	2	-0.0387637	G1	-0.0473956	TcellNK	2.95134	894	345	2.68456	CRYOPRESERVED
P6_t1	CSF	CSF_t1	AGTAGTCCAACTTGAC_8_1	TAM2	Non-TCR	0	-0.0125728	G1	-0.0188592	all	2.60853	406	143	0	CRYOPRESERVED
P6_t1	CSF	CSF_t1	AGTAGTCCAGGCTCAC_8_1	TAM2	Non-TCR	0	-0.172173	G1	-0.0999233	all	3.30963	2040	714	3.18627	CRYOPRESERVED
P6_t1	CSF	CSF_t1	AGTCTTTGTCTAGAGG_8_1	Cyt cells [>>Tcell]	Singleton TCR	1	-0.0302504	G1	-0.0453756	TcellNK	2.90363	801	352	5.49313	CRYOPRESERVED
P6_t1	CSF	CSF_t1	AGTGAGGAGACGCAAC_8_1	Bcells	Non-TCR	0	-0.107891	G1	-0.0474004	all	2.84942	707	360	4.9505	CRYOPRESERVED
P6_t1	CSF	CSF_t1	AGTGAGGAGAGGGATA_8_1	TAM1	Non-TCR	0	-0.180235	G1	-0.0734574	all	3.33905	2183	723	3.89372	CRYOPRESERVED
P6_t1	CSF	CSF_t1	AGTTGGTGTCTGATTG_8_1	Naive Tcells	Singleton TCR	1	-0.157296	G1	-0.0843729	TcellNK	3.04139	1100	447	2.72727	CRYOPRESERVED
P6_t1	CSF	CSF_t1	ATAACGCTCGGCATCG_8_1	TAM2	Non-TCR	0	-0.0907536	G1	-0.0379047	all	2.75282	566	282	2.65018	CRYOPRESERVED
P6_t1	CSF	CSF_t1	ATAAGAGCAGGTGCCT_8_1	Naive Tcells	Non-TCR	0	-0.0574827	G1	-0.0344896	TcellNK	2.7348	543	293	7.91897	CRYOPRESERVED
P6_t1	CSF	CSF_t1	ATAAGAGTCAAACCGT_8_1	Cyt cells [>>Tcell]	Expanded TCR	2	-0.077449	G1	-0.0663849	TcellNK	2.78604	611	342	3.76432	CRYOPRESERVED
P6_t1	CSF	CSF_t1	ATAGACCCAATAACGA_8_1	Naive Tcells	Singleton TCR	1	-0.0397038	G1	-0.0507468	TcellNK	2.92273	837	349	1.31422	CRYOPRESERVED
P6_t1	CSF	CSF_t1	ATCATCTAGCGACGTA_8_1	Cyt cells [>>Tcell]	Singleton TCR	1	0.320857	S	0.583376	TcellNK	2.94743	886	411	4.96614	CRYOPRESERVED
P6_t1	CSF	CSF_t1	ATCATCTAGTACATGA_8_1	Naive Tcells	Non-TCR	0	-0.0491288	G1	-0.0736931	TcellNK	2.64246	439	223	4.32802	CRYOPRESERVED
P6_t1	CSF	CSF_t1	ATCCACCAGAGTCTGG_8_1	Cyt cells [>>NK]	Non-TCR	0	0.299483	G2M	-0.0932551	TcellNK	3.05115	1125	453	5.15556	CRYOPRESERVED
P6_t1	CSF	CSF_t1	ATCCACCAGGGCTTGA_8_1	TAM1	Non-TCR	0	-0.219634	G1	-0.145187	all	3.08955	1229	634	4.55655	CRYOPRESERVED
P6_t1	CSF	CSF_t1	ATCCGAACACAACTGT_8_1	Naive Tcells	Singleton TCR	1	-0.154636	G1	-0.0765639	TcellNK	3.01284	1030	498	4.07767	CRYOPRESERVED
P6_t1	CSF	CSF_t1	ATCGAGTGTTTGCATG_8_1	TAM1	Non-TCR	0	-0.171669	G1	-0.102798	all	2.8451	700	364	7.71429	CRYOPRESERVED
P6_t1	CSF	CSF_t1	ATCTGCCAGGCATGTG_8_1	TAM1	Non-TCR	0	0.0302665	G2M	-0.128779	all	3.21299	1633	766	6.55236	CRYOPRESERVED
P6_t1	CSF	CSF_t1	ATGCGATAGCGCTTAT_8_1	TAM1	Non-TCR	0	0.0913701	G2M	-0.115809	all	3.3707	2348	770	3.83305	CRYOPRESERVED
P6_t1	CSF	CSF_t1	ATGCGATGTCGGCACT_8_1	Bcells	Singleton TCR	1	0.338488	G2M	-0.047305	all	2.95376	899	332	3.55951	CRYOPRESERVED
P6_t1	CSF	CSF_t1	ATGCGATGTGCAGACA_8_1	TAM1	Non-TCR	0	0.151468	G2M	-0.0921295	all	3.41145	2579	659	2.71423	CRYOPRESERVED
P6_t1	CSF	CSF_t1	ATGGGAGTCAGTCAGT_8_1	Neutrophil	Non-TCR	0	-0.263797	G1	-0.106474	all	3.55931	3625	1125	4.33103	CRYOPRESERVED
P6_t1	CSF	CSF_t1	ATTACTCAGAGCTGGT_8_1	TAM1	Non-TCR	0	-0.120664	G1	-0.112232	all	3.26102	1824	643	4.76974	CRYOPRESERVED
P6_t1	CSF	CSF_t1	ATTATCCTCACTCCTG_8_1	TAM1	Non-TCR	0	-0.146494	G1	-0.177843	all	3.21643	1646	760	6.25759	CRYOPRESERVED
P6_t1	CSF	CSF_t1	ATTCTACCATCGGACC_8_1	TAM1	Non-TCR	0	-0.122318	G1	-0.048873	all	3.14395	1393	504	3.15865	CRYOPRESERVED
P6_t1	CSF	CSF_t1	ATTCTACTCTCTAAGG_8_1	Cyt cells [>>Tcell]	Singleton TCR	1	-0.131093	S	0.526956	TcellNK	3.03543	1085	453	6.54378	CRYOPRESERVED
P6_t1	CSF	CSF_t1	ATTGGACAGCTAACAA_8_1	TAM1	Non-TCR	0	0.0721322	G2M	-0.083683	all	3.40346	2532	859	6.20063	CRYOPRESERVED
P6_t1	CSF	CSF_t1	ATTGGACAGTGACTCT_8_1	Cyt cells [>>Tcell]	Singleton TCR	1	-0.103057	G1	-0.0965742	TcellNK	2.87679	753	342	6.90571	CRYOPRESERVED
P6_t1	CSF	CSF_t1	ATTGGACCAGCTCGCA_8_1	Naive Tcells	Singleton TCR	1	-0.1221	G1	-0.0429616	TcellNK	3.07115	1178	416	3.90492	CRYOPRESERVED
P6_t1	CSF	CSF_t1	ATTGGTGCAAGTAGTA_8_1	Naive Tcells	Singleton TCR	1	0.124099	G2M	-0.0878044	TcellNK	3.43409	2717	890	4.41664	CRYOPRESERVED
P6_t1	CSF	CSF_t1	CAACCAAAGTACATGA_8_1	Naive Tcells	Singleton TCR	1	-0.144719	G1	-0.0376577	TcellNK	3.11561	1305	513	2.98851	CRYOPRESERVED
P6_t1	CSF	CSF_t1	CAACCTCCAGGATTGG_8_1	TAM1	Non-TCR	0	0.281117	S	0.308033	all	3.20194	1592	643	4.83668	CRYOPRESERVED
P6_t1	CSF	CSF_t1	CAACCTCCATATGAGA_8_1	TAM2	Non-TCR	0	-0.0603135	G1	-0.0792003	all	2.90741	808	391	7.30198	CRYOPRESERVED
P6_t1	CSF	CSF_t1	CAAGAAAGTGTCAATC_8_1	TAM1	Non-TCR	0	-0.116631	G1	-0.108248	all	3.38202	2410	807	4.10788	CRYOPRESERVED
P6_t1	CSF	CSF_t1	CAAGATCGTTTAGCTG_8_1	DC	Non-TCR	0	0.352336	G2M	-0.109793	all	3.48487	3054	786	3.56909	CRYOPRESERVED
P6_t1	CSF	CSF_t1	CAAGTTGAGCGCCTCA_8_1	TAM1	Non-TCR	0	0.146635	G2M	-0.0972789	all	3.30103	2000	697	7.1	CRYOPRESERVED
P6_t1	CSF	CSF_t1	CAAGTTGCATCGATGT_8_1	TAM1	Non-TCR	0	-0.154885	G1	-0.109241	all	3.42177	2641	700	3.14275	CRYOPRESERVED
P6_t1	CSF	CSF_t1	CACACAAAGTGGGCTA_8_1	DC	Non-TCR	0	0.0312506	G2M	-0.117768	all	3.56538	3676	937	2.69314	CRYOPRESERVED
P6_t1	CSF	CSF_t1	CACACAACACCCATTC_8_1	TAM1	Non-TCR	0	-0.168684	G1	-0.153244	all	3.27646	1890	789	4.28571	CRYOPRESERVED
P6_t1	CSF	CSF_t1	CACACAAGTGTTGGGA_8_1	TAM2	Non-TCR	0	-0.0994028	G1	-0.052866	all	3.05994	1148	434	9.58188	CRYOPRESERVED
P6_t1	CSF	CSF_t1	CACACCTCAAAGGTGC_8_1	TAM1	Non-TCR	0	-0.0409387	G1	-0.030704	all	2.88536	768	402	3.38542	CRYOPRESERVED
P6_t1	CSF	CSF_t1	CACACCTGTCTAGAGG_8_1	TAM1	Non-TCR	0	-0.0650772	G1	-0.152812	all	3.70449	5064	1365	4.20616	CRYOPRESERVED
P6_t1	CSF	CSF_t1	CACACCTGTTGGTTTG_8_1	TAM1	Non-TCR	0	-0.0724053	S	0.0280194	all	3.81084	6469	1522	3.01438	CRYOPRESERVED
P6_t1	CSF	CSF_t1	CACACCTGTTTAGCTG_8_1	Cyt cells [>>Tcell]	Expanded TCR	4	-0.103963	G1	-0.0809833	TcellNK	3.03663	1088	526	3.95221	CRYOPRESERVED
P6_t1	CSF	CSF_t1	CACACTCAGCTAGGCA_8_1	TAM1	Non-TCR	0	0.0608284	G2M	-0.0924312	all	3.44044	2757	814	3.19188	CRYOPRESERVED
P6_t1	CSF	CSF_t1	CACACTCCAGTTTACG_8_1	TAM1	Non-TCR	0	-0.166842	G1	-0.0960792	all	3.34753	2226	817	5.92992	CRYOPRESERVED
P6_t1	CSF	CSF_t1	CACACTCCATCGACGC_8_1	Naive Tcells	Singleton TCR	1	-0.0954487	S	0	TcellNK	3.17782	1506	506	0.929615	CRYOPRESERVED
P6_t1	CSF	CSF_t1	CACACTCGTGTTTGTG_8_1	TAM1	Non-TCR	0	0.102294	G2M	-0.225994	all	3.68771	4872	1413	3.71511	CRYOPRESERVED
P6_t1	CSF	CSF_t1	CACACTCTCCGCGGTA_8_1	TAM1	Non-TCR	0	-0.252874	G1	-0.174147	all	3.43854	2745	1033	3.71585	CRYOPRESERVED
P6_t1	CSF	CSF_t1	CACATAGCACCAGGCT_8_1	TAM1	Non-TCR	0	-0.175176	G1	-0.0828231	all	3.44778	2804	838	3.13837	CRYOPRESERVED
P6_t1	CSF	CSF_t1	CACCACTAGCTGCGAA_8_1	DC	Non-TCR	0	0.0495604	G2M	-0.130035	all	3.48458	3052	859	3.5059	CRYOPRESERVED
P6_t1	CSF	CSF_t1	CACCACTTCTAGCACA_8_1	Cyt cells [>>Tcell]	Non-TCR	0	0.449254	G2M	0	TcellNK	2.72428	530	287	5.28302	CRYOPRESERVED
P6_t1	CSF	CSF_t1	CACCAGGGTGAAGGCT_8_1	TAM1	Non-TCR	0	-0.0652466	G1	-0.2505	all	3.46761	2935	1189	2.62351	CRYOPRESERVED
P6_t1	CSF	CSF_t1	CAGAATCAGTCATCCA_8_1	TAM1	Non-TCR	0	0.00675562	G2M	-0.189063	all	3.56431	3667	1104	3.87238	CRYOPRESERVED
P6_t1	CSF	CSF_t1	CAGAATCGTTCCACGG_8_1	TAM1	Non-TCR	0	-0.107886	G1	-0.0719798	all	3.16286	1455	545	3.64261	CRYOPRESERVED
P6_t1	CSF	CSF_t1	CAGAATCTCTCTTATG_8_1	Cyt cells [>>Tcell]	Non-TCR	0	-0.0917519	G1	-0.0930187	TcellNK	2.92428	840	467	3.21429	CRYOPRESERVED
P6_t1	CSF	CSF_t1	CAGAGAGAGAAGGCCT_8_1	TAM1	Non-TCR	0	-0.19642	G1	-0.0973046	all	3.18752	1540	651	5.64935	CRYOPRESERVED
P6_t1	CSF	CSF_t1	CAGAGAGCAGTATGCT_8_1	Naive Tcells	Non-TCR	0	-0.0900141	S	0.829415	TcellNK	2.57519	376	203	5.58511	CRYOPRESERVED
P6_t1	CSF	CSF_t1	CAGATCAGTCATACTG_8_1	Cyt cells [>>Tcell]	Singleton TCR	1	-0.104679	G1	-0.0589937	TcellNK	3.17984	1513	619	4.09782	CRYOPRESERVED
P6_t1	CSF	CSF_t1	CAGATCAGTTGGTGGA_8_1	Cyt cells [>>Tcell]	Singleton TCR	1	-0.138998	S	0.453385	TcellNK	3.19479	1566	619	5.23627	CRYOPRESERVED
P6_t1	CSF	CSF_t1	CAGCATACAGCCAATT_8_1	Cyt cells [>>Tcell]	Expanded TCR	4	-0.135849	G1	-0.0187166	TcellNK	2.92065	833	434	5.40216	CRYOPRESERVED
P6_t1	CSF	CSF_t1	CAGCATATCGAATCCA_8_1	Naive Tcells	Singleton TCR	1	-0.0690373	S	0.710642	TcellNK	2.93044	852	438	8.80282	CRYOPRESERVED
P6_t1	CSF	CSF_t1	CAGCCGATCATGTGGT_8_1	Cyt cells [>>Tcell]	Non-TCR	0	-0.0743252	G1	-0.0418079	TcellNK	3.00043	1001	408	7.69231	CRYOPRESERVED
P6_t1	CSF	CSF_t1	CAGCCGATCGACCAGC_8_1	Naive Tcells	Singleton TCR	1	-0.0785459	G1	-0.0523639	TcellNK	3.07041	1176	398	1.27551	CRYOPRESERVED
P6_t1	CSF	CSF_t1	CAGCGACCACCTGGTG_8_1	TAM1	Non-TCR	0	0.137211	G2M	-0.0871491	all	3.45879	2876	772	2.22531	CRYOPRESERVED
P6_t1	CSF	CSF_t1	CAGCGACCATGACGGA_8_1	Cyt cells [>>Tcell]	Singleton TCR	1	-0.140961	G1	-0.0296632	TcellNK	2.92737	846	402	4.37352	CRYOPRESERVED
P6_t1	CSF	CSF_t1	CAGCGACGTAGCTGCC_8_1	TAM2	Non-TCR	0	-0.089328	S	0	all	2.58659	386	226	1.03627	CRYOPRESERVED
P6_t1	CSF	CSF_t1	CAGCTGGTCGTAGGTT_8_1	Cyt cells [>>Tcell]	Non-TCR	0	0.808475	G2M	-0.0492883	TcellNK	2.90091	796	410	4.64824	CRYOPRESERVED
P6_t1	CSF	CSF_t1	CAGTAACCACTAAGTC_8_1	Cyt cells [>>Tcell]	Expanded TCR	7	-0.0818092	S	0	TcellNK	2.75587	570	309	7.36842	CRYOPRESERVED
P6_t1	CSF	CSF_t1	CAGTAACTCATAAAGG_8_1	Naive Tcells	Singleton TCR	1	0.353766	G2M	-0.0438087	TcellNK	3.04805	1117	449	2.68577	CRYOPRESERVED
P6_t1	CSF	CSF_t1	CAGTCCTAGATCCTGT_8_1	Cyt cells [>>Tcell]	Expanded TCR	4	-0.0986828	G1	-0.0182058	TcellNK	2.96047	913	462	2.84775	CRYOPRESERVED
P6_t1	CSF	CSF_t1	CAGTCCTTCCAAGCCG_8_1	TAM1	Non-TCR	0	0.0939382	G2M	-0.107664	all	3.3518	2248	851	2.35765	CRYOPRESERVED
P6_t1	CSF	CSF_t1	CATATGGGTATCACCA_8_1	Cyt cells [>>Tcell]	Expanded TCR	5	-0.0523152	G1	-0.014934	TcellNK	2.91908	830	362	4.45783	CRYOPRESERVED
P6_t1	CSF	CSF_t1	CATCAAGCATTTGCCC_8_1	Naive Tcells	Singleton TCR	1	-0.0788709	S	0	TcellNK	2.76193	578	283	7.95848	CRYOPRESERVED
P6_t1	CSF	CSF_t1	CATCAGACATGGTAGG_8_1	TAM2	Non-TCR	0	0.313674	G2M	-0.0285158	all	2.97405	942	312	0	CRYOPRESERVED
P6_t1	CSF	CSF_t1	CATCAGAGTGAGGCTA_8_1	Cyt cells [>>Tcell]	Expanded TCR	8	0.291447	G2M	-0.0145724	TcellNK	2.94841	888	424	3.6036	CRYOPRESERVED
P6_t1	CSF	CSF_t1	CATCAGATCGAATGGG_8_1	Naive Tcells	Non-TCR	0	-0.0730974	G1	-0.0156637	TcellNK	2.86034	725	328	2.62069	CRYOPRESERVED
P6_t1	CSF	CSF_t1	CATCCACGTCTCCATC_8_1	TAM1	Non-TCR	0	0.222222	G2M	-0.0517917	all	3.15957	1444	570	6.37119	CRYOPRESERVED
P6_t1	CSF	CSF_t1	CATCGAACACCACGTG_8_1	TAM1	Non-TCR	0	0.249124	G2M	-0.110249	all	3.1758	1499	727	4.33622	CRYOPRESERVED
P6_t1	CSF	CSF_t1	CATCGAACACCGTTGG_8_1	TAM1	Non-TCR	0	-0.160175	G1	-0.0834182	all	3.33945	2185	661	4.53089	CRYOPRESERVED
P6_t1	CSF	CSF_t1	CATCGGGCAGTGACAG_8_1	TAM2	Non-TCR	0	-0.0374199	G1	-0.0187099	all	2.62014	417	178	0	CRYOPRESERVED
P6_t1	CSF	CSF_t1	CATCGGGGTCACCCAG_8_1	Cyt cells [>>Tcell]	Non-TCR	0	-0.0827157	G1	-0.0240844	TcellNK	3.15897	1442	462	3.39806	CRYOPRESERVED
P6_t1	CSF	CSF_t1	CATGGCGAGAAAGTGG_8_1	Cyt cells [>>Tcell]	Non-TCR	0	-0.0725115	G1	-0.0349019	TcellNK	2.8704	742	326	5.66038	CRYOPRESERVED
P6_t1	CSF	CSF_t1	CATTATCTCGGTCTAA_8_1	DC	Non-TCR	0	-0.165108	G1	-0.10205	all	3.58782	3871	943	2.78998	CRYOPRESERVED
P6_t1	CSF	CSF_t1	CATTCGCGTGTTCTTT_8_1	TAM1	Non-TCR	0	0.266082	S	0.46046	all	2.96332	919	468	9.14037	CRYOPRESERVED
P6_t1	CSF	CSF_t1	CATTCGCGTTCGTGAT_8_1	Naive Tcells	Singleton TCR	1	-0.114999	G1	-0.016863	TcellNK	2.76492	582	275	3.78007	CRYOPRESERVED
P6_t1	CSF	CSF_t1	CCAATCCTCGTTTGCC_8_1	Naive Tcells	Singleton TCR	1	-0.0960825	G1	-0.0145965	TcellNK	2.94645	884	398	2.48869	CRYOPRESERVED
P6_t1	CSF	CSF_t1	CCACCTAAGTTACCCA_8_1	Naive Tcells	Non-TCR	0	-0.0408825	G1	-0.0613238	TcellNK	2.88705	771	310	1.94553	CRYOPRESERVED
P6_t1	CSF	CSF_t1	CCACCTAGTACCGCTG_8_1	Naive Tcells	Singleton TCR	1	0.326519	G2M	-0.0274182	TcellNK	3.01912	1045	389	7.27273	CRYOPRESERVED
P6_t1	CSF	CSF_t1	CCACCTATCCCAGGTG_8_1	TAM1	Non-TCR	0	0.507549	G2M	-0.122373	all	3.58467	3843	1073	1.43117	CRYOPRESERVED
P6_t1	CSF	CSF_t1	CCACTACAGAACTGTA_8_1	TAM1	Non-TCR	0	0.589993	G2M	-0.128378	all	3.24748	1768	678	7.01357	CRYOPRESERVED
P6_t1	CSF	CSF_t1	CCACTACAGCTGTCTA_8_1	TAM1	Non-TCR	0	0.0954891	G2M	-0.182855	all	3.33746	2175	879	5.24138	CRYOPRESERVED
P6_t1	CSF	CSF_t1	CCACTACCAGTCAGCC_8_1	TAM1	Non-TCR	0	0.182807	G2M	-0.05628	all	3.22686	1686	611	2.13523	CRYOPRESERVED
P6_t1	CSF	CSF_t1	CCATTCGTCTGCAGTA_8_1	TAM1	Non-TCR	0	0.571774	G2M	-0.111878	all	3.24969	1777	723	4.10805	CRYOPRESERVED
P6_t1	CSF	CSF_t1	CCCAATCCAGTACACT_8_1	TAM1	Non-TCR	0	-0.200716	G1	-0.0782866	all	3.27784	1896	661	3.90295	CRYOPRESERVED
P6_t1	CSF	CSF_t1	CCCAATCTCTGATTCT_8_1	Naive Tcells	Expanded TCR	2	-0.0505764	G1	-0.0542663	TcellNK	3.10789	1282	461	3.66615	CRYOPRESERVED
P6_t1	CSF	CSF_t1	CCCAGTTAGCTGATAA_8_1	CAFs	Non-TCR	0	-0.0548665	G1	-0.109856	all	2.85794	721	330	5.54785	CRYOPRESERVED
P6_t1	CSF	CSF_t1	CCCAGTTAGTGTGGCA_8_1	TAM1	Non-TCR	0	-0.232285	G1	-0.178028	all	3.45758	2868	1097	2.85914	CRYOPRESERVED
P6_t1	CSF	CSF_t1	CCCAGTTCAGTAACGG_8_1	TAM1	Non-TCR	0	0.277459	G2M	-0.0911494	all	2.94939	890	452	3.70787	CRYOPRESERVED
P6_t1	CSF	CSF_t1	CCCATACCAATCCAAC_8_1	Cyt cells [>>Tcell]	Expanded TCR	6	-0.0355801	S	0	TcellNK	2.69197	492	236	5.69106	CRYOPRESERVED
P6_t1	CSF	CSF_t1	CCCATACTCCGATATG_8_1	TAM2	Non-TCR	0	-0.0559912	G1	-0.0503921	all	2.77012	589	284	8.82852	CRYOPRESERVED
P6_t1	CSF	CSF_t1	CCCTCCTAGCCCTAAT_8_1	TAM2	Non-TCR	0	-0.112434	S	0.614427	all	2.91487	822	285	0.364964	CRYOPRESERVED
P6_t1	CSF	CSF_t1	CCCTCCTAGCGCTCCA_8_1	Bcells	Non-TCR	0	-0.0737949	G1	-0.0592531	all	2.64048	437	292	9.15332	CRYOPRESERVED
P6_t1	CSF	CSF_t1	CCCTCCTTCTCTTATG_8_1	TAM1	Non-TCR	0	-0.173728	G1	-0.173677	all	3.54033	3470	1178	3.60231	CRYOPRESERVED
P6_t1	CSF	CSF_t1	CCGGGATAGACTTGAA_8_1	TAM1	Non-TCR	0	-0.0995915	G1	-0.101704	all	3.32325	2105	656	2.4228	CRYOPRESERVED
P6_t1	CSF	CSF_t1	CCGGTAGAGGAGCGTT_8_1	Bcells	Singleton TCR	1	-0.0317863	G1	-0.0635726	all	2.84198	695	313	1.58273	CRYOPRESERVED
P6_t1	CSF	CSF_t1	CCGGTAGAGTCTCGGC_8_1	TAM1	Non-TCR	0	-0.132499	G1	-0.0767033	all	3.29776	1985	654	3.6272	CRYOPRESERVED
P6_t1	CSF	CSF_t1	CCGTACTAGTGCAAGC_8_1	TAM1	Non-TCR	0	0.143144	G2M	-0.107525	all	3.30255	2007	802	3.6871	CRYOPRESERVED
P6_t1	CSF	CSF_t1	CCGTACTCAGATTGCT_8_1	TAM1	Non-TCR	0	-0.083357	G1	-0.104196	all	3.30081	1999	619	3.25163	CRYOPRESERVED
P6_t1	CSF	CSF_t1	CCGTACTTCACAGTAC_8_1	TAM1	Non-TCR	0	0.0264031	G2M	-0.146426	all	3.50623	3208	880	3.02369	CRYOPRESERVED
P6_t1	CSF	CSF_t1	CCGTTCACATGGTCAT_8_1	Cyt cells [>>Tcell]	Expanded TCR	5	0.624329	G2M	-0.0266536	TcellNK	3.05077	1124	478	2.58007	CRYOPRESERVED
P6_t1	CSF	CSF_t1	CCGTTCATCGAATGGG_8_1	TAM2	Non-TCR	0	-0.0682583	G1	-0.0146268	all	2.94399	879	317	0	CRYOPRESERVED
P6_t1	CSF	CSF_t1	CCTAAAGAGGTAAACT_8_1	Bcells	Non-TCR	0	-0.0650567	G1	-0.039034	all	2.55751	361	224	7.75623	CRYOPRESERVED
P6_t1	CSF	CSF_t1	CCTAAAGCAAACGCGA_8_1	Naive Tcells	Singleton TCR	1	-0.117311	S	0.521905	TcellNK	3.03342	1080	449	2.68519	CRYOPRESERVED
P6_t1	CSF	CSF_t1	CCTACCACATCGACGC_8_1	TAM1	Non-TCR	0	-0.170528	G1	-0.105746	all	3.47611	2993	927	1.90444	CRYOPRESERVED
P6_t1	CSF	CSF_t1	CCTAGCTAGTACACCT_8_1	TAM1	Non-TCR	0	0.0624034	G2M	-0.112905	all	3.41963	2628	776	3.2344	CRYOPRESERVED
P6_t1	CSF	CSF_t1	CCTAGCTGTCTGCCAG_8_1	TAM1	Non-TCR	0	-0.186992	G1	-0.173721	all	3.48473	3053	1131	4.84769	CRYOPRESERVED
P6_t1	CSF	CSF_t1	CCTATTAGTTCCACGG_8_1	Naive Tcells	Singleton TCR	1	-0.0634302	G1	-0.0403997	TcellNK	2.6561	453	249	1.98675	CRYOPRESERVED
P6_t1	CSF	CSF_t1	CCTCAGTAGGCGACAT_8_1	Naive Tcells	Expanded TCR	3	0.332297	G2M	-0.0449973	TcellNK	2.91381	820	382	1.95122	CRYOPRESERVED
P6_t1	CSF	CSF_t1	CCTCAGTAGGTGTTAA_8_1	TAM1	Non-TCR	0	0.114161	G2M	-0.125721	all	3.36884	2338	859	4.23439	CRYOPRESERVED
P6_t1	CSF	CSF_t1	CCTCAGTCAGATCTGT_8_1	Naive Tcells	Singleton TCR	1	0.174818	G2M	-0.0490058	TcellNK	3.34143	2195	621	1.82232	CRYOPRESERVED
P6_t1	CSF	CSF_t1	CCTCTGAAGCGAAGGG_8_1	TAM1	Non-TCR	0	-0.276318	G1	-0.201411	all	3.64846	4451	1220	2.78589	CRYOPRESERVED
P6_t1	CSF	CSF_t1	CCTCTGAGTAGCGCAA_8_1	TAM1	Non-TCR	0	0.0822118	G2M	-0.161858	all	3.34792	2228	862	3.2316	CRYOPRESERVED
P6_t1	CSF	CSF_t1	CCTCTGAGTCTAGTCA_8_1	TAM1	Non-TCR	0	0.353465	G2M	-0.1141	all	2.80956	645	398	9.14729	CRYOPRESERVED
P6_t1	CSF	CSF_t1	CCTTACGGTTAGGGTG_8_1	Naive Tcells	Singleton TCR	1	-0.120715	G1	-0.0400644	TcellNK	3.04844	1118	523	5.99284	CRYOPRESERVED
P6_t1	CSF	CSF_t1	CCTTCCCAGAGTTGGC_8_1	Cyt cells [>>Tcell]	Non-TCR	0	-0.104286	G1	-0.0152614	TcellNK	2.89265	781	421	6.01793	CRYOPRESERVED
P6_t1	CSF	CSF_t1	CCTTTCTTCGGCTTGG_8_1	Neutrophil	Non-TCR	0	-0.226519	G1	-0.171395	all	3.46315	2905	1068	4.02754	CRYOPRESERVED
P6_t1	CSF	CSF_t1	CGAACATAGAGCTATA_8_1	Cyt cells [>>Tcell]	Non-TCR	0	-0.163971	G1	-0.0598787	TcellNK	3.16465	1461	666	5.68104	CRYOPRESERVED
P6_t1	CSF	CSF_t1	CGAACATAGTGTTTGC_8_1	Naive Tcells	Singleton TCR	1	-0.033923	G1	-0.101769	TcellNK	3.1014	1263	416	2.692	CRYOPRESERVED
P6_t1	CSF	CSF_t1	CGAATGTGTCCCGACA_8_1	TAM1	Non-TCR	0	-0.14508	G1	-0.136502	all	3.24254	1748	632	4.40503	CRYOPRESERVED
P6_t1	CSF	CSF_t1	CGAATGTTCGTCACGG_8_1	TAM1	Non-TCR	0	-0.223533	G1	-0.183398	all	2.98272	961	535	7.70031	CRYOPRESERVED
P6_t1	CSF	CSF_t1	CGACCTTGTCAAGCGA_8_1	Cyt cells [>>Tcell]	Singleton TCR	1	-0.0961742	G1	-0.0234387	TcellNK	3.18667	1537	553	3.38321	CRYOPRESERVED
P6_t1	CSF	CSF_t1	CGACTTCTCTGATACG_8_1	TAM1	Non-TCR	0	0.244065	S	0.58673	all	3.53794	3451	1067	4.57838	CRYOPRESERVED
P6_t1	CSF	CSF_t1	CGAGAAGGTCTCTCGT_8_1	Cyt cells [>>Tcell]	Non-TCR	0	-0.0325324	G1	-0.0162662	TcellNK	2.81224	649	299	6.47149	CRYOPRESERVED
P6_t1	CSF	CSF_t1	CGAGAAGTCTGGTTCC_8_1	TAM1	Non-TCR	0	0.0783123	G2M	-0.135481	all	3.43584	2728	947	3.44575	CRYOPRESERVED
P6_t1	CSF	CSF_t1	CGAGCCATCGGCCGAT_8_1	Naive Tcells	Singleton TCR	1	-0.131023	G1	-0.0353107	TcellNK	2.85431	715	277	3.07692	CRYOPRESERVED
P6_t1	CSF	CSF_t1	CGATCGGTCAGGTTCA_8_1	TAM2	Non-TCR	0	-0.0230611	S	0	all	2.73078	538	153	0.743494	CRYOPRESERVED
P6_t1	CSF	CSF_t1	CGATGGCGTAAACCTC_8_1	Naive Tcells	Singleton TCR	1	-0.0676722	S	0.449402	TcellNK	3.10415	1271	489	3.38316	CRYOPRESERVED
P6_t1	CSF	CSF_t1	CGATGTAAGTGGTAAT_8_1	Cyt cells [>>Tcell]	Non-TCR	0	-0.0620895	G1	-0.0580503	TcellNK	2.95328	898	379	6.4588	CRYOPRESERVED
P6_t1	CSF	CSF_t1	CGATTGAAGATGCCTT_8_1	TAM1	Non-TCR	0	0.237791	G2M	0.183165	all	3.54949	3544	1119	4.09142	CRYOPRESERVED
P6_t1	CSF	CSF_t1	CGCCAAGCAGTGACAG_8_1	Naive Tcells	Singleton TCR	1	-0.0867838	G1	-0.0488244	TcellNK	3.22246	1669	491	1.79748	CRYOPRESERVED
P6_t1	CSF	CSF_t1	CGCCAAGGTCAGGACA_8_1	Cyt cells [>>Tcell]	Singleton TCR	1	-0.121346	G1	-0.0178126	TcellNK	2.6902	490	270	4.08163	CRYOPRESERVED
P6_t1	CSF	CSF_t1	CGCGTTTAGTACACCT_8_1	TAM1	Non-TCR	0	0.121846	S	0.431219	all	3.26079	1823	759	4.60779	CRYOPRESERVED
P6_t1	CSF	CSF_t1	CGCGTTTAGTCTCAAC_8_1	TAM1	Non-TCR	0	-0.165965	G1	-0.171873	all	3.26364	1835	829	5.83106	CRYOPRESERVED
P6_t1	CSF	CSF_t1	CGCGTTTGTACAGTGG_8_1	Cyt cells [>>Tcell]	Singleton TCR	1	-0.0501506	G1	-0.0451356	TcellNK	2.91009	813	360	4.05904	CRYOPRESERVED
P6_t1	CSF	CSF_t1	CGCGTTTTCGGCATCG_8_1	TAM1	Non-TCR	0	0.324461	G2M	-0.0594535	all	2.9248	841	397	2.73484	CRYOPRESERVED
P6_t1	CSF	CSF_t1	CGCTATCAGTGGCACA_8_1	Naive Tcells	Singleton TCR	1	-0.114927	G1	-0.116125	TcellNK	3.22712	1687	551	3.73444	CRYOPRESERVED
P6_t1	CSF	CSF_t1	CGCTATCCAAGCTGTT_8_1	Cyt cells [>>Tcell]	Non-TCR	0	-0.0708048	G1	-0.0151725	TcellNK	2.89982	794	362	5.9194	CRYOPRESERVED
P6_t1	CSF	CSF_t1	CGCTATCTCGTTGACA_8_1	Cyt cells [>>Tcell]	Singleton TCR	1	0.333627	S	1.2511	TcellNK	2.93651	864	398	3.58796	CRYOPRESERVED
P6_t1	CSF	CSF_t1	CGCTGGACAAGTTCTG_8_1	TAM1	Non-TCR	0	-0.185846	G1	-0.12751	all	3.2824	1916	794	4.54071	CRYOPRESERVED
P6_t1	CSF	CSF_t1	CGCTTCAAGAATCTCC_8_1	Cyt cells [>>Tcell]	Singleton TCR	1	-0.0528473	G1	-0.0475625	TcellNK	2.8451	700	316	3.71429	CRYOPRESERVED
P6_t1	CSF	CSF_t1	CGCTTCAAGCAGCCTC_8_1	TAM1	Non-TCR	0	-0.225396	G1	-0.0716676	all	3.16732	1470	636	4.69388	CRYOPRESERVED
P6_t1	CSF	CSF_t1	CGCTTCAAGGAGTAGA_8_1	Naive Tcells	Singleton TCR	1	0.252532	G2M	-0.0509993	TcellNK	3.09899	1256	519	4.69745	CRYOPRESERVED
P6_t1	CSF	CSF_t1	CGCTTCAGTTACGTCA_8_1	Naive Tcells	Non-TCR	0	0.480528	G2M	-0.0351606	TcellNK	2.70842	511	270	3.5225	CRYOPRESERVED
P6_t1	CSF	CSF_t1	CGGACACGTCTAGGTT_8_1	Naive Tcells	Singleton TCR	1	-0.0495446	G1	-0.04839	TcellNK	2.9248	841	358	3.68609	CRYOPRESERVED
P6_t1	CSF	CSF_t1	CGGAGCTCATCTGGTA_8_1	TAM1	Non-TCR	0	-0.157367	G1	-0.0624809	all	3.35372	2258	669	2.30292	CRYOPRESERVED
P6_t1	CSF	CSF_t1	CGGAGCTGTTACCGAT_8_1	Cyt cells [>>Tcell]	Non-TCR	0	-0.0933783	G1	-0.0546288	TcellNK	3.10037	1260	436	3.57143	CRYOPRESERVED
P6_t1	CSF	CSF_t1	CGGAGTCAGAGCAATT_8_1	TAM1	Non-TCR	0	0.00872769	G2M	-0.0917184	all	3.44716	2800	981	2.85714	CRYOPRESERVED
P6_t1	CSF	CSF_t1	CGGAGTCAGTTCGCGC_8_1	TAM1	Expanded TCR	3	-0.204522	G1	-0.171528	all	3.5042	3193	1110	5.85656	CRYOPRESERVED
P6_t1	CSF	CSF_t1	CGGCTAGGTCTCTCTG_8_1	TAM1	Non-TCR	0	-0.176142	G1	-0.145012	all	2.98498	966	509	8.48861	CRYOPRESERVED
P6_t1	CSF	CSF_t1	CGGCTAGGTTGAGGTG_8_1	TAM1	Non-TCR	0	0.104896	S	0.302357	all	3.46613	2925	797	2.11966	CRYOPRESERVED
P6_t1	CSF	CSF_t1	CGGCTAGTCGGCGGTT_8_1	TAM2	Non-TCR	0	-0.138195	G1	-0.081443	all	3.08171	1207	498	3.23115	CRYOPRESERVED
P6_t1	CSF	CSF_t1	CGGGTCAAGTCGAGTG_8_1	Naive Tcells	Singleton TCR	1	-0.128095	G1	-0.0320237	TcellNK	2.83251	680	327	4.55882	CRYOPRESERVED
P6_t1	CSF	CSF_t1	CGGGTCATCAGCACAT_8_1	TAM1	Non-TCR	0	0.232913	G2M	-0.0720636	all	3.16167	1451	516	5.44452	CRYOPRESERVED
P6_t1	CSF	CSF_t1	CGGTTAATCAACACAC_8_1	Cyt cells [>>Tcell]	Singleton TCR	1	0.250655	G2M	-0.115757	TcellNK	3.14489	1396	537	4.94269	CRYOPRESERVED
P6_t1	CSF	CSF_t1	CGTAGCGAGTGAACGC_8_1	Microglia	Non-TCR	0	-0.163936	G1	-0.178963	all	3.1685	1474	539	2.37449	CRYOPRESERVED
P6_t1	CSF	CSF_t1	CGTAGCGGTGTCTGAT_8_1	TAM1	Non-TCR	0	-0.169312	G1	-0.0931195	all	3.09691	1250	556	5.6	CRYOPRESERVED
P6_t1	CSF	CSF_t1	CGTCACTTCGCCTGAG_8_1	TAM2	Non-TCR	0	-0.110119	G1	-0.0522458	all	2.82282	665	329	6.76692	CRYOPRESERVED
P6_t1	CSF	CSF_t1	CGTCAGGGTGGACGAT_8_1	Naive Tcells	Singleton TCR	1	-0.0583165	G1	-0.0133361	TcellNK	3.04999	1122	403	2.22816	CRYOPRESERVED
P6_t1	CSF	CSF_t1	CGTCCATGTAGCTGCC_8_1	Naive Tcells	Singleton TCR	1	-0.123242	G1	-0.0545761	TcellNK	3.02449	1058	415	2.6465	CRYOPRESERVED
P6_t1	CSF	CSF_t1	CGTCCATGTGTAAGTA_8_1	TAM1	Non-TCR	0	-0.206795	G1	-0.196345	all	3.39863	2504	1077	5.7508	CRYOPRESERVED
P6_t1	CSF	CSF_t1	CGTCTACAGATGAGAG_8_1	TAM2	Non-TCR	0	-0.0485325	S	0	all	2.65992	457	205	0.218818	CRYOPRESERVED
P6_t1	CSF	CSF_t1	CGTCTACTCCGAACGC_8_1	Naive Tcells	Non-TCR	0	-0.0951717	G1	-0.0793097	TcellNK	2.84448	699	396	1.57368	CRYOPRESERVED
P6_t1	CSF	CSF_t1	CGTGTCTAGGAATGGA_8_1	TAM1	Non-TCR	0	-0.19466	G1	-0.147672	all	3.44963	2816	870	3.26705	CRYOPRESERVED
P6_t1	CSF	CSF_t1	CGTGTCTAGTTCGCGC_8_1	TAM1	Non-TCR	0	-0.181772	G1	-0.111035	all	3.38739	2440	731	3.56557	CRYOPRESERVED
P6_t1	CSF	CSF_t1	CGTGTCTCACAACGCC_8_1	DC	Non-TCR	0	-0.138234	G1	-0.0878359	all	3.29026	1951	609	3.99795	CRYOPRESERVED
P6_t1	CSF	CSF_t1	CGTGTCTCACAACTGT_8_1	Naive Tcells	Non-TCR	0	-0.104675	G1	-0.0785063	TcellNK	2.85733	720	330	4.58333	CRYOPRESERVED
P6_t1	CSF	CSF_t1	CGTGTCTGTAATCGTC_8_1	Bcells	Singleton TCR	1	-0.0682716	G1	-0.0704577	all	2.98767	972	391	2.16049	CRYOPRESERVED
P6_t1	CSF	CSF_t1	CGTGTCTTCACGGTTA_8_1	TAM2	Non-TCR	0	-0.0247703	G1	-0.0185777	all	2.63043	427	174	0	CRYOPRESERVED
P6_t1	CSF	CSF_t1	CGTTAGACAACCGCCA_8_1	DC	Non-TCR	0	-0.177411	S	0.184119	all	3.62685	4235	1051	3.65998	CRYOPRESERVED
P6_t1	CSF	CSF_t1	CGTTAGAGTCTGGAGA_8_1	TAM1	Non-TCR	0	-0.162136	G1	-0.128159	all	3.40019	2513	824	4.77517	CRYOPRESERVED
P6_t1	CSF	CSF_t1	CGTTAGATCGTTTATC_8_1	Naive Tcells	Expanded TCR	2	-0.0941978	G1	-0.0137546	TcellNK	3.01536	1036	471	4.53668	CRYOPRESERVED
P6_t1	CSF	CSF_t1	CGTTCTGAGGCATGTG_8_1	DC	Non-TCR	0	-0.186585	G1	-0.151068	all	3.60617	4038	1083	2.84794	CRYOPRESERVED
P6_t1	CSF	CSF_t1	CGTTCTGGTCTACCTC_8_1	Neutrophil	Non-TCR	0	-0.150962	S	0.217393	all	3.54095	3475	1128	3.10791	CRYOPRESERVED
P6_t1	CSF	CSF_t1	CGTTCTGTCAGGTAAA_8_1	TAM1	Non-TCR	0	-0.0649456	G1	-0.158299	all	2.89597	787	455	5.59085	CRYOPRESERVED
P6_t1	CSF	CSF_t1	CGTTCTGTCCACGTGG_8_1	TAM1	Non-TCR	0	-0.182731	S	0.329169	all	3.35851	2283	844	4.02979	CRYOPRESERVED
P6_t1	CSF	CSF_t1	CGTTGGGAGATGGGTC_8_1	Cyt cells [>>NK]	Non-TCR	0	0.346323	G2M	-0.0577204	TcellNK	2.95999	912	413	4.05702	CRYOPRESERVED
P6_t1	CSF	CSF_t1	CGTTGGGCACTAGTAC_8_1	TAM1	Non-TCR	0	-0.167109	G1	-0.174108	all	3.33041	2140	852	4.76636	CRYOPRESERVED
P6_t1	CSF	CSF_t1	CGTTGGGGTCTTGCGG_8_1	TAM1	Non-TCR	0	0.126917	G2M	-0.153739	all	3.65973	4568	1361	2.32049	CRYOPRESERVED
P6_t1	CSF	CSF_t1	CGTTGGGTCGTCCAGG_8_1	Naive Tcells	Expanded TCR	4	-0.053159	G1	-0.0132898	TcellNK	3.05385	1132	423	4.32862	CRYOPRESERVED
P6_t1	CSF	CSF_t1	CTAACTTGTCTTTCAT_8_1	Cyt cells [>>NK]	Singleton TCR	1	0.455835	G2M	0.39448	TcellNK	3.27921	1902	716	7.57098	CRYOPRESERVED
P6_t1	CSF	CSF_t1	CTAAGACAGGGTGTGT_8_1	Naive Tcells	Singleton TCR	1	-0.0905651	G1	-0.0852505	TcellNK	3.02938	1070	454	5.23364	CRYOPRESERVED
P6_t1	CSF	CSF_t1	CTAATGGTCAACACAC_8_1	Cyt cells [>>Tcell]	Expanded TCR	3	-0.066458	G1	-0.056964	TcellNK	2.97543	945	406	4.97354	CRYOPRESERVED
P6_t1	CSF	CSF_t1	CTAATGGTCACAGTAC_8_1	TAM2	Non-TCR	0	0	Undecided	0	all	2.6149	412	180	0	CRYOPRESERVED
P6_t1	CSF	CSF_t1	CTACGTCCAATGGTCT_8_1	Cyt cells [>>NK]	Non-TCR	0	0.34138	G2M	-0.0516123	TcellNK	2.97681	948	428	2.21519	CRYOPRESERVED
P6_t1	CSF	CSF_t1	CTACGTCTCAGCTCTC_8_1	Naive Tcells	Singleton TCR	1	-0.10664	G1	-0.0557947	TcellNK	3.07628	1192	467	3.52349	CRYOPRESERVED
P6_t1	CSF	CSF_t1	CTAGAGTGTAGGGTAC_8_1	TAM1	Non-TCR	0	0.169448	S	0.338085	all	3.2878	1940	713	5.51546	CRYOPRESERVED
P6_t1	CSF	CSF_t1	CTAGAGTTCCATGCTC_8_1	Naive Tcells	Non-TCR	0	-0.0257982	S	0	TcellNK	2.57054	372	220	9.13978	CRYOPRESERVED
P6_t1	CSF	CSF_t1	CTCACACAGATCGGGT_8_1	TAM1	Non-TCR	0	0.110234	G2M	-0.0729956	all	3.34498	2213	752	2.93719	CRYOPRESERVED
P6_t1	CSF	CSF_t1	CTCACACGTCAGCTAT_8_1	Naive Tcells	Singleton TCR	1	-0.0801861	G1	-0.0842662	TcellNK	2.82672	671	361	2.53353	CRYOPRESERVED
P6_t1	CSF	CSF_t1	CTCATTAAGTATCGAA_8_1	TAM1	Non-TCR	0	-0.105796	G1	-0.109865	all	3.14489	1396	539	4.36963	CRYOPRESERVED
P6_t1	CSF	CSF_t1	CTCATTATCAGCAACT_8_1	TAM1	Non-TCR	0	-0.193716	G1	-0.159322	all	3.43393	2716	839	3.27688	CRYOPRESERVED
P6_t1	CSF	CSF_t1	CTCCTAGAGAGCAATT_8_1	Naive Tcells	Singleton TCR	1	0.659718	G2M	-0.0283814	TcellNK	2.97955	954	455	4.71698	CRYOPRESERVED
P6_t1	CSF	CSF_t1	CTCCTAGTCCTTAATC_8_1	TAM1	Non-TCR	0	-0.201322	G1	-0.136586	all	3.26788	1853	814	7.66325	CRYOPRESERVED
P6_t1	CSF	CSF_t1	CTCGAAACAACGATCT_8_1	TAM1	Non-TCR	0	-0.175192	G1	-0.0964789	all	3.15746	1437	679	9.39457	CRYOPRESERVED
P6_t1	CSF	CSF_t1	CTCGAAACAGCTGTAT_8_1	Cyt cells [>>Tcell]	Expanded TCR	6	-0.0739998	G1	-0.0554999	TcellNK	2.63649	433	240	6.69746	CRYOPRESERVED
P6_t1	CSF	CSF_t1	CTCGAGGGTTGTCTTT_8_1	Cyt cells [>>Tcell]	Singleton TCR	1	-0.0691249	G1	-0.0418555	TcellNK	2.99913	998	459	1.50301	CRYOPRESERVED
P6_t1	CSF	CSF_t1	CTCGAGGTCTGTCTCG_8_1	Naive Tcells	Singleton TCR	1	-0.0747729	G1	-0.0482253	TcellNK	3.15776	1438	510	5.56328	CRYOPRESERVED
P6_t1	CSF	CSF_t1	CTCGGAGCAATAGAGT_8_1	Cyt cells [>>NK]	Singleton TCR	1	-0.0618687	G1	-0.153283	TcellNK	3.05652	1139	524	4.56541	CRYOPRESERVED
P6_t1	CSF	CSF_t1	CTCGGAGGTAGCAAAT_8_1	Neutrophil	Non-TCR	0	-0.195229	S	0.178793	all	3.57623	3769	1188	4.37782	CRYOPRESERVED
P6_t1	CSF	CSF_t1	CTCGGGAGTACCGTTA_8_1	TAM2	Non-TCR	0	-0.0128691	S	0	all	2.57403	375	155	0.533333	CRYOPRESERVED
P6_t1	CSF	CSF_t1	CTCGGGAGTTTGACAC_8_1	Neutrophil	Non-TCR	0	-0.134438	G1	-0.0424018	all	3.28466	1926	650	4.41329	CRYOPRESERVED
P6_t1	CSF	CSF_t1	CTCGTACGTCGCATCG_8_1	TAM1	Non-TCR	0	-0.143469	G1	-0.0911452	all	3.32715	2124	724	3.06026	CRYOPRESERVED
P6_t1	CSF	CSF_t1	CTCTAATGTGATGTCT_8_1	Cyt cells [>>Tcell]	Non-TCR	0	-0.19471	G1	-0.0730163	TcellNK	3.00732	1017	495	7.86627	CRYOPRESERVED
P6_t1	CSF	CSF_t1	CTCTAATGTGCTGTAT_8_1	Naive Tcells	Singleton TCR	1	-0.125987	G1	-0.0518749	TcellNK	3.08063	1204	501	3.90365	CRYOPRESERVED
P6_t1	CSF	CSF_t1	CTCTACGAGAAGGTTT_8_1	Cyt cells [>>Tcell]	Non-TCR	0	-0.0980758	S	0.536101	TcellNK	2.98632	969	508	6.08875	CRYOPRESERVED
P6_t1	CSF	CSF_t1	CTCTGGTAGATATACG_8_1	TAM1	Non-TCR	0	-0.261623	G1	-0.166713	all	3.39358	2475	930	4.0404	CRYOPRESERVED
P6_t1	CSF	CSF_t1	CTCTGGTGTCCAGTAT_8_1	Naive Tcells	Non-TCR	0	-0.081284	G1	-0.125741	TcellNK	2.89432	784	397	5.22959	CRYOPRESERVED
P6_t1	CSF	CSF_t1	CTCTGGTGTGTTTGTG_8_1	Naive Tcells	Non-TCR	0	-0.137917	G1	-0.0468572	TcellNK	2.86392	731	413	4.51436	CRYOPRESERVED
P6_t1	CSF	CSF_t1	CTGAAACGTAAGGGCT_8_1	TAM1	Non-TCR	0	-0.268419	G1	-0.140844	all	3.6787	4772	1214	2.829	CRYOPRESERVED
P6_t1	CSF	CSF_t1	CTGATAGCATGATCCA_8_1	TAM1	Non-TCR	0	-0.141105	G1	-0.0862343	all	3.46761	2935	893	4.12266	CRYOPRESERVED
P6_t1	CSF	CSF_t1	CTGATCCAGATGTTAG_8_1	TAM1	Non-TCR	0	-0.206256	G1	-0.0677462	all	3.44154	2764	900	2.42402	CRYOPRESERVED
P6_t1	CSF	CSF_t1	CTGATCCCATATACCG_8_1	TAM2	Non-TCR	0	0.282683	G2M	-0.106916	all	3.17289	1489	485	1.27602	CRYOPRESERVED
P6_t1	CSF	CSF_t1	CTGATCCGTCTTGCGG_8_1	DC	Non-TCR	0	-0.154068	G1	-0.063662	all	3.33606	2168	640	1.24539	CRYOPRESERVED
P6_t1	CSF	CSF_t1	CTGCCTAAGGATTCGG_8_1	TAM1	Non-TCR	0	0.0495457	G2M	-0.133229	all	3.43854	2745	970	3.67942	CRYOPRESERVED
P6_t1	CSF	CSF_t1	CTGCTGTTCGGAATCT_8_1	Naive Tcells	Singleton TCR	1	-0.093951	G1	-0.0507078	TcellNK	3.18241	1522	514	2.75953	CRYOPRESERVED
P6_t1	CSF	CSF_t1	CTGGTCTGTCCCTACT_8_1	Naive Tcells	Expanded TCR	8	-0.0527184	G1	-0.0158155	TcellNK	2.84819	705	339	4.96454	CRYOPRESERVED
P6_t1	CSF	CSF_t1	CTGGTCTGTCGCTTTC_8_1	TAM1	Non-TCR	0	-0.144062	G1	-0.148733	all	3.1807	1516	673	5.73879	CRYOPRESERVED
P6_t1	CSF	CSF_t1	CTGGTCTTCCCATTAT_8_1	Bcells	Non-TCR	0	-0.0352257	G1	-0.0176129	all	2.70586	508	258	3.34646	CRYOPRESERVED
P6_t1	CSF	CSF_t1	CTGGTCTTCGACGGAA_8_1	Naive Tcells	Singleton TCR	1	-0.132592	G1	-0.0382989	TcellNK	3.0976	1252	568	3.27476	CRYOPRESERVED
P6_t1	CSF	CSF_t1	CTTACCGAGCTGAACG_8_1	Cyt cells [>>Tcell]	Expanded TCR	8	-0.0638117	G1	-0.0136739	TcellNK	3.02202	1052	483	4.46768	CRYOPRESERVED
P6_t1	CSF	CSF_t1	CTTACCGAGGGAAACA_8_1	Naive Tcells	Singleton TCR	1	-0.140713	G1	-0.0259202	TcellNK	3.08135	1206	459	1.90713	CRYOPRESERVED
P6_t1	CSF	CSF_t1	CTTCTCTAGCGTTGCC_8_1	Cyt cells [>>Tcell]	Singleton TCR	1	0.31355	G2M	-0.0285045	TcellNK	2.97451	943	446	3.49947	CRYOPRESERVED
P6_t1	CSF	CSF_t1	CTTCTCTTCCTCGCAT_8_1	TAM1	Non-TCR	0	-0.140304	G1	-0.0712085	all	3.32305	2104	678	2.09125	CRYOPRESERVED
P6_t1	CSF	CSF_t1	CTTCTCTTCTATCCCG_8_1	Microglia	Non-TCR	0	-0.107055	G1	-0.0683792	all	2.82282	665	292	9.17293	CRYOPRESERVED
P6_t1	CSF	CSF_t1	CTTGGCTTCTTGCAAG_8_1	TAM1	Non-TCR	0	-0.208621	S	0.153321	all	3.53719	3445	1270	4.17997	CRYOPRESERVED
P6_t1	CSF	CSF_t1	CTTTGCGCATTACCTT_8_1	TAM1	Non-TCR	0	-0.13661	G1	-0.0805695	all	3.33224	2149	665	1.86133	CRYOPRESERVED
P6_t1	CSF	CSF_t1	CTTTGCGGTGAGCGAT_8_1	TAM2	Non-TCR	0	-0.07214	G1	-0.0463757	all	2.87679	753	354	4.64807	CRYOPRESERVED
P6_t1	CSF	CSF_t1	GAAACTCAGCTGTCTA_8_1	TAM1	Non-TCR	0	-0.150457	G1	-0.129259	all	3.24055	1740	609	5.34483	CRYOPRESERVED
P6_t1	CSF	CSF_t1	GAAACTCAGGAATCGC_8_1	TAM1	Non-TCR	0	0.108984	G2M	-0.127909	all	3.27944	1903	725	5.46506	CRYOPRESERVED
P6_t1	CSF	CSF_t1	GAAACTCAGGCTAGGT_8_1	TAM2	Non-TCR	0	-0.0426769	G1	-0.0480115	all	2.83315	681	221	0.440529	CRYOPRESERVED
P6_t1	CSF	CSF_t1	GAAATGAAGCTGAACG_8_1	TAM1	Non-TCR	0	-0.195188	G1	-0.150232	all	3.22479	1678	732	6.37664	CRYOPRESERVED
P6_t1	CSF	CSF_t1	GAAATGAGTACTTGAC_8_1	TAM1	Non-TCR	0	-0.174874	S	0.371485	all	3.33506	2163	732	4.71567	CRYOPRESERVED
P6_t1	CSF	CSF_t1	GAAATGATCAGAGACG_8_1	TAM1	Non-TCR	0	0.31089	G2M	-0.126401	all	2.84942	707	421	2.9703	CRYOPRESERVED
P6_t1	CSF	CSF_t1	GAAATGATCGAACTGT_8_1	TAM1	Non-TCR	0	-0.230392	G1	-0.154309	all	3.56561	3678	962	3.72485	CRYOPRESERVED
P6_t1	CSF	CSF_t1	GAACATCAGTCTCCTC_8_1	Naive Tcells	Singleton TCR	1	-0.0536829	G1	-0.0268415	TcellNK	3.04297	1104	400	2.89855	CRYOPRESERVED
P6_t1	CSF	CSF_t1	GAACATCTCGGTCTAA_8_1	Cyt cells [>>NK]	Non-TCR	0	-0.0506215	G1	-0.0865806	TcellNK	2.95999	912	446	4.16667	CRYOPRESERVED
P6_t1	CSF	CSF_t1	GAACCTAAGGTTCCTA_8_1	Naive Tcells	Singleton TCR	1	-0.131686	G1	-0.105103	TcellNK	3.10517	1274	626	2.2763	CRYOPRESERVED
P6_t1	CSF	CSF_t1	GAACCTAAGTGAACAT_8_1	Naive Tcells	Singleton TCR	1	0.253404	G2M	-0.0860026	TcellNK	3.01912	1045	503	5.45455	CRYOPRESERVED
P6_t1	CSF	CSF_t1	GAACGGAAGCCAACAG_8_1	TAM1	Non-TCR	0	-0.216156	S	0.223635	all	3.4239	2654	947	2.59985	CRYOPRESERVED
P6_t1	CSF	CSF_t1	GAACGGACAGCAGTTT_8_1	Cyt cells [>>Tcell]	Expanded TCR	6	-0.063349	G1	-0.0279143	TcellNK	2.9987	997	380	4.01204	CRYOPRESERVED
P6_t1	CSF	CSF_t1	GAAGCAGAGGTGCAAC_8_1	Naive Tcells	Singleton TCR	1	-0.0621484	G1	-0.0665876	TcellNK	3.05154	1126	448	3.46359	CRYOPRESERVED
P6_t1	CSF	CSF_t1	GAAGCAGGTCACACGC_8_1	TAM1	Non-TCR	0	-0.158324	G1	-0.0787475	all	3.64483	4414	1019	3.26235	CRYOPRESERVED
P6_t1	CSF	CSF_t1	GAAGCAGTCCCTTGCA_8_1	Cyt cells [>>Tcell]	Expanded TCR	7	-0.0348828	S	0	TcellNK	2.71933	524	281	4.77099	CRYOPRESERVED
P6_t1	CSF	CSF_t1	GAATAAGAGAAACGAG_8_1	Naive Tcells	Expanded TCR	2	-0.169738	G1	-0.0176952	TcellNK	3.00043	1001	442	3.8961	CRYOPRESERVED
P6_t1	CSF	CSF_t1	GAATGAAGTCAAACTC_8_1	Cyt cells [>>Tcell]	Non-TCR	0	0.373034	G2M	-0.0332443	TcellNK	2.93601	863	403	6.48899	CRYOPRESERVED
P6_t1	CSF	CSF_t1	GAATGAATCATGTGGT_8_1	TAM1	Non-TCR	0	-0.189461	G1	-0.187435	all	3.14114	1384	653	9.24855	CRYOPRESERVED
P6_t1	CSF	CSF_t1	GACACGCGTTATTCTC_8_1	DC	Non-TCR	0	0.10402	G2M	-0.0874389	all	3.48799	3076	855	2.56827	CRYOPRESERVED
P6_t1	CSF	CSF_t1	GACAGAGAGGGCTTGA_8_1	TAM1	Non-TCR	0	0.0381889	G2M	-0.0752059	all	3.54962	3545	990	3.97743	CRYOPRESERVED
P6_t1	CSF	CSF_t1	GACCAATAGACTGGGT_8_1	Naive Tcells	Singleton TCR	1	-0.073775	G1	-0.0651474	TcellNK	3.13735	1372	526	2.98834	CRYOPRESERVED
P6_t1	CSF	CSF_t1	GACCAATAGAGTAATC_8_1	Naive Tcells	Expanded TCR	2	-0.103742	G1	-0.0379807	TcellNK	3.10653	1278	501	3.67762	CRYOPRESERVED
P6_t1	CSF	CSF_t1	GACCAATCAAGCGTAG_8_1	Cyt cells [>>Tcell]	Non-TCR	0	-0.0843704	G1	-0.0361588	TcellNK	2.66932	467	261	3.64026	CRYOPRESERVED
P6_t1	CSF	CSF_t1	GACCAATGTGGTCTCG_8_1	Cyt cells [>>Tcell]	Non-TCR	0	-0.0541089	G1	-0.0811634	TcellNK	2.81491	653	372	6.89127	CRYOPRESERVED
P6_t1	CSF	CSF_t1	GACGCGTAGACCTAGG_8_1	DC	Non-TCR	0	-0.179329	G1	-0.070796	all	3.32838	2130	664	1.59624	CRYOPRESERVED
P6_t1	CSF	CSF_t1	GACGCGTTCCAGGGCT_8_1	Naive Tcells	Singleton TCR	1	-0.0998574	S	0	TcellNK	3.12156	1323	449	2.34316	CRYOPRESERVED
P6_t1	CSF	CSF_t1	GACGCGTTCCTGCAGG_8_1	TAM2	Non-TCR	0	-0.0806184	S	0	all	2.73239	540	182	0.185185	CRYOPRESERVED
P6_t1	CSF	CSF_t1	GACGGCTGTCACAAGG_8_1	Naive Tcells	Singleton TCR	1	-0.0947905	G1	-0.0284371	TcellNK	2.97727	949	400	2.73973	CRYOPRESERVED
P6_t1	CSF	CSF_t1	GACGTGCGTGAGTGAC_8_1	Naive Tcells	Singleton TCR	1	-0.0959557	S	0.6694	TcellNK	2.86806	738	331	3.11653	CRYOPRESERVED
P6_t1	CSF	CSF_t1	GACGTTATCGGAATCT_8_1	Naive Tcells	Singleton TCR	1	-0.0898369	G1	-0.0424061	TcellNK	2.98408	964	419	5.70539	CRYOPRESERVED
P6_t1	CSF	CSF_t1	GACTAACCATCTATGG_8_1	Naive Tcells	Singleton TCR	1	-0.112492	S	0.39426	TcellNK	3.32879	2132	684	4.08068	CRYOPRESERVED
P6_t1	CSF	CSF_t1	GACTAACGTCTCAACA_8_1	TAM1	Non-TCR	0	-0.194855	G1	-0.0779527	all	3.36211	2302	737	4.30061	CRYOPRESERVED
P6_t1	CSF	CSF_t1	GACTAACTCGCTTGTC_8_1	Microglia	Non-TCR	0	-0.190081	G1	-0.0333954	all	3.02036	1048	522	4.38931	CRYOPRESERVED
P6_t1	CSF	CSF_t1	GACTACAAGACCTAGG_8_1	Cyt cells [>>Tcell]	Expanded TCR	2	-0.0784576	G1	-0.0532515	TcellNK	3.05192	1127	456	5.76752	CRYOPRESERVED
P6_t1	CSF	CSF_t1	GACTACACATCTGGTA_8_1	TAM1	Non-TCR	0	-0.138955	G1	-0.0927619	all	3.40552	2544	769	4.48113	CRYOPRESERVED
P6_t1	CSF	CSF_t1	GACTACACATGCCTAA_8_1	Naive Tcells	Expanded TCR	3	-0.109466	G1	-0.0164199	TcellNK	2.80003	631	328	2.69414	CRYOPRESERVED
P6_t1	CSF	CSF_t1	GACTGCGAGACACTAA_8_1	TAM1	Non-TCR	0	-0.146649	G1	-0.146224	all	3.45086	2824	956	3.04533	CRYOPRESERVED
P6_t1	CSF	CSF_t1	GACTGCGAGTGACATA_8_1	Naive Tcells	Singleton TCR	1	0.379039	S	0.764767	TcellNK	2.94002	871	366	4.24799	CRYOPRESERVED
P6_t1	CSF	CSF_t1	GAGCAGACAAACCTAC_8_1	TAM1	Non-TCR	0	-0.205188	G1	-0.071585	all	3.1685	1474	700	7.12347	CRYOPRESERVED
P6_t1	CSF	CSF_t1	GAGGTGACATTTGCTT_8_1	TAM1	Non-TCR	0	-0.120814	G1	-0.0723559	all	2.95665	905	417	5.08287	CRYOPRESERVED
P6_t1	CSF	CSF_t1	GAGGTGATCAACGGGA_8_1	TAM1	Non-TCR	0	-0.237952	G1	-0.194491	all	3.49024	3092	1263	8.50582	CRYOPRESERVED
P6_t1	CSF	CSF_t1	GAGTCCGAGATATGGT_8_1	Naive Tcells	Non-TCR	0	-0.0625909	G1	-0.0187773	TcellNK	2.6149	412	277	7.28155	CRYOPRESERVED
P6_t1	CSF	CSF_t1	GATCAGTAGGCATTGG_8_1	Cyt cells [>>Tcell]	Non-TCR	0	-0.0429351	G1	-0.0199454	TcellNK	2.82543	669	332	5.8296	CRYOPRESERVED
P6_t1	CSF	CSF_t1	GATCGATAGCTAGTCT_8_1	TAM1	Non-TCR	0	-0.234188	G1	-0.115436	all	3.5275	3369	940	2.81983	CRYOPRESERVED
P6_t1	CSF	CSF_t1	GATCTAGAGGCAGGTT_8_1	Cyt cells [>>Tcell]	Expanded TCR	2	-0.136373	G1	-0.10861	TcellNK	3.40756	2556	852	5.47731	CRYOPRESERVED
P6_t1	CSF	CSF_t1	GATCTAGGTAGGCTGA_8_1	Cyt cells [>>Tcell]	Non-TCR	0	-0.0372757	G1	-0.103875	TcellNK	2.99695	993	417	5.53877	CRYOPRESERVED
P6_t1	CSF	CSF_t1	GATGAAACAAGTCTGT_8_1	Cyt cells [>>Tcell]	Singleton TCR	1	-0.075479	G1	-0.0721667	TcellNK	3.02119	1050	429	4.38095	CRYOPRESERVED
P6_t1	CSF	CSF_t1	GATGAAATCCTCAATT_8_1	Cyt cells [>>Tcell]	Non-TCR	0	-0.0566886	G1	-0.0680263	TcellNK	2.75358	567	347	5.82011	CRYOPRESERVED
P6_t1	CSF	CSF_t1	GATGAGGGTCGGCTCA_8_1	Naive Tcells	Singleton TCR	1	-0.0422778	S	0	TcellNK	2.8451	700	304	3.28571	CRYOPRESERVED
P6_t1	CSF	CSF_t1	GATGCTACAGTCGTGC_8_1	TAM1	Non-TCR	0	0.0394554	G2M	-0.164635	all	3.50732	3216	885	2.48756	CRYOPRESERVED
P6_t1	CSF	CSF_t1	GATGCTATCGGAAACG_8_1	Naive Tcells	Singleton TCR	1	-0.0498882	G1	-0.0448994	TcellNK	2.91645	825	363	1.45455	CRYOPRESERVED
P6_t1	CSF	CSF_t1	GATTCAGCACGCGAAA_8_1	TAM2	Non-TCR	0	-0.0636613	S	0	all	2.58995	389	162	0	CRYOPRESERVED
P6_t1	CSF	CSF_t1	GATTCAGTCTGCCAGG_8_1	TAM1	Non-TCR	0	-0.188476	G1	-0.113923	all	3.24625	1763	716	5.04821	CRYOPRESERVED
P6_t1	CSF	CSF_t1	GCAAACTGTACAGACG_8_1	TAM1	Non-TCR	0	-0.173203	G1	-0.101859	all	3.31197	2051	870	6.58216	CRYOPRESERVED
P6_t1	CSF	CSF_t1	GCAATCACATTGGGCC_8_1	TAM1	Non-TCR	0	0.256051	G2M	-0.0753254	all	2.90849	810	432	3.58025	CRYOPRESERVED
P6_t1	CSF	CSF_t1	GCAATCAGTCTCCATC_8_1	TAM1	Non-TCR	0	0.096928	G2M	-0.187558	all	3.35315	2255	788	4.21286	CRYOPRESERVED
P6_t1	CSF	CSF_t1	GCAATCATCCAGTAGT_8_1	TAM1	Non-TCR	0	0.324763	S	0.475957	all	2.91434	821	450	9.62241	CRYOPRESERVED
P6_t1	CSF	CSF_t1	GCACATATCTCGTATT_8_1	TAM1	Non-TCR	0	0.144677	G2M	-0.166314	all	3.30406	2014	893	8.78848	CRYOPRESERVED
P6_t1	CSF	CSF_t1	GCACTCTAGAAGGCCT_8_1	TAM1	Non-TCR	0	0.0883061	G2M	-0.182858	all	3.38987	2454	927	3.87123	CRYOPRESERVED
P6_t1	CSF	CSF_t1	GCACTCTTCACCACCT_8_1	Cyt cells [>>Tcell]	Singleton TCR	1	-0.0862184	G1	-0.0664288	TcellNK	3.29513	1973	743	1.72326	CRYOPRESERVED
P6_t1	CSF	CSF_t1	GCAGCCAGTGCAACGA_8_1	TAM1	Non-TCR	0	-0.217635	G1	-0.122505	all	3.26576	1844	844	5.42299	CRYOPRESERVED
P6_t1	CSF	CSF_t1	GCAGCCAGTTCTCATT_8_1	Naive Tcells	Non-TCR	0	0.354886	G2M	-0.0157695	TcellNK	2.85187	711	339	2.81294	CRYOPRESERVED
P6_t1	CSF	CSF_t1	GCAGCCATCAAACGGG_8_1	TAM1	Non-TCR	0	0.496575	G2M	-0.0668834	all	3.49748	3144	947	4.23028	CRYOPRESERVED
P6_t1	CSF	CSF_t1	GCAGTTAGTACTTGAC_8_1	TAM1	Non-TCR	0	0.0269114	G2M	-0.117308	all	3.38561	2430	852	4.15638	CRYOPRESERVED
P6_t1	CSF	CSF_t1	GCAGTTAGTTCGGCAC_8_1	Naive Tcells	Singleton TCR	1	-0.0439025	G1	-0.0329268	TcellNK	2.79657	626	318	6.70927	CRYOPRESERVED
P6_t1	CSF	CSF_t1	GCAGTTATCTGACCTC_8_1	TAM1	Non-TCR	0	-0.170471	G1	-0.170471	all	3.31911	2085	772	7.76978	CRYOPRESERVED
P6_t1	CSF	CSF_t1	GCATACAAGGTAGCCA_8_1	TAM1	Non-TCR	0	0.413341	G2M	-0.198994	all	3.63175	4283	1286	2.33481	CRYOPRESERVED
P6_t1	CSF	CSF_t1	GCATACAAGGTTCCTA_8_1	Naive Tcells	Non-TCR	0	-0.0983717	G1	-0.0431334	TcellNK	2.96426	921	488	6.40608	CRYOPRESERVED
P6_t1	CSF	CSF_t1	GCATGATCAGTAGAGC_8_1	TAM2	Non-TCR	0	-0.0596413	G1	-0.0715696	all	2.68395	483	272	7.03934	CRYOPRESERVED
P6_t1	CSF	CSF_t1	GCATGATGTGAGTGAC_8_1	TAM1	Non-TCR	0	-0.119876	S	0.294347	all	3.46434	2913	897	2.78064	CRYOPRESERVED
P6_t1	CSF	CSF_t1	GCATGATTCACTATTC_8_1	Cyt cells [>>Tcell]	Expanded TCR	3	-0.0708048	G1	-0.0455174	TcellNK	2.89982	794	359	4.28212	CRYOPRESERVED
P6_t1	CSF	CSF_t1	GCATGATTCTCCAGGG_8_1	TAM2	Non-TCR	0	-0.0242987	S	0	all	2.65801	455	183	0	CRYOPRESERVED
P6_t1	CSF	CSF_t1	GCATGCGAGATATGCA_8_1	TAM1	Non-TCR	0	-0.159913	G1	-0.12669	all	3.31471	2064	795	5.13566	CRYOPRESERVED
P6_t1	CSF	CSF_t1	GCATGCGTCGGCTTGG_8_1	Naive Tcells	Non-TCR	0	-0.107175	G1	-0.0482288	TcellNK	2.82737	672	324	2.08333	CRYOPRESERVED
P6_t1	CSF	CSF_t1	GCATGTAGTCGAGATG_8_1	TAM1	Non-TCR	0	-0.141044	G1	-0.0706116	all	3.48799	3076	764	2.50325	CRYOPRESERVED
P6_t1	CSF	CSF_t1	GCCTCTATCAGAGACG_8_1	TAM1	Non-TCR	0	-0.139272	S	0.498139	all	2.94201	875	503	3.77143	CRYOPRESERVED
P6_t1	CSF	CSF_t1	GCGACCACATGCCTAA_8_1	Cyt cells [>>Tcell]	Expanded TCR	2	-0.0812488	G1	-0.0579083	TcellNK	2.95617	904	409	4.64602	CRYOPRESERVED
P6_t1	CSF	CSF_t1	GCGAGAAAGCCACTAT_8_1	TAM1	Singleton TCR	1	-0.166275	G1	-0.0799576	all	3.25696	1807	725	5.70006	CRYOPRESERVED
P6_t1	CSF	CSF_t1	GCGCAGTGTATCAGTC_8_1	Naive Tcells	Non-TCR	0	-0.0842802	G1	-0.0350101	TcellNK	2.71433	518	306	4.2471	CRYOPRESERVED
P6_t1	CSF	CSF_t1	GCGCAGTTCGTACCGG_8_1	Cyt cells [>>Tcell]	Non-TCR	0	0.362617	G2M	-0.0163596	TcellNK	2.80482	638	364	6.42633	CRYOPRESERVED
P6_t1	CSF	CSF_t1	GCGCGATGTACTTAGC_8_1	TAM1	Non-TCR	0	-0.184206	G1	-0.123638	all	3.53807	3452	923	3.62109	CRYOPRESERVED
P6_t1	CSF	CSF_t1	GCGCGATGTCGATTGT_8_1	TAM1	Non-TCR	0	0.100325	S	0.314302	all	3.37273	2359	786	4.02713	CRYOPRESERVED
P6_t1	CSF	CSF_t1	GCGGGTTCATTGGTAC_8_1	Naive Tcells	Singleton TCR	1	-0.0291087	G1	-0.0145543	TcellNK	2.94988	891	360	3.0303	CRYOPRESERVED
P6_t1	CSF	CSF_t1	GCTCCTAGTCTAGTGT_8_1	Naive Tcells	Singleton TCR	1	-0.126281	G1	-0.0751777	TcellNK	2.9722	938	454	4.05117	CRYOPRESERVED
P6_t1	CSF	CSF_t1	GCTGCAGCAGATCCAT_8_1	Naive Tcells	Non-TCR	0	-0.057687	G1	-0.0407985	TcellNK	2.72997	537	233	2.42086	CRYOPRESERVED
P6_t1	CSF	CSF_t1	GCTGCGAAGAGTGAGA_8_1	Cyt cells [>>Tcell]	Non-TCR	0	-0.0932577	G1	-0.0272286	TcellNK	3.02694	1064	469	5.92105	CRYOPRESERVED
P6_t1	CSF	CSF_t1	GCTGCGAGTAGTAGTA_8_1	Naive Tcells	Singleton TCR	1	-0.101139	G1	-0.0529936	TcellNK	3.05729	1141	421	1.84049	CRYOPRESERVED
P6_t1	CSF	CSF_t1	GCTGCTTGTCACCTAA_8_1	Cyt cells [>>Tcell]	Singleton TCR	1	0.250174	G2M	-0.0809782	TcellNK	3.08814	1225	494	2.12245	CRYOPRESERVED
P6_t1	CSF	CSF_t1	GCTGCTTTCCACGAAT_8_1	Microglia	Non-TCR	0	-0.153859	G1	-0.102483	all	3.25018	1779	486	7.70096	CRYOPRESERVED
P6_t1	CSF	CSF_t1	GCTTCCAGTTGTTTGG_8_1	Bcells	Non-TCR	0	-0.118237	G1	-0.0886781	all	3.10585	1276	489	2.89969	CRYOPRESERVED
P6_t1	CSF	CSF_t1	GCTTGAAAGTGGGTTG_8_1	Cyt cells [>>Tcell]	Singleton TCR	1	-0.0712006	G1	-0.0756198	TcellNK	3.04883	1119	416	2.50223	CRYOPRESERVED
P6_t1	CSF	CSF_t1	GGAAAGCAGGAATCGC_8_1	Naive Tcells	Non-TCR	0	-0.0221283	S	0.680445	TcellNK	2.78604	611	330	1.14566	CRYOPRESERVED
P6_t1	CSF	CSF_t1	GGAAAGCGTCCTCTTG_8_1	TAM1	Non-TCR	0	-0.104488	G1	-0.100103	all	3.15776	1438	533	3.61613	CRYOPRESERVED
P6_t1	CSF	CSF_t1	GGAACTTGTTCAACCA_8_1	TAM1	Non-TCR	0	-0.19321	G1	-0.13448	all	3.5325	3408	944	4.19601	CRYOPRESERVED
P6_t1	CSF	CSF_t1	GGAATAATCAGTTTGG_8_1	TAM1	Non-TCR	0	-0.139434	G1	-0.0908249	all	2.95376	899	464	5.56174	CRYOPRESERVED
P6_t1	CSF	CSF_t1	GGACAGAAGTGTTGAA_8_1	Naive Tcells	Singleton TCR	1	0.271244	G2M	-0.0753154	TcellNK	3.11561	1305	433	5.1341	CRYOPRESERVED
P6_t1	CSF	CSF_t1	GGACATTCACAGTCGC_8_1	TAM1	Non-TCR	0	-0.105458	G1	-0.149036	all	3.49845	3151	814	3.74484	CRYOPRESERVED
P6_t1	CSF	CSF_t1	GGACATTTCCAGGGCT_8_1	Cyt cells [>>Tcell]	Expanded TCR	3	-0.152158	G1	-0.0503096	TcellNK	3.23779	1729	599	2.71833	CRYOPRESERVED
P6_t1	CSF	CSF_t1	GGACGTCAGCCCAGCT_8_1	Cyt cells [>>Tcell]	Expanded TCR	4	0.240185	G2M	-0.0485247	TcellNK	3.15137	1417	642	2.96401	CRYOPRESERVED
P6_t1	CSF	CSF_t1	GGACGTCCACCTCGTT_8_1	TAM1	Non-TCR	0	0.12754	G2M	-0.0737074	all	3.19005	1549	621	6.13299	CRYOPRESERVED
P6_t1	CSF	CSF_t1	GGACGTCGTCCTGCTT_8_1	Naive Tcells	Non-TCR	0	0.39806	G2M	-0.01531	TcellNK	2.88874	774	367	2.19638	CRYOPRESERVED
P6_t1	CSF	CSF_t1	GGAGCAAAGCCACGTC_8_1	TAM1	Non-TCR	0	-0.181436	G1	-0.099412	all	3.24527	1759	786	8.75497	CRYOPRESERVED
P6_t1	CSF	CSF_t1	GGAGCAACAAACCTAC_8_1	TAM1	Non-TCR	0	0.612343	G2M	-0.169106	all	3.44075	2759	1161	2.60964	CRYOPRESERVED
P6_t1	CSF	CSF_t1	GGATGTTCAATGCCAT_8_1	Naive Tcells	Non-TCR	0	-0.122369	G1	-0.0764804	TcellNK	2.88986	776	395	5.28351	CRYOPRESERVED
P6_t1	CSF	CSF_t1	GGCCGATAGGCCCGTT_8_1	TAM1	Non-TCR	0	-0.18427	G1	-0.155519	all	3.44809	2806	908	2.53029	CRYOPRESERVED
P6_t1	CSF	CSF_t1	GGCCGATGTTACAGAA_8_1	TAM1	Non-TCR	0	-0.166663	G1	-0.0434489	all	2.95569	903	449	8.9701	CRYOPRESERVED
P6_t1	CSF	CSF_t1	GGCGACTAGAGGGCTT_8_1	TAM1	Non-TCR	0	-0.131391	G1	-0.098543	all	2.85065	709	376	5.07757	CRYOPRESERVED
P6_t1	CSF	CSF_t1	GGCGACTGTCACAAGG_8_1	Cyt cells [>>Tcell]	Singleton TCR	1	-0.0811033	G1	-0.0430293	TcellNK	3.0693	1173	476	6.99062	CRYOPRESERVED
P6_t1	CSF	CSF_t1	GGCGACTGTCCGAAGA_8_1	TAM1	Non-TCR	0	0.0293116	G2M	-0.117236	all	3.49415	3120	914	4.03846	CRYOPRESERVED
P6_t1	CSF	CSF_t1	GGCGACTTCTCTTATG_8_1	Cyt cells [>>Tcell]	Singleton TCR	1	-0.0560733	G1	-0.0911757	TcellNK	3.07591	1191	579	4.28212	CRYOPRESERVED
P6_t1	CSF	CSF_t1	GGCGTGTCATGAGCGA_8_1	TAM1	Non-TCR	0	-0.176656	G1	-0.0131444	all	3.06595	1164	591	8.16151	CRYOPRESERVED
P6_t1	CSF	CSF_t1	GGCTGGTAGATGGCGT_8_1	Treg	Expanded TCR	8	-0.175725	G1	-0.0554921	TcellNK	3.00561	1013	523	2.66535	CRYOPRESERVED
P6_t1	CSF	CSF_t1	GGCTGGTTCAACCATG_8_1	TAM2	Non-TCR	0	-0.0346947	G1	-0.0346947	all	2.72673	533	241	0	CRYOPRESERVED
P6_t1	CSF	CSF_t1	GGCTGGTTCAATAAGG_8_1	Naive Tcells	Singleton TCR	1	-0.127972	G1	-0.165069	TcellNK	3.041	1099	526	4.09463	CRYOPRESERVED
P6_t1	CSF	CSF_t1	GGGACCTAGATGTAAC_8_1	Naive Tcells	Singleton TCR	1	-0.124859	G1	-0.0636026	TcellNK	3.28466	1926	618	3.99792	CRYOPRESERVED
P6_t1	CSF	CSF_t1	GGGACCTAGCGCTTAT_8_1	Naive Tcells	Singleton TCR	1	0.288881	G2M	-0.0525239	TcellNK	3.06707	1167	482	2.82776	CRYOPRESERVED
P6_t1	CSF	CSF_t1	GGGACCTTCGTGGTCG_8_1	TAM2	Non-TCR	0	-0.0723545	G1	-0.0523242	all	2.71933	524	190	0	CRYOPRESERVED
P6_t1	CSF	CSF_t1	GGGACCTTCTGACCTC_8_1	DC	Non-TCR	0	0.569386	G2M	-0.0765855	all	3.41747	2615	848	1.6826	CRYOPRESERVED
P6_t1	CSF	CSF_t1	GGGACCTTCTTGAGGT_8_1	Microglia	Non-TCR	0	-0.163329	G1	-0.119097	all	3.18184	1520	746	3.68421	CRYOPRESERVED
P6_t1	CSF	CSF_t1	GGGATGAAGGACGAAA_8_1	Naive Tcells	Non-TCR	0	-0.0875064	G1	-0.0329572	TcellNK	2.94743	886	434	4.74041	CRYOPRESERVED
P6_t1	CSF	CSF_t1	GGGATGACAGGCTGAA_8_1	TAM1	Non-TCR	0	-0.186247	S	0.249722	all	3.43537	2725	831	3.26606	CRYOPRESERVED
P6_t1	CSF	CSF_t1	GGGATGACATCCGCGA_8_1	Naive Tcells	Non-TCR	0	-0.0351822	G1	-0.0879556	TcellNK	2.70757	510	320	2.94118	CRYOPRESERVED
P6_t1	CSF	CSF_t1	GGGCATCAGAAGGTTT_8_1	Naive Tcells	Singleton TCR	1	-0.100897	G1	-0.0378362	TcellNK	3.11059	1290	482	2.71318	CRYOPRESERVED
P6_t1	CSF	CSF_t1	GGGTCTGCAATGAAAC_8_1	TAM2	Non-TCR	0	0.458365	G2M	-0.0503084	all	2.77232	592	232	0	CRYOPRESERVED
P6_t1	CSF	CSF_t1	GGGTCTGGTATCTGCA_8_1	TAM1	Non-TCR	0	0.146975	G2M	-0.15237	all	3.37603	2377	818	4.0387	CRYOPRESERVED
P6_t1	CSF	CSF_t1	GGGTCTGGTGATGATA_8_1	DC	Non-TCR	0	0.074684	G2M	-0.142626	all	3.50133	3172	928	2.33291	CRYOPRESERVED
P6_t1	CSF	CSF_t1	GGTATTGCACTACAGT_8_1	Naive Tcells	Singleton TCR	1	-0.0780041	G1	-0.0410669	TcellNK	3.02078	1049	415	6.19638	CRYOPRESERVED
P6_t1	CSF	CSF_t1	GGTATTGTCAGTTCGA_8_1	Treg	Singleton TCR	1	-0.134224	G1	-0.0522358	TcellNK	3.18213	1521	596	4.01052	CRYOPRESERVED
P6_t1	CSF	CSF_t1	GGTGAAGAGAGCCTAG_8_1	Naive Tcells	Singleton TCR	1	-0.0339121	S	0.508682	TcellNK	3.10175	1264	385	4.27215	CRYOPRESERVED
P6_t1	CSF	CSF_t1	GGTGAAGAGTGCCATT_8_1	TAM1	Non-TCR	0	-0.153352	G1	-0.152581	all	3.03383	1081	493	7.67808	CRYOPRESERVED
P6_t1	CSF	CSF_t1	GGTGAAGGTAAGTAGT_8_1	TAM1	Singleton TCR	1	0.325293	G2M	-0.174451	all	3.69932	5004	1396	4.996	CRYOPRESERVED
P6_t1	CSF	CSF_t1	GGTGAAGTCTAACGGT_8_1	Cyt cells [>>Tcell]	Non-TCR	0	-0.0881037	S	0	TcellNK	3.09096	1233	476	3.32522	CRYOPRESERVED
P6_t1	CSF	CSF_t1	GGTGTTACATCGGACC_8_1	Naive Tcells	Singleton TCR	1	-0.0627455	S	0.617124	TcellNK	2.90956	812	309	4.92611	CRYOPRESERVED
P6_t1	CSF	CSF_t1	GTAACTGAGACAAAGG_8_1	DC	Non-TCR	0	-0.172094	S	0.72817	all	3.37712	2383	755	3.81872	CRYOPRESERVED
P6_t1	CSF	CSF_t1	GTAACTGAGTGCTGCC_8_1	Naive Tcells	Singleton TCR	1	0.310023	G2M	-0.0130207	TcellNK	3.07628	1192	406	2.85235	CRYOPRESERVED
P6_t1	CSF	CSF_t1	GTAACTGTCTAGCACA_8_1	TAM2	Non-TCR	0	-0.110652	G1	-0.027663	all	3.00903	1021	402	0	CRYOPRESERVED
P6_t1	CSF	CSF_t1	GTACTCCAGTACGTTC_8_1	TAM1	Non-TCR	0	-0.173055	G1	-0.146592	all	3.67997	4786	1151	3.94902	CRYOPRESERVED
P6_t1	CSF	CSF_t1	GTAGGCCCACCGTTGG_8_1	Cyt cells [>>Tcell]	Expanded TCR	2	-0.0376357	G1	-0.0282268	TcellNK	2.98588	968	392	5.68182	CRYOPRESERVED
P6_t1	CSF	CSF_t1	GTAGTCACACAGAGGT_8_1	TAM2	Non-TCR	0	-0.0600827	G1	-0.141623	all	3.08849	1226	494	3.09951	CRYOPRESERVED
P6_t1	CSF	CSF_t1	GTATCTTAGCGTGAAC_8_1	TAM1	Non-TCR	0	-0.243111	G1	-0.14905	all	3.61204	4093	1119	5.42389	CRYOPRESERVED
P6_t1	CSF	CSF_t1	GTATCTTGTACAGTGG_8_1	Naive Tcells	Singleton TCR	1	-0.0882277	G1	-0.0574288	TcellNK	2.79029	617	298	6.15883	CRYOPRESERVED
P6_t1	CSF	CSF_t1	GTATCTTTCAACGGCC_8_1	TAM1	Non-TCR	0	0.181973	G2M	-0.0608078	all	3.21085	1625	602	3.69231	CRYOPRESERVED
P6_t1	CSF	CSF_t1	GTATCTTTCATCGCTC_8_1	Neutrophil	Non-TCR	0	0.123165	G2M	-0.1079	all	3.33041	2140	676	3.27103	CRYOPRESERVED
P6_t1	CSF	CSF_t1	GTATTCTAGAGTGAGA_8_1	Naive Tcells	Singleton TCR	1	-0.0787701	G1	-0.0140158	TcellNK	2.99388	986	388	6.38945	CRYOPRESERVED
P6_t1	CSF	CSF_t1	GTATTCTTCAACGGCC_8_1	Naive Tcells	Singleton TCR	1	-0.0573758	S	0.521328	TcellNK	3.01828	1043	393	2.01342	CRYOPRESERVED
P6_t1	CSF	CSF_t1	GTATTCTTCCGAGCCA_8_1	Naive Tcells	Singleton TCR	1	-0.0351173	G1	-0.052676	TcellNK	2.71012	513	294	4.48343	CRYOPRESERVED
P6_t1	CSF	CSF_t1	GTCACAACAAGTCATC_8_1	TAM2	Non-TCR	0	-0.0616912	G1	-0.0462684	all	2.87967	758	275	0.131926	CRYOPRESERVED
P6_t1	CSF	CSF_t1	GTCACAAGTGTAACGG_8_1	TAM1	Non-TCR	0	-0.0319896	G1	-0.155774	all	3.36286	2306	945	6.15785	CRYOPRESERVED
P6_t1	CSF	CSF_t1	GTCACAATCGGCTTGG_8_1	Naive Tcells	Singleton TCR	1	0.301451	G2M	-0.0866496	TcellNK	3.0103	1024	445	3.02734	CRYOPRESERVED
P6_t1	CSF	CSF_t1	GTCATTTTCAGTCCCT_8_1	TAM1	Non-TCR	0	0.534206	G2M	-0.0624886	all	3.12024	1319	739	9.32525	CRYOPRESERVED
P6_t1	CSF	CSF_t1	GTCCTCACACCAGTTA_8_1	Naive Tcells	Singleton TCR	1	-0.0686659	G1	-0.0809526	TcellNK	3.08849	1226	494	5.13866	CRYOPRESERVED
P6_t1	CSF	CSF_t1	GTCCTCACATCACCCT_8_1	Neutrophil	Non-TCR	0	0.120907	G2M	-0.100376	all	3.51957	3308	1042	1.7231	CRYOPRESERVED
P6_t1	CSF	CSF_t1	GTCCTCATCACCTCGT_8_1	TAM1	Non-TCR	0	-0.194252	G1	-0.148248	all	3.50542	3202	981	1.8426	CRYOPRESERVED
P6_t1	CSF	CSF_t1	GTCCTCATCGTTGCCT_8_1	Naive Tcells	Non-TCR	0	0.33819	G2M	-0.062417	TcellNK	2.8651	733	414	1.09141	CRYOPRESERVED
P6_t1	CSF	CSF_t1	GTCTCGTCAGTATAAG_8_1	TAM1	Non-TCR	0	-0.210712	G1	-0.0598298	all	3.35392	2259	902	3.89553	CRYOPRESERVED
P6_t1	CSF	CSF_t1	GTCTCGTGTAAACACA_8_1	Naive Tcells	Non-TCR	0	0.442846	G2M	-0.0742214	TcellNK	2.92634	844	413	5.6872	CRYOPRESERVED
P6_t1	CSF	CSF_t1	GTCTTCGAGTGAAGAG_8_1	Naive Tcells	Non-TCR	0	-0.0375545	G1	-0.0375545	TcellNK	2.6149	412	257	5.33981	CRYOPRESERVED
P6_t1	CSF	CSF_t1	GTCTTCGGTCAAAGAT_8_1	Naive Tcells	Singleton TCR	1	0.302597	G2M	-0.0405787	TcellNK	3.03423	1082	476	6.19224	CRYOPRESERVED
P6_t1	CSF	CSF_t1	GTCTTCGGTCACACGC_8_1	Cyt cells [>>Tcell]	Non-TCR	0	-0.0994699	G1	-0.0994699	TcellNK	2.78746	613	352	6.85155	CRYOPRESERVED
P6_t1	CSF	CSF_t1	GTCTTCGGTGTTGAGG_8_1	TAM1	Non-TCR	0	-0.230362	G1	-0.203902	all	3.49471	3124	988	3.10499	CRYOPRESERVED
P6_t1	CSF	CSF_t1	GTGCATACAGGGTACA_8_1	TAM1	Non-TCR	0	-0.0306028	G1	-0.154352	all	3.44979	2817	1000	3.19489	CRYOPRESERVED
P6_t1	CSF	CSF_t1	GTGCGGTGTCGAAAGC_8_1	TAM1	Non-TCR	0	-0.1564	G1	-0.0814792	all	3.02979	1071	569	8.49673	CRYOPRESERVED
P6_t1	CSF	CSF_t1	GTGCGGTGTTACGTCA_8_1	TAM1	Non-TCR	0	0.382216	G2M	-0.0721342	all	3.31112	2047	741	3.85931	CRYOPRESERVED
P6_t1	CSF	CSF_t1	GTGGGTCCAAGTTGTC_8_1	TAM1	Non-TCR	0	-0.163492	G1	-0.0781583	all	3.23477	1717	695	3.20326	CRYOPRESERVED
P6_t1	CSF	CSF_t1	GTGGGTCTCTTTAGTC_8_1	TAM1	Non-TCR	0	0.121571	G2M	-0.227698	all	3.1486	1408	688	3.83523	CRYOPRESERVED
P6_t1	CSF	CSF_t1	GTGTGCGGTAAGAGGA_8_1	Treg	Singleton TCR	1	-0.153014	G1	-0.051825	TcellNK	3.02243	1053	415	4.65337	CRYOPRESERVED
P6_t1	CSF	CSF_t1	GTGTGCGGTTTGTGTG_8_1	Cyt cells [>>Tcell]	Expanded TCR	2	0.315918	G2M	-0.0132667	TcellNK	3.05576	1137	430	3.86983	CRYOPRESERVED
P6_t1	CSF	CSF_t1	GTGTTAGGTTTAAGCC_8_1	TAM1	Non-TCR	0	-0.156777	G1	-0.132009	all	3.16316	1456	560	7.21154	CRYOPRESERVED
P6_t1	CSF	CSF_t1	GTTAAGCAGTGGGATC_8_1	Cyt cells [>>Tcell]	Singleton TCR	1	-0.0654727	G1	-0.0163682	TcellNK	2.80414	637	311	4.08163	CRYOPRESERVED
P6_t1	CSF	CSF_t1	GTTAAGCTCGTCTGAA_8_1	TAM1	Non-TCR	0	-0.184675	G1	-0.0333734	all	2.77887	601	382	7.8203	CRYOPRESERVED
P6_t1	CSF	CSF_t1	GTTACAGCAGATCTGT_8_1	TAM2	Non-TCR	0	-0.0431983	S	0	all	2.81757	657	172	0	CRYOPRESERVED
P6_t1	CSF	CSF_t1	GTTACAGGTAAGGATT_8_1	TAM1	Non-TCR	0	-0.1719	G1	-0.105728	all	3.47625	2994	976	4.84302	CRYOPRESERVED
P6_t1	CSF	CSF_t1	GTTCATTAGGACACCA_8_1	TAM1	Non-TCR	0	-0.101752	S	0.351826	all	3.3249	2113	649	4.07004	CRYOPRESERVED
P6_t1	CSF	CSF_t1	GTTCGGGGTGACCAAG_8_1	Naive Tcells	Non-TCR	0	-0.11667	G1	-0.0285384	TcellNK	2.97313	940	407	0.957447	CRYOPRESERVED
P6_t1	CSF	CSF_t1	GTTTCTAAGAAACCGC_8_1	TAM1	Non-TCR	0	-0.155764	G1	-0.0833958	all	3.16997	1479	644	2.09601	CRYOPRESERVED
P6_t1	CSF	CSF_t1	GTTTCTATCCTATGTT_8_1	TAM1	Non-TCR	0	-0.212477	G1	-0.107237	all	3.40841	2561	893	4.88091	CRYOPRESERVED
P6_t1	CSF	CSF_t1	TAAACCGAGACAGACC_8_1	Cyt cells [>>Tcell]	Non-TCR	0	-0.0899048	G1	-0.0137343	TcellNK	3.01703	1040	373	3.75	CRYOPRESERVED
P6_t1	CSF	CSF_t1	TAAACCGCACCTGGTG_8_1	TAM2	Non-TCR	0	-0.105033	G1	-0.043993	all	3.24944	1776	603	2.53378	CRYOPRESERVED
P6_t1	CSF	CSF_t1	TAAACCGTCATCGGAT_8_1	TAM1	Non-TCR	0	-0.242105	G1	-0.166841	all	3.13956	1379	694	7.39666	CRYOPRESERVED
P6_t1	CSF	CSF_t1	TAAGAGAAGATCACGG_8_1	Naive Tcells	Singleton TCR	1	0.307145	G2M	-0.125695	TcellNK	3.03222	1077	426	2.78552	CRYOPRESERVED
P6_t1	CSF	CSF_t1	TAAGCGTAGCGATAGC_8_1	Naive Tcells	Singleton TCR	1	-0.045414	G1	-0.0408726	TcellNK	3.02612	1062	407	3.20151	CRYOPRESERVED
P6_t1	CSF	CSF_t1	TAAGCGTGTCGGATCC_8_1	Cyt cells [>>Tcell]	Non-TCR	0	-0.0352475	G1	-0.0352475	TcellNK	2.70501	507	277	3.15582	CRYOPRESERVED
P6_t1	CSF	CSF_t1	TAAGTGCAGCCAGTTT_8_1	TAM1	Non-TCR	0	-0.16033	G1	-0.0924705	all	3.23955	1736	633	3.57143	CRYOPRESERVED
P6_t1	CSF	CSF_t1	TAAGTGCAGCTTCGCG_8_1	TAM1	Non-TCR	0	-0.163835	G1	-0.115254	all	2.9619	916	494	7.20524	CRYOPRESERVED
P6_t1	CSF	CSF_t1	TAAGTGCTCACGAAGG_8_1	DC	Non-TCR	0	0.167093	G2M	-0.0965404	all	3.40209	2524	753	2.49604	CRYOPRESERVED
P6_t1	CSF	CSF_t1	TACCTATCAAATTGCC_8_1	TAM2	Non-TCR	0	-0.0124555	G1	-0.0186832	all	2.62221	419	174	0	CRYOPRESERVED
P6_t1	CSF	CSF_t1	TACCTATGTACTCGCG_8_1	TAM1	Non-TCR	0	-0.175034	G1	-0.11259	all	3.2266	1685	643	3.02671	CRYOPRESERVED
P6_t1	CSF	CSF_t1	TACCTTATCCCTCTTT_8_1	TAM2	Non-TCR	0	0.415954	G2M	-0.033726	all	2.76492	582	255	0	CRYOPRESERVED
P6_t1	CSF	CSF_t1	TACCTTATCGTCTGCT_8_1	TAM1	Non-TCR	0	-0.216083	G1	-0.117424	all	3.35832	2282	874	3.5057	CRYOPRESERVED
P6_t1	CSF	CSF_t1	TACGGATAGCTATGCT_8_1	Cyt cells [>>Tcell]	Singleton TCR	1	-0.134606	G1	-0.0512144	TcellNK	3.09447	1243	485	5.87289	CRYOPRESERVED
P6_t1	CSF	CSF_t1	TACGGATGTATTACCG_8_1	Naive Tcells	Singleton TCR	1	-0.048463	G1	-0.0554902	TcellNK	2.73799	547	279	5.30165	CRYOPRESERVED
P6_t1	CSF	CSF_t1	TACGGTACAGGCTCAC_8_1	Microglia	Non-TCR	0	-0.0286179	G1	-0.0286179	all	2.96988	933	311	4.50161	CRYOPRESERVED
P6_t1	CSF	CSF_t1	TACTCATCAAGTCTAC_8_1	Microglia	Non-TCR	0	-0.121781	G1	-0.0608907	all	3.14737	1404	582	2.2792	CRYOPRESERVED
P6_t1	CSF	CSF_t1	TAGACCAAGCGAGAAA_8_1	TAM2	Non-TCR	0	0	Undecided	0	all	2.62325	420	161	0	CRYOPRESERVED
P6_t1	CSF	CSF_t1	TAGACCATCCCTCTTT_8_1	TAM1	Non-TCR	0	-0.119148	G1	-0.117945	all	3.21139	1627	547	3.62631	CRYOPRESERVED
P6_t1	CSF	CSF_t1	TAGACCATCGGAAACG_8_1	TAM1	Non-TCR	0	-0.202268	G1	-0.117178	all	3.21801	1652	788	5.14528	CRYOPRESERVED
P6_t1	CSF	CSF_t1	TAGAGCTGTTCACGGC_8_1	Cyt cells [>>Tcell]	Singleton TCR	1	0.336039	G2M	-0.0296505	TcellNK	2.92788	847	374	7.55608	CRYOPRESERVED
P6_t1	CSF	CSF_t1	TAGAGCTTCCTAGTGA_8_1	TAM1	Non-TCR	0	0.0354653	G2M	-0.0929692	all	3.37858	2391	905	4.22417	CRYOPRESERVED
P6_t1	CSF	CSF_t1	TAGCCGGCATCACAAC_8_1	Cyt cells [>>Tcell]	Expanded TCR	4	0.392164	G2M	-0.0464405	TcellNK	2.87506	750	313	4.8	CRYOPRESERVED
P6_t1	CSF	CSF_t1	TAGTGGTCAGGAACGT_8_1	TAM1	Non-TCR	0	-0.163235	G1	-0.124263	all	3.04532	1110	548	1.53153	CRYOPRESERVED
P6_t1	CSF	CSF_t1	TAGTGGTGTGAGTGAC_8_1	Neutrophil	Non-TCR	0	-0.1689	S	0.353581	all	3.32035	2091	667	2.96509	CRYOPRESERVED
P6_t1	CSF	CSF_t1	TAGTGGTGTTTAGCTG_8_1	TAM1	Non-TCR	0	-0.205565	G1	-0.0656581	all	3.25431	1796	746	6.34744	CRYOPRESERVED
P6_t1	CSF	CSF_t1	TAGTTGGCACGCATCG_8_1	Cyt cells [>>Tcell]	Singleton TCR	1	0.291113	G2M	-0.0319385	TcellNK	2.98811	973	425	4.9332	CRYOPRESERVED
P6_t1	CSF	CSF_t1	TAGTTGGGTACCAGTT_8_1	Naive Tcells	Singleton TCR	1	-0.0881277	G1	-0.0293759	TcellNK	2.93902	869	400	3.22209	CRYOPRESERVED
P6_t1	CSF	CSF_t1	TAGTTGGTCCAAACTG_8_1	TAM1	Non-TCR	0	-0.124452	S	0.349108	all	3.35755	2278	708	1.79982	CRYOPRESERVED
P6_t1	CSF	CSF_t1	TATCAGGAGCCAGGAT_8_1	TAM1	Non-TCR	0	-0.130096	G1	-0.139754	all	3.13098	1352	601	4.65976	CRYOPRESERVED
P6_t1	CSF	CSF_t1	TATCAGGCAAGCCGCT_8_1	TAM2	Non-TCR	0	-0.106386	G1	-0.0531929	all	3.28126	1911	647	2.82575	CRYOPRESERVED
P6_t1	CSF	CSF_t1	TATCAGGCACCACCAG_8_1	Naive Tcells	Singleton TCR	1	-0.0466947	G1	-0.0116737	TcellNK	3.19061	1551	464	1.41844	CRYOPRESERVED
P6_t1	CSF	CSF_t1	TATCTCAAGCCGTCGT_8_1	TAM1	Non-TCR	0	-0.190636	G1	-0.106349	all	2.94201	875	515	6.62857	CRYOPRESERVED
P6_t1	CSF	CSF_t1	TATGCCCAGACCACGA_8_1	TAM1	Singleton TCR	1	-0.141059	G1	-0.138433	all	3.4312	2699	964	4.29789	CRYOPRESERVED
P6_t1	CSF	CSF_t1	TATGCCCAGACGCTTT_8_1	TAM1	Non-TCR	0	0.00615785	G2M	-0.142153	all	3.52179	3325	1174	1.50376	CRYOPRESERVED
P6_t1	CSF	CSF_t1	TATGCCCAGCTAGTTC_8_1	Naive Tcells	Non-TCR	0	-0.063064	G1	-0.0906959	TcellNK	2.66464	462	307	0.21645	CRYOPRESERVED
P6_t1	CSF	CSF_t1	TATGCCCAGTTGTAGA_8_1	TAM2	Non-TCR	0	-0.0987772	G1	-0.0160359	all	2.83059	677	285	0.295421	CRYOPRESERVED
P6_t1	CSF	CSF_t1	TATGCCCGTGCTCTTC_8_1	Naive Tcells	Singleton TCR	1	-0.0688793	G1	-0.0498204	TcellNK	3.12385	1330	445	3.68421	CRYOPRESERVED
P6_t1	CSF	CSF_t1	TATTACCAGGAGCGTT_8_1	TAM1	Non-TCR	0	-0.140595	G1	-0.0971341	all	3.36493	2317	775	2.89167	CRYOPRESERVED
P6_t1	CSF	CSF_t1	TATTACCTCTCCTATA_8_1	TAM2	Non-TCR	0	-0.0242987	G1	-0.0182241	all	2.65801	455	176	0	CRYOPRESERVED
P6_t1	CSF	CSF_t1	TCAACGAGTGCATCTA_8_1	TAM1	Non-TCR	0	-0.14314	G1	-0.0388675	all	3.08171	1207	546	4.971	CRYOPRESERVED
P6_t1	CSF	CSF_t1	TCAATCTAGAGGGATA_8_1	Cyt cells [>>Tcell]	Non-TCR	0	-0.128248	G1	-0.0435199	TcellNK	2.95376	899	444	9.23248	CRYOPRESERVED
P6_t1	CSF	CSF_t1	TCACAAGGTAGAGCTG_8_1	Cyt cells [>>Tcell]	Singleton TCR	1	-0.102215	G1	-0.0340715	TcellNK	2.75128	564	298	3.7234	CRYOPRESERVED
P6_t1	CSF	CSF_t1	TCACAAGTCGTAGATC_8_1	TAM1	Non-TCR	0	0.138433	G2M	-0.121744	all	3.27184	1870	765	5.61497	CRYOPRESERVED
P6_t1	CSF	CSF_t1	TCACGAAAGAGGACGG_8_1	Naive Tcells	Non-TCR	0	-0.0652826	S	0	TcellNK	3.08386	1213	390	3.62737	CRYOPRESERVED
P6_t1	CSF	CSF_t1	TCACGAAGTCAAAGCG_8_1	Cyt cells [>>Tcell]	Non-TCR	0	-0.0626589	G1	-0.0351173	TcellNK	2.71012	513	286	7.21248	CRYOPRESERVED
P6_t1	CSF	CSF_t1	TCACGAAGTCAAGCGA_8_1	Cyt cells [>>Tcell]	Non-TCR	0	0.357831	G2M	-0.0145066	TcellNK	2.95376	899	432	6.00667	CRYOPRESERVED
P6_t1	CSF	CSF_t1	TCACGAAGTTGTACAC_8_1	TAM1	Non-TCR	0	-0.00548109	G1	-0.102702	all	3.66904	4667	1205	3.74973	CRYOPRESERVED
P6_t1	CSF	CSF_t1	TCAGATGCACATTCGA_8_1	Cyt cells [>>Tcell]	Non-TCR	0	-0.103249	G1	-0.0464621	TcellNK	2.87448	749	401	4.53939	CRYOPRESERVED
P6_t1	CSF	CSF_t1	TCAGCTCAGTCGCCGT_8_1	TAM1	Non-TCR	0	-0.109905	G1	-0.112619	all	3.22634	1684	662	3.26603	CRYOPRESERVED
P6_t1	CSF	CSF_t1	TCAGCTCGTAGAGGAA_8_1	Naive Tcells	Non-TCR	0	-0.0727109	G1	-0.0746684	TcellNK	2.98046	956	505	2.30126	CRYOPRESERVED
P6_t1	CSF	CSF_t1	TCAGGTAAGGGTCTCC_8_1	TAM2	Non-TCR	0	0	Undecided	0	all	2.617	414	158	0	CRYOPRESERVED
P6_t1	CSF	CSF_t1	TCAGGTAAGTTAACGA_8_1	Cyt cells [>>Tcell]	Expanded TCR	4	0.276305	S	0.548477	TcellNK	3.01115	1026	475	3.21637	CRYOPRESERVED
P6_t1	CSF	CSF_t1	TCATTACCAGCCTTGG_8_1	TAM1	Non-TCR	0	-0.131155	G1	-0.0523817	all	3.07004	1175	474	2.38298	CRYOPRESERVED
P6_t1	CSF	CSF_t1	TCATTTGCATCACCCT_8_1	Naive Tcells	Singleton TCR	1	-0.0261198	G1	-0.0529369	TcellNK	2.70329	505	258	4.9505	CRYOPRESERVED
P6_t1	CSF	CSF_t1	TCCCGATCAACCGCCA_8_1	Naive Tcells	Singleton TCR	1	0.237318	S	0.470808	TcellNK	3.2071	1611	500	2.7933	CRYOPRESERVED
P6_t1	CSF	CSF_t1	TCCCGATCATATACGC_8_1	Naive Tcells	Non-TCR	0	-0.0656796	S	0.584964	TcellNK	2.80003	631	357	8.71632	CRYOPRESERVED
P6_t1	CSF	CSF_t1	TCGAGGCGTAAAGTCA_8_1	Cyt cells [>>Tcell]	Expanded TCR	2	0.293958	G2M	-0.0448613	TcellNK	3.08063	1204	511	2.74086	CRYOPRESERVED
P6_t1	CSF	CSF_t1	TCGAGGCTCACTTCAT_8_1	TAM1	Non-TCR	0	-0.0437633	G1	-0.065645	all	2.80072	632	355	4.90506	CRYOPRESERVED
P6_t1	CSF	CSF_t1	TCGGGACCATATGCTG_8_1	TAM1	Non-TCR	0	-0.0611565	G1	-0.0764456	all	2.89042	777	408	7.20721	CRYOPRESERVED
P6_t1	CSF	CSF_t1	TCGGGACGTCCGTGAC_8_1	Naive Tcells	Singleton TCR	1	-0.0347988	G1	-0.0347988	TcellNK	2.72263	528	237	5.49242	CRYOPRESERVED
P6_t1	CSF	CSF_t1	TCGGGACGTCTAACGT_8_1	TAM1	Non-TCR	0	-0.0924591	S	0.335595	all	3.39235	2468	713	3.60616	CRYOPRESERVED
P6_t1	CSF	CSF_t1	TCGGTAATCTTGACGA_8_1	TAM1	Non-TCR	0	0.214883	G2M	-0.13485	all	3.63919	4357	967	4.22309	CRYOPRESERVED
P6_t1	CSF	CSF_t1	TCGTACCAGACGCAAC_8_1	TAM1	Non-TCR	0	-0.0844928	G1	-0.108026	all	3.1364	1369	578	2.33747	CRYOPRESERVED
P6_t1	CSF	CSF_t1	TCGTAGACACTCAGGC_8_1	TAM1	Non-TCR	0	-0.0749471	G1	-0.0749471	all	2.61805	415	287	9.63855	CRYOPRESERVED
P6_t1	CSF	CSF_t1	TCTATTGGTCTCATCC_8_1	TAM1	Non-TCR	0	0.62492	G2M	-0.172538	all	3.041	1099	613	6.36943	CRYOPRESERVED
P6_t1	CSF	CSF_t1	TCTCATACACGAAGCA_8_1	Bcells	Non-TCR	0	-0.02409	G1	-0.0180675	all	2.67025	468	205	4.05983	CRYOPRESERVED
P6_t1	CSF	CSF_t1	TCTCATAGTAAGAGAG_8_1	DC	Non-TCR	0	0.508333	G2M	-0.0841969	all	3.16017	1446	594	4.426	CRYOPRESERVED
P6_t1	CSF	CSF_t1	TCTCATATCAATAAGG_8_1	TAM1	Non-TCR	0	-0.109513	G1	-0.167839	all	3.25358	1793	615	5.91188	CRYOPRESERVED
P6_t1	CSF	CSF_t1	TCTCTAACATGCATGT_8_1	TAM1	Non-TCR	0	0.088276	G2M	-0.107498	all	3.48855	3080	924	7.30519	CRYOPRESERVED
P6_t1	CSF	CSF_t1	TCTTCGGTCTACCAGA_8_1	TAM1	Non-TCR	0	-0.0960998	G1	-0.111168	all	3.2033	1597	582	4.44584	CRYOPRESERVED
P6_t1	CSF	CSF_t1	TCTTTCCAGCGATTCT_8_1	Cyt cells [>>Tcell]	Non-TCR	0	-0.1014	G1	-0.0134876	TcellNK	3.03743	1090	488	3.21101	CRYOPRESERVED
P6_t1	CSF	CSF_t1	TCTTTCCGTTCACCTC_8_1	TAM1	Non-TCR	0	-0.122639	G1	-0.0394197	all	3.06633	1165	441	2.74678	CRYOPRESERVED
P6_t1	CSF	CSF_t1	TGACAACCACGCTTTC_8_1	Cyt cells [>>Tcell]	Expanded TCR	8	-0.115254	G1	-0.0576272	TcellNK	2.9619	916	423	6.11354	CRYOPRESERVED
P6_t1	CSF	CSF_t1	TGACAACCAGACAGGT_8_1	Naive Tcells	Singleton TCR	1	-0.105227	G1	-0.03946	TcellNK	3.06521	1162	454	6.28227	CRYOPRESERVED
P6_t1	CSF	CSF_t1	TGACAACCATCCAACA_8_1	Naive Tcells	Singleton TCR	1	-0.0650848	G1	-0.0514657	TcellNK	3.0892	1228	421	3.82736	CRYOPRESERVED
P6_t1	CSF	CSF_t1	TGACAACTCGAGAACG_8_1	TAM1	Non-TCR	0	-0.0753997	G1	-0.0727987	all	2.65992	457	311	9.19037	CRYOPRESERVED
P6_t1	CSF	CSF_t1	TGACGGCCATGCCTTC_8_1	TAM1	Non-TCR	0	0.311043	G2M	-0.0388804	all	3.08135	1206	427	3.23383	CRYOPRESERVED
P6_t1	CSF	CSF_t1	TGACGGCGTCTCCCTA_8_1	Cyt cells [>>Tcell]	Expanded TCR	2	-0.0753656	G1	-0.0484493	TcellNK	2.82151	663	316	2.86576	CRYOPRESERVED
P6_t1	CSF	CSF_t1	TGACTAGAGGGCATGT_8_1	Cyt cells [>>Tcell]	Expanded TCR	8	-0.0543898	G1	-0.0163169	TcellNK	2.80821	643	337	4.35459	CRYOPRESERVED
P6_t1	CSF	CSF_t1	TGACTAGTCCAGAGGA_8_1	TAM1	Non-TCR	0	0.0354808	G2M	-0.0667254	all	3.49513	3127	925	3.80556	CRYOPRESERVED
P6_t1	CSF	CSF_t1	TGACTTTGTTAAGATG_8_1	TAM1	Non-TCR	0	-0.18436	S	0.281318	all	3.41414	2595	865	4.23892	CRYOPRESERVED
P6_t1	CSF	CSF_t1	TGACTTTTCCTCAATT_8_1	TAM2	Non-TCR	0	-0.0233401	G1	-0.0525151	all	2.71433	518	226	0	CRYOPRESERVED
P6_t1	CSF	CSF_t1	TGAGAGGAGATGGCGT_8_1	TAM1	Non-TCR	0	-0.11104	G1	-0.154031	all	3.1176	1311	632	7.39893	CRYOPRESERVED
P6_t1	CSF	CSF_t1	TGAGAGGAGCACCGCT_8_1	TAM1	Non-TCR	0	0.145393	G2M	-0.0586997	all	3.35851	2283	623	2.32151	CRYOPRESERVED
P6_t1	CSF	CSF_t1	TGAGCATAGTCTCAAC_8_1	Cyt cells [>>NK]	Non-TCR	0	0.268802	G2M	-0.0369885	TcellNK	3.1345	1363	510	6.45635	CRYOPRESERVED
P6_t1	CSF	CSF_t1	TGAGCATCAATCAGAA_8_1	TAM1	Non-TCR	0	0.0644792	G2M	-0.179071	all	3.30298	2009	803	9.40767	CRYOPRESERVED
P6_t1	CSF	CSF_t1	TGAGCATGTACAGTGG_8_1	TAM1	Non-TCR	0	0.028884	G2M	-0.200871	all	3.34694	2223	985	8.0072	CRYOPRESERVED
P6_t1	CSF	CSF_t1	TGAGCCGTCACAAACC_8_1	TAM1	Non-TCR	0	-0.199861	G1	-0.121069	all	3.45102	2825	950	3.68142	CRYOPRESERVED
P6_t1	CSF	CSF_t1	TGATTTCGTCGGCACT_8_1	DC	Non-TCR	0	-0.139514	S	0.22982	all	3.57795	3784	893	2.8277	CRYOPRESERVED
P6_t1	CSF	CSF_t1	TGATTTCTCAGCAACT_8_1	Bcells	Non-TCR	0	-0.0312085	G1	-0.066245	all	2.8651	733	303	5.04775	CRYOPRESERVED
P6_t1	CSF	CSF_t1	TGCACCTGTGAGTATA_8_1	DC	Non-TCR	0	0.144388	S	0.394333	all	3.21696	1648	805	3.09466	CRYOPRESERVED
P6_t1	CSF	CSF_t1	TGCCAAAAGCTGAACG_8_1	Naive Tcells	Non-TCR	0	0.286716	G2M	-0.0703626	TcellNK	3.05077	1124	472	4.09253	CRYOPRESERVED
P6_t1	CSF	CSF_t1	TGCCCATAGCGAAGGG_8_1	Naive Tcells	Non-TCR	0	-0.0344289	S	0	TcellNK	2.73719	546	332	4.0293	CRYOPRESERVED
P6_t1	CSF	CSF_t1	TGCGCAGCACGGTGTC_8_1	TAM1	Non-TCR	0	-0.121574	G1	-0.149312	all	3.45225	2833	767	1.83551	CRYOPRESERVED
P6_t1	CSF	CSF_t1	TGCGCAGGTATGAAAC_8_1	TAM1	Non-TCR	0	0.112342	G2M	-0.0929354	all	3.3092	2038	826	3.0422	CRYOPRESERVED
P6_t1	CSF	CSF_t1	TGCGCAGTCCAACCAA_8_1	Naive Tcells	Singleton TCR	1	0.254146	G2M	-0.0331711	TcellNK	3.24428	1755	547	3.01994	CRYOPRESERVED
P6_t1	CSF	CSF_t1	TGCGCAGTCCGCATCT_8_1	Naive Tcells	Non-TCR	0	-0.109443	G1	-0.099463	TcellNK	3.10924	1286	472	2.33281	CRYOPRESERVED
P6_t1	CSF	CSF_t1	TGCGGGTGTCTTCTCG_8_1	Cyt cells [>>Tcell]	Non-TCR	0	-0.0590393	G1	-0.0177118	TcellNK	2.6981	499	283	5.21042	CRYOPRESERVED
P6_t1	CSF	CSF_t1	TGCTGCTCAAACTGCT_8_1	TAM1	Non-TCR	0	-0.268932	S	0.226296	all	3.46716	2932	973	2.59209	CRYOPRESERVED
P6_t1	CSF	CSF_t1	TGCTGCTCACGTCAGC_8_1	TAM1	Non-TCR	0	0.014031	G2M	-0.169758	all	3.54456	3504	1078	2.73973	CRYOPRESERVED
P6_t1	CSF	CSF_t1	TGGCGCAAGGCCCTTG_8_1	Bcells	Singleton TCR	1	-0.0435035	G1	-0.015359	all	2.8848	767	389	2.86832	CRYOPRESERVED
P6_t1	CSF	CSF_t1	TGGCGCACACCCTATC_8_1	TAM1	Non-TCR	0	0.0976009	G2M	-0.181776	all	3.20656	1609	738	8.07955	CRYOPRESERVED
P6_t1	CSF	CSF_t1	TGGCGCACAGGACCCT_8_1	TAM1	Non-TCR	0	-0.254294	G1	-0.134966	all	3.65137	4481	1354	3.50368	CRYOPRESERVED
P6_t1	CSF	CSF_t1	TGGGAAGTCGCCGTGA_8_1	Naive Tcells	Singleton TCR	1	-0.0518915	G1	-0.0155674	TcellNK	2.86806	738	310	2.71003	CRYOPRESERVED
P6_t1	CSF	CSF_t1	TGGGCGTCATTCCTGC_8_1	TAM1	Non-TCR	0	-0.162037	G1	-0.138291	all	3.59682	3952	971	2.0496	CRYOPRESERVED
P6_t1	CSF	CSF_t1	TGGGCGTTCCTAGAAC_8_1	TAM1	Non-TCR	0	0.0814006	G2M	-0.0849404	all	3.48015	3021	924	3.54187	CRYOPRESERVED
P6_t1	CSF	CSF_t1	TGGTTAGAGATGCGAC_8_1	Naive Tcells	Singleton TCR	1	-0.0822549	G1	-0.0462684	TcellNK	2.87967	758	375	6.86016	CRYOPRESERVED
P6_t1	CSF	CSF_t1	TGGTTAGGTTAAAGAC_8_1	Bcells	Non-TCR	0	-0.062574	G1	-0.0469305	all	2.96379	920	361	4.45652	CRYOPRESERVED
P6_t1	CSF	CSF_t1	TGGTTCCCACGGACAA_8_1	Neutrophil	Non-TCR	0	-0.181079	S	0.291643	all	3.46255	2901	866	2.86108	CRYOPRESERVED
P6_t1	CSF	CSF_t1	TGTATTCCAATCCAAC_8_1	Naive Tcells	Singleton TCR	1	0.32893	G2M	-0.042291	TcellNK	2.98722	971	401	3.60453	CRYOPRESERVED
P6_t1	CSF	CSF_t1	TGTATTCTCGCGCCAA_8_1	TAM1	Non-TCR	0	0.219129	G2M	-0.0821734	all	3.18498	1531	556	4.50686	CRYOPRESERVED
P6_t1	CSF	CSF_t1	TGTCCCATCAGAGGTG_8_1	TAM1	Non-TCR	0	-0.0732412	G1	-0.0915515	all	2.65128	448	314	9.375	CRYOPRESERVED
P6_t1	CSF	CSF_t1	TGTCCCATCGGTCTAA_8_1	Naive Tcells	Singleton TCR	1	-0.129636	G1	-0.0974911	TcellNK	3.24773	1769	633	3.84398	CRYOPRESERVED
P6_t1	CSF	CSF_t1	TGTCCCATCTCTAAGG_8_1	TAM1	Non-TCR	0	-0.0525656	G1	-0.149538	all	3.52763	3370	1096	3.20475	CRYOPRESERVED
P6_t1	CSF	CSF_t1	TGTGGTAGTCAGAATA_8_1	Naive Tcells	Singleton TCR	1	-0.0924138	G1	-0.176176	TcellNK	2.76641	584	349	5.65068	CRYOPRESERVED
P6_t1	CSF	CSF_t1	TGTTCCGTCTTTACGT_8_1	Naive Tcells	Singleton TCR	1	0.338388	G2M	-0.0158619	TcellNK	2.84448	699	323	3.00429	CRYOPRESERVED
P6_t1	CSF	CSF_t1	TTAACTCCAATGAATG_8_1	Cyt cells [>>Tcell]	Singleton TCR	1	-0.0791387	G1	-0.0277983	TcellNK	3.00346	1008	435	8.33333	CRYOPRESERVED
P6_t1	CSF	CSF_t1	TTAGGCAGTAGCCTCG_8_1	Naive Tcells	Singleton TCR	1	-0.0592321	S	0.46208	TcellNK	3.1038	1270	493	2.75591	CRYOPRESERVED
P6_t1	CSF	CSF_t1	TTAGTTCAGTTAGCGG_8_1	TAM2	Non-TCR	0	-0.036135	G1	-0.0180675	all	2.67025	468	246	0.213675	CRYOPRESERVED
P6_t1	CSF	CSF_t1	TTATGCTCAAGGTGTG_8_1	Naive Tcells	Singleton TCR	1	-0.0841494	G1	-0.036064	TcellNK	2.67302	471	257	4.67091	CRYOPRESERVED
P6_t1	CSF	CSF_t1	TTATGCTGTGACGCCT_8_1	Cyt cells [>>Tcell]	Singleton TCR	1	-0.0557715	S	0.620364	TcellNK	2.87274	746	348	2.81501	CRYOPRESERVED
P6_t1	CSF	CSF_t1	TTATGCTGTGTCGCTG_8_1	Naive Tcells	Singleton TCR	1	-0.122437	G1	-0.0642689	TcellNK	3.09026	1231	468	2.19334	CRYOPRESERVED
P6_t1	CSF	CSF_t1	TTATGCTTCGCTTAGA_8_1	Cyt cells [>>Tcell]	Singleton TCR	1	-0.0771549	G1	-0.0192887	TcellNK	2.57519	376	225	3.98936	CRYOPRESERVED
P6_t1	CSF	CSF_t1	TTCCCAGAGACACGAC_8_1	TAM1	Non-TCR	0	-0.0446695	S	0.0540188	all	3.62521	4219	1376	3.43683	CRYOPRESERVED
P6_t1	CSF	CSF_t1	TTCCCAGAGGCAATTA_8_1	Naive Tcells	Non-TCR	0	-0.0860585	G1	-0.0516351	TcellNK	3.08565	1218	508	5.33662	CRYOPRESERVED
P6_t1	CSF	CSF_t1	TTCCCAGCAGCCACCA_8_1	TAM1	Non-TCR	0	-0.250358	G1	-0.19469	all	3.3927	2470	969	2.14575	CRYOPRESERVED
P6_t1	CSF	CSF_t1	TTCCCAGTCGTAGGAG_8_1	Naive Tcells	Singleton TCR	1	0.328936	G2M	-0.0674861	TcellNK	3.03663	1088	504	1.19485	CRYOPRESERVED
P6_t1	CSF	CSF_t1	TTCGAAGAGAGTTGGC_8_1	Naive Tcells	Singleton TCR	1	-0.0914246	G1	-0.0666375	TcellNK	2.78104	604	271	2.81457	CRYOPRESERVED
P6_t1	CSF	CSF_t1	TTCGGTCAGCATCATC_8_1	Cyt cells [>>Tcell]	Non-TCR	0	-0.0489272	G1	-0.0183477	TcellNK	2.64836	445	274	9.66292	CRYOPRESERVED
P6_t1	CSF	CSF_t1	TTCGGTCGTCAATACC_8_1	TAM1	Non-TCR	0	-0.235658	S	0.350304	all	3.23426	1715	687	6.64723	CRYOPRESERVED
P6_t1	CSF	CSF_t1	TTCTACAAGAGCCTAG_8_1	TAM1	Singleton TCR	1	-0.258463	S	0.218911	all	3.60065	3987	1204	3.76223	CRYOPRESERVED
P6_t1	CSF	CSF_t1	TTCTACATCTGGCGAC_8_1	Naive Tcells	Singleton TCR	1	0.366156	G2M	-0.0298939	TcellNK	2.91803	828	327	4.95169	CRYOPRESERVED
P6_t1	CSF	CSF_t1	TTCTCAAAGAGTCGGT_8_1	Cyt cells [>>Tcell]	Non-TCR	0	-0.11595	G1	-0.0416034	TcellNK	3.00604	1014	435	4.53649	CRYOPRESERVED
P6_t1	CSF	CSF_t1	TTCTCAAAGTTGAGTA_8_1	TAM1	Non-TCR	0	-0.0977753	G1	-0.0403292	all	3.14364	1392	654	6.10632	CRYOPRESERVED
P6_t1	CSF	CSF_t1	TTCTCCTAGAGTGAGA_8_1	Cyt cells [>>Tcell]	Singleton TCR	1	-0.124247	G1	-0.0610297	TcellNK	3.07408	1186	562	4.72175	CRYOPRESERVED
P6_t1	CSF	CSF_t1	TTCTCCTCACCAGTTA_8_1	Naive Tcells	Singleton TCR	1	-0.10309	G1	-0.0278931	TcellNK	2.99957	999	376	2.5025	CRYOPRESERVED
P6_t1	CSF	CSF_t1	TTCTCCTTCAGGCAAG_8_1	TAM1	Non-TCR	0	-0.210819	S	0.237069	all	3.44059	2758	1023	2.97317	CRYOPRESERVED
P6_t1	CSF	CSF_t1	TTCTTAGGTCTCATCC_8_1	TAM1	Non-TCR	0	0.118694	G2M	-0.181035	all	3.48316	3042	1074	5.39119	CRYOPRESERVED
P6_t1	CSF	CSF_t1	TTGAACGCAGGAATGC_8_1	Cyt cells [>>Tcell]	Non-TCR	0	-0.0600752	G1	-0.0338437	TcellNK	2.91222	817	399	3.42717	CRYOPRESERVED
P6_t1	CSF	CSF_t1	TTGAACGGTGACGGTA_8_1	Naive Tcells	Singleton TCR	1	-0.0976545	G1	-0.0338035	TcellNK	3.22583	1682	511	2.61593	CRYOPRESERVED
P6_t1	CSF	CSF_t1	TTGAACGGTGGGTCAA_8_1	Naive Tcells	Singleton TCR	1	-0.0762233	G1	-0.0142919	TcellNK	2.97128	936	402	3.20513	CRYOPRESERVED
P6_t1	CSF	CSF_t1	TTGACTTGTCTCTCTG_8_1	TAM1	Non-TCR	0	0.214859	G2M	-0.123445	all	3.13322	1359	593	4.56218	CRYOPRESERVED
P6_t1	CSF	CSF_t1	TTGACTTTCTATCCCG_8_1	TAM1	Non-TCR	0	-0.183264	G1	-0.128707	all	3.29973	1994	688	5.0652	CRYOPRESERVED
P6_t1	CSF	CSF_t1	TTGCCGTGTATATGGA_8_1	TAM1	Non-TCR	0	-0.200649	G1	-0.0880171	all	2.94052	872	514	3.66972	CRYOPRESERVED
P6_t1	CSF	CSF_t1	TTGCGTCCAAGAGGCT_8_1	Cyt cells [>>Tcell]	Singleton TCR	1	-0.0290967	G1	-0.105625	TcellNK	2.95036	892	433	2.9148	CRYOPRESERVED
P6_t1	CSF	CSF_t1	TTGCGTCCATGTCCTC_8_1	Naive Tcells	Non-TCR	0	0.453599	G2M	-0.0316464	TcellNK	2.84757	704	283	5.39773	CRYOPRESERVED
P6_t1	CSF	CSF_t1	TTGGAACTCACGGTTA_8_1	TAM1	Non-TCR	0	-0.150129	S	0.555125	all	2.94547	882	453	9.97732	CRYOPRESERVED
P6_t1	CSF	CSF_t1	TTGGCAAAGTCATGCT_8_1	Cyt cells [>>Tcell]	Non-TCR	0	-0.0623664	G1	-0.0187099	TcellNK	2.62014	417	289	6.71463	CRYOPRESERVED
P6_t1	CSF	CSF_t1	TTGGCAATCTCCAGGG_8_1	Cyt cells [>>Tcell]	Non-TCR	0	0.387245	S	0.697041	TcellNK	2.78604	611	300	3.27332	CRYOPRESERVED
P6_t1	CSF	CSF_t1	TTTATGCCAATGCCAT_8_1	Naive Tcells	Expanded TCR	2	-0.0947905	G1	-0.0426557	TcellNK	2.97727	949	454	3.47734	CRYOPRESERVED
P6_t1	CSF	CSF_t1	TTTCCTCAGGCTCAGA_8_1	Naive Tcells	Singleton TCR	1	-0.1388	S	0.558939	TcellNK	2.96802	929	402	2.58342	CRYOPRESERVED
P6_t1	CSF	CSF_t1	TTTCCTCGTTCGGCAC_8_1	Microglia	Non-TCR	0	-0.131753	G1	-0.0704514	all	2.70586	508	343	8.66142	CRYOPRESERVED
P6_t1	CSF	CSF_t1	TTTGCGCAGTACGCCC_8_1	Naive Tcells	Expanded TCR	2	-0.0463859	S	0	TcellNK	3.19728	1575	484	3.11111	CRYOPRESERVED
P6_t1	CSF	CSF_t1	TTTGCGCCAACACGCC_8_1	DC	Non-TCR	0	-0.0508144	S	0	all	2.59329	392	196	0.255102	CRYOPRESERVED
P6_t1	CSF	CSF_t1	TTTGGTTAGGGTGTTG_8_1	TAM1	Non-TCR	0	0.0687946	G2M	-0.161271	all	3.33385	2157	837	2.828	CRYOPRESERVED
P6_t1	CSF	CSF_t1	TTTGGTTGTTACCGAT_8_1	Naive Tcells	Expanded TCR	2	-0.048675	G1	-0.0146025	TcellNK	2.94596	883	407	4.07701	CRYOPRESERVED
P6_t1	CSF	CSF_t1	TTTGTCAGTACCATCA_8_1	TAM1	Non-TCR	0	0.0446914	G2M	-0.0704054	all	3.45056	2822	991	4.32318	CRYOPRESERVED
P6_t1	CSF	CSF_t1	TTTGTCAGTCTTGCGG_8_1	Cyt cells [>>Tcell]	Singleton TCR	1	0.286901	G2M	-0.0434135	TcellNK	2.95665	905	419	1.98895	CRYOPRESERVED
P6_t1	CSF	CSF_t1	TTTGTCATCCGCGCAA_8_1	Bcells	Singleton TCR	1	-0.0396186	S	0	all	2.92531	842	320	2.96912	CRYOPRESERVED
P6_t1	CSF	CSF_t1	TTTGTCATCTCGAGTA_8_1	Cyt cells [>>Tcell]	Singleton TCR	1	0.353235	G2M	-0.0152476	TcellNK	2.89376	783	417	6.13027	CRYOPRESERVED
P6_t2	CSF	CSF_t2	AAAGATGCAGCAGTTT_9_1	Cyt cells [>>Tcell]	Expanded TCR	7	-0.0427983	S	0.609285	TcellNK	2.8704	742	330	4.98652	CRYOPRESERVED
P6_t2	CSF	CSF_t2	AAAGATGCAGTTTACG_9_1	Neutrophil	Non-TCR	0	-0.267797	G1	-0.0409841	all	3.51812	3297	1033	6.70306	CRYOPRESERVED
P6_t2	CSF	CSF_t2	AAAGTAGGTGAGGGAG_9_1	Naive Tcells	Non-TCR	0	-0.131665	G1	-0.0179996	TcellNK	3.09096	1233	468	3.89294	CRYOPRESERVED
P6_t2	CSF	CSF_t2	AACTCCCCACATGACT_9_1	Naive Tcells	Singleton TCR	1	0.44789	G2M	-0.00737132	TcellNK	2.83378	682	267	3.22581	CRYOPRESERVED
P6_t2	CSF	CSF_t2	AACTCCCTCGTGGGAA_9_1	Cyt cells [>>Tcell]	Non-TCR	0	-0.0757735	G1	-0.0313174	TcellNK	2.72016	525	276	4.95238	CRYOPRESERVED
P6_t2	CSF	CSF_t2	AACTCCCTCTGGGCCA_9_1	Cyt cells [>>Tcell]	Non-TCR	0	-0.0526759	G1	-0.0886088	TcellNK	3.00647	1015	453	4.33498	CRYOPRESERVED
P6_t2	CSF	CSF_t2	AACTCTTTCACGGTTA_9_1	Naive Tcells	Non-TCR	0	-0.119771	G1	-0.114108	TcellNK	3.05154	1126	459	2.84192	CRYOPRESERVED
P6_t2	CSF	CSF_t2	AACTGGTTCTTCGAGA_9_1	Naive Tcells	Non-TCR	0	-0.0843675	G1	-0.0203091	TcellNK	3.0086	1020	418	7.05882	CRYOPRESERVED
P6_t2	CSF	CSF_t2	AACTTTCCACCGGAAA_9_1	Naive Tcells	Singleton TCR	1	-0.139989	G1	-0.0796757	TcellNK	3.06183	1153	423	2.60191	CRYOPRESERVED
P6_t2	CSF	CSF_t2	AAGACCTTCAACACGT_9_1	Cyt cells [>>Tcell]	Singleton TCR	1	-0.0279358	G1	-0.0609239	TcellNK	2.66181	459	231	4.79303	CRYOPRESERVED
P6_t2	CSF	CSF_t2	AAGGAGCAGGCTAGCA_9_1	Naive Tcells	Singleton TCR	1	-0.142954	S	0.0145238	TcellNK	3.0976	1252	418	4.55272	CRYOPRESERVED
P6_t2	CSF	CSF_t2	AAGGTTCGTGTTGGGA_9_1	Cyt cells [>>Tcell]	Non-TCR	0	-0.0983316	S	0.546667	TcellNK	2.98811	973	362	8.11922	CRYOPRESERVED
P6_t2	CSF	CSF_t2	AAGTCTGGTAGGCTGA_9_1	Naive Tcells	Non-TCR	0	-0.141675	G1	-0.0533478	TcellNK	3.0216	1051	492	4.37678	CRYOPRESERVED
P6_t2	CSF	CSF_t2	AATCGGTTCCCAGGTG_9_1	Naive Tcells	Non-TCR	0	0.318892	G2M	0.0365992	TcellNK	2.94988	891	354	4.7138	CRYOPRESERVED
P6_t2	CSF	CSF_t2	ACACCAAAGAATCTCC_9_1	Naive Tcells	Non-TCR	0	0.43766	G2M	-0.00554635	TcellNK	2.74036	550	324	1.81818	CRYOPRESERVED
P6_t2	CSF	CSF_t2	ACACTGACACCAGGCT_9_1	Cyt cells [>>Tcell]	Non-TCR	0	-0.153506	G1	-0.171613	TcellNK	2.94201	875	423	2.74286	CRYOPRESERVED
P6_t2	CSF	CSF_t2	ACAGCTAGTCAATACC_9_1	TAM1	Non-TCR	0	-0.151504	G1	-0.150139	all	3.48259	3038	998	2.46873	CRYOPRESERVED
P6_t2	CSF	CSF_t2	ACATCAGTCACTTATC_9_1	Naive Tcells	Non-TCR	0	-0.147942	G1	-0.0361875	TcellNK	2.76418	581	323	4.13081	CRYOPRESERVED
P6_t2	CSF	CSF_t2	ACATGGTGTACAGACG_9_1	DC	Singleton TCR	1	0.0340833	S	0.080353	all	3.77974	6022	1649	4.26769	CRYOPRESERVED
P6_t2	CSF	CSF_t2	ACCCACTTCGTAGGAG_9_1	TAM1	Non-TCR	0	0.235604	G2M	-0.187816	all	3.68762	4871	1341	2.25826	CRYOPRESERVED
P6_t2	CSF	CSF_t2	ACCGTAAAGCAGATCG_9_1	Naive Tcells	Non-TCR	0	0.191665	G2M	-0.11498	TcellNK	3.21484	1640	499	7.0122	CRYOPRESERVED
P6_t2	CSF	CSF_t2	ACCGTAAAGGGTCTCC_9_1	Naive Tcells	Non-TCR	0	-0.035412	G1	-0.0328096	TcellNK	2.87332	747	318	2.81124	CRYOPRESERVED
P6_t2	CSF	CSF_t2	ACCTTTACATTGGGCC_9_1	TAM1	Non-TCR	0	-0.105749	G1	-0.00578599	all	2.95134	894	381	3.13199	CRYOPRESERVED
P6_t2	CSF	CSF_t2	ACGAGGACACATTCGA_9_1	Cyt cells [>>Tcell]	Expanded TCR	2	-0.0650434	S	0.396466	TcellNK	3.0799	1202	502	3.57737	CRYOPRESERVED
P6_t2	CSF	CSF_t2	ACGAGGAGTGCCTGTG_9_1	TAM1	Non-TCR	0	-0.0376219	S	0.167853	all	3.3126	2054	662	2.77507	CRYOPRESERVED
P6_t2	CSF	CSF_t2	ACGAGGATCATGTCCC_9_1	Naive Tcells	Non-TCR	0	-0.0524747	S	0.517977	TcellNK	3.05614	1138	424	2.72408	CRYOPRESERVED
P6_t2	CSF	CSF_t2	ACGAGGATCGTAGGTT_9_1	TAM1	Non-TCR	0	-0.103643	G1	-0.0963478	all	3.05538	1136	474	4.31338	CRYOPRESERVED
P6_t2	CSF	CSF_t2	ACGAGGATCTGGTTCC_9_1	Cyt cells [>>Tcell]	Non-TCR	0	0.765802	G2M	-0.0950035	TcellNK	2.99957	999	386	4.8048	CRYOPRESERVED
P6_t2	CSF	CSF_t2	ACGATACAGATATACG_9_1	Cyt cells [>>Tcell]	Singleton TCR	1	-0.0753383	G1	-0.0220543	TcellNK	3.21405	1637	586	7.51374	CRYOPRESERVED
P6_t2	CSF	CSF_t2	ACGATACTCTTGCAAG_9_1	Cyt cells [>>Tcell]	Singleton TCR	1	-0.0548946	G1	-0.0954945	TcellNK	2.99344	985	388	4.46701	CRYOPRESERVED
P6_t2	CSF	CSF_t2	ACGCCAGAGAGGTTAT_9_1	Cyt cells [>>Tcell]	Non-TCR	0	0.695829	G2M	-0.0594871	TcellNK	3.08422	1214	497	4.11862	CRYOPRESERVED
P6_t2	CSF	CSF_t2	ACGCCGAAGACACTAA_9_1	Naive Tcells	Singleton TCR	1	-0.124012	S	0.00393601	TcellNK	3.1685	1474	433	3.32429	CRYOPRESERVED
P6_t2	CSF	CSF_t2	ACGGGCTTCGCCTGTT_9_1	Neutrophil	Non-TCR	0	-0.0789678	G1	-0.0340141	all	3.55823	3616	1154	3.53982	CRYOPRESERVED
P6_t2	CSF	CSF_t2	ACGGGTCCAGTAGAGC_9_1	Naive Tcells	Singleton TCR	1	-0.127765	G1	-0.0782041	TcellNK	2.89653	788	390	5.07614	CRYOPRESERVED
P6_t2	CSF	CSF_t2	ACGGGTCGTTGAGGTG_9_1	Naive Tcells	Singleton TCR	1	-0.0800025	G1	-0.0968744	TcellNK	2.89982	794	390	6.17128	CRYOPRESERVED
P6_t2	CSF	CSF_t2	ACGGGTCTCACGCATA_9_1	Cyt cells [>>NK]	Non-TCR	0	-0.0398256	G1	-0.0895973	TcellNK	3.08778	1224	498	3.75817	CRYOPRESERVED
P6_t2	CSF	CSF_t2	ACGTCAATCAAAGACA_9_1	Cyt cells [>>Tcell]	Non-TCR	0	0.43199	G2M	-0.00284208	TcellNK	2.61172	409	232	3.66748	CRYOPRESERVED
P6_t2	CSF	CSF_t2	ACTGATGCAATGAAAC_9_1	Cyt cells [>>Tcell]	Singleton TCR	1	-0.0931701	S	0.629521	TcellNK	2.79169	619	328	7.10824	CRYOPRESERVED
P6_t2	CSF	CSF_t2	ACTGATGGTCGTTGTA_9_1	Naive Tcells	Singleton TCR	1	-0.0874822	S	0.046644	TcellNK	2.97081	935	371	5.13369	CRYOPRESERVED
P6_t2	CSF	CSF_t2	ACTGTCCAGTGCCAGA_9_1	Naive Tcells	Singleton TCR	1	-0.0629642	G1	-0.0679188	TcellNK	3.00043	1001	457	1.998	CRYOPRESERVED
P6_t2	CSF	CSF_t2	ACTGTCCGTCGGCTCA_9_1	Cyt cells [>>Tcell]	Expanded TCR	2	-0.0410877	G1	-0.0668777	TcellNK	3	1000	414	2.3	CRYOPRESERVED
P6_t2	CSF	CSF_t2	ACTTGTTCACCCTATC_9_1	Naive Tcells	Non-TCR	0	0.247941	S	0.368776	TcellNK	3.10924	1286	510	6.99844	CRYOPRESERVED
P6_t2	CSF	CSF_t2	AGAATAGAGACTAGAT_9_1	Cyt cells [>>Tcell]	Expanded TCR	2	-0.0325518	G1	-0.0194338	TcellNK	2.70927	512	306	5.07812	CRYOPRESERVED
P6_t2	CSF	CSF_t2	AGAATAGCAAGGTTTC_9_1	Treg	Singleton TCR	1	0.293875	G2M	-0.037729	TcellNK	2.98272	961	403	7.59625	CRYOPRESERVED
P6_t2	CSF	CSF_t2	AGAATAGCAGTATAAG_9_1	Cyt cells [>>Tcell]	Non-TCR	0	-0.114509	G1	-0.0498887	TcellNK	2.96567	924	464	8.33333	CRYOPRESERVED
P6_t2	CSF	CSF_t2	AGAGCGAGTTACGTCA_9_1	Naive Tcells	Non-TCR	0	-0.0597727	S	0.0176971	TcellNK	2.88081	760	342	0.921053	CRYOPRESERVED
P6_t2	CSF	CSF_t2	AGAGCGATCACCGTAA_9_1	Bcells	Non-TCR	0	0.00383605	S	0.0359402	all	2.64147	438	270	2.51142	CRYOPRESERVED
P6_t2	CSF	CSF_t2	AGAGTGGTCTCGCTTG_9_1	Cyt cells [>>Tcell]	Non-TCR	0	-0.113599	G1	-0.0857154	TcellNK	3.08243	1209	487	1.98511	CRYOPRESERVED
P6_t2	CSF	CSF_t2	AGATCTGCAGTCTTCC_9_1	Naive Tcells	Non-TCR	0	0.00544574	S	0.648692	TcellNK	2.88818	773	296	1.94049	CRYOPRESERVED
P6_t2	CSF	CSF_t2	AGCATACTCTAACGGT_9_1	TAM2	Non-TCR	0	0.2844	G2M	0.00277402	all	2.87737	754	265	0	CRYOPRESERVED
P6_t2	CSF	CSF_t2	AGCCTAAAGTTATCGC_9_1	Naive Tcells	Singleton TCR	1	0.264001	G2M	0.0503641	TcellNK	2.94151	874	405	7.09382	CRYOPRESERVED
P6_t2	CSF	CSF_t2	AGCCTAAGTATCAGTC_9_1	Cyt cells [>>Tcell]	Non-TCR	0	0.273265	G2M	-0.0706999	TcellNK	3.08063	1204	518	7.6412	CRYOPRESERVED
P6_t2	CSF	CSF_t2	AGCCTAATCAGCGACC_9_1	Naive Tcells	Singleton TCR	1	-0.0364396	G1	-0.0140446	TcellNK	2.75205	565	272	2.47788	CRYOPRESERVED
P6_t2	CSF	CSF_t2	AGCGTATGTGACGCCT_9_1	Naive Tcells	Non-TCR	0	0.233903	G2M	-0.045848	TcellNK	3.09167	1235	416	4.61538	CRYOPRESERVED
P6_t2	CSF	CSF_t2	AGCTCCTAGAGTACCG_9_1	Naive Tcells	Non-TCR	0	-0.109304	S	0.546794	TcellNK	3.11926	1316	607	3.49544	CRYOPRESERVED
P6_t2	CSF	CSF_t2	AGCTCCTCAGCATACT_9_1	TAM1	Singleton TCR	1	-0.078311	S	0.0718884	all	3.6668	4643	1343	2.92914	CRYOPRESERVED
P6_t2	CSF	CSF_t2	AGCTCTCGTTCCGTCT_9_1	Naive Tcells	Non-TCR	0	-0.124151	S	0.0691052	TcellNK	3.08707	1222	504	5.31915	CRYOPRESERVED
P6_t2	CSF	CSF_t2	AGGCCACAGTATGACA_9_1	Cyt cells [>>Tcell]	Non-TCR	0	0.561973	G2M	-0.0594601	TcellNK	3.0983	1254	525	3.66826	CRYOPRESERVED
P6_t2	CSF	CSF_t2	AGGGAGTTCCACGACG_9_1	Naive Tcells	Non-TCR	0	-0.110755	G1	-0.0391015	TcellNK	2.96047	913	399	2.95728	CRYOPRESERVED
P6_t2	CSF	CSF_t2	AGGGTGAAGACAATAC_9_1	Naive Tcells	Non-TCR	0	-0.0507981	G1	-0.0320042	TcellNK	2.98453	965	375	5.80311	CRYOPRESERVED
P6_t2	CSF	CSF_t2	AGGGTGATCCTCATTA_9_1	Naive Tcells	Singleton TCR	1	-0.125133	G1	-0.118746	TcellNK	3.10106	1262	450	4.0412	CRYOPRESERVED
P6_t2	CSF	CSF_t2	AGTAGTCAGGACTGGT_9_1	Cyt cells [>>Tcell]	Non-TCR	0	-0.0708864	G1	-0.0388264	TcellNK	2.64147	438	255	7.07763	CRYOPRESERVED
P6_t2	CSF	CSF_t2	AGTGAGGCAGTCCTTC_9_1	Cyt cells [>>Tcell]	Non-TCR	0	-0.0857541	G1	-0.120072	TcellNK	2.92169	835	397	4.79042	CRYOPRESERVED
P6_t2	CSF	CSF_t2	AGTGAGGTCCTAGTGA_9_1	Naive Tcells	Singleton TCR	1	-0.0406194	G1	-0.0899551	TcellNK	3.0835	1212	361	3.63036	CRYOPRESERVED
P6_t2	CSF	CSF_t2	AGTGAGGTCTCCAGGG_9_1	DC	Non-TCR	0	-0.144355	G1	-0.11726	all	3.88705	7710	1467	3.3463	CRYOPRESERVED
P6_t2	CSF	CSF_t2	AGTGGGAAGAGGTAGA_9_1	TAM1	Non-TCR	0	-0.0190053	S	0.147195	all	3.83461	6833	1558	3.71725	CRYOPRESERVED
P6_t2	CSF	CSF_t2	AGTGTCATCCTTAATC_9_1	Naive Tcells	Singleton TCR	1	-0.114996	G1	-0.0110781	TcellNK	3.19948	1583	522	4.73784	CRYOPRESERVED
P6_t2	CSF	CSF_t2	AGTTGGTAGCCGGTAA_9_1	Naive Tcells	Non-TCR	0	-0.00561072	G1	-0.0979277	TcellNK	3.00775	1018	369	2.1611	CRYOPRESERVED
P6_t2	CSF	CSF_t2	ATAACGCAGGAATTAC_9_1	Cyt cells [>>Tcell]	Non-TCR	0	-0.0532128	G1	-0.033935	TcellNK	2.8791	757	389	3.17041	CRYOPRESERVED
P6_t2	CSF	CSF_t2	ATAACGCGTTCCACTC_9_1	Cyt cells [>>Tcell]	Non-TCR	0	-0.0246228	G1	-0.0369362	TcellNK	2.82282	665	283	7.21805	CRYOPRESERVED
P6_t2	CSF	CSF_t2	ATAACGCTCGTCTGCT_9_1	CAFs	Non-TCR	0	0.0327177	G2M	0.0127887	all	2.75205	565	274	1.59292	CRYOPRESERVED
P6_t2	CSF	CSF_t2	ATAAGAGGTCGCTTTC_9_1	TAM1	Non-TCR	0	-0.0934653	G1	-0.178899	all	3.35334	2256	770	4.60993	CRYOPRESERVED
P6_t2	CSF	CSF_t2	ATAAGAGTCAGTTTGG_9_1	Cyt cells proliferating	Non-TCR	0	0.195721	G2M	-0.252415	PROLIF	3.1726	1488	623	3.36022	CRYOPRESERVED
P6_t2	CSF	CSF_t2	ATCATCTGTTCTGGTA_9_1	Bcells	Non-TCR	0	-0.0774615	S	1.1827	all	2.9284	848	491	9.90566	CRYOPRESERVED
P6_t2	CSF	CSF_t2	ATCATGGAGGGCTTCC_9_1	TAM2	Non-TCR	0	-0.211514	S	0.0106234	all	2.69285	493	238	0	CRYOPRESERVED
P6_t2	CSF	CSF_t2	ATCGAGTAGGGATACC_9_1	Cyt cells [>>Tcell]	Singleton TCR	1	-0.036718	G1	-0.07349	TcellNK	2.75358	567	285	5.64374	CRYOPRESERVED
P6_t2	CSF	CSF_t2	ATCTACTGTACAAGTA_9_1	Naive Tcells	Non-TCR	0	-0.252197	S	0.0198281	TcellNK	3.06781	1169	490	5.47476	CRYOPRESERVED
P6_t2	CSF	CSF_t2	ATCTACTTCTAACTCT_9_1	Cyt cells [>>Tcell]	Singleton TCR	1	-0.124401	S	0.513637	TcellNK	2.89873	792	449	4.41919	CRYOPRESERVED
P6_t2	CSF	CSF_t2	ATGCGATTCCAGAAGG_9_1	Cyt cells [>>NK]	Non-TCR	0	-0.0694669	G1	-0.0974047	TcellNK	2.97267	939	402	6.17678	CRYOPRESERVED
P6_t2	CSF	CSF_t2	ATGTGTGGTACGAAAT_9_1	Cyt cells [>>Tcell]	Non-TCR	0	0.232188	G2M	-0.108739	TcellNK	3.19783	1577	599	5.89727	CRYOPRESERVED
P6_t2	CSF	CSF_t2	ATTACTCGTGTCAATC_9_1	Cyt cells [>>Tcell]	Singleton TCR	1	-0.114735	G1	-0.0455756	TcellNK	2.93349	858	348	6.06061	CRYOPRESERVED
P6_t2	CSF	CSF_t2	ATTATCCAGCTAACAA_9_1	Naive Tcells	Singleton TCR	1	-0.093937	G1	-0.0116053	TcellNK	3.07809	1197	463	2.92398	CRYOPRESERVED
P6_t2	CSF	CSF_t2	ATTATCCTCTACCAGA_9_1	TAM1	Non-TCR	0	-0.0420434	G1	-0.0989437	all	3.3941	2478	836	2.7845	CRYOPRESERVED
P6_t2	CSF	CSF_t2	ATTTCTGAGATGGCGT_9_1	Naive Tcells	Singleton TCR	1	-0.046061	G1	-0.0111728	TcellNK	2.73078	538	251	4.46097	CRYOPRESERVED
P6_t2	CSF	CSF_t2	ATTTCTGAGTACGATA_9_1	Cyt cells [>>Tcell]	Expanded TCR	6	-0.102376	G1	-0.0364049	TcellNK	2.81358	651	346	5.99078	CRYOPRESERVED
P6_t2	CSF	CSF_t2	ATTTCTGTCAACCATG_9_1	Naive Tcells	Non-TCR	0	0.326873	G2M	-0.03006	TcellNK	2.95569	903	385	3.65449	CRYOPRESERVED
P6_t2	CSF	CSF_t2	CAACCAACAGACGCCT_9_1	Cyt cells [>>Tcell]	Singleton TCR	1	0.400278	G2M	-0.031358	TcellNK	3.15168	1418	465	4.23131	CRYOPRESERVED
P6_t2	CSF	CSF_t2	CAACCTCAGCAATATG_9_1	Cyt cells [>>Tcell]	Non-TCR	0	0.0587731	S	0.650736	TcellNK	3.40654	2550	872	3.92157	CRYOPRESERVED
P6_t2	CSF	CSF_t2	CAACCTCGTAGAGTGC_9_1	TAM1	Non-TCR	0	-0.116614	G1	-0.0566192	all	3.50379	3190	795	3.38558	CRYOPRESERVED
P6_t2	CSF	CSF_t2	CAACCTCTCGCTTGTC_9_1	Cyt cells [>>Tcell]	Non-TCR	0	0.306352	G2M	-0.0621325	TcellNK	2.76938	588	344	4.08163	CRYOPRESERVED
P6_t2	CSF	CSF_t2	CAACTAGGTAAGAGGA_9_1	Naive Tcells	Non-TCR	0	0.376829	G2M	-0.0776503	TcellNK	2.76716	585	327	4.78632	CRYOPRESERVED
P6_t2	CSF	CSF_t2	CAACTAGTCATAAAGG_9_1	TAM1	Non-TCR	0	-0.288858	S	0.218794	all	3.65108	4478	1342	4.39929	CRYOPRESERVED
P6_t2	CSF	CSF_t2	CAAGAAAAGATTACCC_9_1	Naive Tcells	Non-TCR	0	-0.0200609	S	0.00818101	TcellNK	2.78104	604	272	5.62914	CRYOPRESERVED
P6_t2	CSF	CSF_t2	CAAGAAAAGGGTCGAT_9_1	Cyt cells [>>Tcell]	Non-TCR	0	0.000671935	G2M	-0.0288492	TcellNK	3.21696	1648	605	7.40291	CRYOPRESERVED
P6_t2	CSF	CSF_t2	CAAGAAATCGACAGCC_9_1	DC	Non-TCR	0	-0.290309	S	0.0214094	all	3.88024	7590	1744	3.57049	CRYOPRESERVED
P6_t2	CSF	CSF_t2	CAAGATCAGAGCTGGT_9_1	Naive Tcells	Non-TCR	0	-0.167124	S	0.444442	TcellNK	3.14829	1407	495	2.55864	CRYOPRESERVED
P6_t2	CSF	CSF_t2	CAAGATCCAGCTGTAT_9_1	Naive Tcells	Singleton TCR	1	-0.0681014	G1	-0.0597284	TcellNK	2.85854	722	288	2.63158	CRYOPRESERVED
P6_t2	CSF	CSF_t2	CAAGATCGTTTCGCTC_9_1	Naive Tcells	Non-TCR	0	-0.0247761	G1	-0.0213586	TcellNK	2.74194	552	282	4.16667	CRYOPRESERVED
P6_t2	CSF	CSF_t2	CAAGGCCCAAATCCGT_9_1	Naive Tcells	Non-TCR	0	-0.000396211	G1	-0.0309275	TcellNK	3.08386	1213	380	3.70981	CRYOPRESERVED
P6_t2	CSF	CSF_t2	CACACTCAGAGAGCTC_9_1	DC	Non-TCR	0	-0.0281449	G1	-0.0835665	all	3.22557	1681	610	3.74777	CRYOPRESERVED
P6_t2	CSF	CSF_t2	CACATAGGTACACCGC_9_1	TAM1	Non-TCR	0	-0.103446	G1	-0.0848783	all	3.22089	1663	564	3.18701	CRYOPRESERVED
P6_t2	CSF	CSF_t2	CACATTTGTCTAGGTT_9_1	Naive Tcells	Non-TCR	0	0.231685	G2M	-0.163058	TcellNK	3.1209	1321	605	4.76911	CRYOPRESERVED
P6_t2	CSF	CSF_t2	CACCAGGAGAGACTAT_9_1	TAM1	Non-TCR	0	-0.0136121	G1	-0.0877836	all	3.59184	3907	1236	4.27438	CRYOPRESERVED
P6_t2	CSF	CSF_t2	CACCAGGGTCTAGCGC_9_1	Cyt cells [>>Tcell]	Singleton TCR	1	0.687161	G2M	-0.0708019	TcellNK	2.96802	929	423	5.70506	CRYOPRESERVED
P6_t2	CSF	CSF_t2	CACCTTGAGGGTTCCC_9_1	Naive Tcells	Singleton TCR	1	-0.0705712	G1	-0.0797344	TcellNK	3.04922	1120	449	2.32143	CRYOPRESERVED
P6_t2	CSF	CSF_t2	CACCTTGTCACCCGAG_9_1	Cyt cells [>>Tcell]	Non-TCR	0	-0.109824	G1	-0.0654271	TcellNK	2.65801	455	260	3.95604	CRYOPRESERVED
P6_t2	CSF	CSF_t2	CACCTTGTCAGGTTCA_9_1	Naive Tcells	Singleton TCR	1	-0.122927	S	0.38003	TcellNK	3.09726	1251	511	3.67706	CRYOPRESERVED
P6_t2	CSF	CSF_t2	CACTCCACAATAACGA_9_1	Naive Tcells	Non-TCR	0	0.433308	S	0.578297	TcellNK	2.93952	870	394	3.90805	CRYOPRESERVED
P6_t2	CSF	CSF_t2	CAGAGAGAGATGGCGT_9_1	Naive Tcells	Non-TCR	0	0.245618	S	0.542473	TcellNK	2.96848	930	389	5.16129	CRYOPRESERVED
P6_t2	CSF	CSF_t2	CAGCAGCAGGTGATTA_9_1	TAM2	Non-TCR	0	-0.134049	G1	-0.0357725	all	2.82217	664	210	0	CRYOPRESERVED
P6_t2	CSF	CSF_t2	CAGCAGCCATAGAAAC_9_1	Naive Tcells	Non-TCR	0	0.221377	G2M	-0.0858749	TcellNK	2.91908	830	422	2.16867	CRYOPRESERVED
P6_t2	CSF	CSF_t2	CAGCATAGTTGTCTTT_9_1	Cyt cells [>>Tcell]	Expanded TCR	2	-0.0487703	S	0.61558	TcellNK	2.77815	600	330	3.83333	CRYOPRESERVED
P6_t2	CSF	CSF_t2	CAGCCGATCCGTTGCT_9_1	Cyt cells [>>Tcell]	Non-TCR	0	0.0396548	G2M	-0.0261943	TcellNK	2.84198	695	331	8.20144	CRYOPRESERVED
P6_t2	CSF	CSF_t2	CAGCGACAGAAGATTC_9_1	Naive Tcells	Non-TCR	0	0.0702449	G2M	0.0242551	TcellNK	2.72263	528	289	5.49242	CRYOPRESERVED
P6_t2	CSF	CSF_t2	CAGCTAAAGCCGGTAA_9_1	Cyt cells [>>Tcell]	Non-TCR	0	-0.134742	G1	-0.14217	TcellNK	3.31471	2064	810	2.66473	CRYOPRESERVED
P6_t2	CSF	CSF_t2	CAGCTGGAGCCCGAAA_9_1	Cyt cells [>>Tcell]	Singleton TCR	1	-0.0490854	G1	-0.131994	TcellNK	3.05192	1127	444	6.65484	CRYOPRESERVED
P6_t2	CSF	CSF_t2	CAGCTGGTCTGCCAGG_9_1	Cyt cells [>>Tcell]	Non-TCR	0	0.206625	G2M	-0.0719055	TcellNK	3.18213	1521	597	3.09007	CRYOPRESERVED
P6_t2	CSF	CSF_t2	CAGGTGCCAATCTACG_9_1	Cyt cells [>>Tcell]	Non-TCR	0	-0.067534	G1	-0.0170408	TcellNK	3.0086	1020	413	7.15686	CRYOPRESERVED
P6_t2	CSF	CSF_t2	CAGTAACAGCGGATCA_9_1	Cyt cells [>>Tcell]	Non-TCR	0	0.0111829	G2M	-0.0676603	TcellNK	2.82282	665	286	4.21053	CRYOPRESERVED
P6_t2	CSF	CSF_t2	CAGTAACCAATCGAAA_9_1	Naive Tcells	Non-TCR	0	-0.0883097	G1	-0.0116311	TcellNK	2.83948	691	379	3.18379	CRYOPRESERVED
P6_t2	CSF	CSF_t2	CAGTAACTCACAACGT_9_1	Cyt cells [>>Tcell]	Singleton TCR	1	-0.0790692	G1	-0.0418943	TcellNK	2.78319	607	292	8.07249	CRYOPRESERVED
P6_t2	CSF	CSF_t2	CATATTCAGTTTCCTT_9_1	Naive Tcells	Non-TCR	0	-0.125543	G1	-0.0492161	TcellNK	3.07004	1175	451	4.34043	CRYOPRESERVED
P6_t2	CSF	CSF_t2	CATCAAGTCTGGGCCA_9_1	Neutrophil	Non-TCR	0	-0.150594	G1	-0.118932	all	3.53933	3462	940	2.8885	CRYOPRESERVED
P6_t2	CSF	CSF_t2	CATTCGCGTTACGTCA_9_1	Cyt cells [>>Tcell]	Expanded TCR	2	0.295603	G2M	-0.051188	TcellNK	3.02325	1055	423	2.8436	CRYOPRESERVED
P6_t2	CSF	CSF_t2	CCAATCCCACGGCGTT_9_1	TAM1	Expanded TCR	2	0.0978806	G2M	-0.171791	all	3.63256	4291	1036	4.03169	CRYOPRESERVED
P6_t2	CSF	CSF_t2	CCACCTAGTATGGTTC_9_1	Cyt cells [>>Tcell]	Non-TCR	0	-0.110139	G1	-0.00136618	TcellNK	3.05918	1146	535	4.45026	CRYOPRESERVED
P6_t2	CSF	CSF_t2	CCACTACAGCTAGCCC_9_1	Cyt cells [>>Tcell]	Non-TCR	0	0.441382	G2M	-0.0177877	TcellNK	2.84073	693	296	3.4632	CRYOPRESERVED
P6_t2	CSF	CSF_t2	CCCAATCAGGCGTACA_9_1	Cyt cells [>>Tcell]	Non-TCR	0	0.921594	G2M	-0.0798883	TcellNK	2.78104	604	340	4.4702	CRYOPRESERVED
P6_t2	CSF	CSF_t2	CCCAATCGTGTTTGGT_9_1	Naive Tcells	Non-TCR	0	0.571832	G2M	-0.0376903	TcellNK	3.0306	1073	366	4.00746	CRYOPRESERVED
P6_t2	CSF	CSF_t2	CCCAATCGTTTGACTG_9_1	Cyt cells [>>Tcell]	Non-TCR	0	-0.0847409	G1	-0.0583999	TcellNK	2.80482	638	312	2.3511	CRYOPRESERVED
P6_t2	CSF	CSF_t2	CCCAGTTGTCTCAACA_9_1	TAM1	Non-TCR	0	0.221059	G2M	0.10336	all	3.30963	2040	727	4.31373	CRYOPRESERVED
P6_t2	CSF	CSF_t2	CCGGGATGTCTACCTC_9_1	Cyt cells [>>Tcell]	Singleton TCR	1	-0.11746	S	0.592753	TcellNK	2.98677	970	422	4.2268	CRYOPRESERVED
P6_t2	CSF	CSF_t2	CCGGTAGAGATACACA_9_1	TAM1	Non-TCR	0	0.158856	G2M	0.157391	all	3.52969	3386	943	3.60307	CRYOPRESERVED
P6_t2	CSF	CSF_t2	CCGGTAGCATCCGTGG_9_1	Cyt cells [>>Tcell]	Expanded TCR	4	-0.0387029	G1	-0.0413051	TcellNK	2.92634	844	359	2.8436	CRYOPRESERVED
P6_t2	CSF	CSF_t2	CCGTACTTCTAACTTC_9_1	Cyt cells [>>Tcell]	Non-TCR	0	0.155564	S	0.379848	TcellNK	3.11727	1310	616	5.03817	CRYOPRESERVED
P6_t2	CSF	CSF_t2	CCGTGGAAGCGCTTAT_9_1	Neutrophil	Non-TCR	0	-0.185665	G1	-0.0741551	all	3.57623	3769	1007	2.06951	CRYOPRESERVED
P6_t2	CSF	CSF_t2	CCGTTCATCTCGTTTA_9_1	Cyt cells [>>Tcell]	Non-TCR	0	-0.0462138	S	0.009307	TcellNK	2.80618	640	338	2.5	CRYOPRESERVED
P6_t2	CSF	CSF_t2	CCTAAAGAGATGCCAG_9_1	Cyt cells [>>Tcell]	Singleton TCR	1	0.151727	G2M	-0.0438144	TcellNK	3.09132	1234	524	7.05024	CRYOPRESERVED
P6_t2	CSF	CSF_t2	CCTAAAGGTACCGTAT_9_1	Naive Tcells	Singleton TCR	1	0.283659	G2M	-0.0347926	TcellNK	2.82413	667	343	4.7976	CRYOPRESERVED
P6_t2	CSF	CSF_t2	CCTACACAGTACGACG_9_1	TAM2	Non-TCR	0	-0.224827	S	0.018254	all	2.79449	623	362	0	CRYOPRESERVED
P6_t2	CSF	CSF_t2	CCTACACGTTCCCGAG_9_1	Naive Tcells	Expanded TCR	8	0.0293526	S	0.487164	TcellNK	3.00988	1023	404	1.66178	CRYOPRESERVED
P6_t2	CSF	CSF_t2	CCTAGCTCACGGTTTA_9_1	Naive Tcells	Non-TCR	0	-0.0589018	G1	-0.0387821	TcellNK	3.19645	1572	473	1.78117	CRYOPRESERVED
P6_t2	CSF	CSF_t2	CCTAGCTCATGTTCCC_9_1	Cyt cells [>>Tcell]	Expanded TCR	3	-0.0723445	G1	-0.0695116	TcellNK	3.03019	1072	411	6.43657	CRYOPRESERVED
P6_t2	CSF	CSF_t2	CCTCAGTAGCGTTGCC_9_1	Naive Tcells	Non-TCR	0	0.785077	G2M	0.649677	TcellNK	2.8893	775	387	3.6129	CRYOPRESERVED
P6_t2	CSF	CSF_t2	CCTCAGTAGCTAGTTC_9_1	Naive Tcells	Non-TCR	0	0.0619784	G2M	-0.0389427	TcellNK	2.83251	680	401	3.97059	CRYOPRESERVED
P6_t2	CSF	CSF_t2	CCTCTGACACGGTGTC_9_1	Naive Tcells	Singleton TCR	1	-0.17786	S	0.427033	TcellNK	3.14737	1404	551	1.92308	CRYOPRESERVED
P6_t2	CSF	CSF_t2	CCTTACGCATCTCGCT_9_1	Naive Tcells	Non-TCR	0	-0.0193912	G1	-0.0629507	TcellNK	3.04376	1106	409	2.62206	CRYOPRESERVED
P6_t2	CSF	CSF_t2	CCTTCCCGTACTTAGC_9_1	Cyt cells [>>Tcell]	Non-TCR	0	-0.0516279	G1	-0.0847575	TcellNK	2.84696	703	348	8.25036	CRYOPRESERVED
P6_t2	CSF	CSF_t2	CCTTCGATCAGCGACC_9_1	Neutrophil	Non-TCR	0	-0.228768	G1	-0.127388	all	3.42243	2645	767	1.85255	CRYOPRESERVED
P6_t2	CSF	CSF_t2	CGAACATAGGGTCGAT_9_1	Neutrophil	Non-TCR	0	-0.221016	G1	-0.063932	all	3.45209	2832	826	3.10734	CRYOPRESERVED
P6_t2	CSF	CSF_t2	CGAACATCAGTAACGG_9_1	Cyt cells [>>Tcell]	Non-TCR	0	0.202619	S	0.409263	TcellNK	3.07737	1195	489	8.11715	CRYOPRESERVED
P6_t2	CSF	CSF_t2	CGAACATGTTGCCTCT_9_1	Naive Tcells	Non-TCR	0	-0.0512884	G1	-0.07075	TcellNK	2.88423	766	313	5.48303	CRYOPRESERVED
P6_t2	CSF	CSF_t2	CGAACATTCCGAATGT_9_1	TAM1	Non-TCR	0	-0.367045	G1	-0.223327	all	3.70535	5074	1349	4.05991	CRYOPRESERVED
P6_t2	CSF	CSF_t2	CGACCTTAGTGAAGAG_9_1	Naive Tcells	Non-TCR	0	-0.0864674	S	0.0251744	TcellNK	2.6721	470	223	4.04255	CRYOPRESERVED
P6_t2	CSF	CSF_t2	CGACCTTGTCTAGTGT_9_1	TAM1	Non-TCR	0	-0.266834	G1	-0.125409	all	3.49513	3127	969	3.10201	CRYOPRESERVED
P6_t2	CSF	CSF_t2	CGACTTCCAATAGCAA_9_1	Cyt cells [>>Tcell]	Non-TCR	0	-0.0377518	G1	-0.0592826	TcellNK	3.10823	1283	483	4.44271	CRYOPRESERVED
P6_t2	CSF	CSF_t2	CGACTTCGTGCGAAAC_9_1	Treg	Singleton TCR	1	-0.0571393	G1	-0.129533	TcellNK	2.93095	853	395	4.2204	CRYOPRESERVED
P6_t2	CSF	CSF_t2	CGAGAAGCACGGCGTT_9_1	DC	Singleton TCR	1	-0.0604536	G1	-0.192254	all	3.63929	4358	1104	2.79945	CRYOPRESERVED
P6_t2	CSF	CSF_t2	CGAGCCACAAGCTGTT_9_1	Naive Tcells	Non-TCR	0	-0.10258	S	0.0451478	TcellNK	2.98137	958	422	4.80167	CRYOPRESERVED
P6_t2	CSF	CSF_t2	CGAGCCAGTGAGTGAC_9_1	Naive Tcells	Singleton TCR	1	-0.27569	S	0.0265149	TcellNK	2.94645	884	375	5.31674	CRYOPRESERVED
P6_t2	CSF	CSF_t2	CGATGGCGTTTACTCT_9_1	Naive Tcells	Singleton TCR	1	-0.0434699	S	0.262689	TcellNK	3.17173	1485	512	3.63636	CRYOPRESERVED
P6_t2	CSF	CSF_t2	CGATGTAAGAATGTGT_9_1	TAM1	Non-TCR	0	-0.115385	G1	-0.211657	all	3.50556	3203	803	3.99625	CRYOPRESERVED
P6_t2	CSF	CSF_t2	CGATTGAAGTACGTTC_9_1	Cyt cells [>>Tcell]	Non-TCR	0	-0.0973919	G1	-0.102441	TcellNK	2.83822	689	346	7.83745	CRYOPRESERVED
P6_t2	CSF	CSF_t2	CGCCAAGAGGCTACGA_9_1	Neutrophil	Non-TCR	0	-0.0615485	S	0.584189	all	3.49374	3117	922	2.53449	CRYOPRESERVED
P6_t2	CSF	CSF_t2	CGCCAAGTCTGATTCT_9_1	Naive Tcells	Non-TCR	0	0.00816367	G2M	-0.0386026	TcellNK	2.91487	822	339	2.91971	CRYOPRESERVED
P6_t2	CSF	CSF_t2	CGCGTTTCACTCTGTC_9_1	Cyt cells [>>NK]	Non-TCR	0	-0.124854	G1	-0.100223	TcellNK	3.28914	1946	635	3.39157	CRYOPRESERVED
P6_t2	CSF	CSF_t2	CGCTGGAAGGCGTACA_9_1	Naive Tcells	Singleton TCR	1	0.0155131	G2M	-0.0303338	TcellNK	2.84011	692	349	5.49133	CRYOPRESERVED
P6_t2	CSF	CSF_t2	CGCTGGATCACCCTCA_9_1	TAM1	Non-TCR	0	-0.0440011	S	0.0934714	all	3.54332	3494	970	2.06068	CRYOPRESERVED
P6_t2	CSF	CSF_t2	CGGACTGGTGCACTTA_9_1	TAM2	Non-TCR	0	-0.0803765	S	0.0210566	all	2.617	414	148	0	CRYOPRESERVED
P6_t2	CSF	CSF_t2	CGGAGTCTCCTAGAAC_9_1	Naive Tcells	Non-TCR	0	0.00425947	G2M	-0.0267112	TcellNK	2.9284	848	305	3.06604	CRYOPRESERVED
P6_t2	CSF	CSF_t2	CGGCTAGGTTGCCTCT_9_1	TAM1	Non-TCR	0	-0.0930098	G1	-0.112869	all	3.58399	3837	894	1.58978	CRYOPRESERVED
P6_t2	CSF	CSF_t2	CGTAGCGAGTTCGCAT_9_1	Cyt cells [>>Tcell]	Non-TCR	0	-0.10824	G1	-0.0281864	TcellNK	2.91698	826	370	4.84262	CRYOPRESERVED
P6_t2	CSF	CSF_t2	CGTAGGCAGCTTTGGT_9_1	Cyt cells [>>Tcell]	Singleton TCR	1	-0.0632061	G1	-0.0505522	TcellNK	2.90146	797	357	2.76035	CRYOPRESERVED
P6_t2	CSF	CSF_t2	CGTCACTAGTAATCCC_9_1	Naive Tcells	Singleton TCR	1	-0.0667056	G1	-0.168763	TcellNK	2.94939	890	421	7.07865	CRYOPRESERVED
P6_t2	CSF	CSF_t2	CGTCAGGAGATCGATA_9_1	Naive Tcells	Non-TCR	0	-0.054901	G1	-0.176723	TcellNK	3.06221	1154	480	2.68631	CRYOPRESERVED
P6_t2	CSF	CSF_t2	CGTCAGGAGTCTCGGC_9_1	TAM1	Non-TCR	0	-0.0970578	S	0.0578067	all	3.55011	3549	934	2.00056	CRYOPRESERVED
P6_t2	CSF	CSF_t2	CGTCCATCAACTGCGC_9_1	Naive Tcells	Non-TCR	0	-0.0533774	G1	-0.0263999	TcellNK	2.71684	521	267	3.26296	CRYOPRESERVED
P6_t2	CSF	CSF_t2	CGTTAGATCCTATTCA_9_1	Bcells	Non-TCR	0	-0.0408086	G1	-0.0522655	all	2.72835	535	274	2.80374	CRYOPRESERVED
P6_t2	CSF	CSF_t2	CGTTCTGCACAGGCCT_9_1	TAM1	Non-TCR	0	-0.229686	G1	-0.0828609	all	3.48855	3080	863	1.91558	CRYOPRESERVED
P6_t2	CSF	CSF_t2	CGTTGGGGTCGCGAAA_9_1	Naive Tcells	Non-TCR	0	-0.0891577	G1	-0.24769	TcellNK	2.99651	992	443	3.125	CRYOPRESERVED
P6_t2	CSF	CSF_t2	CTAACTTGTCTGATCA_9_1	Neutrophil	Non-TCR	0	-0.284217	G1	-0.0584245	all	3.34282	2202	781	5.31335	CRYOPRESERVED
P6_t2	CSF	CSF_t2	CTAATGGTCGGAATCT_9_1	Cyt cells [>>Tcell]	Singleton TCR	1	-0.0750667	G1	-0.0433728	TcellNK	2.80414	637	321	8.32025	CRYOPRESERVED
P6_t2	CSF	CSF_t2	CTACATTAGAATGTGT_9_1	Naive Tcells	Singleton TCR	1	0.0194027	G2M	-0.077893	TcellNK	2.88649	770	363	5.84416	CRYOPRESERVED
P6_t2	CSF	CSF_t2	CTACGTCGTAATTGGA_9_1	DC	Non-TCR	0	0.144158	G2M	-0.116317	all	3.57078	3722	1018	4.32563	CRYOPRESERVED
P6_t2	CSF	CSF_t2	CTAGCCTCATGCTAGT_9_1	Cyt cells [>>Tcell]	Non-TCR	0	0.328849	G2M	-0.0903403	TcellNK	2.94002	871	458	3.78875	CRYOPRESERVED
P6_t2	CSF	CSF_t2	CTAGCCTGTGAGGGAG_9_1	TAM1	Non-TCR	0	-0.0619122	G1	-0.16982	all	3.61426	4114	1158	3.62178	CRYOPRESERVED
P6_t2	CSF	CSF_t2	CTAGTGAAGCCAGTAG_9_1	Naive Tcells	Non-TCR	0	-0.128862	S	0.462383	TcellNK	3.05576	1137	455	6.86016	CRYOPRESERVED
P6_t2	CSF	CSF_t2	CTAGTGATCGTGGGAA_9_1	TAM2	Non-TCR	0	-0.141719	S	0.00049048	all	2.63043	427	168	0	CRYOPRESERVED
P6_t2	CSF	CSF_t2	CTAGTGATCTGGTTCC_9_1	TAM1	Non-TCR	0	-0.119212	G1	-0.105833	all	3.27921	1902	512	2.26078	CRYOPRESERVED
P6_t2	CSF	CSF_t2	CTCGAAACACTTAACG_9_1	Cyt cells [>>Tcell]	Expanded TCR	2	-0.00402214	G1	-0.0145903	TcellNK	3.02531	1060	413	6.41509	CRYOPRESERVED
P6_t2	CSF	CSF_t2	CTCGGGATCTTCATGT_9_1	Naive Tcells	Non-TCR	0	0.219479	G2M	-0.0139937	TcellNK	2.90472	803	337	6.84932	CRYOPRESERVED
P6_t2	CSF	CSF_t2	CTCTAATAGAAACCTA_9_1	Cyt cells [>>Tcell]	Non-TCR	0	-0.0408314	S	0.438025	TcellNK	3.01995	1047	477	3.34288	CRYOPRESERVED
P6_t2	CSF	CSF_t2	CTCTAATCATTTGCTT_9_1	Cyt cells [>>NK]	Non-TCR	0	-0.112387	G1	-0.114369	TcellNK	2.87852	756	420	5.55556	CRYOPRESERVED
P6_t2	CSF	CSF_t2	CTCTAATTCTCTGCTG_9_1	TAM1	Non-TCR	0	-0.129785	G1	-0.0478564	all	3.10106	1262	449	2.69414	CRYOPRESERVED
P6_t2	CSF	CSF_t2	CTCTACGCATTCACTT_9_1	Cyt cells [>>Tcell]	Non-TCR	0	-0.106852	G1	-0.0597505	TcellNK	2.72181	527	251	4.17457	CRYOPRESERVED
P6_t2	CSF	CSF_t2	CTCTGGTAGTAGGTGC_9_1	Naive Tcells	Non-TCR	0	-0.0637186	G1	-0.0822245	TcellNK	3.23955	1736	606	2.41935	CRYOPRESERVED
P6_t2	CSF	CSF_t2	CTGAAGTGTTAGTGGG_9_1	Naive Tcells	Singleton TCR	1	-0.11761	G1	-0.0503845	TcellNK	2.90795	809	361	8.15822	CRYOPRESERVED
P6_t2	CSF	CSF_t2	CTGATCCAGGATTCGG_9_1	Naive Tcells	Non-TCR	0	-0.0786827	S	0.032939	TcellNK	2.99651	992	428	5.34274	CRYOPRESERVED
P6_t2	CSF	CSF_t2	CTGCCTACAGTTCCCT_9_1	Cyt cells [>>Tcell]	Non-TCR	0	-0.109821	G1	-0.0489946	TcellNK	2.85065	709	353	4.5134	CRYOPRESERVED
P6_t2	CSF	CSF_t2	CTGTGCTCATAACCTG_9_1	Cyt cells [>>Tcell]	Non-TCR	0	-0.148407	G1	-0.0424334	TcellNK	2.73159	539	308	2.96846	CRYOPRESERVED
P6_t2	CSF	CSF_t2	CTTAACTAGGATGGAA_9_1	Cyt cells [>>Tcell]	Non-TCR	0	0.0105723	G2M	-0.0609114	TcellNK	2.83059	677	334	4.87445	CRYOPRESERVED
P6_t2	CSF	CSF_t2	CTTACCGGTTACCGAT_9_1	TAM2	Non-TCR	0	0.281891	G2M	-0.0121803	all	2.8739	748	257	0	CRYOPRESERVED
P6_t2	CSF	CSF_t2	CTTTGCGGTGGCGAAT_9_1	Cyt cells [>>Tcell]	Non-TCR	0	-0.0676896	G1	-0.0529851	TcellNK	2.8651	733	353	4.7749	CRYOPRESERVED
P6_t2	CSF	CSF_t2	GAAATGAAGCGTTGCC_9_1	Naive Tcells	Singleton TCR	1	-0.0784522	S	0.0586467	TcellNK	2.95328	898	354	3.34076	CRYOPRESERVED
P6_t2	CSF	CSF_t2	GAACATCAGGAATTAC_9_1	Naive Tcells	Non-TCR	0	0.298103	G2M	-0.101159	TcellNK	2.99078	979	394	3.77937	CRYOPRESERVED
P6_t2	CSF	CSF_t2	GAACGGAGTCAAAGCG_9_1	Naive Tcells	Singleton TCR	1	-0.10974	G1	-0.0884074	TcellNK	2.73878	548	334	4.74453	CRYOPRESERVED
P6_t2	CSF	CSF_t2	GAACGGATCGGCCGAT_9_1	Cyt cells [>>Tcell]	Expanded TCR	6	-0.0467041	G1	-0.0300965	TcellNK	2.98588	968	404	2.68595	CRYOPRESERVED
P6_t2	CSF	CSF_t2	GAATAAGCAACTGGCC_9_1	Naive Tcells	Non-TCR	0	-0.0360818	G1	-0.0189633	TcellNK	2.7767	598	284	4.51505	CRYOPRESERVED
P6_t2	CSF	CSF_t2	GACAGAGAGAAGGGTA_9_1	TAM2	Non-TCR	0	-0.18076	G1	-0.00311759	all	2.78533	610	240	1.31148	CRYOPRESERVED
P6_t2	CSF	CSF_t2	GACAGAGAGTGGACGT_9_1	Cyt cells [>>Tcell]	Non-TCR	0	-0.0715889	G1	-0.152326	TcellNK	3.17348	1491	543	4.15828	CRYOPRESERVED
P6_t2	CSF	CSF_t2	GACCTGGCACCACGTG_9_1	Cyt cells [>>Tcell]	Non-TCR	0	0.033959	G2M	-0.0321414	TcellNK	2.81558	654	320	1.83486	CRYOPRESERVED
P6_t2	CSF	CSF_t2	GACGGCTCAATCGAAA_9_1	Naive Tcells	Non-TCR	0	0.0631813	G2M	-0.00724271	TcellNK	3.08707	1222	548	1.71849	CRYOPRESERVED
P6_t2	CSF	CSF_t2	GACGGCTCATCCGTGG_9_1	Cyt cells [>>Tcell]	Singleton TCR	1	0.443708	G2M	-0.0808346	TcellNK	2.89818	791	346	2.14918	CRYOPRESERVED
P6_t2	CSF	CSF_t2	GACGTGCAGATAGCAT_9_1	DC	Non-TCR	0	-0.0184018	S	0.172047	all	3.57299	3741	926	2.45924	CRYOPRESERVED
P6_t2	CSF	CSF_t2	GACGTGCGTGTGACCC_9_1	TAM1	Non-TCR	0	-0.121089	G1	-0.139487	all	3.29358	1966	540	3.76399	CRYOPRESERVED
P6_t2	CSF	CSF_t2	GACGTGCTCTTTACAC_9_1	CAFs	Non-TCR	0	-0.0554053	G1	-0.0557752	all	2.82086	662	291	1.81269	CRYOPRESERVED
P6_t2	CSF	CSF_t2	GACGTTACAGGTGGAT_9_1	Naive Tcells	Non-TCR	0	0.017026	G2M	-0.0397434	TcellNK	3.15137	1417	394	3.17572	CRYOPRESERVED
P6_t2	CSF	CSF_t2	GACTACAAGGGTATCG_9_1	Cyt cells [>>Tcell]	Non-TCR	0	0.281764	G2M	-0.0758736	TcellNK	3.03782	1091	451	5.40788	CRYOPRESERVED
P6_t2	CSF	CSF_t2	GACTACATCTCGAGTA_9_1	Cyt cells [>>Tcell]	Singleton TCR	1	-0.139237	G1	-0.0253918	TcellNK	3.05805	1143	506	7.08661	CRYOPRESERVED
P6_t2	CSF	CSF_t2	GACTGCGAGCTGAAAT_9_1	Naive Tcells	Non-TCR	0	-0.027398	G1	-0.0161861	TcellNK	2.7007	502	266	6.57371	CRYOPRESERVED
P6_t2	CSF	CSF_t2	GAGCAGATCAATAAGG_9_1	Naive Tcells	Singleton TCR	1	0.278091	S	0.56915	TcellNK	3.02735	1065	434	4.69484	CRYOPRESERVED
P6_t2	CSF	CSF_t2	GATCGATGTAGGGTAC_9_1	CAFs	Non-TCR	0	-0.0110619	S	0.0891219	all	3.63639	4329	1502	6.14461	CRYOPRESERVED
P6_t2	CSF	CSF_t2	GATCGCGGTAAAGTCA_9_1	Naive Tcells	Non-TCR	0	-0.0196872	S	0.034758	TcellNK	2.87274	746	388	4.1555	CRYOPRESERVED
P6_t2	CSF	CSF_t2	GATCGTAGTCCAGTTA_9_1	Naive Tcells	Singleton TCR	1	0.0160919	G2M	-0.0891576	TcellNK	2.98989	977	356	1.63767	CRYOPRESERVED
P6_t2	CSF	CSF_t2	GATCGTAGTGAGGGAG_9_1	Cyt cells [>>Tcell]	Non-TCR	0	-0.121902	G1	-0.0471248	TcellNK	3.19562	1569	542	4.52518	CRYOPRESERVED
P6_t2	CSF	CSF_t2	GATCGTATCAACCAAC_9_1	TAM1	Non-TCR	0	-0.139582	G1	-0.137185	all	3.30146	2002	711	4.24575	CRYOPRESERVED
P6_t2	CSF	CSF_t2	GATCTAGTCAATCACG_9_1	Cyt cells [>>Tcell]	Non-TCR	0	-0.0155688	G1	-0.086622	TcellNK	2.78888	615	348	7.31707	CRYOPRESERVED
P6_t2	CSF	CSF_t2	GATGCTATCTTGTTTG_9_1	DC	Non-TCR	0	-0.219962	G1	-0.0655598	all	3.27462	1882	666	2.97556	CRYOPRESERVED
P6_t2	CSF	CSF_t2	GCAAACTGTGTGGCTC_9_1	Naive Tcells	Singleton TCR	1	-0.0306753	G1	-0.0891803	TcellNK	2.97451	943	397	1.80276	CRYOPRESERVED
P6_t2	CSF	CSF_t2	GCAAACTTCATCGCTC_9_1	Cyt cells [>>Tcell]	Non-TCR	0	-0.0648291	G1	-0.0980427	TcellNK	3.02078	1049	463	2.28789	CRYOPRESERVED
P6_t2	CSF	CSF_t2	GCAAACTTCCACTGGG_9_1	TAM1	Non-TCR	0	0.0773819	G2M	-0.1172	all	3.12969	1348	476	2.00297	CRYOPRESERVED
P6_t2	CSF	CSF_t2	GCAATCAGTCTACCTC_9_1	Cyt cells [>>Tcell]	Singleton TCR	1	0.347281	G2M	-0.0984041	TcellNK	3.05767	1142	516	4.20315	CRYOPRESERVED
P6_t2	CSF	CSF_t2	GCACTCTCAGTAGAGC_9_1	Cyt cells [>>NK]	Non-TCR	0	0.641089	G2M	-0.0539829	TcellNK	3.08955	1229	505	3.58015	CRYOPRESERVED
P6_t2	CSF	CSF_t2	GCAGTTAGTCTAGCGC_9_1	Naive Tcells	Non-TCR	0	0.0118319	G2M	-0.0219579	TcellNK	2.99957	999	421	1.5015	CRYOPRESERVED
P6_t2	CSF	CSF_t2	GCATACAAGAGGTTGC_9_1	Cyt cells [>>Tcell]	Non-TCR	0	0.0295539	G2M	-0.068479	TcellNK	2.79588	625	353	5.6	CRYOPRESERVED
P6_t2	CSF	CSF_t2	GCATACACACAGGAGT_9_1	Naive Tcells	Singleton TCR	1	-0.199451	S	0.500434	TcellNK	3.14208	1387	492	4.83057	CRYOPRESERVED
P6_t2	CSF	CSF_t2	GCATACAGTTCGCTAA_9_1	Cyt cells [>>Tcell]	Non-TCR	0	0.289552	G2M	-0.0513641	TcellNK	2.99255	983	492	3.66226	CRYOPRESERVED
P6_t2	CSF	CSF_t2	GCATGCGCAATGACCT_9_1	Cyt cells [>>Tcell]	Non-TCR	0	-0.105867	G1	-0.099585	TcellNK	2.97081	935	437	4.59893	CRYOPRESERVED
P6_t2	CSF	CSF_t2	GCGACCAGTCTGGAGA_9_1	Naive Tcells	Singleton TCR	1	-0.0669456	G1	-0.065316	TcellNK	3.04922	1120	433	1.875	CRYOPRESERVED
P6_t2	CSF	CSF_t2	GCGCAACTCGAATGGG_9_1	TAM1	Non-TCR	0	-0.12491	G1	-0.0792533	all	3.53933	3462	1012	3.17735	CRYOPRESERVED
P6_t2	CSF	CSF_t2	GCGCCAAGTCGTCTTC_9_1	TAM2	Non-TCR	0	-0.108535	S	0.00444071	all	2.60097	399	163	0.75188	CRYOPRESERVED
P6_t2	CSF	CSF_t2	GCGCGATAGAGAGCTC_9_1	Cyt cells [>>Tcell]	Non-TCR	0	-0.048451	G1	-0.0235851	TcellNK	2.94201	875	373	1.6	CRYOPRESERVED
P6_t2	CSF	CSF_t2	GCGCGATAGGGCTCTC_9_1	Cyt cells [>>Tcell]	Non-TCR	0	-0.00365569	G1	-0.0787005	TcellNK	2.87679	753	350	5.9761	CRYOPRESERVED
P6_t2	CSF	CSF_t2	GCGGGTTTCGAATCCA_9_1	Naive Tcells	Singleton TCR	1	-0.0514945	G1	-0.173451	TcellNK	3.18498	1531	518	2.67799	CRYOPRESERVED
P6_t2	CSF	CSF_t2	GCTCCTAGTCGGCATC_9_1	Cyt cells [>>Tcell]	Non-TCR	0	-0.0904267	G1	-0.0234358	TcellNK	2.69897	500	281	5.2	CRYOPRESERVED
P6_t2	CSF	CSF_t2	GCTCCTATCACGATGT_9_1	Naive Tcells	Non-TCR	0	-0.197031	G1	-0.0820873	TcellNK	2.93802	867	410	2.76817	CRYOPRESERVED
P6_t2	CSF	CSF_t2	GCTCTGTAGGGCTTGA_9_1	Cyt cells [>>Tcell]	Non-TCR	0	-0.0403228	G1	-0.103475	TcellNK	2.92583	843	379	3.08422	CRYOPRESERVED
P6_t2	CSF	CSF_t2	GCTCTGTTCAGTTGAC_9_1	TAM1	Non-TCR	0	0.151854	G2M	-0.175025	all	3.41764	2616	1155	0.496942	CRYOPRESERVED
P6_t2	CSF	CSF_t2	GCTGCAGCATGTCGAT_9_1	TAM1	Expanded TCR	2	-0.161607	G1	-0.142338	all	3.46598	2924	811	2.83858	CRYOPRESERVED
P6_t2	CSF	CSF_t2	GCTGCGATCTGCCAGG_9_1	Treg	Singleton TCR	1	-0.00797304	G1	-0.0969702	TcellNK	3.01703	1040	474	3.36538	CRYOPRESERVED
P6_t2	CSF	CSF_t2	GCTGCTTCAATCACAC_9_1	Cyt cells [>>NK]	Non-TCR	0	-0.137911	S	0.337189	TcellNK	2.87448	749	410	2.93725	CRYOPRESERVED
P6_t2	CSF	CSF_t2	GCTGGGTAGTAACCCT_9_1	Cyt cells [>>Tcell]	Non-TCR	0	0.256937	G2M	-0.105175	TcellNK	3.10924	1286	522	3.11042	CRYOPRESERVED
P6_t2	CSF	CSF_t2	GCTTCCAAGCGTAATA_9_1	Naive Tcells	Non-TCR	0	-0.0772245	G1	-0.118923	TcellNK	3.05918	1146	517	3.14136	CRYOPRESERVED
P6_t2	CSF	CSF_t2	GCTTCCACACATTTCT_9_1	Naive Tcells	Singleton TCR	1	0.123405	S	0.320117	TcellNK	3.34928	2235	724	3.89262	CRYOPRESERVED
P6_t2	CSF	CSF_t2	GCTTGAACAATGAATG_9_1	Naive Tcells	Singleton TCR	1	0.129603	G2M	-0.112109	TcellNK	3.29336	1965	638	6.00509	CRYOPRESERVED
P6_t2	CSF	CSF_t2	GCTTGAATCTTTAGTC_9_1	Cyt cells [>>Tcell]	Expanded TCR	5	-0.0685888	S	0.0578098	TcellNK	3.31534	2067	659	5.12821	CRYOPRESERVED
P6_t2	CSF	CSF_t2	GGAAAGCCATCACCCT_9_1	TAM1	Non-TCR	0	-0.174278	S	0.20269	all	3.49443	3122	772	1.69763	CRYOPRESERVED
P6_t2	CSF	CSF_t2	GGACAAGTCCAAATGC_9_1	Naive Tcells	Expanded TCR	2	-0.129449	G1	-0.0944815	TcellNK	3.19811	1578	477	4.81622	CRYOPRESERVED
P6_t2	CSF	CSF_t2	GGACAGATCGGTTAAC_9_1	TAM1	Non-TCR	0	-0.196509	S	0.107147	all	3.65331	4501	1265	3.51033	CRYOPRESERVED
P6_t2	CSF	CSF_t2	GGACGTCCACACATGT_9_1	Naive Tcells	Non-TCR	0	-0.0208786	G1	-0.0763885	TcellNK	2.83506	684	308	3.65497	CRYOPRESERVED
P6_t2	CSF	CSF_t2	GGATGTTAGTAGGTGC_9_1	Naive Tcells	Non-TCR	0	0.0393255	G2M	-0.00691967	TcellNK	2.68124	480	298	3.95833	CRYOPRESERVED
P6_t2	CSF	CSF_t2	GGATGTTTCACCCTCA_9_1	Cyt cells [>>Tcell]	Expanded TCR	6	0.238325	G2M	-0.0286746	TcellNK	3.17114	1483	540	4.78759	CRYOPRESERVED
P6_t2	CSF	CSF_t2	GGCCGATGTACAGCAG_9_1	Cyt cells [>>Tcell]	Non-TCR	0	-0.019322	G1	-0.0842318	TcellNK	2.89265	781	418	4.09731	CRYOPRESERVED
P6_t2	CSF	CSF_t2	GGCGACTAGGACATTA_9_1	Naive Tcells	Non-TCR	0	-0.114731	G1	-0.109426	TcellNK	3.06183	1153	462	1.9948	CRYOPRESERVED
P6_t2	CSF	CSF_t2	GGCGACTCAATGTTGC_9_1	Cyt cells [>>Tcell]	Non-TCR	0	-0.0744772	S	0.00920307	TcellNK	2.95617	904	470	3.31858	CRYOPRESERVED
P6_t2	CSF	CSF_t2	GGCTGGTAGTTGTCGT_9_1	Naive Tcells	Singleton TCR	1	0.400973	G2M	-0.0696627	TcellNK	3.2052	1604	595	1.62095	CRYOPRESERVED
P6_t2	CSF	CSF_t2	GGGAATGAGTGCGATG_9_1	Cyt cells [>>Tcell]	Singleton TCR	1	-0.0602579	G1	-0.0936512	TcellNK	2.95231	896	390	5.80357	CRYOPRESERVED
P6_t2	CSF	CSF_t2	GGGACCTGTGTTCGAT_9_1	TAM1	Non-TCR	0	-0.249086	G1	-0.165548	all	3.32408	2109	824	4.55192	CRYOPRESERVED
P6_t2	CSF	CSF_t2	GGGACCTTCTCCAGGG_9_1	TAM1	Non-TCR	0	0.298774	G2M	0.137653	all	3.70398	5058	1271	1.97707	CRYOPRESERVED
P6_t2	CSF	CSF_t2	GGGAGATGTCGGGTCT_9_1	Cyt cells [>>Tcell]	Non-TCR	0	-0.0953909	G1	-0.1664	TcellNK	2.71265	516	296	5.42636	CRYOPRESERVED
P6_t2	CSF	CSF_t2	GGGAGATTCTACCTGC_9_1	Cyt cells [>>Tcell]	Singleton TCR	1	0.375209	S	0.700226	TcellNK	2.85003	708	401	4.51977	CRYOPRESERVED
P6_t2	CSF	CSF_t2	GGGCACTCACCATGTA_9_1	TAM1	Non-TCR	0	-0.168954	G1	-0.0736449	all	3.26482	1840	642	2.55435	CRYOPRESERVED
P6_t2	CSF	CSF_t2	GGGCACTGTGTAACGG_9_1	Cyt cells [>>Tcell]	Non-TCR	0	0.600967	G2M	-0.0857612	TcellNK	3.08171	1207	514	4.3082	CRYOPRESERVED
P6_t2	CSF	CSF_t2	GGGCATCAGGGCTTCC_9_1	TAM1	Non-TCR	0	-0.240109	G1	-0.109035	all	3.56526	3675	1035	2.06803	CRYOPRESERVED
P6_t2	CSF	CSF_t2	GGTATTGCAGGATTGG_9_1	Cyt cells [>>Tcell]	Non-TCR	0	0.373574	G2M	-0.0488884	TcellNK	2.95036	892	361	6.83857	CRYOPRESERVED
P6_t2	CSF	CSF_t2	GGTGAAGCACCTTGTC_9_1	TAM2	Non-TCR	0	-0.129061	S	0.0180219	all	2.60638	404	158	0	CRYOPRESERVED
P6_t2	CSF	CSF_t2	GTACTCCCACTCTGTC_9_1	Cyt cells [>>NK]	Non-TCR	0	0.0142018	G2M	-0.0321448	TcellNK	2.81023	646	275	3.40557	CRYOPRESERVED
P6_t2	CSF	CSF_t2	GTACTTTCATGTCGAT_9_1	Cyt cells [>>Tcell]	Singleton TCR	1	-0.00989664	G1	-0.00637948	TcellNK	2.84819	705	304	3.82979	CRYOPRESERVED
P6_t2	CSF	CSF_t2	GTAGTCAAGAACAACT_9_1	TAM1	Non-TCR	0	-0.181332	G1	-0.0509031	all	3.54998	3548	1413	4.62232	CRYOPRESERVED
P6_t2	CSF	CSF_t2	GTAGTCACAAAGGCGT_9_1	Naive Tcells	Non-TCR	0	-0.0921661	S	0.597227	TcellNK	2.81224	649	306	5.08475	CRYOPRESERVED
P6_t2	CSF	CSF_t2	GTAGTCAGTTCAGACT_9_1	Neutrophil	Singleton TCR	1	-0.30266	G1	-0.137604	all	3.68296	4819	1437	4.79353	CRYOPRESERVED
P6_t2	CSF	CSF_t2	GTCAAGTGTCTCTTTA_9_1	Naive Tcells	Non-TCR	0	0.206441	G2M	-0.102326	TcellNK	3.1271	1340	462	5.89552	CRYOPRESERVED
P6_t2	CSF	CSF_t2	GTCACAAAGTCGCCGT_9_1	Naive Tcells	Singleton TCR	1	-0.0345891	G1	-0.0310011	TcellNK	3.13066	1351	433	2.51665	CRYOPRESERVED
P6_t2	CSF	CSF_t2	GTCATTTCACAGCCCA_9_1	Naive Tcells	Non-TCR	0	0.433513	G2M	0.0581743	TcellNK	3.07555	1190	429	9.07563	CRYOPRESERVED
P6_t2	CSF	CSF_t2	GTCCTCAAGGTCATCT_9_1	Cyt cells [>>NK]	Non-TCR	0	0.214565	G2M	-0.287357	TcellNK	4.00432	10100	2169	3.39604	CRYOPRESERVED
P6_t2	CSF	CSF_t2	GTCGGGTGTGCCTGCA_9_1	Naive Tcells	Non-TCR	0	-0.0424544	S	0.00906242	TcellNK	2.69984	501	233	3.39321	CRYOPRESERVED
P6_t2	CSF	CSF_t2	GTCTCGTAGAAGGTTT_9_1	Cyt cells [>>Tcell]	Non-TCR	0	-0.064282	G1	-0.109159	TcellNK	2.84819	705	388	1.84397	CRYOPRESERVED
P6_t2	CSF	CSF_t2	GTCTTCGTCCAGATCA_9_1	TAM1	Non-TCR	0	-0.195588	G1	-0.141215	all	3.79246	6201	1513	3.43493	CRYOPRESERVED
P6_t2	CSF	CSF_t2	GTGAAGGAGGAACTGC_9_1	Cyt cells [>>Tcell]	Singleton TCR	1	0.0146925	G2M	-0.0652073	TcellNK	3.02119	1050	366	4.28571	CRYOPRESERVED
P6_t2	CSF	CSF_t2	GTGCTTCCAAACCTAC_9_1	TAM1	Non-TCR	0	-0.196248	G1	-0.168066	all	3.68851	4881	1372	4.65069	CRYOPRESERVED
P6_t2	CSF	CSF_t2	GTGGGTCAGAGTACCG_9_1	Naive Tcells	Non-TCR	0	-0.170371	S	0.415954	TcellNK	3.16761	1471	559	1.63154	CRYOPRESERVED
P6_t2	CSF	CSF_t2	GTGTGCGGTCCTCCAT_9_1	TAM1	Non-TCR	0	0.0543741	G2M	-0.107989	all	3.42095	2636	734	2.88316	CRYOPRESERVED
P6_t2	CSF	CSF_t2	GTGTGCGTCTGCTGTC_9_1	Cyt cells [>>Tcell]	Non-TCR	0	-0.0705503	G1	-0.0782728	TcellNK	2.99344	985	404	6.09137	CRYOPRESERVED
P6_t2	CSF	CSF_t2	GTTAAGCAGCTTTGGT_9_1	Neutrophil	Non-TCR	0	-0.0112059	G1	-0.0378661	all	3.39777	2499	712	2.28091	CRYOPRESERVED
P6_t2	CSF	CSF_t2	GTTCATTGTCAAGCGA_9_1	TAM1	Non-TCR	0	-0.0630691	G1	-0.210966	all	3.73783	5468	1464	4.4989	CRYOPRESERVED
P6_t2	CSF	CSF_t2	GTTCATTTCGTCCAGG_9_1	Naive Tcells	Non-TCR	0	-0.0106837	G1	-0.0202881	TcellNK	2.82543	669	358	5.23169	CRYOPRESERVED
P6_t2	CSF	CSF_t2	TAAACCGAGGAGCGTT_9_1	Cyt cells [>>Tcell]	Non-TCR	0	-0.00410404	G1	-0.0152633	TcellNK	2.85673	719	332	2.36439	CRYOPRESERVED
P6_t2	CSF	CSF_t2	TAAACCGGTGCATCTA_9_1	TAM1	Non-TCR	0	0.0742944	S	0.202866	all	3.43727	2737	833	3.25174	CRYOPRESERVED
P6_t2	CSF	CSF_t2	TAAACCGTCCGCATAA_9_1	Cyt cells [>>Tcell]	Non-TCR	0	-0.0430213	G1	-0.0714333	TcellNK	3.07445	1187	516	3.87532	CRYOPRESERVED
P6_t2	CSF	CSF_t2	TACACGAGTAATAGCA_9_1	Naive Tcells	Singleton TCR	1	-0.096026	S	0.0304884	TcellNK	3.05918	1146	449	4.97382	CRYOPRESERVED
P6_t2	CSF	CSF_t2	TACAGTGGTAAATGAC_9_1	Cyt cells [>>Tcell]	Non-TCR	0	-0.164661	G1	-0.023155	TcellNK	2.98767	972	497	3.08642	CRYOPRESERVED
P6_t2	CSF	CSF_t2	TACCTTATCTGTACGA_9_1	Naive Tcells	Non-TCR	0	0.252221	G2M	-0.0682888	TcellNK	3.09237	1237	525	5.09297	CRYOPRESERVED
P6_t2	CSF	CSF_t2	TACCTTATCTGTCAAG_9_1	Naive Tcells	Non-TCR	0	-0.0689699	S	0.017326	TcellNK	2.62325	420	232	7.61905	CRYOPRESERVED
P6_t2	CSF	CSF_t2	TACGGTAGTTACGTCA_9_1	TAM1	Non-TCR	0	-0.0497055	S	0.0643241	all	3.9878	9723	2182	4.1551	CRYOPRESERVED
P6_t2	CSF	CSF_t2	TACTCGCGTACAAGTA_9_1	TAM1	Non-TCR	0	-0.15857	G1	-0.117301	all	3.49886	3154	1119	2.53646	CRYOPRESERVED
P6_t2	CSF	CSF_t2	TACTCGCTCTTAACCT_9_1	Cyt cells [>>Tcell]	Non-TCR	0	-0.102035	G1	-0.0954935	TcellNK	2.935	861	449	6.38792	CRYOPRESERVED
P6_t2	CSF	CSF_t2	TACTTGTAGATGTGGC_9_1	Naive Tcells	Singleton TCR	1	0.132471	G2M	-0.0402332	TcellNK	3.28443	1925	527	5.87013	CRYOPRESERVED
P6_t2	CSF	CSF_t2	TAGACCATCTCTTATG_9_1	Naive Tcells	Non-TCR	0	-0.186172	S	0.023866	TcellNK	3.09934	1257	468	6.36436	CRYOPRESERVED
P6_t2	CSF	CSF_t2	TAGAGCTCAGCAGTTT_9_1	Cyt cells [>>Tcell]	Non-TCR	0	-0.0726581	G1	-0.146769	TcellNK	2.92428	840	360	3.69048	CRYOPRESERVED
P6_t2	CSF	CSF_t2	TAGCCGGAGAATGTTG_9_1	Cyt cells [>>Tcell]	Non-TCR	0	0.351726	G2M	-0.0882747	TcellNK	3.00732	1017	462	3.34317	CRYOPRESERVED
P6_t2	CSF	CSF_t2	TAGGCATCAGCTTAAC_9_1	Naive Tcells	Non-TCR	0	-0.0443438	G1	-0.118774	TcellNK	2.8848	767	386	5.08475	CRYOPRESERVED
P6_t2	CSF	CSF_t2	TAGGCATTCTGTTGAG_9_1	TAM1	Singleton TCR	1	0.245904	G2M	0.0340444	all	3.81305	6502	1639	4.67548	CRYOPRESERVED
P6_t2	CSF	CSF_t2	TAGTGGTCACAGATTC_9_1	TAM2	Non-TCR	0	0.24284	G2M	-0.0712412	all	2.75815	573	256	0	CRYOPRESERVED
P6_t2	CSF	CSF_t2	TAGTGGTCACCTCGTT_9_1	Naive Tcells	Non-TCR	0	-0.0532393	G1	-0.115186	TcellNK	3.1313	1353	470	2.88248	CRYOPRESERVED
P6_t2	CSF	CSF_t2	TATCTCAAGTGAAGAG_9_1	Cyt cells [>>Tcell]	Non-TCR	0	-0.0970255	S	0.0332166	TcellNK	2.84386	698	373	4.72779	CRYOPRESERVED
P6_t2	CSF	CSF_t2	TATCTCAGTCTTCGTC_9_1	Naive Tcells	Non-TCR	0	-0.153713	G1	-0.0241416	TcellNK	3.02284	1054	422	3.22581	CRYOPRESERVED
P6_t2	CSF	CSF_t2	TATTACCAGCTAAACA_9_1	Naive Tcells	Non-TCR	0	-0.205676	G1	-0.111443	TcellNK	2.85733	720	329	5.27778	CRYOPRESERVED
P6_t2	CSF	CSF_t2	TATTACCGTAAGTAGT_9_1	Cyt cells [>>Tcell]	Singleton TCR	1	0.293184	G2M	-0.0734568	TcellNK	3.07262	1182	386	7.52961	CRYOPRESERVED
P6_t2	CSF	CSF_t2	TCAACGACACGGTTTA_9_1	Cyt cells proliferating	Singleton TCR	1	0.464988	S	0.620532	PROLIF	3.32777	2127	832	3.57311	CRYOPRESERVED
P6_t2	CSF	CSF_t2	TCAACGATCTAGCACA_9_1	Naive Tcells	Singleton TCR	1	-0.185581	S	0.00236863	TcellNK	3.06744	1168	405	2.73973	CRYOPRESERVED
P6_t2	CSF	CSF_t2	TCAATCTCATCGATTG_9_1	TAM1	Non-TCR	0	-0.173775	S	0.0648167	all	3.71999	5248	1286	4.05869	CRYOPRESERVED
P6_t2	CSF	CSF_t2	TCAATCTGTCTGCAAT_9_1	TAM1	Non-TCR	0	0.210556	G2M	-0.111891	all	3.64217	4387	1043	3.05448	CRYOPRESERVED
P6_t2	CSF	CSF_t2	TCAGCTCTCTTGTACT_9_1	Cyt cells [>>Tcell]	Non-TCR	0	0.901272	G2M	-0.0871723	TcellNK	2.78958	616	341	5.19481	CRYOPRESERVED
P6_t2	CSF	CSF_t2	TCAGGATGTGATGATA_9_1	Cyt cells [>>Tcell]	Non-TCR	0	-0.0719644	G1	-0.104209	TcellNK	2.95713	906	391	5.73951	CRYOPRESERVED
P6_t2	CSF	CSF_t2	TCAGGTACAAGGTGTG_9_1	Naive Tcells	Non-TCR	0	-0.0180551	G1	-0.0230569	TcellNK	2.95761	907	374	4.07938	CRYOPRESERVED
P6_t2	CSF	CSF_t2	TCAGGTATCGTTGCCT_9_1	Naive Tcells	Non-TCR	0	-0.120167	G1	-0.0155959	TcellNK	3.18384	1527	511	4.58415	CRYOPRESERVED
P6_t2	CSF	CSF_t2	TCATTACCACGTAAGG_9_1	Naive Tcells	Non-TCR	0	-0.102773	G1	-0.0151337	TcellNK	2.78247	606	274	5.44554	CRYOPRESERVED
P6_t2	CSF	CSF_t2	TCATTACTCCCAAGTA_9_1	Cyt cells [>>Tcell]	Expanded TCR	7	-0.0651118	S	0.460085	TcellNK	3.00732	1017	471	3.53982	CRYOPRESERVED
P6_t2	CSF	CSF_t2	TCATTTGAGCCAGAAC_9_1	Naive Tcells	Singleton TCR	1	0.326167	S	0.438785	TcellNK	2.90687	807	394	1.85874	CRYOPRESERVED
P6_t2	CSF	CSF_t2	TCCACACAGAAGGACA_9_1	TAM1	Non-TCR	0	-0.135201	G1	-0.104717	all	3.3694	2341	979	3.63093	CRYOPRESERVED
P6_t2	CSF	CSF_t2	TCCACACGTTAAGATG_9_1	Cyt cells [>>NK]	Non-TCR	0	0.411414	G2M	-0.081732	TcellNK	2.75205	565	312	4.95575	CRYOPRESERVED
P6_t2	CSF	CSF_t2	TCCCGATTCCGCATAA_9_1	Naive Tcells	Non-TCR	0	0.269053	G2M	0.00241832	TcellNK	2.95376	899	382	4.33815	CRYOPRESERVED
P6_t2	CSF	CSF_t2	TCGAGGCAGCCACTAT_9_1	Naive Tcells	Non-TCR	0	-0.172785	S	0.0575487	TcellNK	3.03782	1091	395	3.5747	CRYOPRESERVED
P6_t2	CSF	CSF_t2	TCGGGACAGGGATACC_9_1	Naive Tcells	Singleton TCR	1	-0.0582641	S	0.582936	TcellNK	2.90417	802	308	3.36658	CRYOPRESERVED
P6_t2	CSF	CSF_t2	TCGGTAAGTAAGGATT_9_1	Cyt cells [>>Tcell]	Singleton TCR	1	-0.0609776	G1	-0.115074	TcellNK	3.15442	1427	547	4.97547	CRYOPRESERVED
P6_t2	CSF	CSF_t2	TCGTACCGTCGGCACT_9_1	Naive Tcells	Non-TCR	0	-0.038082	G1	-0.00586127	TcellNK	2.79518	624	278	4.16667	CRYOPRESERVED
P6_t2	CSF	CSF_t2	TCGTAGAAGCGCTTAT_9_1	TAM1	Non-TCR	0	-0.151285	G1	-0.171572	all	3.77757	5992	1300	2.78705	CRYOPRESERVED
P6_t2	CSF	CSF_t2	TCTATTGGTCCTCTTG_9_1	Cyt cells [>>NK]	Non-TCR	0	-0.10106	G1	-0.0618539	TcellNK	2.88986	776	411	6.0567	CRYOPRESERVED
P6_t2	CSF	CSF_t2	TCTCATAAGGGATGGG_9_1	Cyt cells [>>Tcell]	Non-TCR	0	-0.0962642	S	0.518604	TcellNK	2.97174	937	436	3.73533	CRYOPRESERVED
P6_t2	CSF	CSF_t2	TCTCTAATCTTCATGT_9_1	Naive Tcells	Non-TCR	0	0.552577	G2M	-0.00455886	TcellNK	2.96755	928	387	8.72845	CRYOPRESERVED
P6_t2	CSF	CSF_t2	TCTGAGAAGGATGTAT_9_1	Naive Tcells	Singleton TCR	1	0.361779	G2M	-0.145378	TcellNK	3.1014	1263	523	4.51306	CRYOPRESERVED
P6_t2	CSF	CSF_t2	TCTGAGACAACTGCTA_9_1	TAM1	Expanded TCR	3	-0.0384057	S	0.0277528	all	3.76574	5831	1593	3.22415	CRYOPRESERVED
P6_t2	CSF	CSF_t2	TCTGAGATCTGCGTAA_9_1	TAM1	Non-TCR	0	-0.17898	S	0.124455	all	3.79113	6182	1715	3.31608	CRYOPRESERVED
P6_t2	CSF	CSF_t2	TCTTCGGCACTTCTGC_9_1	Naive Tcells	Singleton TCR	1	0.00463621	S	0.0133141	TcellNK	2.91328	819	307	2.5641	CRYOPRESERVED
P6_t2	CSF	CSF_t2	TGACAACAGGCCCGTT_9_1	Naive Tcells	Non-TCR	0	-0.00656868	G1	-0.0982484	TcellNK	2.95665	905	431	3.9779	CRYOPRESERVED
P6_t2	CSF	CSF_t2	TGACAACTCCAGATCA_9_1	TAM1	Non-TCR	0	0.120813	G2M	-0.093723	all	3.53479	3426	1076	7.32633	CRYOPRESERVED
P6_t2	CSF	CSF_t2	TGAGCCGGTCTCCCTA_9_1	Naive Tcells	Non-TCR	0	-0.0339412	S	0.0316588	TcellNK	2.79588	625	314	1.44	CRYOPRESERVED
P6_t2	CSF	CSF_t2	TGCACCTAGCTGTTCA_9_1	Neutrophil	Singleton TCR	1	-0.0388382	S	0.022144	all	3.78132	6044	1609	3.04434	CRYOPRESERVED
P6_t2	CSF	CSF_t2	TGCACCTCACATGGGA_9_1	TAM1	Non-TCR	0	0.224116	G2M	-0.103515	all	3.46419	2912	761	2.50687	CRYOPRESERVED
P6_t2	CSF	CSF_t2	TGCCAAATCGTTTATC_9_1	TAM2	Non-TCR	0	0.236986	G2M	0.0119631	all	2.92634	844	296	0.118483	CRYOPRESERVED
P6_t2	CSF	CSF_t2	TGCGGGTAGAGGACGG_9_1	Naive Tcells	Non-TCR	0	-0.147586	G1	-0.0568207	TcellNK	3.09132	1234	469	3.80875	CRYOPRESERVED
P6_t2	CSF	CSF_t2	TGCGGGTAGTCGTACT_9_1	Naive Tcells	Non-TCR	0	-0.0836127	G1	-0.0395672	TcellNK	2.88252	763	319	1.57274	CRYOPRESERVED
P6_t2	CSF	CSF_t2	TGCGGGTGTGACTCAT_9_1	Naive Tcells	Singleton TCR	1	-0.0648025	G1	-0.00334567	TcellNK	2.91487	822	366	3.77129	CRYOPRESERVED
P6_t2	CSF	CSF_t2	TGGCGCAGTACGACCC_9_1	Cyt cells [>>Tcell]	Singleton TCR	1	-0.0525689	G1	-0.0240399	TcellNK	2.75282	566	251	4.59364	CRYOPRESERVED
P6_t2	CSF	CSF_t2	TGGCGCATCTCGTATT_9_1	Naive Tcells	Singleton TCR	1	-0.0657327	G1	-0.060414	TcellNK	2.93802	867	371	2.88351	CRYOPRESERVED
P6_t2	CSF	CSF_t2	TGGCTGGAGCTGATAA_9_1	Cyt cells [>>Tcell]	Singleton TCR	1	0.00554409	S	0.107085	TcellNK	3.576	3767	1052	2.94664	CRYOPRESERVED
P6_t2	CSF	CSF_t2	TGGCTGGTCCAGTAGT_9_1	Cyt cells [>>NK]	Non-TCR	0	-0.116706	G1	-0.0776168	TcellNK	2.76492	582	282	8.76289	CRYOPRESERVED
P6_t2	CSF	CSF_t2	TGGGCGTGTGTTCTTT_9_1	TAM1	Non-TCR	0	-0.0945807	G1	-0.0256259	all	3.29048	1952	542	3.07377	CRYOPRESERVED
P6_t2	CSF	CSF_t2	TGGTTCCAGGCTCTTA_9_1	Cyt cells [>>Tcell]	Non-TCR	0	0.439023	G2M	0.000285645	TcellNK	2.78319	607	313	4.44811	CRYOPRESERVED
P6_t2	CSF	CSF_t2	TGGTTCCCAAAGTGCG_9_1	Naive Tcells	Non-TCR	0	-0.0187697	S	0.378865	TcellNK	3.07041	1176	399	4.5068	CRYOPRESERVED
P6_t2	CSF	CSF_t2	TGGTTCCCAGACGTAG_9_1	Naive Tcells	Non-TCR	0	-0.0940031	G1	-0.0212106	TcellNK	2.96614	925	367	3.35135	CRYOPRESERVED
P6_t2	CSF	CSF_t2	TGGTTCCGTTGAGGTG_9_1	Naive Tcells	Non-TCR	0	-0.18614	S	0.000825912	TcellNK	3.02284	1054	405	6.07211	CRYOPRESERVED
P6_t2	CSF	CSF_t2	TGTGTTTCATTAACCG_9_1	TAM1	Non-TCR	0	-0.309677	G1	-0.0747898	all	3.53983	3466	968	4.12579	CRYOPRESERVED
P6_t2	CSF	CSF_t2	TTCCCAGAGTATGACA_9_1	Naive Tcells	Singleton TCR	1	0.123979	G2M	-0.139688	TcellNK	3.19396	1563	539	2.1753	CRYOPRESERVED
P6_t2	CSF	CSF_t2	TTCCCAGCAAGACACG_9_1	TAM1	Non-TCR	0	-0.132757	S	0.0378558	all	3.7421	5522	1300	3.29591	CRYOPRESERVED
P6_t2	CSF	CSF_t2	TTCCCAGCACCGATAT_9_1	Cyt cells [>>Tcell]	Non-TCR	0	-0.0376548	G1	-0.0947843	TcellNK	2.99034	978	432	4.70348	CRYOPRESERVED
P6_t2	CSF	CSF_t2	TTCTCAAGTCATACTG_9_1	Cyt cells [>>Tcell]	Singleton TCR	1	-0.138344	G1	-0.141809	TcellNK	3.15106	1416	670	3.53107	CRYOPRESERVED
P6_t2	CSF	CSF_t2	TTCTCAAGTCTCTCTG_9_1	Naive Tcells	Expanded TCR	2	-0.110431	G1	-0.0425423	TcellNK	3.04844	1118	430	4.20394	CRYOPRESERVED
P6_t2	CSF	CSF_t2	TTCTCCTCATGGTCAT_9_1	Naive Tcells	Non-TCR	0	-0.173308	G1	-0.0961219	TcellNK	2.91645	825	514	3.51515	CRYOPRESERVED
P6_t2	CSF	CSF_t2	TTGAACGAGAGTCGGT_9_1	Cyt cells [>>Tcell]	Non-TCR	0	-0.0118916	G1	-0.0997273	TcellNK	2.84757	704	333	5.96591	CRYOPRESERVED
P6_t2	CSF	CSF_t2	TTGAACGGTGTTGGGA_9_1	TAM1	Non-TCR	0	-0.0399507	S	0.0706046	all	3.69627	4969	1293	3.38096	CRYOPRESERVED
P6_t2	CSF	CSF_t2	TTGACTTAGCTACCGC_9_1	Bcells	Non-TCR	0	0.561168	G2M	0.0159392	all	3.0162	1038	361	6.26204	CRYOPRESERVED
P6_t2	CSF	CSF_t2	TTGACTTCATGGTCTA_9_1	Naive Tcells	Non-TCR	0	-0.0582143	S	0.0270566	TcellNK	2.82607	670	347	6.41791	CRYOPRESERVED
P6_t2	CSF	CSF_t2	TTGCCGTTCCGTCATC_9_1	Naive Tcells	Non-TCR	0	-0.17817	G1	-0.0814891	TcellNK	2.87099	743	404	5.38358	CRYOPRESERVED
P6_t2	CSF	CSF_t2	TTGGAACAGGACAGAA_9_1	Naive Tcells	Singleton TCR	1	0.343905	G2M	-0.029825	TcellNK	2.90956	812	377	5.91133	CRYOPRESERVED
P6_t2	CSF	CSF_t2	TTGGAACCAGGGATTG_9_1	Cyt cells [>>Tcell]	Expanded TCR	2	-0.0492957	G1	-0.0657647	TcellNK	2.83506	684	342	2.92398	CRYOPRESERVED
P6_t2	CSF	CSF_t2	TTTATGCAGCTAGTGG_9_1	Cyt cells [>>NK]	Non-TCR	0	-0.13394	G1	-0.0743214	TcellNK	2.75358	567	303	7.05467	CRYOPRESERVED
P6_t2	CSF	CSF_t2	TTTCCTCAGTGGAGAA_9_1	Naive Tcells	Non-TCR	0	0.200975	G2M	-0.100171	TcellNK	2.98856	974	429	2.46407	CRYOPRESERVED
P6_t2	CSF	CSF_t2	TTTGGTTGTTGAGGTG_9_1	Bcells	Singleton TCR	1	0.510009	G2M	-0.00458561	all	2.68395	483	250	3.72671	CRYOPRESERVED
P6_t2	CSF	CSF_t2	TTTGTCAAGGCCCGTT_9_1	Cyt cells [>>Tcell]	Non-TCR	0	-0.0610063	G1	-0.049467	TcellNK	3.04532	1110	476	3.69369	CRYOPRESERVED
P6_t2	CSF	CSF_t2	TTTGTCATCTAACTGG_9_1	Naive Tcells	Non-TCR	0	-0.0534409	S	0.00677838	TcellNK	2.61384	411	238	3.89294	CRYOPRESERVED
P9_t1	CSF	CSF_t1	AAAGCAAGTCGAACAG_10_1	TAM1	Non-TCR	0	-0.222048	G1	-0.187818	all	3.71172	5149	1420	3.02971	CRYOPRESERVED
P9_t1	CSF	CSF_t1	AACTCTTTCGTTTATC_10_1	Naive Tcells	Expanded TCR	2	-0.0650837	G1	-0.0443977	TcellNK	3.07773	1196	461	6.43813	CRYOPRESERVED
P9_t1	CSF	CSF_t1	AACTGGTGTAGAGTGC_10_1	TAM1	Non-TCR	0	-0.0718253	G1	-0.106694	all	3.81657	6555	1517	2.04424	CRYOPRESERVED
P9_t1	CSF	CSF_t1	AAGACCTAGAGGTTAT_10_1	Cyt cells [>>Tcell]	Expanded TCR	2	-0.0341341	G1	-0.129565	TcellNK	2.98632	969	522	7.43034	CRYOPRESERVED
P9_t1	CSF	CSF_t1	ACACCAAGTCTACCTC_10_1	Cyt cells [>>Tcell]	Singleton TCR	1	0.372067	G2M	-0.104793	TcellNK	3.20683	1610	618	2.85714	CRYOPRESERVED
P9_t1	CSF	CSF_t1	ACACCGGCAGGAATCG_10_1	Cyt cells [>>Tcell]	Singleton TCR	1	-0.00269958	G1	-0.0125745	TcellNK	2.90363	801	409	2.24719	CRYOPRESERVED
P9_t1	CSF	CSF_t1	ACCGTAAAGGGCATGT_10_1	TAM1	Non-TCR	0	-0.257871	S	0.0632262	all	3.87864	7562	1700	2.77704	CRYOPRESERVED
P9_t1	CSF	CSF_t1	ACGATACTCTGCCCTA_10_1	Neutrophil	Non-TCR	0	-0.257394	G1	-0.0869412	all	3.57461	3755	1069	3.96804	CRYOPRESERVED
P9_t1	CSF	CSF_t1	ACGATGTCAGGCAGTA_10_1	Neutrophil	Non-TCR	0	-0.288767	S	0.00535505	all	3.72288	5283	1684	5.30002	CRYOPRESERVED
P9_t1	CSF	CSF_t1	ACGATGTTCTGTTGAG_10_1	DC	Non-TCR	0	0.0664173	G2M	0.0285896	all	3.73127	5386	1452	3.58336	CRYOPRESERVED
P9_t1	CSF	CSF_t1	ACGCAGCCACGGCCAT_10_1	Naive Tcells	Singleton TCR	1	-0.0992544	S	0.261987	TcellNK	3.59627	3947	962	6.43527	CRYOPRESERVED
P9_t1	CSF	CSF_t1	ACGCAGCGTCATTAGC_10_1	TAM1	Non-TCR	0	-0.123275	G1	-0.125166	all	3.45984	2883	940	6.38224	CRYOPRESERVED
P9_t1	CSF	CSF_t1	ACGCCAGGTCGCATCG_10_1	TAM1	Non-TCR	0	0.396579	S	0.701433	all	2.70672	509	234	6.4833	CRYOPRESERVED
P9_t1	CSF	CSF_t1	ACGGAGACACCACGTG_10_1	TAM1	Non-TCR	0	-0.210582	G1	-0.11032	all	3.38093	2404	703	6.98835	CRYOPRESERVED
P9_t1	CSF	CSF_t1	ACGGAGAGTGTGACGA_10_1	Naive Tcells	Non-TCR	0	0.396689	G2M	-0.0868268	TcellNK	2.92065	833	427	9.2437	CRYOPRESERVED
P9_t1	CSF	CSF_t1	ACGGAGAGTTATGCGT_10_1	DC	Non-TCR	0	-0.0513193	S	0.0461138	all	3.57473	3756	965	3.08839	CRYOPRESERVED
P9_t1	CSF	CSF_t1	ACTATCTGTAGCAAAT_10_1	TAM1	Non-TCR	0	-0.215912	G1	-0.0697246	all	3.67062	4684	1135	3.09564	CRYOPRESERVED
P9_t1	CSF	CSF_t1	ACTGATGGTCCAAGTT_10_1	Cyt cells [>>Tcell]	Singleton TCR	1	0.281376	G2M	-0.0925711	TcellNK	3.19783	1577	657	7.48256	CRYOPRESERVED
P9_t1	CSF	CSF_t1	ACTGCTCCAGACAGGT_10_1	TAM1	Non-TCR	0	-0.250315	G1	-0.104542	all	3.54691	3523	1238	2.98041	CRYOPRESERVED
P9_t1	CSF	CSF_t1	ACTGTCCAGGCTAGGT_10_1	TAM1	Non-TCR	0	-0.0746453	S	0.405121	all	3.65234	4491	1479	3.18415	CRYOPRESERVED
P9_t1	CSF	CSF_t1	ACTTACTGTCGGGTCT_10_1	TAM2	Non-TCR	0	-0.0291126	G1	-0.117215	all	2.87737	754	279	0.397878	CRYOPRESERVED
P9_t1	CSF	CSF_t1	ACTTGTTAGAGTAATC_10_1	Cyt cells [>>Tcell]	Expanded TCR	7	-0.132964	S	0.310896	TcellNK	3.36305	2307	894	3.07759	CRYOPRESERVED
P9_t1	CSF	CSF_t1	AGCATACAGCTGAACG_10_1	TAM2	Non-TCR	0	-0.0556182	G1	-0.134205	all	2.85003	708	262	0	CRYOPRESERVED
P9_t1	CSF	CSF_t1	AGCCTAAGTGCCTGCA_10_1	Naive Tcells	Singleton TCR	1	-0.129265	S	0.436009	TcellNK	3.23223	1707	742	4.39367	CRYOPRESERVED
P9_t1	CSF	CSF_t1	AGCCTAATCGGTTCGG_10_1	Bcells	Non-TCR	0	-0.0164722	G1	-0.0560312	all	2.78888	615	309	8.61789	CRYOPRESERVED
P9_t1	CSF	CSF_t1	AGCTCCTTCGAATGCT_10_1	Naive Tcells	Singleton TCR	1	-0.0120297	G1	-0.0082933	TcellNK	2.88366	765	373	6.40523	CRYOPRESERVED
P9_t1	CSF	CSF_t1	AGGGAGTCAATCCAAC_10_1	Cyt cells [>>Tcell]	Expanded TCR	7	-0.0884387	G1	-0.217738	TcellNK	3.22789	1690	684	6.33136	CRYOPRESERVED
P9_t1	CSF	CSF_t1	AGGTCCGAGGCAAAGA_10_1	Naive Tcells	Singleton TCR	1	0.00416309	S	0.412097	TcellNK	3.06633	1165	616	3.17597	CRYOPRESERVED
P9_t1	CSF	CSF_t1	AGTGGGAGTCTAGAGG_10_1	TAM1	Non-TCR	0	-0.155482	G1	-0.0942728	all	3.31576	2069	655	6.47656	CRYOPRESERVED
P9_t1	CSF	CSF_t1	AGTGGGATCTGCGACG_10_1	Naive Tcells	Singleton TCR	1	-0.082655	G1	-0.090145	TcellNK	3.13354	1360	565	2.79412	CRYOPRESERVED
P9_t1	CSF	CSF_t1	AGTTGGTCAGACGCTC_10_1	Naive Tcells	Singleton TCR	1	0.142784	G2M	-0.0457968	TcellNK	3.36736	2330	681	2.27468	CRYOPRESERVED
P9_t1	CSF	CSF_t1	ATAAGAGCACGGTAAG_10_1	Cyt cells [>>Tcell]	Expanded TCR	2	0.342905	G2M	-0.0581612	TcellNK	3.18241	1522	563	4.79632	CRYOPRESERVED
P9_t1	CSF	CSF_t1	ATCATGGGTCTCCACT_10_1	TAM2	Non-TCR	0	-0.0393395	G1	-0.140336	all	2.72346	529	300	0	CRYOPRESERVED
P9_t1	CSF	CSF_t1	ATCCACCGTCTAGTGT_10_1	DC	Expanded TCR	4	0.0297467	S	0.111519	all	3.73544	5438	1354	4.57889	CRYOPRESERVED
P9_t1	CSF	CSF_t1	ATCTACTAGCCACTAT_10_1	Naive Tcells	Singleton TCR	1	-0.0875535	G1	-0.0715924	TcellNK	3.44731	2801	1010	6.85469	CRYOPRESERVED
P9_t1	CSF	CSF_t1	ATCTACTGTCATATCG_10_1	Naive Tcells	Singleton TCR	1	0.0186468	G2M	-0.0386896	TcellNK	3.00173	1004	453	9.86056	CRYOPRESERVED
P9_t1	CSF	CSF_t1	ATCTGCCGTCATCGGC_10_1	Microglia	Non-TCR	0	-0.00410172	G1	-0.137474	all	2.63043	427	215	0.234192	CRYOPRESERVED
P9_t1	CSF	CSF_t1	ATGCGATCACATCTTT_10_1	Naive Tcells	Expanded TCR	4	-0.199853	G1	-0.0702398	TcellNK	3.43807	2742	1070	7.33042	CRYOPRESERVED
P9_t1	CSF	CSF_t1	ATGGGAGAGGCAGTCA_10_1	CAFs	Non-TCR	0	-0.0591276	G1	-0.013525	all	2.6721	470	252	8.7234	CRYOPRESERVED
P9_t1	CSF	CSF_t1	ATTTCTGCATACGCCG_10_1	Naive Tcells	Singleton TCR	1	-0.0863303	G1	-0.0726723	TcellNK	3.11394	1300	606	4.92308	CRYOPRESERVED
P9_t1	CSF	CSF_t1	CAACCAATCTTGACGA_10_1	Cyt cells [>>Tcell]	Singleton TCR	1	-0.0447175	G1	-0.152546	TcellNK	3.28735	1938	739	6.86275	CRYOPRESERVED
P9_t1	CSF	CSF_t1	CAAGAAAAGGTCGGAT_10_1	Cyt cells [>>Tcell]	Expanded TCR	2	0.02277	G2M	-0.0536523	TcellNK	2.93752	866	432	4.73441	CRYOPRESERVED
P9_t1	CSF	CSF_t1	CAAGGCCTCCCGGATG_10_1	Naive Tcells	Singleton TCR	1	0.285643	G2M	-0.103089	TcellNK	3.11327	1298	584	4.23729	CRYOPRESERVED
P9_t1	CSF	CSF_t1	CACAAACTCTCAAACG_10_1	Cyt cells [>>Tcell]	Expanded TCR	4	0.0843414	S	0.0914499	TcellNK	3.49094	3097	1085	4.32677	CRYOPRESERVED
P9_t1	CSF	CSF_t1	CACACCTAGGGAGTAA_10_1	Cyt cells [>>Tcell]	Expanded TCR	7	0.13989	G2M	-0.103701	TcellNK	3.34577	2217	813	4.46549	CRYOPRESERVED
P9_t1	CSF	CSF_t1	CACATAGTCCCTGACT_10_1	Cyt cells proliferating	Expanded TCR	4	0.758383	S	0.799908	PROLIF	3.69618	4968	1536	3.88486	CRYOPRESERVED
P9_t1	CSF	CSF_t1	CAGAATCAGACAGGCT_10_1	Bcells	Non-TCR	0	-0.057533	G1	-0.0599491	all	3.12189	1324	462	1.81269	CRYOPRESERVED
P9_t1	CSF	CSF_t1	CAGAATCGTTGTGGAG_10_1	TAM2	Non-TCR	0	-0.0283297	G1	-0.118008	all	2.63849	435	258	0	CRYOPRESERVED
P9_t1	CSF	CSF_t1	CAGATCACAACTGCTA_10_1	Naive Tcells	Singleton TCR	1	0.252611	G2M	-0.00744099	TcellNK	3.18696	1538	683	3.77113	CRYOPRESERVED
P9_t1	CSF	CSF_t1	CAGATCACACATTAGC_10_1	TAM1	Non-TCR	0	0.0109211	G2M	-0.0849256	all	3.56937	3710	1146	4.66307	CRYOPRESERVED
P9_t1	CSF	CSF_t1	CAGCATATCACATACG_10_1	Naive Tcells	Singleton TCR	1	0.542265	G2M	-0.0273434	TcellNK	2.8109	647	386	6.18238	CRYOPRESERVED
P9_t1	CSF	CSF_t1	CAGCCGATCTTGACGA_10_1	Cyt cells [>>Tcell]	Singleton TCR	1	-0.0579046	G1	-0.116603	TcellNK	3.24378	1753	675	3.87906	CRYOPRESERVED
P9_t1	CSF	CSF_t1	CAGTCCTGTCGACTAT_10_1	Cyt cells [>>Tcell]	Singleton TCR	1	-0.0481597	G1	-0.195422	TcellNK	3.10551	1275	640	2.90196	CRYOPRESERVED
[truncated: 13,896 more rows]
