# Supplementary material for: Immune cell profiling of the cerebrospinal fluid enables the characterization of the brain metastasis microenvironment
Source: Nat Commun. 2021 Mar 8;12:1503. doi: 10.1038/s41467-021-21789-x (PMC7940606; doi:10.1038/s41467-021-21789-x)
Supplement: Supplementary file 12 — Supplementary Data 9 [file 41467_2021_21789_MOESM12_ESM.xlsx]

## Sheet:  
Cell ID	TCR sequence	Patient ID	Sample type
AACTCCCGTCTAGTCA-1	TRA:CAASRSDSGYALNF;TRB:CATSDSGQGGYGYTF	P1	CSF
CAGCATATCCGCGGTA-1	TRA:CAVILDTGRRALTF;TRB:CASSQGGTSAAYGYTF	P1	CSF
CAGTAACAGCCACGTC-1	TRA:CAVQGGNEKLTF;TRB:CASSPRTSGRTDTQYF	P1	CSF
CCCTCCTGTAGCCTCG-1	TRA:CILRDGGSGTYKYIF;TRB:CASIPPDGYTEAFF	P1	CSF
CCGTGGACACTCAGGC-1	TRA:CAASVDSNYQLIW;TRB:CASSLEVAGLKNIQYF	P1	CSF
CCTATTACAGCTCCGA-1	TRA:CAVMSNFGNEKLTF;TRB:CASKRDSNQPQHF	P1	CSF
CGAGCACTCCTCATTA-1	TRA:CIVREFKAAGNKLTF;TRB:CASSARVTGVLTGELFF	P1	CSF
CGGTTAACATTATCTC-1	TRA:CAVRDALQAGTALIF;TRB:CSARARDHGGNTEAFF	P1	CSF
CGTGTAAAGGGCTCTC-1	TRA:CAVNRVGGTSYGKLTF;TRB:CAGSLAGGSDEQFF	P1	CSF
CGTTAGAAGCCACGCT-1	TRA:CALSGTGTASKLTF;TRB:CASSLGRSGTSSSGEQYF	P1	CSF
CTAATGGGTTCCCTTG-1	TRA:CAVEGPGRRALTF;TRB:CASRGITSGSRTDTQYF	P1	CSF
AACTTTCAGGCATTGG-1	TRA:CAVSVRTDSGGGADGLTF;TRB:CASSSVGVRTDTQYF	P1	CSF
CTCGGAGAGGCGTACA-1	TRA:CAYRGQGGSEKLVF;TRB:CASAKVGSIRTEAFF	P1	CSF
CTCGTACGTCAAACTC-1	TRA:CAARNTGGFKTIF;TRB:CASSDVEQAKNIQYF	P1	CSF
CTCGTCATCATGTCTT-1	TRA:CAVIQAGTALIF;TRB:CASGLTRDGTEAFF	P1	CSF
CTCTACGGTTCACGGC-1	TRA:CAPSGNTGKLIF;TRB:CASSQTGTGGIGELFF	P1	CSF
CTGAAACTCCATGAAC-1	TRA:CAVRPVYTGKLIF;TRB:CASSLGQGPTYEQYF	P1	CSF
CTGCCTACAGTCACTA-1	TRA:CAVSNFGNEKLTF;TRB:CASEKEINTEAFF;TRB:CASNPQGETDTQYF	P1	CSF
CTTTGCGAGTTAAGTG-1	TRA:CASTNYGGSQGNLIF;TRB:CASSFSVKETQYF	P1	CSF
GAATAAGCAAGCCCAC-1	TRA:CAVKSFQKLVF;TRB:CSASSGRGRYQETQYF	P1	CSF
GACGCGTGTAGCGCTC-1	TRA:CAALLSGGYNKLIF	P1	CSF
GATCAGTCATTAGCCA-1	TRA:CLVAPRGNARLMF;TRB:CASSPGPGADNEQFF	P1	CSF
ACTATCTCAAGTCATC-1	TRA:CAVIPTGTASKLTF;TRB:CASSPWGVAGGEQFF	P1	CSF
GATCGCGTCTTGTCAT-1	TRA:CAVRSKGNNRLAF;TRB:CASSQDVGGYNEQFF	P1	CSF
GATCGTATCGGGAGTA-1	TRB:CASGRDRASGYEQYF	P1	CSF
GATTCAGCAAAGGCGT-1	TRA:CAASFVSNDYKLSF;TRB:CASSQSRGALYNEQFF	P1	CSF
GGGATGAAGCGCCTTG-1	TRA:CAVPMNTGFQKLVF;TRB:CASSLHVNQPQHF	P1	CSF
GGGTTGCAGGAGTTTA-1	TRA:CASYPRNAGNMLTF;TRB:CASSIQGAGGYTF	P1	CSF
GGTATTGCAGGTGCCT-1	TRA:CALRAFSGAGSYQLTF;TRA:CAVHLSGNTGKLIF;TRB:CASSLVVPNYGYTF	P1	CSF
GGTGCGTAGGTGTTAA-1	TRA:CAASKAGYALNF;TRB:CASSLEETQYF	P1	CSF
GTAACTGTCGAGGTAG-1	TRA:CAVSTYSSASKIIF;TRB:CASGRDRASGYEQYF	P1	CSF
GTACTCCTCACGAAGG-1	TRA:CGTVGFGNEKLTF;TRA:CALRISGNTPLVF;TRB:CASSLRPTGTSGNEQFF	P1	CSF
GTCGTAACATCACGAT-1	TRA:CAVKETSGSRLTF;TRB:CASSLNLASEQYF	P1	CSF
ACTTGTTTCCTCTAGC-1	TRA:CAVDMGRSGGSRLTF;TRB:CASARGRLMNTEAFF	P1	CSF
GTCTTCGAGGCAGGTT-1	TRA:CAVSDVRSGGSNYKLTF;TRB:CASTQYF	P1	CSF
TACGGGCGTAGGCTGA-1	TRA:CAGALAGNMLTF;TRB:CASRSVEQFF;TRB:CASSPWIGHGYTF	P1	CSF
TACTCATTCGTTACGA-1	TRA:CASMDTGRRALTF;TRB:CASSSTLVAGGPDTQYF	P1	CSF
TAGAGCTAGGATGTAT-1	TRA:CEEIQGAQKLVF;TRA:CATDLFWTGTASKLTF;TRB:CASSYSLGEPQHF	P1	CSF
TCAATCTGTCGCTTTC-1	TRA:CASFQGGSEKLVF;TRB:CASSLVVGAGANVLTF	P1	CSF
TCATTACAGCTGATAA-1	TRA:CAVGAGGGYQKVTF;TRB:CASSSHSGLLEGYTF	P1	CSF
TCGTAGAAGCGATGAC-1	TRA:CAMREVSDGQKLLF;TRB:CASSLVTGSLINVLTF	P1	CSF
TCGTAGATCGTCTGAA-1	TRA:CVVIASGGSYIPTF;TRB:CASSPLWDRGTYEQYF	P1	CSF
TGACTTTCATTCTTAC-1	TRA:CAMREGPADYNQGGKLIF;TRB:CASTLATGLNTEAFF	P1	CSF
TGAGGGACAGTTAACC-1	TRA:CAVNADFGNEKLTF;TRB:CASSYGIGKTQYF	P1	CSF
AGATTGCTCGGTGTCG-1	TRA:CAFRTMNYGGSQGNLIF;TRB:CASSERGGIGELFF	P1	CSF
TGCGCAGGTGAGGGTT-1	TRA:CAVIGVSSNTGKLIF;TRB:CSARVSGANVLTF	P1	CSF
TGGGCGTAGAGGGATA-1	TRA:CALSPRNRDDKIIF;TRB:CAWRGDFF	P1	CSF
TGGTTAGAGCTGGAAC-1	TRA:CATDARNQGGKLIF;TRB:CASSPIGGGLVSTYEQYF	P1	CSF
TGTCCCAGTAGCTGCC-1	TRA:CAVDMEYGNKLVF;TRB:CASRSGTSRSVGEQYF	P1	CSF
TGTGTTTAGTCTCCTC-1	TRA:CAAPKSKYYGGSQGNLIF;TRA:CAYRSAFWSGGGADGLTF;TRB:CASSDGLAGGPYNEQFF	P1	CSF
TGTTCCGCATATGCTG-1	TRA:CAAQGRGKLIF;TRB:CASSERTSQETQYF	P1	CSF
TTGGAACGTGAAATCA-1	TRA:CAVRDHTADKLIF	P1	CSF
AGTGAGGCAGATCCAT-1	TRA:CALSTGYSTLTF;TRB:CASSQVVAGEAQYF	P1	CSF
AGTTGGTAGATGCCTT-1	TRA:CAVSGGYQKVTF;TRB:CASSLDSYSNQPQHF	P1	CSF
AGTTGGTAGGACCACA-1	TRA:CAASMTRDDKIIF;TRB:CASSVDGSDSSYEQYF	P1	CSF
ATCTACTCAGATAATG-1	TRA:CAARGASSNASKIIF;TRB:CASSLRQPSSGNTIYF	P1	CSF
ACTGCTCCACCCTATC-1	TRA:CAFIGSSGANNLFF;TRB:CASSLGTGNGYTF	P3	CSF
AGAGCTTCATGGTCTA-1	TRA:CAMRRRSGAGSYQLTF;TRB:CASSPPGPAIEQYF	P3	CSF
CGACTTCAGACCTTTG-1	TRA:CAVSFSDGQKLLF;TRB:CSVEQQAAGNTIYF	P3	CSF
CTAGCCTGTGCATCTA-1	TRA:CAYRGEGNTPLVF;TRB:CASSPGQGWNTEAFF	P3	CSF
GATCGTACATCACGAT-1	TRA:CAMREGRGYSTLTF;TRB:CASSPSWDSQETQYF	P3	CSF
GCATACAAGGCGCTCT-1	TRA:CAVGARNNDMRF;TRB:CSARASSGDANYGYTF	P3	CSF
TCGCGAGGTGCCTGCA-1	TRA:CASYTGNQFYF;TRB:CASSLVGTYNEQFF	P3	CSF
TGGCGCAAGCTAGTTC-1	TRA:CLVGPLPASKIIF;TRB:CASSYFSTRQLESSYEQYF	P3	CSF
ACCTTTATCTCGCTTG-1	TRA:CAYSGTYKYIF;TRB:CASSLGTGRYEQYF	P6	CSF_2
TGACTAGAGGGCATGT-1	TRA:CAYSGTYKYIF;TRB:CASSLGTGRYEQYF	P6	CSF_2
TGACAACCACGCTTTC-1	TRA:CAYSGTYKYIF;TRB:CASSLGTGRYEQYF	P6	CSF_2
CTGGTCTGTCCCTACT-1	TRA:CAYSGTYKYIF;TRB:CASSLGTGRYEQYF	P6	CSF_2
CATCAGAGTGAGGCTA-1	TRA:CAYSGTYKYIF;TRB:CASSLGTGRYEQYF	P6	CSF_2
GGCTGGTAGATGGCGT-1	TRA:CAYSGTYKYIF;TRB:CASSLGTGRYEQYF	P6	CSF_2
CTTACCGAGCTGAACG-1	TRA:CAYSGTYKYIF;TRB:CASSLGTGRYEQYF	P6	CSF_2
ACGAGCCGTTATTCTC-1	TRA:CAVIRGNKLVF;TRB:CASSQVGGPEQFF	P6	CSF_2
GCATGATTCACTATTC-1	TRA:CAVIRGNKLVF;TRB:CASSQVGGPEQFF	P6	CSF_2
CTCACACGTCAGCTAT-1	TRA:CAVRGGGFKTIF;TRB:CASSQGAGQPQHF	P6	CSF_2
CTCCTAGAGAGCAATT-1	TRB:CASSQERDTPLHF	P6	CSF_2
CTCGAGGGTTGTCTTT-1	TRA:CAVEDQRNMLTF;TRB:CASSQDPAVPGGELFF	P6	CSF_2
CTCGAGGTCTGTCTCG-1	TRA:CAPGPASKLTF;TRA:CALSSWTGANNLFF;TRB:CASSQDRTGSVEDTQYF	P6	CSF_2
CTCGGAGCAATAGAGT-1	TRA:CAVTGETSGSRLTF;TRB:CASSFGDGKAFF	P6	CSF_2
CTCTAATGTGCTGTAT-1	TRA:CAASGGSGNTGKLIF;TRB:CASTERQATNYGYTF	P6	CSF_2
CTGCTGTTCGGAATCT-1	TRB:CATYIKRGGGANVLTF;TRB:CASRQVEQYF	P6	CSF_2
CTGGTCTTCGACGGAA-1	TRA:CIVRPYGARLMF;TRB:CSVDPPGQGLNEQFF	P6	CSF_2
CTTACCGAGGGAAACA-1	TRA:CAVHTGTASKLTF;TRB:CSAPLSGRNEQFF	P6	CSF_2
CTTAGGACACGAAAGC-1	TRA:CAYRKGGGSNYKLTF;TRB:CASSLASVYNEQFF	P6	CSF_2
GAAGCAGTCCCTTGCA-1	TRA:CAVGNAGNMLTF;TRB:CASQYDRGLRYEQYF	P6	CSF_2
CAGTAACCACTAAGTC-1	TRA:CAVGNAGNMLTF;TRB:CASQYDRGLRYEQYF	P6	CSF_2
CTTCTCTAGCGTTGCC-1	TRA:CAVGATGSQGNLIF	P6	CSF_2
GAACATCAGTCTCCTC-1	TRA:CVVRESGNTPLVF;TRB:CASSWNRGFDEQYF	P6	CSF_2
GAACCTAAGGTTCCTA-1	TRA:CALSERAGFQKLVF;TRB:CASSRQGENTEAFF	P6	CSF_2
GAACCTAAGTGAACAT-1	TRA:CIVRIPTGANNLFF;TRB:CASSYNTAEETQYF	P6	CSF_2
GAAGCAGAGGTGCAAC-1	TRA:CAAQGIIF;TRB:CAWRTTGGRAETQYF	P6	CSF_2
GACCAATAGACTGGGT-1	TRA:CVVSDRAAGNKLTF;TRB:CASSFSETGPYNEQFF	P6	CSF_2
GACGCGTTCCAGGGCT-1	TRB:CASSLDVGSASYEQYF	P6	CSF_2
GACGGCTGTCACAAGG-1	TRA:CAYRFRNNNARLMF;TRB:CASSLSVSNLYEQYF	P6	CSF_2
GACGTGCGTGAGTGAC-1	TRA:CAASRGGGSQGNLIF;TRB:CASRDRETGELFF	P6	CSF_2
GACGTTATCGGAATCT-1	TRA:CATDKFGGGGNKLTF;TRB:CAWTSMGQSNYGYTF	P6	CSF_2
CCCAATCTCTGATTCT-1	TRA:CVVTNMNYGGSQGNLIF;TRB:CASRPPGGETQYF	P6	CSF_2
TTTGCGCAGTACGCCC-1	TRA:CVVTNMNYGGSQGNLIF;TRB:CASRPPGGETQYF	P6	CSF_2
GACTAACCATCTATGG-1	TRA:CALSRNTGFQKLVF;TRA:CAVGDLNTGGFKTIF;TRB:CASSFQGFGNEQYF	P6	CSF_2
GACTACAAGACCTAGG-1	TRA:CATADYKLSF;TRB:CASSSDEGTGNLAKNIQYF	P6	CSF_2
GACTGCGAGTGACATA-1	TRA:CAVISLFSDGQKLLF;TRB:CASMGRNRETQYF	P6	CSF_2
GATCTAGAGGCAGGTT-1	TRB:CASQYDRGLRYEQYF	P6	CSF_2
GATGAAACAAGTCTGT-1	TRA:CAYRDSGNTPLVF;TRB:CSALNWNSHNSPLHF	P6	CSF_2
GATGAGGGTCGGCTCA-1	TRB:CASSAGQGIYGYTF	P6	CSF_2
GATGCTATCGGAAACG-1	TRA:CALTDALIQGAQKLVF;TRB:CASSQDRGTSEQFF	P6	CSF_2
GCACTCTTCACCACCT-1	TRA:CAASKGKTSYDKVIF;TRB:CSAQTGALRAQYF;TRB:CASSPLPGLAALRDTGELFF	P6	CSF_2
GCAGTTAGTTCGGCAC-1	TRB:CASSQARGINEQFF	P6	CSF_2
GCGAGAAAGCCACTAT-1	TRA:CAVEGPGNQFYF	P6	CSF_2
GAATAAGAGAAACGAG-1	TRA:CAVRSGNQFYF;TRB:CASSQDQYTEAFF	P6	CSF_2
TCGAGGCGTAAAGTCA-1	TRA:CAVRSGNQFYF;TRB:CASSQDQYTEAFF	P6	CSF_2
GCGGGTTCATTGGTAC-1	TRA:CAVNPYTGGFKTIF;TRB:CASSLMDTPGGDTQYF	P6	CSF_2
GCTCCTAGTCTAGTGT-1	TRA:CAGRKGGTASKLTF;TRB:CASSHYTGELFF	P6	CSF_2
GCTGCGAGTAGTAGTA-1	TRA:CAQGGSNYKLTF;TRB:CAWSAQTEAFF	P6	CSF_2
GCTGCTTGTCACCTAA-1	TRA:CVVSARHGQNFVF;TRB:CASRGTWILEGYTF	P6	CSF_2
GCTTGAAAGTGGGTTG-1	TRB:CASSSLAGGDTQYF	P6	CSF_2
GGACAGAAGTGTTGAA-1	TRA:CAMSAMDTGRRALTF;TRB:CASSRGGQEETQYF	P6	CSF_2
GGCGACTGTCACAAGG-1	TRA:CAVRDSVAGNTGKLIF;TRB:CASNPDRGKNNEQFF	P6	CSF_2
GGCGACTTCTCTTATG-1	TRA:CACDGYGQNFVF;TRB:CASSPDRAYEQYF	P6	CSF_2
GGCTGGTTCAATAAGG-1	TRB:CASSSARGDTEAFF	P6	CSF_2
GGGACCTAGATGTAAC-1	TRA:CLVGPTGTASKLTF;TRB:CASSRELADTDTQYF	P6	CSF_2
GACCAATAGAGTAATC-1	TRA:CAVNLYNFNKFYF;TRB:CAWSVSPQGGYTF	P6	CSF_2
TTTATGCCAATGCCAT-1	TRA:CAVNLYNFNKFYF;TRB:CAWSVSPQGGYTF	P6	CSF_2
GGGACCTAGCGCTTAT-1	TRB:CASTLDRTTDTQYF	P6	CSF_2
GGGCATCAGAAGGTTT-1	TRA:CALSGYSGGGADGLTF;TRB:CASSRGLTSTDTQYF	P6	CSF_2
GGTATTGCACTACAGT-1	TRA:CAVGVWNNNARLMF;TRA:CVVSDRGSTLGRLYF	P6	CSF_2
GGTATTGTCAGTTCGA-1	TRA:CAFRRISSGSARQLTF;TRB:CASSFGRDTEAFF	P6	CSF_2
GGTGAAGAGAGCCTAG-1	TRA:CAVGAAGGTSYGKLTF;TRB:CASSLGTSGGYEQYF	P6	CSF_2
GGTGAAGGTAAGTAGT-1	TRA:CAVKTGGFKTIF;TRB:CASSVSAGWAETQYF	P6	CSF_2
GGTGTTACATCGGACC-1	TRB:CASRPTHTDTQYF	P6	CSF_2
GTAACTGAGTGCTGCC-1	TRB:CASSLRTGGIDTQYF	P6	CSF_2
GTAGGCCCACCGTTGG-1	TRA:CALTLDSNYQLIW;TRB:CAWSPDSSGNTIYF	P6	CSF_2
GTATCTTGTACAGTGG-1	TRB:CASITTGGTQYF	P6	CSF_2
AAAGATGCATTCCTGC-1	TRA:CAVDRMNRDDKIIF;TRB:CASSPTVLGYGYTF	P6	CSF_2
GTATTCTAGAGTGAGA-1	TRA:CAVKSGTYKYIF;TRB:CASTLDRTTDTQYF	P6	CSF_2
GTATTCTTCAACGGCC-1	TRA:CVVSAAPGNTGKLIF;TRB:CASSRDNLAGKETQYF	P6	CSF_2
GTATTCTTCCGAGCCA-1	TRA:CAVSQNSGGYQKVTF;TRB:CASSYLNEQFF	P6	CSF_2
GTCACAATCGGCTTGG-1	TRA:CAVGEVDYTGANSKLTF;TRB:CASRFPRGLGLEQYF	P6	CSF_2
GTCCTCACACCAGTTA-1	TRA:CAGAPPYNQGGKLIF	P6	CSF_2
GTCTTCGGTCAAAGAT-1	TRA:CAASSGNTGKLIF;TRB:CASSGASGWGDTQYF	P6	CSF_2
GTGTGCGGTAAGAGGA-1	TRA:CAVGPMNTGFQKLVF;TRB:CASLPGSGGELFF	P6	CSF_2
GTGTGCGGTTTGTGTG-1	TRA:CAVGNAGNMLTF	P6	CSF_2
GTTAAGCAGTGGGATC-1	TRB:CAISEWAGELFF	P6	CSF_2
TAAGAGAAGATCACGG-1	TRB:CASSDLRRDSNYGYTF	P6	CSF_2
AAAGATGTCCAGTATG-1	TRA:CAMREGRYSSASKIIF;TRB:CASSSVDRGPFTEAFF	P6	CSF_2
TAAGCGTAGCGATAGC-1	TRA:CAVRDYSGGYQKVTF;TRB:CASSPSPLASHNQPQHF	P6	CSF_2
TACGGATAGCTATGCT-1	TRA:CAPGGGSQGNLIF;TRB:CASSLESIPNTEAFF	P6	CSF_2
TACGGATGTATTACCG-1	TRA:CAVSLSFGNVLHC;TRB:CASSLQGLSPDTQYF	P6	CSF_2
TAGAGCTGTTCACGGC-1	TRA:CAYRSGDSGYALNF	P6	CSF_2
TAGTTGGCACGCATCG-1	TRA:CAMRDYNTNAGKSTF;TRB:CASSKDRSGVFDIQYF	P6	CSF_2
TAGTTGGGTACCAGTT-1	TRB:CASSQPPGQSNSPLHF	P6	CSF_2
TATCAGGCACCACCAG-1	TRA:CASQGGNKLVF;TRB:CASSHTWDTEAFF	P6	CSF_2
TATGCCCAGACCACGA-1	TRA:CAVRRSNQAGTALIF	P6	CSF_2
TATGCCCGTGCTCTTC-1	TRA:CIAHTPGNMLTF;TRB:CSARDWAGLETQYF	P6	CSF_2
TCACAAGGTAGAGCTG-1	TRB:CASSEFLAGGNEQFF	P6	CSF_2
AAAGTAGAGTGGCACA-1	TRB:CASSPGQGMSYEQYF	P6	CSF_2
TCATTTGCATCACCCT-1	TRA:CAVQDQAGTALIF;TRB:CASSQDFGEKLFF	P6	CSF_2
TCCCGATCAACCGCCA-1	TRA:CAERHDYKLSF;TRB:CASSLNLEGIQYF	P6	CSF_2
TCGGGACGTCCGTGAC-1	TRA:CAVMDSNYQLIW;TRB:CASSQESRSSYEQYF	P6	CSF_2
TGACAACCAGACAGGT-1	TRB:CASSPVGATNEKLFF	P6	CSF_2
TGACAACCATCCAACA-1	TRA:CAASGSSGNTGKLIF;TRB:CASSPGTGKSGNTEAFF	P6	CSF_2
TGACGGCGTCTCCCTA-1	TRA:CAVYSGGGADGLTF;TRB:CASSEDQTYYGYTF	P6	CSF_2
TGCGCAGTCCAACCAA-1	TRA:CAADASNAGGTSYGKLTF	P6	CSF_2
TGGCGCAAGGCCCTTG-1	TRA:CAVPRGEGGSQGNLIF;TRB:CASRPNIAGAYEQYF	P6	CSF_2
TGGCTGGAGCTGATAA-1	TRA:CASPPARYSTLTF	P6	CSF_2
TGGGAAGTCGCCGTGA-1	TRB:CASSPGVGLGEQYF	P6	CSF_2
AACCATGGTCGCTTCT-1	TRB:CASMAGTEAFF	P6	CSF_2
TGGTTAGAGATGCGAC-1	TRA:CAGNSGGYQKVTF;TRB:CSALQGDWQPQHF	P6	CSF_2
TGTATTCCAATCCAAC-1	TRA:CAVQVIGYGNKLVF;TRB:CSARGGTPGGEQFF	P6	CSF_2
TGTCCCATCGGTCTAA-1	TRA:CVVSGRFSGGYNKLIF;TRB:CASSPRGGGLNTEAFF	P6	CSF_2
TGTGGTAGTCAGAATA-1	TRA:CAENYAGGTSYGKLTF;TRB:CASSSMQTNEKLFF	P6	CSF_2
TGTTCCGTCTTTACGT-1	TRA:CAVQALGDSWGKFQF;TRB:CASSLDSSRRGSGNEQFF	P6	CSF_2
TTAACTCCAATGAATG-1	TRA:CAVSEKGQGNLIF;TRB:CSVETGTGPQHF	P6	CSF_2
TTAGGCAGTAGCCTCG-1	TRA:CVEGSGGSNYKLTF;TRB:CASSPRTGEQYF;TRB:CASSYPDSTNEQFF	P6	CSF_2
TTATGCTCAAGGTGTG-1	TRB:CASRITDTQYF	P6	CSF_2
TTATGCTGTGACGCCT-1	TRB:CASSPWEGGDTQYF	P6	CSF_2
TTATGCTGTGTCGCTG-1	TRA:CAVEGDNFNKFYF	P6	CSF_2
AACTCAGTCAACGAAA-1	TRB:CASSEEGTNYGYTF	P6	CSF_2
TTATGCTTCGCTTAGA-1	TRB:CASSPYGPDNEQFF	P6	CSF_2
TTCCCAGTCGTAGGAG-1	TRB:CASTLSGMTDTQYF	P6	CSF_2
TTCGAAGAGAGTTGGC-1	TRB:CASSLGSTGGHEQFF	P6	CSF_2
TTCTACAAGAGCCTAG-1	TRA:CALRLVGGSEKLVF;TRB:CASTSLASARNYNEQFF	P6	CSF_2
TTCTACATCTGGCGAC-1	TRA:CALEVRSGNTPLVF;TRB:CASSERDGYTF	P6	CSF_2
TTCTCCTAGAGTGAGA-1	TRB:CASGLSQVYNEQFF	P6	CSF_2
TTCTCCTCACCAGTTA-1	TRB:CASSFPIQGAWKETQYF	P6	CSF_2
TTGAACGGTGACGGTA-1	TRA:CAVARFGNEKLTF;TRB:CASSYIQGGGRVEETQYF	P6	CSF_2
TTGAACGGTGGGTCAA-1	TRB:CASSQVYRGSYNEQFF	P6	CSF_2
TTGCGTCCAAGAGGCT-1	TRB:CASSSASGAVYNEQFF	P6	CSF_2
CAGTCCTAGATCCTGT-1	TRA:CAVGARRSGNTPLVF;TRB:CASSEFLAGGNEQFF	P6	CSF_2
GGACGTCAGCCCAGCT-1	TRA:CAVGARRSGNTPLVF;TRB:CASSEFLAGGNEQFF	P6	CSF_2
TCAGGTAAGTTAACGA-1	TRA:CAVGARRSGNTPLVF;TRB:CASSEFLAGGNEQFF	P6	CSF_2
AGGTCATGTCAACTGT-1	TRA:CAVGARRSGNTPLVF;TRB:CASSEFLAGGNEQFF	P6	CSF_2
AAGACCTTCGATAGAA-1	TRA:CAETPR;TRB:CASSLPGSNSPLHF	P6	CSF_2
TTTCCTCAGGCTCAGA-1	TRA:CAASVGGNTPLVF;TRA:CAVQARGQGGSEKLVF;TRB:CASSYVGNNNEQFF	P6	CSF_2
TTTGGTTGTTACCGAT-1	TRA:CALSERGFGNVLHC;TRB:CASSARQGGSTDTQYF	P6	CSF_2
TTTGTCAGTCTTGCGG-1	TRA:CALSEDTGNQFYF;TRB:CASSQHSGTGPYNEQFF	P6	CSF_2
TTTGTCATCCGCGCAA-1	TRB:CASSPVAAGGQFF	P6	CSF_2
TTTGTCATCTCGAGTA-1	TRA:CAASQGGGGADGLTF;TRB:CASSFAGYEQYF	P6	CSF_2
AAGGAGCAGGTCATCT-1	TRB:CASSAENTGELFF	P6	CSF_2
AATCCAGAGTCTCAAC-1	TRA:CALSEDYNQGGKLIF;TRB:CASSLKPSGAKTNEQFF	P6	CSF_2
AATCCAGGTTATGCGT-1	TRB:CASSLFAGAGQPQHF	P6	CSF_2
AATCCAGTCAGCAACT-1	TRB:CSARDLTAPSWYGYTF	P6	CSF_2
ACACCAACACAGATTC-1	TRA:CVVNPGGMEYGNKLVF;TRB:CASSLRGTPRNEKLFF	P6	CSF_2
ACATCAGTCGTGGGAA-1	TRA:CAVNLWDYKLSF;TRB:CASSEEGTGNEKLFF	P6	CSF_2
ACATGGTGTTCCAACA-1	TRA:CALSDRWNNNDMRF;TRB:CASSPAPSNEQFF	P6	CSF_2
ACCGTAAGTCCAGTGC-1	TRB:CASSSPRTSYNEQFF	P6	CSF_2
ACGGGCTCAGACGTAG-1	TRA:CAVQAMSGGGADGLTF;TRB:CASRSGATNEKLFF	P6	CSF_2
TAGCCGGCATCACAAC-1	TRB:CASSWGQGSGQPQHF	P6	CSF_2
CACACCTGTTTAGCTG-1	TRB:CASSWGQGSGQPQHF	P6	CSF_2
CAGCATACAGCCAATT-1	TRB:CASSWGQGSGQPQHF	P6	CSF_2
CGTTGGGTCGTCCAGG-1	TRB:CASSWGQGSGQPQHF	P6	CSF_2
ACGGGCTTCACAACGT-1	TRA:CALPEGDSNYQLIW;TRB:CASSRADYAHEQFF	P6	CSF_2
ACGGGCTTCGGGAGTA-1	TRA:CAVLYSGGYQKVTF;TRB:CASGLSQVYNEQFF	P6	CSF_2
ACGGGTCAGGCGTACA-1	TRB:CASSILPPLREYSGELFF	P6	CSF_2
ACGTCAATCAACTCTT-1	TRA:CAMSAGFGNVLHC;TRB:CASSQDKGTDTQYF	P6	CSF_2
ACTATCTTCTCAACTT-1	TRB:CASSLVAYSDEQYF	P6	CSF_2
ACTGCTCGTTCGTGAT-1	TRA:CAVNLYNQGGKLIF	P6	CSF_2
ACTTACTAGTGTTTGC-1	TRA:CAGRPEYGNKLVF;TRB:CASSLAGINIQYF	P6	CSF_2
AGAATAGTCACCACCT-1	TRA:CATGTSGGSYIPTF;TRB:CASSENGGNQPQHF	P6	CSF_2
AGACGTTTCCAAACAC-1	TRA:CAVDISAYSGGSNYKLTF	P6	CSF_2
AGCTTGAGTGGTGTAG-1	TRA:CAMSARSGGGADGLTF;TRA:CAPLDSNYQLIW	P6	CSF_2
CATATGGGTATCACCA-1	TRA:CAVQVGWNSGGSNYKLTF;TRB:CASSALGGGEQFF	P6	CSF_2
TGCCAAATCTGTCCGT-1	TRA:CAVQVGWNSGGSNYKLTF;TRB:CASSALGGGEQFF	P6	CSF_2
CCGTTCACATGGTCAT-1	TRA:CAVQVGWNSGGSNYKLTF;TRB:CASSALGGGEQFF	P6	CSF_2
AGGCCACAGCCCAATT-1	TRB:CASSPLSAREGEQFF	P6	CSF_2
AGGCCACCACCGGAAA-1	TRB:CSARDGYSYEQYF	P6	CSF_2
AGGCCACGTACCGTTA-1	TRB:CASSEAPSIADTQYF	P6	CSF_2
AGGCCACGTCATGCAT-1	TRA:CAMRDYTGTASKLTF;TRB:CASSVSAGWAETQYF	P6	CSF_2
AGGCCGTCACTACAGT-1	TRB:CASTDSRRDTQYF	P6	CSF_2
AGGGATGAGCTCCTTC-1	TRB:CASSSSGRDTGELFF	P6	CSF_2
AGGTCCGGTACCCAAT-1	TRA:CAYRSDETSGSRLTF;TRB:CASSAQQLGGSPLHF	P6	CSF_2
AGTCTTTGTCTAGAGG-1	TRA:CALSEANTGGFKTIF;TRB:CASNPPRRGARHQPQHF;TRB:CASSAEGIQETQYF	P6	CSF_2
AGTTGGTGTCTGATTG-1	TRB:CASSGLTSGPQETQYF	P6	CSF_2
ATAAGAGTCAAACCGT-1	TRB:CASSLARPYEQYF	P6	CSF_2
CCCATACCAATCCAAC-1	TRA:CAETSGTYKYIF;TRB:CASSRQGMNTEAFF	P6	CSF_2
CTCGAAACAGCTGTAT-1	TRA:CAETSGTYKYIF;TRB:CASSRQGMNTEAFF	P6	CSF_2
GAACGGACAGCAGTTT-1	TRA:CAETSGTYKYIF;TRB:CASSRQGMNTEAFF	P6	CSF_2
ATAGACCCAATAACGA-1	TRB:CASSSKGKINPDTQYF	P6	CSF_2
ATCATCTAGCGACGTA-1	TRA:CVVIWAAGNMLTF;TRB:CASSLTGDGNTEAFF	P6	CSF_2
ATCCGAACACAACTGT-1	TRB:CASSLIGQQETQYF;TRB:CASSLGGSSYNEQFF	P6	CSF_2
ATGCGATGTCGGCACT-1	TRB:CASSEAPEGGYEQYF	P6	CSF_2
ATTCTACTCTCTAAGG-1	TRA:CAVNAPGGGADGLTF;TRB:CASSRQGVYGYTF	P6	CSF_2
ATTGGACAGTGACTCT-1	TRA:CAVQARFGLQTSMSNFGNEKLTF;TRB:CASSFFGGGLDEQFF	P6	CSF_2
ATTGGACCAGCTCGCA-1	TRA:CAEGLTGTASKLTF;TRB:CSARDLQGLRQETQYF	P6	CSF_2
ATTGGTGCAAGTAGTA-1	TRA:CALSGTYKYIF;TRA:CAGNTGKLIF;TRB:CASSEGPPGTGAHEQYF	P6	CSF_2
CAACCAAAGTACATGA-1	TRB:CASSLGGQGNTGELFF	P6	CSF_2
CACACTCCATCGACGC-1	TRA:CVVSNTGGFKTIF;TRB:CASSIREVGNQPQHF	P6	CSF_2
CCTCAGTAGGCGACAT-1	TRA:CVVFLSGGSYIPTF;TRB:CASSLDTGGAGEQYF	P6	CSF_2
GGACATTTCCAGGGCT-1	TRA:CVVFLSGGSYIPTF;TRB:CASSLDTGGAGEQYF	P6	CSF_2
GACTACACATGCCTAA-1	TRA:CVVFLSGGSYIPTF;TRB:CASSLDTGGAGEQYF	P6	CSF_2
CAGATCAGTCATACTG-1	TRA:CALVKNTNAGKSTF;TRB:CASSQASGSSYEQYF	P6	CSF_2
CAGATCAGTTGGTGGA-1	TRB:CASSEGQGIGGYTF	P6	CSF_2
CAGCATATCGAATCCA-1	TRA:CAASRAGGTSYGKLTF	P6	CSF_2
CAGCCGATCGACCAGC-1	TRA:CAVRGWAGATNKLIF;TRB:CASSQGVYKNIQYF	P6	CSF_2
CAGCGACCATGACGGA-1	TRA:CAASTGGGSQGNLIF;TRA:CAVEMDSSYKLIF;TRB:CSAEDRGLLSPGNTIYF	P6	CSF_2
CAGCTAACAAACCCAT-1	TRB:CASSYNTAEETQYF	P6	CSF_2
CAGTAACTCATAAAGG-1	TRA:CIVSGGSNYKLTF;TRB:CSGGEHSAYNEQFF	P6	CSF_2
CATCAAGCATTTGCCC-1	TRB:CASSQVGGPEQFF	P6	CSF_2
CATTCGCGTTCGTGAT-1	TRB:CASSQSSGRRGDTQYF	P6	CSF_2
CCAATCCTCGTTTGCC-1	TRA:CALKPQEYGNKLVF;TRB:CASSQMGGRGYEQFF	P6	CSF_2
AACTTTCAGCTGCGAA-1	TRA:CAVRDDRSNDYKLSF;TRB:CASSGGHLTEAFF	P6	CSF_2
CGGAGTCAGTTCGCGC-1	TRA:CAVRDDRSNDYKLSF;TRB:CASSGGHLTEAFF	P6	CSF_2
CCACCTAGTACCGCTG-1	TRA:CALSEGDYGQNFVF;TRB:CASSQGIRDEQFF	P6	CSF_2
CCCATACTCGGCGCTA-1	TRA:CAETPR;TRB:CASSLPGSNSPLHL	P6	CSF_2
CCGGTAGAGGAGCGTT-1	TRB:CASYGQGRGDTQYF	P6	CSF_2
CCTAAAGCAAACGCGA-1	TRA:CALRMNSGYSTLTF	P6	CSF_2
CCTATTAGTTCCACGG-1	TRA:CAERQGGYQKVTF;TRB:CASSPADEQFF;TRB:CARRRVFDSARGQPQHF	P6	CSF_2
CCTCAGTCAGATCTGT-1	TRA:CAVRDNYQLIW;TRB:CASSLRQYNEQFF	P6	CSF_2
CCTTACGGTTAGGGTG-1	TRB:CAISETGLETQYF	P6	CSF_2
CGAACATAGTGTTTGC-1	TRA:CAVRGTGGGADGLTF;TRB:CSARDSGGGSQYF	P6	CSF_2
CGACCTTGTCAAGCGA-1	TRB:CSARPVLANYGYTF	P6	CSF_2
CGAGCCATCGGCCGAT-1	TRA:CGAQGGKLIF;TRB:CASSSVDGSGNIQYF	P6	CSF_2
AAGGTTCTCCTTTACA-1	TRA:CAVKGAWSGNTGKLIF;TRB:CAWSVGESAEAFF	P6	CSF_2
GCGACCACATGCCTAA-1	TRA:CAVKGAWSGNTGKLIF;TRB:CAWSVGESAEAFF	P6	CSF_2
CGATGGCGTAAACCTC-1	TRA:CAMREGYNQGGKLIF;TRB:CASSVPRDGGELFF	P6	CSF_2
CGCCAAGCAGTGACAG-1	TRB:CASRWTSGATGELFF	P6	CSF_2
CGCCAAGGTCAGGACA-1	TRB:CASRTGGTNTEAFF	P6	CSF_2
CGCGTTTGTACAGTGG-1	TRB:CASSLRDSNEKLFF	P6	CSF_2
CGCTATCAGTGGCACA-1	TRA:CAMRGTGAGSYQLTF;TRB:CASSADTSGRGELFF	P6	CSF_2
CGCTATCTCGTTGACA-1	TRB:CASQQGQGGSNEQYF	P6	CSF_2
CGCTTCAAGAATCTCC-1	TRB:CASSLLGQMNSPLHF	P6	CSF_2
CGCTTCAAGGAGTAGA-1	TRA:CAGGLTGGGNKLTF;TRB:CASSLAGGYTEAFF	P6	CSF_2
CGGACACGTCTAGGTT-1	TRA:CAVRRRTGGFKTIF;TRB:CASSLEVDTGELFF	P6	CSF_2
CGGAGTCGTGCTAGCC-1	TRA:CAVQARTGGGNKLTF;TRB:CASSFAGSGANVLTF	P6	CSF_2
ACCAGTAAGAGATGAG-1	TRB:CASSLGTGRYEQYF	P6	CSF_2
ACGGGCTAGTACTTGC-1	TRB:CASSLGTGRYEQYF	P6	CSF_2
CGGGTCAAGTCGAGTG-1	TRA:CAERRGATNKLIF;TRB:CASYSQGAGANVLTF	P6	CSF_2
CGGTTAATCAACACAC-1	TRA:CAGQRLGQLTF;TRB:CASSTQGGEQYF	P6	CSF_2
CGTCAGGGTGGACGAT-1	TRA:CALSDRDGGSNYKLTF;TRB:CASSGQGVGPLHF	P6	CSF_2
CGTCCATGTAGCTGCC-1	TRB:CASSLVGAGSEQYF	P6	CSF_2
CGTGTCTGTAATCGTC-1	TRA:CAVVSYSGNTPLVF;TRB:CASSAGISYEQYF	P6	CSF_2
CGTTAGATCGTTTATC-1	TRA:CAAWGTAGNKLTF;TRB:CASTDSRRDTQYF	P6	CSF_2
CTAACTTGTCTTTCAT-1	TRA:CAAKGAGNMLTF;TRB:CASSDTGGPANYGYTF	P6	CSF_2
CTAAGACAGGGTGTGT-1	TRA:CALSGSGTASKLTF;TRB:CASTIGRLAQSTDTQYF	P6	CSF_2
CTAATGGTCAACACAC-1	TRA:CAYRSPATGANSKLTF;TRB:CASSVSQVYGYTF	P6	CSF_2
CTACGTCTCAGCTCTC-1	TRA:CAVQKQRAGGTSYGKLTF;TRB:CASSLSRPGRLSGNTIYF	P6	CSF_2
GGATGTTTCACCCTCA-1	TRA:CAETSGTYKYIF;TRB:CASSRQGMNTEAFF	P6	CSF_3
ATTTCTGAGTACGATA-1	TRA:CAETSGTYKYIF;TRB:CASSRQGMNTEAFF	P6	CSF_3
GAACGGATCGGCCGAT-1	TRA:CAETSGTYKYIF;TRB:CASSRQGMNTEAFF	P6	CSF_3
ACGATACAGATATACG-1	TRA:CAVEGSGGGADGLTF;TRB:CASTEVGANVLTF	P6	CSF_3
TGGCGCAGTACGACCC-1	TRB:CASSYKPRSSYNEQFF	P6	CSF_3
TGGCGCATCTCGTATT-1	TRA:CVVTILAGGGNKLTF;TRB:CASVLGAGVSYEQYF	P6	CSF_3
TGGCTGGAGCTGATAA-1	TRA:CASPPARYSTLTF;TRA:CVVNKGGYNKLIF;TRB:CASSRWGRDQDEQFF;TRB:CAISNRGSSTDTQYF	P6	CSF_3
TTCCCAGAGTATGACA-1	TRA:CAETIYNNNDMRF;TRB:CASSLNSDNSPLHF	P6	CSF_3
TTCTCAAGTCATACTG-1	TRA:CAYLGNLNDMRF;TRB:CASSLDLREVTGELFF	P6	CSF_3
TTCTCAAGTCTCTCTG-1	TRA:CAVEGREYGNKLVF;TRB:CASSQVDEQFF	P6	CSF_3
TTGGAACAGGACAGAA-1	TRA:CALTRNFNKFYF;TRB:CASLAGVTHNEQFF	P6	CSF_3
TTGGAACCAGGGATTG-1	TRA:CALSERGFGNVLHC;TRB:CASSARQGGSTDTQYF	P6	CSF_3
TTTGGTTGTTGAGGTG-1	TRB:CASSFGGRGSYEQYF	P6	CSF_3
ACGATACTCTTGCAAG-1	TRA:CAVRDSNYQLIW;TRB:CASSQDGTSGSNEQFF	P6	CSF_3
ACGCCGAAGACACTAA-1	TRA:CAVSNFGNEKLTF;TRB:CASSLTGPNQPQHF	P6	CSF_3
ACGGGTCGTTGAGGTG-1	TRA:CAVSAGGNEKLTF;TRB:CASSPPFSDKLNEQFF	P6	CSF_3
ACTGATGCAATGAAAC-1	TRA:CAMRPFGSPLVF;TRB:CASSPPSRGTISDEQFF	P6	CSF_3
ACTGATGGTCGTTGTA-1	TRA:CGTEIIDRDDKIIF;TRB:CASSSLAGRTGELFF	P6	CSF_3
ACTGTCCAGTGCCAGA-1	TRA:CAENTGGFKTIF;TRB:CASSPGSGSNQPQHF	P6	CSF_3
ACTGTCCGTCGGCTCA-1	TRB:CASQYDRGLRYEQYF	P6	CSF_3
AGAATAGCAAGGTTTC-1	TRA:CAVSERGATNKLIF;TRB:CASSPPSPSAEQFF	P6	CSF_3
AGCCTAAAGTTATCGC-1	TRA:CALSRISGGYNKLIF;TRB:CASSSVGAGGMDTQYF	P6	CSF_3
AAAGATGCAGCAGTTT-1	TRA:CAVGNAGNMLTF;TRB:CASQYDRGLRYEQYF	P6	CSF_3
TCATTACTCCCAAGTA-1	TRA:CAVGNAGNMLTF;TRB:CASQYDRGLRYEQYF	P6	CSF_3
AGCCTAATCAGCGACC-1	TRA:CGLVRNQGGKLIF;TRB:CASSSLASGSYNEQFF	P6	CSF_3
AGCTCCTCAGCATACT-1	TRA:CAFFWLRIGGKLIF;TRA:CAVGARRSGNTPLVF;TRB:CASSEFLAGGNEQFF;TRB:CASTPAQVETQYF	P6	CSF_3
AGGGTGATCCTCATTA-1	TRA:CAVRSDYNTDKLIF;TRB:CASSLYGRETQYF	P6	CSF_3
AGTGAGGTCCTAGTGA-1	TRB:CASYGLAGYNEQFF	P6	CSF_3
AGTGTCAAGGATGGTC-1	TRA:CAVRALFLYSGGYQKVTF;TRB:CASSSRDGTYEQYF	P6	CSF_3
AGTGTCATCCTTAATC-1	TRA:CVASAGGNKLTF;TRB:CASRGGEGANYGYTF	P6	CSF_3
ATCGAGTAGGGATACC-1	TRA:CAVRDRVAGGSYIPTF;TRB:CASSLVVGDEQFF	P6	CSF_3
ATCTACTTCTAACTCT-1	TRA:CAARGSGAGSYQLTF;TRB:CASSPLVLSSYEQYF	P6	CSF_3
ATTACTCGTGTCAATC-1	TRA:CAVQARTGGGNKLTF;TRB:CASSFAGSGANVLTF	P6	CSF_3
ATTATCCAGCTAACAA-1	TRA:CAGDPQAGTALIF;TRB:CASRRTSGRGKTQYF	P6	CSF_3
ACGAGGACACATTCGA-1	TRA:CAVRDIKLRDSSYKLIF;TRB:CSARETGVRRDTGELFF	P6	CSF_3
AGAATAGAGACTAGAT-1	TRA:CAVRDIKLRDSSYKLIF;TRB:CSARETGVRRDTGELFF	P6	CSF_3
ATTTCTGAGATGGCGT-1	TRB:CASSLAKGRGGGTDTQYF	P6	CSF_3
CAACCAACAGACGCCT-1	TRA:CAFISGTDSWGKLQF;TRB:CASSRWGRDQDEQFF	P6	CSF_3
CAAGATCCAGCTGTAT-1	TRA:CLVGSILKAAGNKLTF;TRB:CASSEFLGGRGNQPQHF	P6	CSF_3
CACCAGGGTCTAGCGC-1	TRA:CAMRERGGYNKLIF;TRB:CASKSPGQGTKNIQYF	P6	CSF_3
CACCTTGAGGGTTCCC-1	TRA:CAEKANYGQNFVF;TRB:CASRGDGEAFF	P6	CSF_3
CACCTTGTCAGGTTCA-1	TRA:CAENPNNAGNMLTF;TRB:CASSDSNEQFF	P6	CSF_3
CAGCATAGTTGTCTTT-1	TRA:CATDSLQDTGRRALTF;TRB:CSAKWDRAQTEAFF	P6	CSF_3
CAGCTGGAGCCCGAAA-1	TRA:CAVRPISQGGSEKLVF;TRB:CAISALAERDTQYF	P6	CSF_3
CAGTAACTCACAACGT-1	TRA:CAGPGFTGGGNKLTF;TRB:CASSLTGDGNTEAFF	P6	CSF_3
CATTCGCGTTACGTCA-1	TRA:CAASWGAGKSTF;TRB:CAWTQRGRGEQYF	P6	CSF_3
ACGGGTCCAGTAGAGC-1	TRA:CALMVTNAGKSTF;TRB:CASSLIGQQETQYF;TRB:CASSLGGSSYNEQFF	P6	CSF_3
GTGCTTCCAAGTCTAC-1	TRA:CALMVTNAGKSTF;TRB:CASSLIGQQETQYF;TRB:CASSLGGSSYNEQFF	P6	CSF_3
CCAATCCCACGGCGTT-1	TRA:CAVYSGGGADGLTF;TRB:CASSEDQTYYGYTF	P6	CSF_3
CCGGGATGTCTACCTC-1	TRA:CAAHFRDDKIIF;TRB:CASSFTLGGAKDLNEQFF	P6	CSF_3
CCGGTAGCATCCGTGG-1	TRB:CAWTQRGRGEQYF	P6	CSF_3
CCTAAAGAGATGCCAG-1	TRA:CTNTGNQFYF;TRA:CAYRSPATGANSKLTF;TRB:CASSVSQVYGYTF	P6	CSF_3
CCTAAAGGTACCGTAT-1	TRB:CATSSSSKNIQYF	P6	CSF_3
CCTACACGTTCCCGAG-1	TRA:CAYSGTYKYIF;TRB:CASSLGTGRYEQYF	P6	CSF_3
CCTAGCTCATGTTCCC-1	TRA:CAYRSPATGANSKLTF;TRB:CASSVSQVYGYTF	P6	CSF_3
CCTCTGACACGGTGTC-1	TRA:CAVLKERAGNNRKLIW;TRB:CASSSRVLASDTQYF	P6	CSF_3
CGACTTCGTGCGAAAC-1	TRA:CAVSESFGNEKLTF;TRB:CASSLDLRTEAFF	P6	CSF_3
CGAGAAGCACGGCGTT-1	TRA:CAAGTIGFGNVLHC;TRB:CASSPLPGLAALRDTGELFF;TRB:CASSPGTGSAQYF	P6	CSF_3
AACTCCCCACATGACT-1	TRA:CAVNPGYKLSF;TRB:CSASRGNEQYF	P6	CSF_3
CGAGCCAGTGAGTGAC-1	TRA:CALIGSGGSYIPTF;TRA:CVVSAQTGFQKLVF;TRB:CASSLGLAGGSETQYF	P6	CSF_3
CGATGGCGTTTACTCT-1	TRA:CAVRALTSGTYKYIF;TRB:CASGGLAPNEQFF	P6	CSF_3
CGCTGGAAGGCGTACA-1	TRB:CASSLDFGVWYGYTF	P6	CSF_3
CGTAGGCAGCTTTGGT-1	TRA:CAVKTGGFKTIF;TRB:CASSEEGTNYGYTF	P6	CSF_3
CGTCACTAGTAATCCC-1	TRA:CAVRWVGTSGSRLTF;TRB:CASSPTRTYNEQFF	P6	CSF_3
CTAATGGTCGGAATCT-1	TRB:CASSMILAGGPGELFF	P6	CSF_3
CTACATTAGAATGTGT-1	TRA:CAASRGGGGADGLTF;TRB:CASSLGRYEQYF	P6	CSF_3
CTCATTAAGAGAGCTC-1	TRA:CAASERAGNNRKLIW;TRB:CASSDRGYTDTQYF	P6	CSF_3
CTCGAAACACTTAACG-1	TRA:CAETPR;TRB:CASSLPGSNSPLHF	P6	CSF_3
CTGAAGTGTTAGTGGG-1	TRA:CALKRGGTSYGKLTF;TRB:CSVEDQLAGSTDTQYF;TRB:CASSLIGQAITEAFF	P6	CSF_3
AACTTTCCACCGGAAA-1	TRB:CASSLGSKYQETQYF;TRB:CASSVFSGANVLTF	P6	CSF_3
CTTAGGACAGATCGGA-1	TRB:CASSNSYSEGDTEAFF	P6	CSF_3
GAAATGAAGCGTTGCC-1	TRA:CAVRDSNYQLIW;TRB:CASTDSLVADTQYF	P6	CSF_3
GAACGGAGTCAAAGCG-1	TRB:CASSFRREGTTEQYF	P6	CSF_3
GACGGCTCATCCGTGG-1	TRA:CAVNRDDSWGKFQF;TRB:CASSQGSSEEEQYF	P6	CSF_3
GACTACATCTCGAGTA-1	TRB:CATSGQGGHEQYF	P6	CSF_3
GAGCAGATCAATAAGG-1	TRA:CAASKGGSYIPTF;TRB:CASMRQNPPYEQYF	P6	CSF_3
GATCGTAGTCCAGTTA-1	TRA:CAVSHPSGGYQKVTF;TRB:CASSIGPGQGGPYEQYF	P6	CSF_3
GATCTAGTCTGTCAAG-1	TRA:CAVSNGTDKLIF;TRB:CASSSTGGTEAFF	P6	CSF_3
GCAAACTGTGTGGCTC-1	TRA:CAVRSIAGGANNLFF;TRB:CASSRTGGNEQFF	P6	CSF_3
GCAATCAGTCTACCTC-1	TRA:CAVKKTSGSRLTF;TRB:CASSWIDSGSSEQYF	P6	CSF_3
AAGACCTTCAACACGT-1	TRA:CAVRDGNSNYQLIW;TRB:CASTSYEQYF	P6	CSF_3
GCATACACACAGGAGT-1	TRA:CAGIDKGGGSNYKLTF;TRB:CASSLIGGNEQFF	P6	CSF_3
GCGACCAGTCTGGAGA-1	TRA:CAVLFTGNQFYF;TRB:CASSHTIGVNYGYTF	P6	CSF_3
GCGGGTTTCGAATCCA-1	TRA:CAVNPYSGGGADGLTF;TRB:CASSLSGLLYNEQFF	P6	CSF_3
GCTGCAGCATGTCGAT-1	TRA:CAGRDYKLSF;TRB:CSAYLTGDNSPLHF	P6	CSF_3
GCTGCGATCTGCCAGG-1	TRA:CAVSAVGGSYIPTF;TRA:CVVNSMDSSYKLIF;TRB:CASSSLRSYGYTF	P6	CSF_3
GCTTCCACACATTTCT-1	TRA:CALRTNAGKSTF;TRB:CASSLRDTQSYEQYF	P6	CSF_3
GCTTGAACAATGAATG-1	TRA:CAVSSGSARQLTF;TRB:CASSFGTEEKLFF	P6	CSF_3
GCTTGAATCTTTAGTC-1	TRA:CAVQVGWNSGGSNYKLTF;TRB:CASSALGGGEQFF	P6	CSF_3
GGACAAGTCCAAATGC-1	TRA:CAYRSDETSGSRLTF;TRB:CASSAQQLGGSPLHF	P6	CSF_3
GGCTGGTAGTTGTCGT-1	TRA:CAYRSWGTGGFKTIF;TRB:CASSQGFEQFF	P6	CSF_3
AAGGAGCAGGCTAGCA-1	TRA:CAMREREGGATNKLIF;TRB:CASSLSAFEDEQFF	P6	CSF_3
GGGAATGAGTGCGATG-1	TRB:CASSRQGMNTEAFF	P6	CSF_3
GGGAGATTCTACCTGC-1	TRB:CASSARQGGSTDTQYF	P6	CSF_3
GTACTTTCATGTCGAT-1	TRB:CASSLGGASYEQYF	P6	CSF_3
GTAGTCAGTTCAGACT-1	TRA:CAMREGFGGAQKLVF;TRA:CALSEKNTGTASKLTF;TRB:CASSLQVSSYNEQFF	P6	CSF_3
GTCACAAAGTCGCCGT-1	TRA:CAQSRGGSEKLVF;TRB:CASSESTARGNSPLHF;TRB:CASFIQYF	P6	CSF_3
GTGAAGGAGGAACTGC-1	TRA:CAVKGGSQGNLIF;TRB:CASSEDRNSGNTIYF	P6	CSF_3
TACACGAGTAATAGCA-1	TRA:CAVSWGGANNLFF;TRB:CAWRGRGGARTEAFF	P6	CSF_3
TACTTGTAGATGTGGC-1	TRA:CIVRVGSGNTGKLIF;TRA:CALTEGEYGNKLVF;TRB:CASSLMAGAGELFF	P6	CSF_3
TAGGCATTCTGTTGAG-1	TRA:CAASITGNQFYF;TRA:CAVSDHPGNTGKLIF;TRB:CASSQVPPGRNTEAFF;TRB:CASSFYQGEQYF	P6	CSF_3
TATTACCGTAAGTAGT-1	TRA:CVVSDPQGSYIPTF;TRB:CASSFQGGNQPQHF	P6	CSF_3
ACATGGTGTACAGACG-1	TRA:CAASTPISGNTGKLIF;TRB:CASQQGQGGSNEQYF	P6	CSF_3
TCAACGACACGGTTTA-1	TRA:CATDADNNNDMRF;TRB:CASSYSGSTEQYF	P6	CSF_3
TCAACGATCTAGCACA-1	TRA:CALKWGGYQKVTF;TRB:CASSLPGQGRSGELFF	P6	CSF_3
TCATTTGAGCCAGAAC-1	TRA:CAVSGGATNKLIF;TRB:CSVDLLVSRTEAFF	P6	CSF_3
TCGGGACAGGGATACC-1	TRA:CAMKTGQAGTALIF;TRB:CSANQGAGVTQYF	P6	CSF_3
TCGGTAAGTAAGGATT-1	TRA:CMGDNYGQNFVF;TRB:CASRTANYGYTF	P6	CSF_3
TCTGAGAAGGATGTAT-1	TRA:CAVGMNRDDKIIF;TRB:CASSLLAGVQYF	P6	CSF_3
TCTGAGACAACTGCTA-1	TRA:CAVRDDRSNDYKLSF;TRB:CASSGGHLTEAFF	P6	CSF_3
TCTTCGGCACTTCTGC-1	TRA:CIVRGNTPLVF;TRB:CASSYGSSYEQYF	P6	CSF_3
TGCACCTAGCTGTTCA-1	TRA:CAEATGGFKTIF;TRB:CAWTQRGRGEQYF;TRB:CAFTRTSGNTIYF	P6	CSF_3
TGCGGGTGTGACTCAT-1	TRA:CIVRPFSGGYNKLIF;TRB:CASSLAGQLAYEQYF	P6	CSF_3
ACGATACCATGCAACT-1	TRA:CAVKCTDKLIF;TRB:CAWRRMGQASYEQYF	P7	CSF
AACTCAGTCCAGAAGG-1	TRA:CAAVRYSTLTF;TRB:CASSVAALASGDYEQYF	P9	CSF
TGCGGGTAGGTAGCCA-1	TRA:CAAVRYSTLTF;TRB:CASSVAALASGDYEQYF	P9	CSF
CTTTGCGCAGTTAACC-1	TRA:CAMRETQQGNNRLAF;TRA:CAENRRDSSYKLIF;TRB:CASSRPGTDTQYF	P9	CSF
GAACATCCACCCATTC-1	TRA:CAGYNYGQNFVF;TRB:CASSQEDSPAGYGYTF	P9	CSF
GATGCTAAGGCATTGG-1	TRB:CASSYSMDSGANVLTF	P9	CSF
GCTGCGAAGTACGTAA-1	TRA:CAGPKTSYDKVIF;TRB:CASSEFATDTGLGTEAFF	P9	CSF
GCTTGAAGTAGCCTAT-1	TRB:CASSQGGGGGNEQFF	P9	CSF
GGCTCGATCATAACCG-1	TRA:CAVRDSTGFQKLVF;TRB:CSVEKGLAGGRDTQYF	P9	CSF
GGGCACTCAAGTTCTG-1	TRA:CAMSVYSGGGADGLTF;TRA:CAASLTSGTYKYIF;TRB:CATRGATSNTGELFF	P9	CSF
GGGCATCGTTCTGAAC-1	TRA:CAVPPLLTGGGNKLTF;TRB:CASRASGSSGEQYF	P9	CSF
GTACGTAGTCATGCCG-1	TRA:CAVHTYSGGGADGLTF;TRB:CASSPTGNEQFF	P9	CSF
TACCTTAAGCAGGTCA-1	TRA:CAVQESGRLMF;TRB:CASTDGWEGYNEQFF	P9	CSF
AGCTCTCCAGGGTTAG-1	TRA:CAVHTYSGGGADGLTF;TRB:CASSPTGNEQYF	P9	CSF
TACTCGCCAGGGTTAG-1	TRA:CAADGGYALNF;TRB:CASSISSGNTIYF	P9	CSF
TATCTCAGTCGTTGTA-1	TRB:CASSQEDSPAGYGYTF	P9	CSF
TGCACCTTCACTGGGC-1	TRA:CAVEDGGSQGNLIF;TRB:CAISDGQNTEAFF	P9	CSF
AGTGGGAAGGCTATCT-1	TRB:CASSVAALASGDYEQYF	P9	CSF
ATCACGAAGCCAGTAG-1	TRA:CAVTRGYSTLTF;TRB:CASSEMKTNYGYTF	P9	CSF
ATCCACCCAATCCGAT-1	TRA:CAVSDGQKLLF;TRB:CASSIGDRGTEQYF	P9	CSF
ATCCGAATCGATCCCT-1	TRA:CAMRADAGNMLTF;TRA:CALSEGRAGGGADGLTF	P9	CSF
CACATAGCAATAGCGG-1	TRB:CASSLDTGGETQYF	P9	CSF
CATGCCTTCTCGCATC-1	TRA:CVVNRAGSYQLTF;TRB:CSVEELGSERYEQYF	P9	CSF
CCGTACTAGCTCAACT-1	TRA:CGTDQGAQKLVF;TRB:CSASWVARPNEKLFF;TRB:CASSQGFGLGGNEQFF	P9	CSF
AACTCAGTCCAGAAGG-1	TRA:CAAVRYSTLTF;TRB:CASSVAALASGDYEQYF	P9	CSF
TGCGGGTAGGTAGCCA-1	TRA:CAAVRYSTLTF;TRB:CASSVAALASGDYEQYF	P9	CSF
CTTTGCGCAGTTAACC-1	TRA:CAMRETQQGNNRLAF;TRA:CAENRRDSSYKLIF;TRB:CASSRPGTDTQYF	P9	CSF
GAACATCCACCCATTC-1	TRA:CAGYNYGQNFVF;TRB:CASSQEDSPAGYGYTF	P9	CSF
GATGCTAAGGCATTGG-1	TRB:CASSYSMDSGANVLTF	P9	CSF
GCTGCGAAGTACGTAA-1	TRA:CAGPKTSYDKVIF;TRB:CASSEFATDTGLGTEAFF	P9	CSF
GCTTGAAGTAGCCTAT-1	TRB:CASSQGGGGGNEQFF	P9	CSF
GGCTCGATCATAACCG-1	TRA:CAVRDSTGFQKLVF;TRB:CSVEKGLAGGRDTQYF	P9	CSF
GGGCACTCAAGTTCTG-1	TRA:CAMSVYSGGGADGLTF;TRA:CAASLTSGTYKYIF;TRB:CATRGATSNTGELFF	P9	CSF
GGGCATCGTTCTGAAC-1	TRA:CAVPPLLTGGGNKLTF;TRB:CASRASGSSGEQYF	P9	CSF
GTACGTAGTCATGCCG-1	TRA:CAVHTYSGGGADGLTF;TRB:CASSPTGNEQFF	P9	CSF
TACCTTAAGCAGGTCA-1	TRA:CAVQESGRLMF;TRB:CASTDGWEGYNEQFF	P9	CSF
AGCTCTCCAGGGTTAG-1	TRA:CAVHTYSGGGADGLTF;TRB:CASSPTGNEQYF	P9	CSF
TACTCGCCAGGGTTAG-1	TRA:CAADGGYALNF;TRB:CASSISSGNTIYF	P9	CSF
TATCTCAGTCGTTGTA-1	TRB:CASSQEDSPAGYGYTF	P9	CSF
TGCACCTTCACTGGGC-1	TRA:CAVEDGGSQGNLIF;TRB:CAISDGQNTEAFF	P9	CSF
AGTGGGAAGGCTATCT-1	TRB:CASSVAALASGDYEQYF	P9	CSF
ATCACGAAGCCAGTAG-1	TRA:CAVTRGYSTLTF;TRB:CASSEMKTNYGYTF	P9	CSF
ATCCACCCAATCCGAT-1	TRA:CAVSDGQKLLF;TRB:CASSIGDRGTEQYF	P9	CSF
ATCCGAATCGATCCCT-1	TRA:CAMRADAGNMLTF;TRA:CALSEGRAGGGADGLTF	P9	CSF
CACATAGCAATAGCGG-1	TRB:CASSLDTGGETQYF	P9	CSF
CATGCCTTCTCGCATC-1	TRA:CVVNRAGSYQLTF;TRB:CSVEELGSERYEQYF	P9	CSF
CCGTACTAGCTCAACT-1	TRA:CGTDQGAQKLVF;TRB:CSASWVARPNEKLFF;TRB:CASSQGFGLGGNEQFF	P9	CSF
CACAAACTCTCAAACG-1	TRA:CAVRDNNNARLMF;TRA:CVVSAIPHGNNRLAF;TRB:CASSRSGTGANVLTF	P9	CSF_2
TTCTTAGCACGAAATA-1	TRA:CAVRDNNNARLMF;TRA:CVVSAIPHGNNRLAF;TRB:CASSRSGTGANVLTF	P9	CSF_2
GTGGGTCCACTGCCAG-1	TRA:CAVRDNNNARLMF;TRA:CVVSAIPHGNNRLAF;TRB:CASSRSGTGANVLTF	P9	CSF_2
GATTCAGGTGAGGGAG-1	TRA:CAVRDNNNARLMF;TRA:CVVSAIPHGNNRLAF;TRB:CASSRSGTGANVLTF	P9	CSF_2
ACACCGGCAGGAATCG-1	TRA:CAASDARLMF;TRB:CASSQTGQAGSGANVLTF	P9	CSF_2
ACGCAGCCACGGCCAT-1	TRA:CAVNPGYALNF;TRB:CASSSFASGRGNEQFF	P9	CSF_2
ACTGATGGTCCAAGTT-1	TRA:CALSELTGNQFYF;TRB:CSPGVAGKDNQPQHF;TRB:CASSLGGTGNTDTQYF	P9	CSF_2
AGAGCTTTCAGCTTAG-1	TRA:CAVRDNNNARLMF;TRB:CASSRSGTGANVLTF	P9	CSF_2
AGCCTAAGTGCCTGCA-1	TRB:CASSTTASGGAGELFF	P9	CSF_2
AGCGTCGGTCGGCATC-1	TRA:CAMSATDSWGKLQF;TRB:CASSQDQRQFF	P9	CSF_2
AGCTCCTTCGAATGCT-1	TRA:CATDKTGGGNKLTF;TRB:CASSPNRPISGRRTDTQYF	P9	CSF_2
AGGTCCGAGGCAAAGA-1	TRA:CAAPPAYSGGYQKVTF;TRB:CASSLEVSGRGYNEQFF	P9	CSF_2
AGTGGGATCTGCGACG-1	TRA:CAARWTGGFKTIF;TRB:CASFAGTSGNSDTQYF	P9	CSF_2
AGTTGGTCAGACGCTC-1	TRA:CAMREGRAGNNRKLIW;TRB:CASSQGLHGYTF	P9	CSF_2
ATGCGATCACATCTTT-1	TRA:CVVSAIPHGNNRLAF;TRB:CASSRSGTGANVLTF	P9	CSF_2
CACATAGTCCCTGACT-1	TRA:CVVSAIPHGNNRLAF;TRB:CASSRSGTGANVLTF	P9	CSF_2
GAAACTCTCGCCTGAG-1	TRA:CVVSAIPHGNNRLAF;TRB:CASSRSGTGANVLTF	P9	CSF_2
ATAAGAGCACGGTAAG-1	TRA:CAYWTSYDKVIF;TRB:CAWSSSGADGYTF	P9	CSF_2
ATCCACCGTCTAGTGT-1	TRA:CAVHTYSGGGADGLTF;TRB:CASSPTGNEQFF	P9	CSF_2
ATCTACTAGCCACTAT-1	TRA:CAVGANSKLTF;TRB:CATSDFRSEGYGYTF	P9	CSF_2
ATCTACTGTCATATCG-1	TRA:CAGESGGGADGLTF;TRB:CASSETGGDYNEQFF	P9	CSF_2
ATTTCTGCATACGCCG-1	TRA:CAGHFGNEKLTF;TRB:CASSLTRNTGELFF	P9	CSF_2
CAACCAATCTTGACGA-1	TRA:CILRDGSSNTGKLIF;TRB:CASSEAWGGRAVPDTQYF	P9	CSF_2
CAAGAAAAGGTCGGAT-1	TRA:CAGMIINFGNEKLTF;TRB:CASSFRDTQYF	P9	CSF_2
CAAGGCCTCCCGGATG-1	TRA:CAVKASGSRLTF;TRB:CASSDRQHSTDTQYF	P9	CSF_2
CAGATCACAACTGCTA-1	TRA:CAVRTDNTDKLIF;TRB:CASDRGKQPQHF	P9	CSF_2
CAGCATATCACATACG-1	TRB:CASSLAGGLEGNTIYF	P9	CSF_2
AACTCTTTCGTTTATC-1	TRA:CAVRSGSGNTPLVF;TRB:CSAKAGGSYNEQFF	P9	CSF_2
GGCTGGTGTGTAAGTA-1	TRA:CAVRSGSGNTPLVF;TRB:CSAKAGGSYNEQFF	P9	CSF_2
CAGCCGATCTTGACGA-1	TRA:CVVSVADSNYQLIW;TRB:CATSDSATGIRGYTF	P9	CSF_2
CAGTCCTGTCGACTAT-1	TRB:CASSEMKTNYGYTF	P9	CSF_2
CATTATCTCGCGATCG-1	TRA:CAPMDSSYKLIF;TRB:CASSFGTSGSNEQFF	P9	CSF_2
CCACCTAAGGAGTTTA-1	TRA:CIHVLGGADGLTF;TRB:CATSDLAGGGETQYF	P9	CSF_2
CCGTTCACACTTGGAT-1	TRA:CAPLSGGYNKLIF;TRB:CASSRDRSGFGEKLFF	P9	CSF_2
CCTCAGTCAATGGTCT-1	TRB:CASSLGTGGLLSYEQYF	P9	CSF_2
CGGTTAAAGCGTCAAG-1	TRA:CVVNPTDKVIF;TRB:CASSTQGAYEAFF	P9	CSF_2
CGTAGCGAGTGTTTGC-1	TRB:CASSPTGNEQYF	P9	CSF_2
CGTCAGGGTAAGGGCT-1	TRA:CAARSGGNQFYF;TRB:CASSLGLYNEQFF	P9	CSF_2
CGTGTCTAGTTAACGA-1	TRA:CAVRALFSGGYNKLIF;TRB:CASSLTGQGNYEQYF	P9	CSF_2
ACTTGTTAGAGTAATC-1	TRA:CAGYNYGQNFVF;TRB:CASSQEDSPAGYGYTF	P9	CSF_2
AGGGAGTCAATCCAAC-1	TRA:CAGYNYGQNFVF;TRB:CASSQEDSPAGYGYTF	P9	CSF_2
CGTGTCTTCTTCCTTC-1	TRA:CAMRGFNTNAGKSTF;TRB:CASSGQAASSYNEQFF	P9	CSF_2
CTCGAAAAGATGCCAG-1	TRA:CAADGGYALNF;TRB:CASSISSGNTIYF	P9	CSF_2
GAAACTCAGCGCCTTG-1	TRA:CAVSRMNYGGSQGNLIF;TRB:CASVTPTGELFF	P9	CSF_2
GCACTCTTCGTCCAGG-1	TRB:CASSNPGGGNEQFF	P9	CSF_2
GCAGTTACATCAGTCA-1	TRA:CALSEAESGGYNKLIF;TRB:CASSQEDRGRVGYTF	P9	CSF_2
GCAGTTATCAACCATG-1	TRA:CVVSDWGRDDKIIF;TRB:CAWSGLAGATDTQYF	P9	CSF_2
GCATGATAGCATGGCA-1	TRA:CALKSSNTGKLIF;TRB:CASSLGTGGPSSYEQYF	P9	CSF_2
GCGACCATCAAACCGT-1	TRA:CGTEGGSRSDFGNEKLTF;TRB:CASSGNPAGMVDTQYF	P9	CSF_2
GCGAGAATCTTCATGT-1	TRB:CASSLDNRGSTEAFF	P9	CSF_2
GCTCTGTAGAGCTTCT-1	TRA:CAVRDNNNARLMF	P9	CSF_2
GTCACAATCTGGGCCA-1	TRA:CAAVRYSTLTF;TRB:CASSVAALASGDYEQYF	P9	CSF_2
CACACCTAGGGAGTAA-1	TRA:CAAVRYSTLTF;TRB:CASSVAALASGDYEQYF	P9	CSF_2
GCTGCGACACTTCTGC-1	TRA:CAVRVPLNNAGNMLTF;TRA:CALGGNTGFQKLVF;TRB:CASSAQDPGGHYGYTF	P9	CSF_2
GGTATTGAGATCTGAA-1	TRB:CASSLGGGGGLPMEQFF	P9	CSF_2
GTAGTCACACAGTCGC-1	TRA:CAATGGQNFVF;TRB:CASSLPLRPLGTQYF	P9	CSF_2
GTCAAGTCACAAGACG-1	TRB:CSARETGGPGNEQFF	P9	CSF_2
GTCTTCGTCGGCGCTA-1	TRA:CAVSASGGYNKLIF;TRB:CASSRGTEGREKLFF	P9	CSF_2
GTGTGCGAGGATGTAT-1	TRA:CAATINDYKLSF;TRB:CASSFRPTSSYNEQFF	P9	CSF_2
TAAACCGTCAGGTTCA-1	TRA:CALHGSGNTGKLIF;TRB:CASSRQATSGANVLTF	P9	CSF_2
TACACGACACGGTGTC-1	TRA:CAVRRAAGNKLTF	P9	CSF_2
TACAGTGTCCCAGGTG-1	TRB:CASSEFATDTGLGTEAFF	P9	CSF_2
TAGTGGTCACACGCTG-1	TRA:CAVGARDYKLSF;TRB:CASSDIGNTGELFF	P9	CSF_2
GACTACAGTATATGAG-1	TRA:CAVEDGGSQGNLIF;TRB:CAISDGQNTEAFF	P9	CSF_2
TGGACGCCAAGGTGTG-1	TRA:CAVEDGGSQGNLIF;TRB:CAISDGQNTEAFF	P9	CSF_2
TAGTGGTCAGTCTTCC-1	TRA:CVVRKAAGNKLTF;TRB:CSVDRISALDNEQFF	P9	CSF_2
TAGTGGTTCGCACTCT-1	TRA:CLVGAAYGGSQGNLIF;TRA:CALSHKRTGANNLFF;TRB:CASGTNTGELFF	P9	CSF_2
TCACGAAAGCATGGCA-1	TRA:CAVRDYGGSQGNLIF;TRB:CASSFTGTDTQYF	P9	CSF_2
TCTTCGGAGATGCCAG-1	TRA:CAMRELNRDDKIIF;TRB:CASSIGGRVVNEQFF	P9	CSF_2
TGAGCATGTCGATTGT-1	TRA:CATSGDNFNKFYF;TRB:CATSRGGRSSSYEQYF	P9	CSF_2
TGCCCATAGACTTTCG-1	TRA:CAALNTGFQKLVF	P9	CSF_2
TGCTGCTTCGCAAACT-1	TRB:CASSLDTGGETQYF	P9	CSF_2
TGGGAAGAGGACTGGT-1	TRA:CAMRVGGYNKLIF;TRB:CASSLFQGITGLTGELFF	P9	CSF_2
TTCTCCTCATCAGTAC-1	TRA:CAVNLDTGRRALTF;TRB:CATRPEGGFNEQFF	P9	CSF_2
TTTACTGGTCCGTCAG-1	TRA:CAGPHRNTDKLIF;TRB:CSVFELTGLELIGTEAFF	P9	CSF_2
GGTGTTAAGAAGGACA-1	TRB:CASSLQNSYEQYF	P9	CSF_2
TTGTAGGAGATGTGGC-1	TRB:CASSLQNSYEQYF	P9	CSF_2
AAGACCTAGAGGTTAT-1	TRA:CAFAGGGADGLTF;TRB:CASSLDTGGETQYF	P9	CSF_2
ACACCAAGTCTACCTC-1	TRA:CALSEAGGYSTLTF;TRB:CASSQEGTGDTDTQYF	P9	CSF_2
ACAGCTAAGCAGATCG-1	TRA:CAMREVTGNQFYF;TRB:CASSLAAGEQYF	P9	CSF_3
ATGCGATGTATATGGA-1	TRA:CAMREVTGNQFYF;TRB:CASSLAAGEQYF	P9	CSF_3
CGCTGGACACGGCCAT-1	TRA:CAMREVTGNQFYF;TRB:CASSLAAGEQYF	P9	CSF_3
TCTTCGGAGTGCCAGA-1	TRA:CAMREVTGNQFYF;TRB:CASSLAAGEQYF	P9	CSF_3
AGCAGCCCAATGGACG-1	TRB:CATNEGVTGELFF	P9	CSF_3
AGCGTATGTCTGATCA-1	TRA:CAASEVYDKVIF;TRB:CAWKRYGNSPLHF	P9	CSF_3
AGGCCACGTGCGAAAC-1	TRA:CAVRMDTGRRALTF	P9	CSF_3
ATTTCTGGTAGAGTGC-1	TRA:CAPQDNARLMF;TRB:CSGLPRLGNEQFF	P9	CSF_3
CAAGTTGAGCGCTCCA-1	TRB:CASSPGQDVNTIYF	P9	CSF_3
CACACTCCAAGTCATC-1	TRA:CAASDYKLSF;TRB:CASRSLTEAFF;TRB:CASWNRGGQPQHF	P9	CSF_3
CAGAATCTCAGATAAG-1	TRA:CALSEAGGYSTLTF	P9	CSF_3
CATCAAGAGAATCTCC-1	TRA:CAVEATSGTYKYIF;TRB:CSAPWLTNEKLFF	P9	CSF_3
CCCAATCGTCCGAATT-1	TRA:CAVERNTGANSKLTF;TRB:CASSQDSSRQFF	P9	CSF_3
CCGTACTCAAGTAGTA-1	TRA:CAVSEVAGNNRKLIW;TRB:CASSLGQGTYNEQFF	P9	CSF_3
CACACAAGTTCCCGAG-1	TRA:CAGYNYGQNFVF;TRB:CASSQEDSPAGYGYTF	P9	CSF_3
ACTATCTCATTGGTAC-1	TRA:CAGYNYGQNFVF;TRB:CASSQEDSPAGYGYTF	P9	CSF_3
CCTATTATCTACTCAT-1	TRB:CASSPAGTGYLDDQPQHF	P9	CSF_3
CGAACATTCTCGTTTA-1	TRA:CVVIQGGSQGNLIF;TRB:CASSLNTGELFF	P9	CSF_3
CGAACATTCTGGCGAC-1	TRA:CILREDTGNQFYF;TRB:CASSRYRQGGFDTEAFF	P9	CSF_3
CGAGAAGCAGCGAACA-1	TRA:CAASAGNNDMRF;TRB:CASSLISAQETQYF	P9	CSF_3
CGAGAAGTCACTGGGC-1	TRA:CALKSSNTGKLIF;TRB:CASSLGTGGPSSYEQYF	P9	CSF_3
CGATGGCTCGGAGCAA-1	TRA:CAGAEAAGNKLTF;TRB:CASARSYNEQFF	P9	CSF_3
CGATGTATCTGGTATG-1	TRA:CVVNTRGSARQLTF;TRB:CASSQSIGTLRDTQYF	P9	CSF_3
CGCTATCCATGCTGGC-1	TRA:CAYRILYNFNKFYF;TRB:CVLAPGYTF	P9	CSF_3
CGGACACGTTAGTGGG-1	TRA:CAVRGAAGNKLTF;TRB:CASSLDIGFGGDGYTF	P9	CSF_3
CGGACGTTCTGGTATG-1	TRA:CVVNPTDKVIF;TRB:CASSTQGAYEAFF	P9	CSF_3
GCAGTTAGTTACCAGT-1	TRA:CAVEDGGSQGNLIF;TRB:CAISDGQNTEAFF	P9	CSF_3
TGCCAAATCTACGAGT-1	TRA:CAVEDGGSQGNLIF;TRB:CAISDGQNTEAFF	P9	CSF_3
CGTCCATTCAGTGTTG-1	TRA:CAVLGGNTDKLIF;TRB:CASLGGAVGNQPQHF	P9	CSF_3
CTAAGACGTGTAATGA-1	TRA:CALSEAQTGRRALTF;TRB:CASSLFGLQPQHF	P9	CSF_3
CTCACACAGTGCAAGC-1	TRA:CAVSRTGGYNKLIF;TRB:CASSNSGGQGSSQPQHF	P9	CSF_3
CTCGTCATCTGAGGGA-1	TRA:CATDPNTDKLIF;TRB:CASSWGLAGETQYF	P9	CSF_3
GATCAGTCACTATCTT-1	TRB:CASSTHEVRYGYTF	P9	CSF_3
GCCTCTAAGAGAACAG-1	TRA:CILLPRGSQGNLIF;TRB:CASSSRGLGTGELFF	P9	CSF_3
GCGAGAACAAGGTTCT-1	TRA:CAVQGSWGKFQF;TRB:CATSSGTQAGETQYF	P9	CSF_3
GCGAGAAGTGCATCTA-1	TRA:CAVGDTGRRALTF;TRB:CASSSPGTGGGGSPLHF;TRB:CAARGGRDTEAFF	P9	CSF_3
GGCGTGTCACGAGGTA-1	TRA:CAVRDSGGSTLGRLYF;TRB:CRGEERGPNEQFF	P9	CSF_3
GGCTGGTGTCGAGTTT-1	TRA:CATAISNDYKLSF;TRB:CASSSPPPLSLSEQYF	P9	CSF_3
ACATGGTAGAATAGGG-1	TRA:CAVSGEKSGGSNYKLTF;TRB:CAISGTGVDEKLFF	P9	CSF_3
GGGAGATGTCAGGACA-1	TRA:CATDVRSGNTPLVF	P9	CSF_3
GGTGAAGAGGTGATAT-1	TRB:CASSWNQAEEAFF	P9	CSF_3
GTAACTGAGAATAGGG-1	TRA:CAYWTSYDKVIF;TRB:CAWSSSGADGYTF	P9	CSF_3
GTATTCTGTATCAGTC-1	TRA:CALSDSGNEKLTF;TRB:CASLDLAETQYF	P9	CSF_3
GTGCGGTTCTGCGTAA-1	TRA:CAVSEERDDKIIF;TRB:CASSHNSGQLNTIYF	P9	CSF_3
GTGTGCGAGCACCGCT-1	TRA:CATDAGGLGNTPLVF;TRB:CASSLALNEQFF	P9	CSF_3
GTTCTCGTCAAACCAC-1	TRB:CASSPRMYSGNTIYF	P9	CSF_3
GTTTCTAGTTACAGAA-1	TRA:CAVKSVYNTDKLIF;TRB:CASSLTRGRVETQYF	P9	CSF_3
GTTTCTAGTTCCAACA-1	TRA:CAMRETANNAGNMLTF;TRB:CASREEFKPQHF	P9	CSF_3
GTTTCTATCTGTTTGT-1	TRA:CAERVGGSYIPTF;TRB:CASSTEGFGYTF	P9	CSF_3
ACGGAGAGTATTAGCC-1	TRA:CAAATSNQFYF;TRB:CASSLNRQEKLFF	P9	CSF_3
TACACGACACCCAGTG-1	TRB:CASSQEDSPAGYGYTF	P9	CSF_3
TACCTTATCGGCCGAT-1	TRA:CALRANARLMF;TRB:CASSVDTGGRSNEQFF	P9	CSF_3
TACGGGCAGGTGCAAC-1	TRA:CAGRSSQAGTALIF;TRB:CASSPGPGNNEKLFF	P9	CSF_3
TACTCATGTCTAGTGT-1	TRA:CALLNQAGTALIF;TRB:CASSRQGAGEQYF	P9	CSF_3
TAGAGCTGTCAAAGAT-1	TRA:CAYRRDTGNQFYF;TRB:CASSYLYRYSSTDTQYF	P9	CSF_3
TAGGCATTCACGAAGG-1	TRA:CATGGSYIPTF;TRB:CASSPSGSSGNEQFF	P9	CSF_3
TCAGCAACATGCAACT-1	TRA:CAVKSVYNTDKLIF	P9	CSF_3
TCGCGAGGTGCGAAAC-1	TRA:CAASISARQLTF;TRB:CASSFEHLNYEQYF	P9	CSF_3
TCGCGAGGTTCCGGCA-1	TRA:CATGPGGGSYIPTF;TRB:CASSQVPYEQFF	P9	CSF_3
TCGCGAGTCTCCAGGG-1	TRA:CAMSDASGGSYIPTF;TRB:CASAGQGSNSPLHF	P9	CSF_3
ACTGATGAGAGTACAT-1	TRA:CAVPQGANNLFF;TRB:CASSLTGQGNYEQYF	P9	CSF_3
TCGTACCCAGATAATG-1	TRA:CAAVDPNDYKLSF;TRB:CASSTQGGEKLFF	P9	CSF_3
TCTGGAAGTACCTACA-1	TRB:CASSTGAGANVLTF	P9	CSF_3
TGACAACGTGTTCGAT-1	TRA:CAVSPYGGSQGNLIF;TRB:CASSSTGGGYTF	P9	CSF_3
TGAGAGGCATTCACTT-1	TRA:CAAYYGNNRLAF;TRB:CAWTGGGRQPQHF	P9	CSF_3
TGATTTCAGTACATGA-1	TRA:CALEGGSQGNLIF;TRB:CASTWGGEGADTQYF	P9	CSF_3
TGCCCTATCACCATAG-1	TRA:CAMREASNTGKLIF;TRB:CAISEPNQPQHF	P9	CSF_3
TGCGCAGTCCCACTTG-1	TRA:CAASWGYGNKLVF;TRB:CASSDEGGSYNEQFF	P9	CSF_3
TGCGGGTAGTACACCT-1	TRA:CAVNPWGGQNFVF;TRB:CASSLTATEAFF	P9	CSF_3
TGCGGGTCATCTACGA-1	TRA:CAVLQTGANNLFF;TRB:CASRLGSGANVLTF	P9	CSF_3
TGCGTGGTCCGCAAGC-1	TRA:CAGDDNQGGKLIF;TRB:CASSVGGTGLYEQYF	P9	CSF_3
ACTGATGTCCAGAAGG-1	TRA:CAVLEDTGGFKTIF;TRB:CASSQWRADIQYF	P9	CSF_3
TGGACGCCAACGATCT-1	TRA:CVVSALNTGKLIF;TRB:CASSPDSSAFF	P9	CSF_3
TGGCTGGCAGTATAAG-1	TRA:CAVRSLSVYNKLIF;TRB:CSAREDLAGESINEQFF	P9	CSF_3
TTAGGACGTATTCTCT-1	TRA:CGINNAGNMLTF;TRB:CASGSRYEQYF	P9	CSF_3
TTAGGCAGTAGCGTGA-1	TRA:CAMRRGDDMRF;TRB:CASSLGTGDSYEQYF	P9	CSF_3
ACTTACTCAGTACACT-1	TRA:CALSDEGYSTLTF;TRB:CASSLSGGTRNQPQHF	P9	CSF_3
AGAGCGACATCTCCCA-1	TRA:CAVRSNDYKLSF	P9	CSF_3
AGATTGCGTACAGTTC-1	TRA:CAASEGIGGGSQGNLIF;TRB:CAIRGTSGGTNTGELFF	P12	CSF
CTTAACTCAGCTGGCT-1	TRA:CAVRDNYGQNFVF;TRB:CASSQGAAPTEPQHF	P12	CSF
AGTGGGAGTAGGGACT-1	TRB:CASTQYF	P1	Tumor
CCAGCGAAGGATGGTC-1	TRB:CASTQYF	P1	Tumor
CTGAAACCATGGTCAT-1	TRB:CASTQYF	P1	Tumor
ACGTCAATCAAACAAG-1	TRB:CASSPTSDFSNQPQHF	P1	Tumor
AGCCTAAAGTGAAGTT-1	TRA:CAFAPQGAQKLVF	P1	Tumor
AGCTCTCTCACTATTC-1	TRB:CASSFGPSYEQYF	P1	Tumor
ATCCGAAAGAATAGGG-1	TRB:CSGVRGGDGELFF	P1	Tumor
ATTGGACCACCGGAAA-1	TRB:CASSLDAGSSYEQYF	P1	Tumor
ATTGGTGTCGCTTAGA-1	TRA:CAVGVANYGGSQGNLIF;TRB:CASSHRTGGGETQYF	P1	Tumor
CACCTTGAGCTGAAAT-1	TRA:CAYSASNTGNQFYF;TRB:CASSQDPQGGVSYNEQFF	P1	Tumor
CAGATCAAGGTCATCT-1	TRB:CASSRLAGGFDEQFF	P1	Tumor
CAGCTAAAGATACACA-1	TRA:CFASGGYNKLIF;TRB:CASSGQVSSYEQYF	P1	Tumor
CAGTCCTGTGATAAAC-1	TRB:CASSTSGISYNEQFF	P1	Tumor
TGACGGCAGACCACGA-1	TRA:CALSESTSGTYKYIF;TRB:CASSQDQGSTGELFF	P1	Tumor
AGTTGGTAGTACGATA-1	TRA:CALSESTSGTYKYIF;TRB:CASSQDQGSTGELFF	P1	Tumor
CATCAAGCAGCATACT-1	TRA:CALGTGNQFYF;TRB:CASSQDWLAGQFF	P1	Tumor
CATGGCGAGCTAGTGG-1	TRB:CAISQDRARGIQETQYF	P1	Tumor
CCACCTACACAAGACG-1	TRB:CASRRSGSYNEQFF	P1	Tumor
CGATTGAAGTGTACGG-1	TRA:CAASASRGSTLGRLYF	P1	Tumor
CTCAGAACAGGAATCG-1	TRB:CASSPTSAGEQYF	P1	Tumor
CTCGTACCAATAACGA-1	TRB:CASSVRPETSGTITDTQYF	P1	Tumor
CTCTACGTCTAACTCT-1	TRB:CASSPGTSGSNEQFF	P1	Tumor
GAACGGAGTCGCTTTC-1	TRB:CASSLGTAGKLFF	P1	Tumor
GACCAATGTCATGCAT-1	TRA:CAEAYSTLTF;TRB:CASSLSGAGGYNEQFF	P1	Tumor
GAGGTGAGTAGCGCAA-1	TRA:CAYKFAGKSTF	P1	Tumor
GGGAATGAGCGTGAAC-1	TRB:CASSLGAGGRHEQYF	P1	Tumor
CACAGTACAAATCCGT-1	TRB:CASSLGAGGRHEQYF	P1	Tumor
GCCAAATAGACTTGAA-1	TRA:CASLTGGATNKLIF;TRB:CASSFTSAGEQYF	P1	Tumor
GCGCAGTAGCTGAAAT-1	TRA:CALSEASGGFKTIF;TRB:CASSLGTSGRPRGEQYF	P1	Tumor
GCGGGTTAGATGAGAG-1	TRA:CAGALRGSSNTGKLIF;TRB:CASSPQTGINYGYTF	P1	Tumor
GCGGGTTTCCTTTCGG-1	TRB:CAITSTGTLYEQYF	P1	Tumor
GCTGGGTCAGCTGTTA-1	TRA:CAAEKSSGGSYIPTF;TRB:CASSPSAGLSSGANVLTF	P1	Tumor
GCTGGGTGTCTTCTCG-1	TRB:CASSQDQGSTGELFF	P1	Tumor
GGAATAATCTGTACGA-1	TRB:CASSSTERRETQYF	P1	Tumor
GGGTTGCCATAAGACA-1	TRB:CSADRTPTYEQYF	P1	Tumor
GGTGCGTTCTTAGAGC-1	TRB:CASSLADRDGYTF	P1	Tumor
GTCATTTAGTGTACGG-1	TRB:CASSENRAPEGGNEQFF	P1	Tumor
TTCTACAAGATGTTAG-1	TRA:CALKSPGSTLGRLYF;TRB:CASSLGRGYYEQYF	P1	Tumor
TACACGAAGACTAAGT-1	TRA:CALKSPGSTLGRLYF;TRB:CASSLGRGYYEQYF	P1	Tumor
GTGAAGGCAGGGAGAG-1	TRA:CATAVISSGSARQLTF	P1	Tumor
GTGCTTCAGTTGAGTA-1	TRA:CAMREPDSGNTPLVF;TRB:CSANWLASRTDTQYF	P1	Tumor
TACACGAAGATGGCGT-1	TRB:CASSVGPMTAYTGELFF	P1	Tumor
TACCTTAAGTTGTAGA-1	TRA:CAASDYKLSF;TRB:CASSLVGSQETQYF	P1	Tumor
TACCTTACACAGGTTT-1	TRB:CSGWLAGLNEQFF	P1	Tumor
TACGGATAGGGTCGAT-1	TRA:CAVGGGKLIF	P1	Tumor
TAGGCATTCCAGGGCT-1	TRB:CASSAGTGLDQPQHF	P1	Tumor
TCAATCTAGAGTGAGA-1	TRA:CALRGGFGNVLHC;TRA:CVVIPPINTGTASKLTF;TRB:CASSQTLPQGLTQYF	P1	Tumor
TCAGCAAGTTCGCTAA-1	TRA:CAVSDTGRRALTF;TRB:CSARDWRPSTDTQYF	P1	Tumor
TCTCATAAGAAACGCC-1	TRB:CASSASGTNSYNEQFF	P1	Tumor
AACTCAGGTAAAGTCA-1	TRB:CASSPVNTGAGELFF	P1	Tumor
TCTCTAATCTATGTGG-1	TRB:CASSLLRSNTEAFF	P1	Tumor
TCTGGAATCGGCATCG-1	TRA:CAMSEGSNYQLIW;TRB:CASSAWADTQYF	P1	Tumor
TGACTAGTCATGTCTT-1	TRB:CSASGVLASEETQYF	P1	Tumor
TGAGCATAGGAGCGTT-1	TRA:CAVQAFWAGSYQLTF	P1	Tumor
TGCGCAGAGGCGATAC-1	TRB:CASAMYNEQFF	P1	Tumor
TGGCTGGTCGTTTATC-1	TRA:CATDYRGAQKLVF;TRB:CATSDFRGNGYTF	P1	Tumor
TGGGAAGGTATAGTAG-1	TRA:CAETGNYGQNFVF;TRB:CASSGIMNTEAFF	P1	Tumor
TGTATTCTCATTGCGA-1	TRB:CSARTKGESGANVLTF	P1	Tumor
TTGCCGTAGCGAAGGG-1	TRA:CLVGEKFMNYGGSQGNLIF;TRB:CASQGGSNQPQHF	P1	Tumor
TTTATGCGTCCAGTGC-1	TRA:CATDPRASGTYKYIF;TRB:CAISDRTSGDQETQYF	P1	Tumor
AAGGCAGTCTACCAGA-1	TRA:CAVQAGSGNTPLVF	P1	Tumor
AAGGTTCGTGATGATA-1	TRB:CASSRTIQGRGTGELFF	P1	Tumor
ACCTTTACAATTCCTT-1	TRA:CALSTGGFKTIF;TRB:CASSYSWTSGGNNEQFF	P1	Tumor
ACCTTTATCAGCACAT-1	TRA:CAMREGLESGGYNKLIF;TRB:CSVGKQASSYEQYF	P1	Tumor
CTAATGGGTAGCAAAT-1	TRB:CASSPNRGTEAFF	P3	Tumor
GCAATCATCCGTCATC-1	TRB:CASSPNRGTEAFF	P3	Tumor
GTCGTAACAGTAGAGC-1	TRB:CASSPNRGTEAFF	P3	Tumor
TCACAAGTCCTTCAAT-1	TRB:CASSPNRGTEAFF	P3	Tumor
ATGCGATGTCCCGACA-1	TRB:CASSPNRGTEAFF	P3	Tumor
ATTCTACGTGAGTATA-1	TRB:CASSPNRGTEAFF	P3	Tumor
AGCTCTCTCGGTCTAA-1	TRB:CASSPNRGTEAFF	P3	Tumor
ATCTACTCACTTACGA-1	TRB:CASSPNRGTEAFF	P3	Tumor
ACGAGGAGTCTCAACA-1	TRB:CASSPNRGTEAFF	P3	Tumor
GACTACAGTGGTCCGT-1	TRB:CASSPNRGTEAFF	P3	Tumor
TCAACGATCCTTTACA-1	TRB:CASSLEGGEYNEQFF	P3	Tumor
ACCCACTCAAGTACCT-1	TRB:CASSLEGGEYNEQFF	P3	Tumor
CTCGTACCATGTCGAT-1	TRB:CASSLEGGEYNEQFF	P3	Tumor
ATTTCTGGTAGCAAAT-1	TRA:CVVSGGIGFGNVLHC;TRB:CASSLSLTGTGELFF	P3	Tumor
CAAGAAATCTTCGGTC-1	TRA:CAVRDTGANNLFF	P3	Tumor
CAAGTTGTCTGTCAAG-1	TRB:CASSPPATGELFF	P3	Tumor
CACACAACACGGTTTA-1	TRB:CASSRTDTAYYNEQFF	P3	Tumor
CACAGTAAGATCTGCT-1	TRB:CASSLLAGASGELFF	P3	Tumor
CACATAGTCCCACTTG-1	TRB:CASKTSGDSYNEQFF	P3	Tumor
CACATTTCATCAGTAC-1	TRB:CASSPGQGWNTEAFF	P3	Tumor
CACCTTGAGTTTCCTT-1	TRB:CASAPGTHYTGELFF	P3	Tumor
CACCTTGCATGGAATA-1	TRB:CASSLIGGPGQTEAFF	P3	Tumor
CACTCCAAGAGTCTGG-1	TRB:CASRGDGGVETQYF	P3	Tumor
ACTGTCCAGAGCTATA-1	TRB:CSVEDPGASYGYTF	P3	Tumor
AGAGTGGTCGTAGATC-1	TRB:CSVEDPGASYGYTF	P3	Tumor
GGGTTGCCATATACCG-1	TRB:CSVEDPGASYGYTF	P3	Tumor
CAGAATCCAGTAAGAT-1	TRB:CASSLGPNYGYTF	P3	Tumor
CAGATCAGTGACAAAT-1	TRB:CASSGQGGRNQPQHF	P3	Tumor
CAGCATAAGCTAAGAT-1	TRA:CAATGTSGTYKYIF	P3	Tumor
CAGCTGGCAATAGAGT-1	TRA:CAASGGYNKLIF	P3	Tumor
CAGTAACTCCCTCAGT-1	TRB:CASSLGFTSGNTIYF	P3	Tumor
CATATGGTCAGGCAAG-1	TRA:CAFMNLRTGNQFYF;TRB:CAWSLPPIYAGLADTQYF	P3	Tumor
CATATTCGTACCGGCT-1	TRB:CASSPWRENTGELFF	P3	Tumor
CATCAGAAGTGTTGAA-1	TRB:CASSYEVGEQPQHF	P3	Tumor
CATCAGACACCATGTA-1	TRA:CATSPNSGGSNYKLTF;TRA:CALRYSMDSNYQLIW;TRB:CASSHNLQGIAFF	P3	Tumor
CATCAGACAGCCAATT-1	TRB:CASSYGGHTEAFF	P3	Tumor
AGGTCCGTCATGTCTT-1	TRA:CAASRNFNKFYF;TRB:CASSPNRGTEAFF	P3	Tumor
CATATGGTCGCATGAT-1	TRA:CAASRNFNKFYF;TRB:CASSPNRGTEAFF	P3	Tumor
CGGGTCATCCATGAGT-1	TRA:CAASRNFNKFYF;TRB:CASSPNRGTEAFF	P3	Tumor
CATGGCGAGATATGGT-1	TRA:CATDRHGANNLFF	P3	Tumor
CCTACCAAGTCAAGCG-1	TRA:CAVRDSRGTDKLIF;TRB:CASGGTGTSFSGELFF	P3	Tumor
CCTAGCTCAATCAGAA-1	TRB:CASSRRGGVRTEAFF	P3	Tumor
CCTCAGTAGTCCCACG-1	TRA:CAATAGTASKLTF	P3	Tumor
CCTCAGTTCCCGACTT-1	TRA:CAVYLFNKFYF;TRB:CASSRDPNQPQHF	P3	Tumor
CCTTACGTCGGATGTT-1	TRB:CASSLRAGTHNEQFF	P3	Tumor
CCTTCGAAGTAGATGT-1	TRA:CVVNANQAGTALIF	P3	Tumor
CGAGAAGAGATGTGTA-1	TRA:CAFFAKIGSARQLTF	P3	Tumor
CGAGAAGCATCACAAC-1	TRB:CASSQDLRNNQPQHF	P3	Tumor
CGAGCACCACCTCGGA-1	TRB:CASSPLNAGQPQHF	P3	Tumor
TTGGAACCAATAGAGT-1	TRB:CASSVEDSPYEQYF	P3	Tumor
CTAGAGTTCTTGTCAT-1	TRB:CASSVEDSPYEQYF	P3	Tumor
AGTTGGTTCACCGTAA-1	TRB:CASSVEDSPYEQYF	P3	Tumor
CGCTATCAGTGTTAGA-1	TRA:CADVYSGGGADGLTF;TRB:CASSSRTGREFYGYTF	P3	Tumor
CGCTATCCAATGCCAT-1	TRA:CAYRRWGGGYQKVTF;TRB:CSASRDSEAFF	P3	Tumor
CGCTGGAAGTGAACAT-1	TRA:CALKGGSQGNLIF;TRB:CASSQWTGAGETQYF	P3	Tumor
CGCTTCATCCAAACTG-1	TRB:CASSQEGLAGAETGELFF	P3	Tumor
CGGACTGTCGTGGGAA-1	TRA:CAASDTGGFKTIF;TRB:CASSIAQGVGTGELFF	P3	Tumor
CGGAGCTGTGTGAATA-1	TRA:CAVEDPGGTYKYIF;TRB:CASSQRSGGTFF	P3	Tumor
CGGGTCAGTAGGCATG-1	TRA:CAEMGGADGLTF;TRB:CSARDSKSGNEKLFF	P3	Tumor
CGTAGGCTCCCTCAGT-1	TRB:CASRETGGTNTEAFF	P3	Tumor
CGTCAGGTCTCCCTGA-1	TRA:CANVDSNYQLIW;TRB:CASTPPDGYEQYF	P3	Tumor
CTAACTTAGGGAAACA-1	TRB:CASSAAGTGYGYTF	P3	Tumor
CCACTACGTGCTAGCC-1	TRB:CASSQGGSNQPQHF	P3	Tumor
GTGGGTCTCCACGTTC-1	TRB:CASSQGGSNQPQHF	P3	Tumor
ATCTACTTCATAACCG-1	TRB:CASSQGGSNQPQHF	P3	Tumor
CTAACTTCAGACACTT-1	TRB:CASSSTSGYNEQFF	P3	Tumor
CTAAGACAGCAGGCTA-1	TRA:CALFSGSARQLTF;TRB:CSAPPSEYGGAGNIQYF	P3	Tumor
CTAATGGCAGCAGTTT-1	TRA:CAPRADSNYQLIW	P3	Tumor
CTACACCGTCCATGAT-1	TRA:CAALRGGQNFVF;TRB:CASSPGAGLNTGELFF	P3	Tumor
CTACATTCAGTCACTA-1	TRB:CASSGSTYYGYTF	P3	Tumor
CTAGAGTAGTGAAGAG-1	TRB:CASSPTFGGGYNEQFF	P3	Tumor
CTAGTGAGTAGAAGGA-1	TRA:CIRTPSSNTGKLIF	P3	Tumor
CTCGAAACAAATTGCC-1	TRA:CAFLNRDDKIIF	P3	Tumor
CTCGAGGGTAAATACG-1	TRA:CESGAGSYQLTF	P3	Tumor
CTCGGAGAGTGTTGAA-1	TRB:CASGDPTGGELFF	P3	Tumor
TTCTTAGCATCCTTGC-1	TRA:CAPSGGGADGLTF;TRB:CASRLQGRHYGYTF	P3	Tumor
GGAACTTGTCTTCTCG-1	TRA:CAPSGGGADGLTF;TRB:CASRLQGRHYGYTF	P3	Tumor
ATTATCCTCGTCACGG-1	TRA:CAPSGGGADGLTF;TRB:CASRLQGRHYGYTF	P3	Tumor
CTCGTCAAGAATGTGT-1	TRA:CAVDLRQGGSEKLVF;TRB:CASSLHGWETQYF	P3	Tumor
CTCTGGTAGTGACTCT-1	TRB:CASSLYRAFGGRGRSGELFF	P3	Tumor
CTGAAGTAGATGTTAG-1	TRB:CASSSQAGVLGEQFF	P3	Tumor
CTGAAGTGTTCTGTTT-1	TRA:CAYRSVVNYGQNFVF	P3	Tumor
CTGATAGCAGTATCTG-1	TRA:CAAIPTLNDYKLSF;TRB:CSAPPPSGSSYEQYF;TRB:CASGDPTGGELFF	P3	Tumor
CTGATCCTCTGTCAAG-1	TRB:CASSPKPRAPGANVLTF	P3	Tumor
CTGCGGAAGCGCCTCA-1	TRB:CASSRGFLPQETQYF	P3	Tumor
CTGCGGACAGCTCCGA-1	TRB:CASSPGVFEYGYTF	P3	Tumor
CTGGTCTCATACGCTA-1	TRB:CATSIPLDTQYF	P3	Tumor
CTGGTCTGTGATGTGG-1	TRA:CATGDTGRRALTF;TRB:CASSPRDWNLQFF	P3	Tumor
TTTGGTTTCAAAGTAG-1	TRB:CASGGTGTSFSGELFF	P3	Tumor
CACACCTTCTTTACGT-1	TRB:CASGGTGTSFSGELFF	P3	Tumor
CTCAGAATCTCTAAGG-1	TRB:CASGGTGTSFSGELFF	P3	Tumor
CTGTTTAGTCTTCTCG-1	TRA:CAASPRFSDGQKLLF;TRB:CASSLLGGREETQYF	P3	Tumor
CTTCTCTTCTCAACTT-1	TRA:CILPLAGGTSYGKLTF	P3	Tumor
GAAACTCCACTGAAGG-1	TRA:CAASTRGGSEKLVF;TRB:CASSLAGGRNEKLFF	P3	Tumor
GAAATGAAGAGCTGGT-1	TRA:CAVDIFGGTSYGKLTF	P3	Tumor
GAAATGACACAAGTAA-1	TRA:CAVRMDSSYKLIF	P3	Tumor
GAACCTACACCGTTGG-1	TRB:CASSDPAEANYGYTF	P3	Tumor
GAACCTATCACTTATC-1	TRA:CAVVDSSYKLIF	P3	Tumor
GAATAAGGTCATATGC-1	TRA:CAENFGNEKLTF;TRB:CSAVPGQGGEKLFF	P3	Tumor
GAATAAGGTGATGATA-1	TRB:CSARDDLGITDTQYF	P3	Tumor
GAATGAAGTTAAGGGC-1	TRA:CALQDTGRRALTF	P3	Tumor
CCATTCGCACAGATTC-1	TRA:CAASRNFNKFYF	P3	Tumor
TACTTACGTGATGCCC-1	TRA:CAASRNFNKFYF	P3	Tumor
CGGAGCTGTGCCTTGG-1	TRA:CAASRNFNKFYF	P3	Tumor
GACAGAGCAGCCAGAA-1	TRA:CAVNKLIF	P3	Tumor
GACAGAGTCAGTGTTG-1	TRB:CASSLGDRGNNEQYF	P3	Tumor
GACCAATTCAGCTTAG-1	TRB:CASSPQGASTGNTIYF	P3	Tumor
GACCTGGAGGCTAGAC-1	TRA:CAVRGDTGRRALTF;TRB:CASSSAQGTINQPQHF	P3	Tumor
GACGTTACAGAAGCAC-1	TRA:CAAKGSGGFKTIF;TRB:CASTHSRELGNEQFF	P3	Tumor
GACTAACCAATAACGA-1	TRA:CAVGDRNTGFQKLVF;TRB:CASSLGDRNYYSNQPQHF	P3	Tumor
GACTAACTCACATGCA-1	TRB:CASSQVLGLDEQFF	P3	Tumor
GACTACACAATGAAAC-1	TRA:CAVSVSPRGSTLGRLYF;TRB:CASSYFGFVDEQFF	P3	Tumor
GATCAGTAGCACAGGT-1	TRB:CSAPPPSGSSYEQYF	P3	Tumor
GATCGATTCTAGAGTC-1	TRB:CASSNTGGSWNEQYF	P3	Tumor
CCTACACCAAGGACTG-1	TRB:CASSLGQAYEQYF	P3	Tumor
TTCTCCTCAATAACGA-1	TRB:CASSLGQAYEQYF	P3	Tumor
TCACGAAGTATTACCG-1	TRB:CASSLGQAYEQYF	P3	Tumor
GATCGCGTCAGTTGAC-1	TRB:CASSEWRGLYNEQFF	P3	Tumor
GATTCAGTCCTTTCTC-1	TRB:CSARAPTSTDTQYF	P3	Tumor
GCAATCAAGCCCTAAT-1	TRB:CASSRLGGSTSYGYTF	P3	Tumor
GCAATCAGTGCATCTA-1	TRA:CLVGGTETGRRALTF;TRB:CSARGGNRNQPQHF	P3	Tumor
GCACATAAGGATGCGT-1	TRA:CAAQEGEKLTF	P3	Tumor
GCACATAGTTGTTTGG-1	TRB:CASSLESVLAGVNEQFF	P3	Tumor
GCAGCCACAAGCTGTT-1	TRB:CASSRTRQAPGAFF	P3	Tumor
GCAGTTATCAGCGATT-1	TRB:CASRATGSQDLETQYF	P3	Tumor
GCATGTAGTGCAACTT-1	TRA:CAVTSNSGGYQKVTF	P3	Tumor
GCCAAATAGCCACTAT-1	TRB:CSANTLGRGDEQFF	P3	Tumor
GACGTTACATTGAGCT-1	TRB:CATGLAGGETQYF	P3	Tumor
GAAACTCTCGTAGATC-1	TRB:CATGLAGGETQYF	P3	Tumor
GCATACATCCGCGCAA-1	TRB:CATGLAGGETQYF	P3	Tumor
GCCAAATAGGTGATTA-1	TRB:CASSLGTGNTKEQYF	P3	Tumor
GCCAAATCATAGGATA-1	TRA:CAASWNQGGKLIF;TRB:CASSPGPNYEQYF	P3	Tumor
GCCTCTAAGTCCAGGA-1	TRA:CAAGGGADGLTF	P3	Tumor
GCCTCTATCGGAGCAA-1	TRB:CASSLYPSGSSYEQYF	P3	Tumor
GCGCAGTCACTGTTAG-1	TRA:CAESYQGGKLIF;TRB:CASTTAPQHF	P3	Tumor
GCTCTGTAGACTTTCG-1	TRA:CAFFAKIGSARQLTF;TRB:CSVEDPGASYGYTF	P3	Tumor
GCTGGGTAGAGTACAT-1	TRA:CALPDAGGTSYGKLTF;TRA:CAVTSGTYKYIF;TRB:CASNSLDPGELFF	P3	Tumor
GCTTGAAAGAAGGTTT-1	TRB:CASSMPTGELFF	P3	Tumor
GCTTGAATCCTAGAAC-1	TRB:CASSHGPLTTDTQYF	P3	Tumor
GGAACTTCAGACAGGT-1	TRB:CSASLDKDGDTQYF	P3	Tumor
CGATGTAAGGTGTTAA-1	TRB:CASSLVVPLREGPADTQYF	P3	Tumor
ACTGTCCCACGAGGTA-1	TRB:CASSLVVPLREGPADTQYF	P3	Tumor
CTCGAAAGTACATGTC-1	TRB:CASSLVVPLREGPADTQYF	P3	Tumor
GAATAAGAGATGGGTC-1	TRB:CASSLVVPLREGPADTQYF	P3	Tumor
ATTTCTGGTCTAGAGG-1	TRB:CASSLVVPLREGPADTQYF	P3	Tumor
TTTGGTTTCTTGTCAT-1	TRB:CASSLVVPLREGPADTQYF	P3	Tumor
AACTCCCTCTTGTCAT-1	TRA:CALSEAFTNTGNQFYF;TRB:CASSLAGEVDTQYF	P3	Tumor
GTTCATTGTCCGAAGA-1	TRA:CALSEAFTNTGNQFYF;TRB:CASSLAGEVDTQYF	P3	Tumor
GGAATAAGTTATCACG-1	TRB:CASSPGPNYEQYF;TRB:CASSLAGAAGGSPLHF	P3	Tumor
GGACAAGGTATAGGTA-1	TRB:CASSVRGGQAPTNEKLFF	P3	Tumor
GGCAATTCAGTACACT-1	TRB:CASSHRDRGSEAFF	P3	Tumor
GGCAATTGTGATGTGG-1	TRA:CAMREGRNTGRRALTF;TRB:CASSYSPGQGVRNTEAFF	P3	Tumor
GGCGACTTCTTTCCTC-1	TRB:CASSPVASTDTQYF	P3	Tumor
GGTGCGTTCACCAGGC-1	TRB:CASRLQGRHYGYTF	P3	Tumor
GGTGCGTTCACTGGGC-1	TRB:CSGRMLDTQYF	P3	Tumor
GTAACTGCAAGGACTG-1	TRA:CATAGAGNMLTF;TRB:CASSVGLAAPLGETQYF	P3	Tumor
GTACTCCGTCTTGATG-1	TRB:CASRPAGTRNEQFF	P3	Tumor
GTACTTTGTCTAGAGG-1	TRB:CASSVLRGNEQFF	P3	Tumor
GATCGTACACTTACGA-1	TRB:CSASGRSGEQYF	P3	Tumor
AAGACCTAGCATGGCA-1	TRB:CSASGRSGEQYF	P3	Tumor
GTACTTTTCTACTCAT-1	TRA:CALTTYGGATNKLIF;TRB:CSARALLADQETQYF	P3	Tumor
GTAGTCATCTTGTCAT-1	TRB:CASSLEAEAGGTGELFF	P3	Tumor
GTATCTTGTGTTTGTG-1	TRB:CSANPGGEGYTF	P3	Tumor
GTATTCTCACGAGAGT-1	TRA:CAMREPINNDMRF	P3	Tumor
GTCATTTCACGAAGCA-1	TRA:CAMREFDSGNTPLVF	P3	Tumor
GTGCATAGTGGTCCGT-1	TRB:CASSEDEQYF	P3	Tumor
GTGCGGTGTATGAATG-1	TRB:CASSLVVPLREGPADTQYF;TRB:CASSEAGGKNIQYF	P3	Tumor
GTGCTTCCAACGATGG-1	TRA:CAVRDQGKAAGNKLTF	P3	Tumor
GTGTTAGAGAGTACCG-1	TRB:CASRIKGAGAGANVLTF	P3	Tumor
GTTACAGGTCCTCTTG-1	TRB:CASSLATSGHNEQFF	P3	Tumor
ACACCCTCACGAAATA-1	TRB:CASIPGTRGYEQYF	P3	Tumor
AGAGCTTGTTTGTTGG-1	TRB:CASIPGTRGYEQYF	P3	Tumor
GTTTCTATCCTAGTGA-1	TRB:CASTTAPQHF	P3	Tumor
TAAGCGTAGAATAGGG-1	TRA:CAYRSEGGSEKLVF;TRB:CASSLFRMGSPLHF	P3	Tumor
TACAGTGAGCAATATG-1	TRB:CSARDGTGAYEQYF	P3	Tumor
TACCTATTCTGTTGAG-1	TRA:CAYRSVTYTGANSKLTF;TRB:CASSLTSGSFGELFF	P3	Tumor
TACCTTAAGTTGCAGG-1	TRB:CASSPETGYTEAFF	P3	Tumor
TACCTTATCAGAGGTG-1	TRB:CASSARTGGSNQPQHF	P3	Tumor
TACGGTACAAAGGAAG-1	TRA:CAATAYSGGGADGLTF;TRB:CASSPLRRAEQYF	P3	Tumor
TACTCATCACGCGAAA-1	TRB:CASSPPGYGYTF	P3	Tumor
TACTCATCACGGTAAG-1	TRB:CSARSRSGQETQYF	P3	Tumor
TAGACCACACCAGTTA-1	TRA:CAVGSNYQLIW;TRB:CSARTGYPNYGYTF;TRB:CASSHGVPQYF	P3	Tumor
TACCTATTCAGCTCTC-1	TRB:CASRQTSYNEQFF	P3	Tumor
ACATCAGAGCCACGTC-1	TRB:CASRQTSYNEQFF	P3	Tumor
TAGGCATAGTCTTGCA-1	TRB:CASSPEGQDTIYF	P3	Tumor
TAGGCATTCGGCTACG-1	TRA:CAMRLEGRDYKLSF;TRB:CASSWDSAYEQYF	P3	Tumor
TATCAGGAGACACTAA-1	TRB:CASSLGPDRGRPYEQYF	P3	Tumor
TATCTCAAGACGCTTT-1	TRA:CAVTPKAAGNKLTF;TRB:CSARGLAGGLYTYEQYF	P3	Tumor
TATCTCACATCCAACA-1	TRB:CAISESRTSGEYEQFF	P3	Tumor
TCAGATGTCATAACCG-1	TRB:CASSEPDNYEQYF	P3	Tumor
TCAGCAAGTGGCCCTA-1	TRA:CAVPGHPNAGKSTF	P3	Tumor
TCAGCAATCGTAGGAG-1	TRA:CATARDNARLMF	P3	Tumor
TCAGGATTCAACGGGA-1	TRB:CASSPLAYQPQHF;TRB:CASSPLAGTIGELFF	P3	Tumor
TCAGGTAAGCCGATTT-1	TRA:CAVRIIQGAQKLVF;TRB:CAWSSTGQFQYF	P3	Tumor
ACCGTAATCCCTCAGT-1	TRB:CASSLSLTGTGELFF	P3	Tumor
CTAAGACCATTACCTT-1	TRB:CASSLSLTGTGELFF	P3	Tumor
TCAGGTAGTTCAGCGC-1	TRA:CAVNRQAGTALIF;TRB:CASSLPTGYEQYF	P3	Tumor
TCATTACCAGATGGCA-1	TRA:CATEGKAAGNKLTF;TRB:CSAREPKADTQYF	P3	Tumor
TCATTACCATAGACTC-1	TRA:CAASGDNAGKSTF;TRB:CASSGTGGREKLFF	P3	Tumor
TCATTTGGTTATGCGT-1	TRB:CASARGLATQYF	P3	Tumor
TCGAGGCGTAGATTAG-1	TRA:CAVIVAGNKLTF	P3	Tumor
TCGAGGCGTGCCTGGT-1	TRA:CAGQFTDKLIF	P3	Tumor
TCGCGTTAGGATATAC-1	TRA:CALSPPPYSGAGSYQLTF;TRB:CASSLRGQGLYNEQFF	P3	Tumor
TCGGGACCATAAAGGT-1	TRA:CALGGNNRLAF;TRB:CSAKREGGQYF	P3	Tumor
TCGGTAAAGGAATTAC-1	TRB:CASSARDFTEAFF	P3	Tumor
TCGTAGAGTATGAATG-1	TRB:CSALVAGLSTDTQYF	P3	Tumor
TTAGGCATCTCTGAGA-1	TRA:CAMRELWTTDSWGKLQF;TRB:CATGLAGGETQYF	P3	Tumor
ACTTACTCATCCCATC-1	TRA:CAMRELWTTDSWGKLQF;TRB:CATGLAGGETQYF	P3	Tumor
TCGTAGATCTGAAAGA-1	TRB:CSAGSSGHNEQFF;TRB:CASSLAGEVDTQYF	P3	Tumor
TCTATTGCAGGAATCG-1	TRA:CATARDNARLMF;TRA:CAVGAMYSGGGADGLTF;TRB:CSARDQGGRSTEAFF	P3	Tumor
TCTGGAAAGATACACA-1	TRA:CAVSLSDYKLSF;TRB:CASSLEQGSQETQYF	P3	Tumor
TCTGGAAAGTCGATAA-1	TRA:CAPPGFRGGSYIPTF	P3	Tumor
TCTTCGGTCCCAACGG-1	TRA:CGADYASTGFQKLVF	P3	Tumor
TCTTTCCCACTTGGAT-1	TRB:CASSPTGREVYEQYF	P3	Tumor
TCTTTCCTCACATAGC-1	TRB:CASSLETGTSGRYYEQYF	P3	Tumor
TGACAACAGAAGGACA-1	TRA:CAVGAGAGKSTF	P3	Tumor
TGACTAGTCCTGTACC-1	TRA:CAGAAGGGFKTIF	P3	Tumor
TGAGCCGCAGGTTTCA-1	TRB:CASSQFGGDPSYNEQFF	P3	Tumor
CCTTTCTTCTGATTCT-1	TRA:CATAGAGNMLTF;TRB:CASSVGVRNEKLFF	P3	Tumor
ACTTTCATCACAATGC-1	TRA:CATAGAGNMLTF;TRB:CASSVGVRNEKLFF	P3	Tumor
TGAGCCGGTGTGAATA-1	TRB:CASSTRTALSSGANVLTF	P3	Tumor
TGAGGGAAGGATGGTC-1	TRB:CASSLNWDRGDTQYF	P3	Tumor
TGAGGGACAATACGCT-1	TRB:CASSQDRTSGYGRYNEQFF	P3	Tumor
TGAGGGACACATGGGA-1	TRA:CAADTGGFKTIF;TRB:CASSRGTTSSSYEQYF	P3	Tumor
TGATTTCAGAAAGTGG-1	TRB:CSARTGYEQYF	P3	Tumor
TGCCCATAGCAACGGT-1	TRB:CASSLVGEVETQYF	P3	Tumor
TGCCCTACACTCTGTC-1	TRA:CLVGDKATTDSWGKLQF	P3	Tumor
TGCCCTATCTGTCTCG-1	TRA:CILPLAGGTSYGKLTF;TRB:CASSLGQAYEQYF	P3	Tumor
TGCTACCAGGACGAAA-1	TRB:CASSLWVTAGAGYIQYF	P3	Tumor
TGCTACCAGTAGGTGC-1	TRB:CASSLAGYYGYTF	P3	Tumor
CACATTTAGCAGACTG-1	TRB:CASSESGATYEQYF	P3	Tumor
AGAGTGGGTCTTTCAT-1	TRB:CASSESGATYEQYF	P3	Tumor
TGGCCAGTCCCTTGTG-1	TRA:CAIGLGGAQKLVF	P3	Tumor
TGGCGCATCAAGAAGT-1	TRA:CAFMKSFGNEKLTF	P3	Tumor
TGGCGCATCTGGCGAC-1	TRB:CASSWGTSGKKTQYF	P3	Tumor
TGTGGTAAGACAAAGG-1	TRA:CAMRDNYGQNFVF;TRB:CASSFGDRPNQPQHF	P3	Tumor
TGTGTTTGTCCTCTTG-1	TRB:CSARDERNTEAFF	P3	Tumor
TTAACTCAGACTGGGT-1	TRA:CAVRTSGTYKYIF;TRB:CASSVEDSPYEQYF	P3	Tumor
TTAACTCAGCTAGCCC-1	TRA:CAVSEPTSGSRLTF;TRB:CAISETGRSYEQYF	P3	Tumor
TTAGGACCAATGAATG-1	TRB:CASSLQGIREKLF	P3	Tumor
TTCGAAGTCACATGCA-1	TRA:CAMKGGGATNKLIF	P3	Tumor
TTCGGTCCATAGTAAG-1	TRA:CAITGGFKTIF	P3	Tumor
TGACTTTCACCGAATT-1	TRB:CASSPGPNYEQYF	P3	Tumor
AGCATACTCATCGGAT-1	TRB:CASSPGPNYEQYF	P3	Tumor
TTCTACATCAGCTCGG-1	TRA:CAYRSANFGNEKLTF;TRB:CASSYSSDRNQPQHF	P3	Tumor
TTCTCAAAGAAGGTTT-1	TRB:CSARDPRGRDGYTF	P3	Tumor
TTCTCAACACGACGAA-1	TRA:CATDNAGNQFYF	P3	Tumor
TTGACTTTCATCGGAT-1	TRA:CATSPNSGGSNYKLTF	P3	Tumor
TTGACTTTCTTGACGA-1	TRA:CASLGTGGGNKLTF;TRB:CASSSDTNTGELFF	P3	Tumor
TTGGAACCATCTATGG-1	TRA:CALPPGTSGSRLTF	P3	Tumor
TTGGCAATCTAACTGG-1	TRB:CASSWDSAYEQYF	P3	Tumor
TTGTAGGAGGTAAACT-1	TRB:CASSLPTGYEQYF	P3	Tumor
TTTATGCTCACAGTAC-1	TRA:CAVKNFGNEKLTF;TRB:CSARALGQLNTEAFF	P3	Tumor
TTTGTCAGTACTTAGC-1	TRA:CGTERGSTLTF	P3	Tumor
GTAACGTAGAGCAATT-1	TRB:CASSQDDIVWAYEQYF	P3	Tumor
AGCCTAAAGATGTGTA-1	TRB:CASSQDDIVWAYEQYF	P3	Tumor
AGGGAGTTCGCAAGCC-1	TRB:CASSVGVRNEKLFF	P3	Tumor
ACGAGCCAGGAGTTTA-1	TRB:CASSVGVRNEKLFF	P3	Tumor
CTGTTTAGTCTAAAGA-1	TRB:CASSVGVRNEKLFF	P3	Tumor
CTCGAGGGTCCTCCAT-1	TRB:CASSVGVRNEKLFF	P3	Tumor
GTAGGCCTCTTAGCCC-1	TRB:CASSVGVRNEKLFF	P3	Tumor
AGCTTGAAGATCCCAT-1	TRA:CAMREASGFQKLVF;TRB:CASSNPREENTEAFF	P3	Tumor
GAACCTACACAACGTT-1	TRA:CAMREASGFQKLVF;TRB:CASSNPREENTEAFF	P3	Tumor
ATCTACTAGTTCCACA-1	TRB:CASSVGLAAPLGETQYF	P3	Tumor
TGAGCATTCTTGTATC-1	TRB:CASSVGLAAPLGETQYF	P3	Tumor
TGCCAAATCATGTGGT-1	TRA:CAASETSYDKVIF;TRB:CASSSREAGDQPQHF	P3	Tumor
ATCTACTCACCAGGTC-1	TRA:CAASETSYDKVIF;TRB:CASSSREAGDQPQHF	P3	Tumor
ATCTGCCAGATATGCA-1	TRA:CATAGAGNMLTF	P3	Tumor
CCGGTAGCATTTGCTT-1	TRA:CATAGAGNMLTF	P3	Tumor
GCTCTGTAGACCTTTG-1	TRB:CAISESRGETQYF	P3	Tumor
ATTATCCCAGACAGGT-1	TRB:CAISESRGETQYF	P3	Tumor
CACAAACAGATTACCC-1	TRA:CAYEGNDYKLSF;TRB:CASSFIAKEQFF	P3	Tumor
CACACAACATTCTTAC-1	TRA:CAYEGNDYKLSF;TRB:CASSFIAKEQFF	P3	Tumor
GTGCTTCTCTCTAAGG-1	TRB:CSAGQALYNEQFF	P3	Tumor
CCTATTACACTTAAGC-1	TRB:CSAGQALYNEQFF	P3	Tumor
TCGTACCTCAATCTCT-1	TRB:CASSQVIAGNTGELFF	P3	Tumor
CGAGAAGAGGCTACGA-1	TRB:CASSQVIAGNTGELFF	P3	Tumor
CTAGAGTAGTGAACAT-1	TRB:CASSEARRLYSNQPQHF	P3	Tumor
CGGACGTCACTCAGGC-1	TRB:CASSEARRLYSNQPQHF	P3	Tumor
CTCTAATAGTCTCCTC-1	TRA:CAMREGDTGRRALTF	P3	Tumor
CGTGTCTCAATGGATA-1	TRA:CAMREGDTGRRALTF	P3	Tumor
AGATCTGTCATCACCC-1	TRB:CASSLAGEVDTQYF	P3	Tumor
TTGCCGTAGGAGTAGA-1	TRB:CASSLAGEVDTQYF	P3	Tumor
TACGGGCGTAAGAGAG-1	TRB:CASSLAGEVDTQYF	P3	Tumor
GAACCTAGTCGATTGT-1	TRB:CASSLAGEVDTQYF	P3	Tumor
CTGTTTATCAAGGTAA-1	TRB:CASSLAGEVDTQYF	P3	Tumor
GGCGTGTGTACCTACA-1	TRA:CAMREFDSGNTPLVF;TRB:CASSQVIAGNTGELFF	P3	Tumor
GTCCTCAAGTAGGCCA-1	TRA:CAMREFDSGNTPLVF;TRB:CASSQVIAGNTGELFF	P3	Tumor
GTAACGTCACCAGTTA-1	TRB:CSASGVLASEETQYF	P3	Tumor
TACAGTGCAATGAATG-1	TRB:CSASGVLASEETQYF	P3	Tumor
TGGACGCCAGCTTCGG-1	TRB:CASSAAGHSYEQYF	P3	Tumor
TATCAGGAGTAGCCGA-1	TRB:CASSAAGHSYEQYF	P3	Tumor
AAAGTAGGTGTAAGTA-1	TRA:CAVRDKDDYKLSF	P3	Tumor
AAAGTAGGTTATGTGC-1	TRB:CASSLEGYEQYF	P3	Tumor
AACCATGAGTCTCAAC-1	TRB:CASGGPSYEQYF	P3	Tumor
AACCATGAGTTGAGTA-1	TRA:CAGAVTGTASKLTF;TRB:CSARGGGETQYF	P3	Tumor
AACTCCCTCGGAAATA-1	TRB:CASSLAYEQYF	P3	Tumor
AACTCTTCACGAAACG-1	TRA:CAVEDPSGTYKYIF;TRB:CASSPRGGEQYF	P3	Tumor
AACTCTTTCATTCACT-1	TRB:CASSEKGVQPQHF	P3	Tumor
GGCCGATCACTACAGT-1	TRA:CAVEDPSGTYKYIF;TRB:CASSGTSYEQYF	P3	Tumor
ACACCGGGTCTGATTG-1	TRA:CAVEDPSGTYKYIF;TRB:CASSGTSYEQYF	P3	Tumor
CTAACTTCAAGCGAGT-1	TRA:CAVEDPSGTYKYIF;TRB:CASSGTSYEQYF	P3	Tumor
ACACTGACATACTCTT-1	TRA:CAVEDPSGTYKYIF;TRB:CASSGTSYEQYF	P3	Tumor
AACTGGTCATCCGGGT-1	TRA:CAENGGADGLTF;TRB:CSGQRGLAGNEQFF	P3	Tumor
AACTGGTGTTTAGCTG-1	TRB:CASSYTLLADTQYF	P3	Tumor
AAGGCAGCAATGACCT-1	TRA:CAASRGAGSYQLTF;TRB:CSANPGGEGYTF	P3	Tumor
AAGGTTCTCAGTCAGT-1	TRB:CSASRGTDTQYF	P3	Tumor
ACACCAAGTTACGGAG-1	TRA:CAVLNGGSQGNLIF	P3	Tumor
ACACTGACACTTACGA-1	TRA:CLVDRGSTLGRLYF;TRB:CASSPQVSGAGSTDTQYF	P3	Tumor
ACAGCTAGTGCACGAA-1	TRA:CAAGGGADGLTF;TRB:CSASGRSGEQYF	P3	Tumor
ACAGCTAGTTATCCGA-1	TRB:CASSFWDRVQNYGYTF	P3	Tumor
ACAGCTATCACATGCA-1	TRB:CASSSLNTEAFF	P3	Tumor
ACATCAGTCCATGAGT-1	TRB:CASSPLAYQPQHF	P3	Tumor
CAACCAAGTTCGTTGA-1	TRB:CASSYFGFVDEQFF	P3	Tumor
CACAGTACACGAAACG-1	TRB:CASSYFGFVDEQFF	P3	Tumor
GAACATCGTGATGATA-1	TRB:CASSYFGFVDEQFF	P3	Tumor
ATCATCTGTAAGTGTA-1	TRB:CASSYFGFVDEQFF	P3	Tumor
ACATGGTAGATGCCTT-1	TRB:CASSQEQGVENYEQYF	P3	Tumor
ACATGGTAGTACACCT-1	TRA:CAVWGFSGGYNKLIF	P3	Tumor
ACCCACTCAATCAGAA-1	TRB:CASSEKAGGGSNQPQHF	P3	Tumor
ACGAGGAAGATATGCA-1	TRB:CATSGLRTFSNGYTF	P3	Tumor
ACGAGGACATCCCACT-1	TRB:CASSLTGGRVYEQYF	P3	Tumor
ACGATACAGAATGTTG-1	TRB:CASSFLSDRAPRGTIYF;TRB:CASKGLIGTEAFF	P3	Tumor
ACGCCAGAGCACCGTC-1	TRA:CAMREASGFQKLVF	P3	Tumor
ACGGCCAGTTCGCTAA-1	TRA:CALSASFTGGGNKLTF	P3	Tumor
ACGGGCTAGATAGCAT-1	TRA:CAYMDTGRRALTF;TRB:CASNQREGNTDTQYF	P3	Tumor
ACGTCAAAGGGCATGT-1	TRB:CASSWGKVNTEAFF	P3	Tumor
GAAATGAGTGGTGTAG-1	TRB:CASSLPLEQRGTHYNEQFF	P3	Tumor
TCGTAGACAAGGGTCA-1	TRB:CASSLPLEQRGTHYNEQFF	P3	Tumor
TCAATCTCAGATGGCA-1	TRB:CASSLPLEQRGTHYNEQFF	P3	Tumor
GGAGCAATCGAGCCCA-1	TRB:CASSLPLEQRGTHYNEQFF	P3	Tumor
ACTGAACGTTTACTCT-1	TRA:CVVILLYSSASKIIF;TRB:CASSYSMGTEAFF;TRB:CASSYGRRANYGYTF	P3	Tumor
ACTGAGTCACGAAAGC-1	TRB:CASSFAGQSSGNTIYF	P3	Tumor
ACTGCTCTCCCAAGTA-1	TRA:CAGDLEFGGYALNF;TRB:CASSQGSRTYEQYF	P3	Tumor
ACTTACTAGCCCAACC-1	TRB:CSAGQPGGEKLFF	P3	Tumor
ACTTACTCAAGTCTGT-1	TRA:CILRRNTGNQFYF	P3	Tumor
AGAGCTTTCCACGACG-1	TRB:CASSHNLQGIAFF	P3	Tumor
AGAGCTTTCTCAAACG-1	TRB:CASSQDNYGYTF	P3	Tumor
AGAGTGGGTCTTGCGG-1	TRB:CSAHSQGGLSYEQYF	P3	Tumor
AGCATACAGTACGTAA-1	TRA:CAASPYNQGGKLIF;TRB:CASSVEPSTTNEKLFF	P3	Tumor
AGGGAGTAGAGGTACC-1	TRB:CASSLELAGDNEQFF	P3	Tumor
AACTCAGGTGCAACTT-1	TRA:CAVQPPGGSYIPTF;TRB:CASSSIAGGPWNEQFF	P3	Tumor
CAGATCATCGCTGATA-1	TRA:CAVQPPGGSYIPTF;TRB:CASSSIAGGPWNEQFF	P3	Tumor
TCTCTAATCTGTCCGT-1	TRA:CAVQPPGGSYIPTF;TRB:CASSSIAGGPWNEQFF	P3	Tumor
AGGGATGAGCTACCTA-1	TRA:CAGPLTGTASKLTF;TRB:CSARHGGETQYF	P3	Tumor
AGGTCATAGAGTACAT-1	TRA:CAVRKNDYKLSF	P3	Tumor
AGGTCATAGATATGGT-1	TRB:CAWSFGGEQFF	P3	Tumor
AGGTCCGGTTTGACAC-1	TRB:CASGVKEQFF	P3	Tumor
AGTAGTCAGACTGTAA-1	TRB:CASSLTGADTQYF	P3	Tumor
AGTAGTCGTAGAGGAA-1	TRA:CALRYSMDSNYQLIW;TRB:CASSHNLQGIAFF	P3	Tumor
AGTGTCAAGATATACG-1	TRA:CANSGGSNYKLTF;TRB:CAWKGQGWTEAFF	P3	Tumor
ATAGACCCACAGAGGT-1	TRB:CASSRDRVTEAFF	P3	Tumor
ATAGACCTCTACTCAT-1	TRB:CARDGGTYGYTF	P3	Tumor
ATCACGAGTTCTGTTT-1	TRA:CAVGATANFGNEKLTF	P3	Tumor
GAACCTATCGTACGGC-1	TRB:CATSKERGTEAFF	P3	Tumor
GGCTGGTCATGAAGTA-1	TRB:CATSKERGTEAFF	P3	Tumor
AAGACCTTCCGTCAAA-1	TRB:CATSKERGTEAFF	P3	Tumor
ATCCGAATCCAAGTAC-1	TRA:CARGGTSYGKLTF;TRB:CASSSLVAPMNTEAFF	P3	Tumor
ATCTACTCATCCAACA-1	TRA:CAVGYTGNQFYF	P3	Tumor
ATCTACTGTCGACTGC-1	TRA:CAVIVAGNKLTF;TRB:CASSLDRPNEQFF	P3	Tumor
ATCTACTTCTTAGCCC-1	TRB:CASSLAGTGDQPQHF	P3	Tumor
ATCTGCCAGGCAAAGA-1	TRA:CAVLMDSNYQLIW;TRB:CASSGDGMNTEAFF	P3	Tumor
ATCTGCCTCCTCATTA-1	TRB:CASSSWGVEQYF	P3	Tumor
ATGCGATCAAGCCATT-1	TRB:CASSLEGRGPDTQYF	P3	Tumor
ATGGGAGAGAAGAAGC-1	TRB:CASSAELADQYNEQFF	P3	Tumor
ATTATCCGTACAGACG-1	TRB:CASSPDRAGANVLTF	P3	Tumor
ATTATCCTCAGAGCTT-1	TRB:CSATSPKTSGTHEQYF	P3	Tumor
GGGAGATCATTGTGCA-1	TRB:CASSLAPQGNEQFF	P7	Tumor
CTCGTCAAGAGTAATC-1	TRB:CASSLAPQGNEQFF	P7	Tumor
TGATTTCCACTGAAGG-1	TRB:CASSLAPQGNEQFF	P7	Tumor
GGACATTTCACTCTTA-1	TRB:CASSLAPQGNEQFF	P7	Tumor
GGCTGGTTCCAAACTG-1	TRB:CASSLAPQGNEQFF	P7	Tumor
GGGATGAAGGCAATTA-1	TRB:CASSLAPQGNEQFF	P7	Tumor
ACTGTCCCAAATACAG-1	TRB:CASSTPGLNYGYTF	P7	Tumor
ACTTGTTAGGTTACCT-1	TRB:CASSLEMGLTQYF	P7	Tumor
AGGTCATAGGGATACC-1	TRA:CILRAETSYDKVIF;TRB:CSARDARDYAYEQYF	P7	Tumor
AGTTGGTCATGACGGA-1	TRA:CAENTAVDYGGSQGNLIF	P7	Tumor
CAACCAACATCGATTG-1	TRB:CASSDRDRGNQPQHF	P7	Tumor
CAACTAGTCAGTGTTG-1	TRB:CSVEDVQGATEAFF	P7	Tumor
CACACAAAGTTAAGTG-1	TRB:CASSIGDLRYGYTF	P7	Tumor
CAGAATCGTACAGACG-1	TRA:CAVKSFGNVLHC	P7	Tumor
CAGAGAGTCATAAAGG-1	TRA:CAVLNPSGGYNKLIF;TRB:CASSIDLNEQFF	P7	Tumor
CATCGAATCCAGTATG-1	TRB:CASSQGDRAQETQYF	P7	Tumor
CTCGAAAGTAAGTTCC-1	TRB:CASSLWGETDTQYF	P7	Tumor
TCGGTAAGTTGTTTGG-1	TRB:CASSLWGETDTQYF	P7	Tumor
CTCTACGGTATAGGTA-1	TRB:CASSLWGETDTQYF	P7	Tumor
CTGAAGTGTCTTGATG-1	TRB:CASSLWGETDTQYF	P7	Tumor
GTTTCTAAGATGTTAG-1	TRB:CASSLWGETDTQYF	P7	Tumor
CCAATCCTCTCTTATG-1	TRA:CAASLTLSGGYNKLIF	P7	Tumor
CCTTCCCTCACCATAG-1	TRB:CASSLAGGQETQYF	P7	Tumor
CTACACCTCACTTATC-1	TRB:CASSQDSSAYNEQFF	P7	Tumor
CTCCTAGTCATTCACT-1	TRB:CASSSENGPYNEQFF	P7	Tumor
CTCTGGTTCATTATCC-1	TRB:CASSSYTSGAYNEQFF	P7	Tumor
CTGATAGAGATACACA-1	TRA:CAVEDRQNNYQLIW	P7	Tumor
GAAGCAGAGAAGGTTT-1	TRB:CASSLAGGAQETQYF	P7	Tumor
GCAAACTGTTTACTCT-1	TRB:CASSEGHPPYGYTF	P7	Tumor
GCACTCTGTAAGTAGT-1	TRA:CLVGSYSGNTPLVF	P7	Tumor
GGCAATTAGAAACGAG-1	TRB:CASSGWVTDTQYF	P7	Tumor
GGGATGAAGCACAGGT-1	TRB:CASSLLASHEQFF	P7	Tumor
GATCTAGGTCTGGAGA-1	TRB:CASSLLASHEQFF	P7	Tumor
GGCTGGTCAAGCCCAC-1	TRA:CAVFSGNTGKLIF;TRB:CASSLSLEETQYF	P7	Tumor
GGGCATCTCGTTACGA-1	TRA:CAASARNRDDKIIF	P7	Tumor
GTAACGTGTATAGGTA-1	TRB:CASSLPSGGALNEQFF	P7	Tumor
GTCATTTTCGTAGGAG-1	TRA:CAASMGPTGTASKLTF	P7	Tumor
GTTACAGAGTCAATAG-1	TRB:CSARVGTSGDEQFF	P7	Tumor
GTTCATTTCAGAGGTG-1	TRA:CIVRPGYQGGKLIF;TRB:CSAAGDRDVLGGYTF	P7	Tumor
TAAACCGCAAAGGAAG-1	TRA:CAGAQNDYKLSF	P7	Tumor
TACTTGTCAAACTGTC-1	TRB:CASSYRLAGYEQYF	P7	Tumor
TCAGCTCCAATGTAAG-1	TRA:CGADGSSGGSYIPTF	P7	Tumor
TCATTTGTCTCGTTTA-1	TRB:CASIQGEAFF	P7	Tumor
TGAGCATTCCCAAGTA-1	TRB:CAAGHFQIKQYF	P7	Tumor
GTATCTTGTATAATGG-1	TRB:CAAGHFQIKQYF	P7	Tumor
TGGCCAGAGATGCCAG-1	TRA:CAASRYSSASKIIF;TRB:CASSHFYRVANYGYTF	P7	Tumor
TGGTTAGCATAAGACA-1	TRB:CSARPTTGQESSYEQYF	P7	Tumor
TGTATTCCAAACGTGG-1	TRB:CASSHLNQPQHF	P7	Tumor
TTAGTTCTCCGTAGTA-1	TRB:CASSQSIARVNTEAFF	P7	Tumor
TTATGCTTCTGGTATG-1	TRB:CASSPDSANSPLHF	P7	Tumor
TTTGTCAAGGAATTAC-1	TRA:CAASTQYNQGGKLIF;TRB:CASSPSGREQFF	P7	Tumor
AAAGCAACAAAGGAAG-1	TRA:CALSEANTGGFKTIF;TRB:CASSLLGTSGGELFF	P7	Tumor
AACCATGGTACTTCTT-1	TRA:CGAYNSGGSNYKLTF	P7	Tumor
AAGGTTCCATAAAGGT-1	TRB:CASGHGLNEQFF	P7	Tumor
ACACTGAAGATAGTCA-1	TRA:CAVRGSNDYKLSF;TRB:CASTVGTPGEQYF	P7	Tumor
ACGATGTAGAGCTATA-1	TRB:CASSFNPSGYTF	P7	Tumor
AATCCAGTCTCTAAGG-1	TRB:CAWTQRGRGEQYF	P6	Tumor
CCACTACTCCTCTAGC-1	TRB:CAWTQRGRGEQYF	P6	Tumor
CGTGTCTGTCTTCAAG-1	TRB:CAWTQRGRGEQYF	P6	Tumor
AAGGCAGGTTGCTCCT-1	TRB:CSARVAGTGQEYF	P6	Tumor
TACACGAGTAGCTTGT-1	TRA:CAASTGGGSQGNLIF;TRB:CSAEDRGLLSPGNTIYF	P6	Tumor
TACTCGCTCCCTGACT-1	TRB:CSAYSGTSGTLEGETQYF	P6	Tumor
TAGAGCTAGCCAGTAG-1	TRA:CVVSDQASGTASKLTF;TRB:CASSSGRANTGELFF	P6	Tumor
TAGCCGGTCGGAAATA-1	TRA:CAVSEKDTDKLIF;TRB:CATKSPKDTGEDTDTQYF	P6	Tumor
TAGTGGTCAGAGTGTG-1	TRB:CASRGVVGANVLTF	P6	Tumor
TCAGCAAAGGCTAGGT-1	TRA:CAVGSGGYNKLIF;TRA:CAVGVTTDSWGKFQF;TRB:CASSRGTSGDNEQFF	P6	Tumor
TCCCGATAGTGTGGCA-1	TRA:CAVSLGFKTIF;TRB:CASSLEQGYEQYF	P6	Tumor
TCGAGGCGTAAGTGTA-1	TRA:CALMVTNAGKSTF;TRB:CASSLGGSSYNEQFF	P6	Tumor
TCGTACCAGTTAGGTA-1	TRA:CAVSDQAGTALIF;TRB:CSVVLTKYNEQFF	P6	Tumor
TCGTACCTCTACCAGA-1	TRB:CASSQDFGGRAKNIQYF	P6	Tumor
ACACTGATCTTCGGTC-1	TRB:CASSNLAGGLYNEQFF	P6	Tumor
TGACTAGTCACAGTAC-1	TRA:CAVAKGGGTSYGKLTF;TRB:CASREGRRTTDTQYF	P6	Tumor
TGAGAGGGTCCATGAT-1	TRA:CALSDPQNSGYSTLTF;TRB:CASRDRPHSVGYTF	P6	Tumor
TGAGCATCAAAGCGGT-1	TRA:CAVRPGGSTLGRLYF	P6	Tumor
TGCGTGGAGACTACAA-1	TRB:CASSENTEAFF;TRB:CASSPNPGQGLSYEQYF	P6	Tumor
TGCTACCCACAGGAGT-1	TRA:CAVEGREYGNKLVF;TRB:CASSQVDEQFF	P6	Tumor
TGGGAAGTCCGTACAA-1	TRA:CATAGAGSYQLTF;TRB:CASRGVVGANVLTF	P6	Tumor
TGTCCCAGTGTGCGTC-1	TRB:CASSALRGSNQPQHF	P6	Tumor
TGTGTTTCAAAGCGGT-1	TRB:CASSYWGGEQYF	P6	Tumor
TTAACTCTCACTCTTA-1	TRB:CASSPSKETQYF	P6	Tumor
TTCTTAGGTCGTGGCT-1	TRA:CAFMGNSNQFYF;TRB:CAISESGGRANDEQFF	P6	Tumor
ACAGCTAAGCAGATCG-1	TRB:CASSRADYAHEQFF	P6	Tumor
TTGACTTCACACAGAG-1	TRB:CASSWAPGAHYGYTF	P6	Tumor
TTGACTTCATGACGGA-1	TRB:CASSRWGRDQDEQFF	P6	Tumor
TTTATGCCACTGTCGG-1	TRA:CAPRGGSARQLTF;TRB:CASSTGTVNQPQHF	P6	Tumor
TTTCCTCGTAGTACCT-1	TRB:CASSPQPNTEAFF	P6	Tumor
TTTGCGCCATCCGTGG-1	TRA:CAALQGAQKLVF;TRB:CASSLVAQYNSPLHF	P6	Tumor
ACAGCTAGTTCGTCTC-1	TRB:CASSLYGGEQFF	P6	Tumor
ACCAGTATCCCATTTA-1	TRA:CARGSGYALNF;TRB:CASSLVGPSVGGELFF	P6	Tumor
ACGAGGAAGCAAATCA-1	TRB:CASSFQTSGTQETQYF	P6	Tumor
ACGGGCTGTAGGCTGA-1	TRB:CASSQTPGGRNTEAFF	P6	Tumor
ACGGGTCAGAATGTGT-1	TRA:CAFYEGAQKLVF;TRA:CAVREGSNYKLTF;TRB:CASSLTRKRVEKLFF	P6	Tumor
ACTGCTCTCCGAGCCA-1	TRB:CSARYRVRNEQFF	P6	Tumor
AGAGTGGAGCGTAATA-1	TRA:CAVRFSDGQKLLF;TRB:CAWSVNSGPYEQYF	P6	Tumor
CTACATTGTAAACACA-1	TRA:CAVGNAGNMLTF;TRB:CASQYDRGLRYEQYF	P6	Tumor
CGTTGGGCATCACGTA-1	TRA:CAVGNAGNMLTF;TRB:CASQYDRGLRYEQYF	P6	Tumor
GGCAATTCATTAGCCA-1	TRA:CAVGNAGNMLTF;TRB:CASQYDRGLRYEQYF	P6	Tumor
AGAGTGGGTCAGAATA-1	TRB:CASKAGRQETQYF	P6	Tumor
AGCATACTCTTGTATC-1	TRA:CALSGGNDYKLSF;TRB:CASSLGSFGANVLTF	P6	Tumor
AGCGTATGTACATCCA-1	TRB:CASSQEGSGRALETQYF	P6	Tumor
AGGCCACGTGCAACTT-1	TRA:CALSDRDGQKLLF;TRB:CASSPTPPYEQYF	P6	Tumor
ATAGACCCAGGTCTCG-1	TRA:CVVNIESNFGNEKLTF;TRB:CASSQTPAGRNTEAFF	P6	Tumor
CAAGGCCAGCACCGCT-1	TRA:CAMSDGNTGKLIF;TRB:CSAVGGGPLEQYF;TRB:CASSLNANTEAFF	P6	Tumor
CAAGGCCGTGGTCTCG-1	TRA:CAVDTDRGKFQF;TRA:CAVVPLGSNFGNEKLTF;TRB:CASSLRAGEKTDTQYF	P6	Tumor
CACACAATCATCGATG-1	TRB:CASSTQGGEQYF	P6	Tumor
CACATAGCATTACCTT-1	TRA:CLVGLNTDKLIF;TRB:CASSLTERNTEAFF	P6	Tumor
CACATTTTCAACACCA-1	TRA:CAASWGAGKSTF;TRB:CAWTQRGRGEQYF	P6	Tumor
AAGGAGCTCTGCAAGT-1	TRA:CAASWGAGKSTF	P6	Tumor
GTATTCTTCAGAGCTT-1	TRA:CAASWGAGKSTF	P6	Tumor
CACCTTGCATGAACCT-1	TRA:CAYRRGSGGSNYKLTF;TRB:CASSKQGAGNQPQHF	P6	Tumor
CATATGGTCTACGAGT-1	TRA:CAEEGATDSWGKFQF;TRB:CASSLARGIGYTF	P6	Tumor
CATCAAGCAGGGAGAG-1	TRA:CATDKFGGGGNKLTF	P6	Tumor
CATGCCTAGCCCGAAA-1	TRA:CATGESGGYQKVTF;TRB:CASTPTSIAKNIQYF	P6	Tumor
CATGCCTCAGTCGTGC-1	TRB:CASSSRDSRLGEQYF	P6	Tumor
CCACCTAGTCAAGCGA-1	TRB:CASSLEWRRDNEQFF	P6	Tumor
CCAGCGACACTACAGT-1	TRA:CAPFSDGQKLLF;TRB:CSARRGNTEAFF	P6	Tumor
CCCAGTTCACGAAGCA-1	TRA:CAENLPRSNAGGTSYGKLTF	P6	Tumor
CCGGTAGGTGAAATCA-1	TRB:CAAGGGSWDEQYF	P6	Tumor
CCTAAAGCACCAGTTA-1	TRA:CATDSLQDTGRRALTF;TRB:CSAKWDRAQTEAFF	P6	Tumor
TTAGTTCCACTGCCAG-1	TRA:CAVQVGWNSGGSNYKLTF;TRB:CASSALGGGEQFF	P6	Tumor
AATCGGTCAATAAGCA-1	TRA:CAVQVGWNSGGSNYKLTF;TRB:CASSALGGGEQFF	P6	Tumor
CCTACCAGTACTTAGC-1	TRA:CAVRDNSRDSNYQLIW;TRB:CASSLGGGPNEKLFF	P6	Tumor
CCTACCAGTCCCTTGT-1	TRA:CAVNANNAGNMLTF;TRB:CASSAGTGGRGYTF	P6	Tumor
CCTATTACACTAAGTC-1	TRA:CAAWGTAGNKLTF;TRB:CASTDSRRDTQYF	P6	Tumor
CCTCTGACACCAGATT-1	TRB:CAWSQGSRYTEAFF	P6	Tumor
CGAATGTTCTTGACGA-1	TRA:CAGRDYKLSF;TRB:CSAYLTGDNSPLHF	P6	Tumor
CGAGCACGTCCCGACA-1	TRA:CGTDNAGNMLTF;TRB:CASSQRLGGTVGISGANVLTF	P6	Tumor
CGATGGCAGTGGTAGC-1	TRA:CAVGNAGNMLTF	P6	Tumor
CGATGTAGTTTAAGCC-1	TRB:CSAREDPNYEQYF	P6	Tumor
CGCCAAGAGCTAGTGG-1	TRB:CSAEDRGLLSPGNTIYF	P6	Tumor
CGGACACAGCAACGGT-1	TRB:CASSRPRGAFF	P6	Tumor
CTCCTAGTCATGTAGC-1	TRA:CAVGADDGNKLVF;TRB:CASSQVGGPEQFF	P6	Tumor
AGAATAGAGCAGGTCA-1	TRA:CAVGADDGNKLVF;TRB:CASSQVGGPEQFF	P6	Tumor
CGGACGTGTCTTGTCC-1	TRB:CASSSYLNEQFF	P6	Tumor
CGGACGTGTGTAACGG-1	TRB:CASSLGGRAYEQYF	P6	Tumor
CGGAGCTTCATGTCCC-1	TRA:CAVGNNARLMF;TRB:CASSSTGTRAGELFF;TRB:CASGLGLGETQYF	P6	Tumor
CGTAGGCCATTACCTT-1	TRB:CASSRTSGRGNEQFF	P6	Tumor
CGTCTACTCCATGCTC-1	TRA:CAVIRGNKLVF;TRB:CASSQVGGPEQFF	P6	Tumor
CGTGAGCGTGGCCCTA-1	TRA:CALTLDSNYQLIW;TRB:CAWSPDSSGNTIYF	P6	Tumor
CGTGAGCTCTCCTATA-1	TRA:CAGFGGSNYKLTF	P6	Tumor
CGTTCTGAGATCCCGC-1	TRB:CASSSDEGTGNLAKNIQYF	P6	Tumor
CTAACTTTCTCGCTTG-1	TRB:CASSHPVSNQPQHF	P6	Tumor
CTAATGGAGGATTCGG-1	TRA:CALSVGQAGTALIF;TRB:CSARAPGTGDEQYF	P6	Tumor
CGCGGTAGTTCCTCCA-1	TRB:CASSALGGGEQFF	P6	Tumor
GCGCAGTTCCATGCTC-1	TRB:CASSALGGGEQFF	P6	Tumor
CTCAGAACATTAGGCT-1	TRB:CASSPVAGRADTQYF	P6	Tumor
CTCCTAGTCTTGTTTG-1	TRA:CAGHQGNNRLAF;TRB:CASLAGVTHNEQFF	P6	Tumor
CTCGAAATCCGCATCT-1	TRB:CSARSPWDGNEQFF	P6	Tumor
CTCGTACGTCCCTACT-1	TRA:CAVSVAGANNLFF;TRB:CASSRGGTQVAYNEQFF	P6	Tumor
CTCGTACGTGCAGTAG-1	TRA:CAFSGGGADGLTF;TRB:CASSPLGGGLYNEQFF	P6	Tumor
CTCGTCAGTCACCCAG-1	TRA:CAVRWGSNYQLIW;TRB:CASSVEGNTGELFF	P6	Tumor
CTTAACTCACGTTGGC-1	TRA:CAVRDIGLKNIF;TRB:CASSQTPGGRNTEAFF;TRB:CASSQLGAGVDTQYF	P6	Tumor
CTTACCGAGCCACGTC-1	TRA:CALAQMGGKSTF;TRB:CASMGPEGEQYF	P6	Tumor
GAATAAGCATGTCCTC-1	TRB:CASSYTGGPEAFF	P6	Tumor
GACGGCTTCGGCCGAT-1	TRA:CAVDFSDGQKLLF;TRB:CASSLDRNYGYTF	P6	Tumor
GGGTCTGCAAGGACAC-1	TRA:CAPRGYGGSQGNLIF;TRB:CASRKEGQNHEQYF	P6	Tumor
TTTATGCCATCTCGCT-1	TRA:CAPRGYGGSQGNLIF;TRB:CASRKEGQNHEQYF	P6	Tumor
GACGTGCGTACCGTAT-1	TRB:CSVRSGPEQYF	P6	Tumor
GAGCAGATCAGGTTCA-1	TRB:CASSLQLKAETQYF	P6	Tumor
GATCGATTCAACGGGA-1	TRA:CAVRDDTGGFKTIF;TRB:CASSETSGRYNEQFF	P6	Tumor
GATCGCGCACCGATAT-1	TRB:CASSLGEREFF	P6	Tumor
GCAGTTAAGCCTTGAT-1	TRB:CSAGVQGGSYEQYF	P6	Tumor
GCATACACAATACGCT-1	TRA:CAYRSPATGANSKLTF;TRB:CASSVSQVYGYTF	P6	Tumor
GCATGATCACTACAGT-1	TRA:CATADYKLSF;TRB:CASSSDEGTGNLAKNIQYF	P6	Tumor
GCGACCAAGGCTCTTA-1	TRB:CASSVEDLNGETQYF	P6	Tumor
GCGCAGTCATTGGCGC-1	TRA:CAMLTGANNLFF;TRB:CASSPMAVSNQPQHF	P6	Tumor
GCGCGATTCATCGGAT-1	TRA:CVVSWDSNYQLIW;TRB:CASSRQYNSPLHF	P6	Tumor
AACGTTGGTCCAGTTA-1	TRA:CALSDLDRGSTLGRLYF;TRB:CASGLVRDGQGEVNEQFF	P6	Tumor
GCTGCGACAGCGTCCA-1	TRA:CALKEAGTALIF;TRB:CASSLRQGNTEAFF;TRB:CASSWGQGSGQPQHF	P6	Tumor
GCTGCTTAGGGCATGT-1	TRB:CASSLARPYEQYF	P6	Tumor
GCTGGGTTCGCGATCG-1	TRA:CATGGGGATNKLIF;TRB:CASSHPVSNQPQHF	P6	Tumor
GCTTCCATCAGGCGAA-1	TRA:CAVGVTTDSWGKFQF;TRB:CASSRGTSGDNEQFF	P6	Tumor
GGAAAGCAGCACCGTC-1	TRB:CSARELAGVYNEQFF	P6	Tumor
GGCAATTGTCTGATTG-1	TRB:CASSQAPRGAENEKLFF	P6	Tumor
GGCTGGTTCACGATGT-1	TRB:CASRVPGVDTQYF	P6	Tumor
GGGACCTCAGCTCGAC-1	TRA:CAEPHSGGATNKLIF;TRA:CAYSSASKIIF;TRB:CASSLVGRVSSYNEQFF;TRB:CASSESLAGGDEQFF	P6	Tumor
GGTGCGTCACTACAGT-1	TRA:CIVGGGADGLTF;TRB:CSARDDRWGNYGYTF	P6	Tumor
GTACGTAAGGAGTAGA-1	TRA:CAVRPGSARQLTF;TRB:CASSLDGGVREAFF	P6	Tumor
AAGGAGCAGGAGTACC-1	TRA:CAVIGRLDDKIIF;TRB:CASRYTGTGVGEQFF	P6	Tumor
GTACTCCAGGATATAC-1	TRA:CIVSYGQNFVF;TRB:CASSPFYLGSYEQYF	P6	Tumor
GTAGGCCGTGCACTTA-1	TRB:CASSTLSVRDTEAFF	P6	Tumor
GTCACAAGTCCCTTGT-1	TRA:CAASAKTGNQFYF;TRB:CASSPRIAGSSTGELFF	P6	Tumor
GTGCGGTAGCTAACTC-1	TRA:CALDESSASKIIF;TRB:CAWKTADREGEQYF	P6	Tumor
GTGCGGTTCCGTTGCT-1	TRB:CASSLGLDLNEQFF	P6	Tumor
GTGCTTCAGACTAAGT-1	TRA:CAFMKLAGYSTLTF;TRB:CASREAGQGAEPQHF	P6	Tumor
GTTCATTAGCCTATGT-1	TRA:CAAGTIGFGNVLHC;TRB:CASSPLPGLAALRDTGELFF	P6	Tumor
TAAGAGAGTAGCGTCC-1	TRB:CSAKWDRAQTEAFF	P6	Tumor
TAAGAGATCTGGCGTG-1	TRA:CAASKGSGTYKYIF;TRB:CASSQGIRDEQFF;TRB:CASREYATGRSNYGYTF	P6	Tumor
TAAGCGTAGACAGGCT-1	TRB:CASSSASGAVYNEQFF;TRB:CASQYDRGLRYEQYF	P6	Tumor
GTTAAGCGTCTCTTAT-1	TRA:CAYRSLYNFNKFYF;TRB:CAYGVHYTF	P9	Tumor
AGACGTTCAGAAGCAC-1	TRA:CAYRSLYNFNKFYF;TRB:CAYGVHYTF	P9	Tumor
CATATGGCAGATTGCT-1	TRA:CAYRSLYNFNKFYF;TRB:CAYGVHYTF	P9	Tumor
CTAGTGACATATGAGA-1	TRA:CAYRSLYNFNKFYF;TRB:CAYGVHYTF	P9	Tumor
GCATGTAAGGACATTA-1	TRA:CAYRSDYAGNMLTF;TRB:CASSLVGNSGVGQFF	P9	Tumor
CTGCTGTGTCGTGGCT-1	TRA:CAYRSDYAGNMLTF;TRB:CASSLVGNSGVGQFF	P9	Tumor
CGATTGATCCAAACTG-1	TRA:CAVKGGQKVTF;TRB:CASSGVAGLAPGELFF	P9	Tumor
CGCCAAGAGCTAACTC-1	TRA:CATDVRSGNTPLVF	P9	Tumor
CGCGTTTAGAATGTTG-1	TRA:CAVRSNFGNEKLTF;TRB:CAWGRGRHTEAFF	P9	Tumor
CGCGTTTGTACACCGC-1	TRA:CAGEANDYKLSF;TRB:CASSLRGVEQFF	P9	Tumor
CGCGTTTTCGCGATCG-1	TRA:CVVTYTGGFKTIF;TRB:CSVAQGRELGYTF	P9	Tumor
CGCTATCCAAACGTGG-1	TRA:CALSGWRDDKIIF;TRB:CASSVSGANVLTF	P9	Tumor
CGGAGCTCAGCCTGTG-1	TRA:CLVGDMEGYQKVTF;TRB:CASTLRDSSYEQYF	P9	Tumor
CGGCTAGCAGCTGCTG-1	TRA:CAVKGVNNARLMF;TRB:CAWSRDTYTEAFF	P9	Tumor
CGGGTCAGTGACGCCT-1	TRA:CAGPKTSYDKVIF;TRB:CASSEFATDTGLGTEAFF	P9	Tumor
CGTAGGCCAGGTTTCA-1	TRA:CVVRGDSSYKLIF;TRB:CASSFQGGLSSGNTIYF	P9	Tumor
TACTTACAGACCGGAT-1	TRA:CAGYNYGQNFVF;TRB:CASSQEDSPAGYGYTF	P9	Tumor
GACGTTACAAGCTGTT-1	TRA:CAGYNYGQNFVF;TRB:CASSQEDSPAGYGYTF	P9	Tumor
CGTCACTCATACGCCG-1	TRA:CIHVLGGADGLTF;TRB:CATSDLAGGGETQYF	P9	Tumor
CGTTCTGTCCTGTAGA-1	TRA:CATDEGGGAGNMLTF;TRB:CASSHGLTEAFF	P9	Tumor
CTAAGACAGCTGATAA-1	TRA:CALCSNFGNEKLTF;TRB:CATSDGTSGYEQYF	P9	Tumor
CTAGCCTTCATGTGGT-1	TRA:CAVDRGSNYKLTF;TRB:CASSGLASRMVGSYNEQFF	P9	Tumor
CTCATTATCTGAAAGA-1	TRA:CAVEDRGSGTYKYIF;TRB:CATIVIGRRNEQYF	P9	Tumor
CTCCTAGGTGCTCTTC-1	TRA:CAAPNNAGGTSYGKLTF;TRB:CASSEELGTAGWTNVLTF	P9	Tumor
CTCGAAATCTTCATGT-1	TRA:CAGHGYGNKLVF;TRB:CASSFAGAGEQYF	P9	Tumor
CTCGGAGTCCTAGAAC-1	TRA:CAVRDIEARKSTF;TRB:CASSLSSGTDTQYF	P9	Tumor
CTCGTACCATCACGTA-1	TRA:CAVNVETGYSSASKIIF;TRB:CASSLREQGMNTEAFF	P9	Tumor
CTCGTCAAGCAGACTG-1	TRA:CAVDAGTYKYIF;TRB:CASSMRGGNTEAFF	P9	Tumor
GAGTCCGGTGTTTGGT-1	TRA:CAVLEDTGGFKTIF;TRB:CASSQWRADIQYF	P9	Tumor
TGTGTTTCACGTTGGC-1	TRA:CAVLEDTGGFKTIF;TRB:CASSQWRADIQYF	P9	Tumor
CTCTAATAGTACGATA-1	TRA:CAARDNYGQNFVF;TRB:CASSFGGTGELFF	P9	Tumor
CTCTAATCATGAAGTA-1	TRB:CSAGTPSGANVLTF	P9	Tumor
CTCTAATGTGTTAAGA-1	TRA:CAVSPRGGYNKLIF;TRB:CASSQDNGVSNQPQHF	P9	Tumor
CTCTACGCATACCATG-1	TRA:CAEPGDGGSQGNLIF;TRB:CASSYSGSSYNEQFF	P9	Tumor
CTGAAGTCAAGCCGTC-1	TRB:CASSLRPRDGYTF	P9	Tumor
CTGTTTATCCCATTTA-1	TRA:CASRGLAGGYNKLIF;TRB:CASRDREGGGTDTQYF	P9	Tumor
CTTACCGAGAAGGCCT-1	TRA:CAGMIINFGNEKLTF;TRB:CASSFRDTQYF	P9	Tumor
CTTTGCGTCGAGCCCA-1	TRA:CAVSALTGANNLFF;TRB:CAWSVLGLATEQFF	P9	Tumor
GAAATGATCCCTTGTG-1	TRA:CAEWIGFGNVLHC;TRA:CVEKGSQGNLIF;TRB:CASSQDGGGGEKLFF	P9	Tumor
GAACATCGTTATCGGT-1	TRA:CAVGAGSSNTGKLIF;TRB:CASSLDYTAYGYTF	P9	Tumor
AAACCTGCAAGAAGAG-1	TRB:CASSLGVAPGETQYF	P9	Tumor
GAACGGAGTCTTCTCG-1	TRB:CASSSQAGGGQETQYF	P9	Tumor
GAAGCAGAGTTCGCGC-1	TRA:CAASAIGNTGKLIF;TRB:CASSTHAPGRFEAFF	P9	Tumor
GAATGAAAGCAATCTC-1	TRA:CAVQARTNAGKSTF;TRB:CASSAAGLSGSGELFF	P9	Tumor
GACAGAGCAATAGCAA-1	TRA:CILNGEWGAQKLVF;TRB:CASSFGGKGNQPQHF	P9	Tumor
GACAGAGCATGTCGAT-1	TRA:CAAQYQGAQKLVF;TRB:CASSVAGGTYNEQFF	P9	Tumor
GACGCGTCAAAGTCAA-1	TRA:CAMRELIRTGANSKLTF;TRB:CAISEGSGGGSSYNEQFF	P9	Tumor
GACGGCTCACTGTGTA-1	TRA:CLVGEAWIDDKIIF;TRB:CAWTPARGALNEQFF	P9	Tumor
GACGTGCCAACTGCTA-1	TRA:CAVGNYGQNFVF;TRA:CVVNNDAGNTPLVF;TRB:CASSGAGPYEQYF	P9	Tumor
GACGTTAGTAGCGCTC-1	TRB:CASSPGGGDNEKLFF	P9	Tumor
GACTGCGCATTTCAGG-1	TRA:CAVRNTGGFKTIF;TRB:CASSPDGQGAIGYTF	P9	Tumor
AAACCTGTCCTCAACC-1	TRA:CALSEDGGSQGNLIF;TRB:CASSFVSGRVYEQYF	P9	Tumor
GATCAGTCACGAAAGC-1	TRA:CAYRRETSGSRLTF;TRB:CASSYSVIGGGYGYTF	P9	Tumor
GATCGCGTCTGCAAGT-1	TRA:CAVNRGRGSYIPTF;TRB:CASSLGGLAARETQYF	P9	Tumor
GATGAAAAGGAGTACC-1	TRA:CAASGVNTGKLIF;TRB:CASSRSGGMNTEAFF	P9	Tumor
GATGAGGTCACATAGC-1	TRA:CAAKWGGGADGLTF;TRB:CASSPLRAEDTQYF	P9	Tumor
GCAAACTCAAACGCGA-1	TRA:CAPYTGGGNKLTF;TRB:CASSQGLAEQFF	P9	Tumor
GCAAACTCAAGGGTCA-1	TRA:CAFVGTGNQFYF;TRB:CASSVVGTSFEQFF	P9	Tumor
GCAATCATCCTTAATC-1	TRA:CAVQAGNYGQNFVF;TRB:CASSPQVANSPLHF	P9	Tumor
GCAGCCAAGACCCACC-1	TRB:CASSHPSKRTSGNQETQYF	P9	Tumor
GCAGTTAAGGGTTCCC-1	TRA:CAVKGDDKIIF;TRB:CASSLGKTNEQFF	P9	Tumor
GCATACACACGAAGCA-1	TRB:CASITGGYSNQPQHF	P9	Tumor
AAAGTAGCATCAGTCA-1	TRA:CAGQGGGATNKLIF;TRB:CASSLNQGSNQPQHF	P9	Tumor
GCATGATTCCGCGCAA-1	TRA:CAYGSWGKLQF;TRB:CASSYSRQDRGYTF	P9	Tumor
GCCTCTAAGATAGGAG-1	TRA:CAVIPSGGSYIPTF;TRB:CASSLPTGIGNQPQHF;TRB:CASSISGFNEQYF	P9	Tumor
GCGACCAGTCAGGACA-1	TRA:CAFAGGGADGLTF;TRB:CASSLDTGGETQYF	P9	Tumor
GCGACCAGTTCTGAAC-1	TRA:CILREDTGNQFYF	P9	Tumor
GCGAGAACATTTGCTT-1	TRA:CVVNMGGNEKLTF;TRB:CASSRPRGTGAGEQYF	P9	Tumor
GCGAGAAGTTCCATGA-1	TRA:CADLRGGNTGFQKLVF;TRA:CAERKSGGSYIPTF;TRB:CASSEDRATMNTEAFF	P9	Tumor
GCGGGTTGTACCGTTA-1	TRA:CAATTNSGYSTLTF;TRB:CASSSEGAGELFF	P9	Tumor
GCGGGTTTCTCACATT-1	TRB:CASSVAWDEQYF	P9	Tumor
GCTCCTAGTTCCATGA-1	TRA:CAAIGGSNFGNEKLTF;TRB:CSTGAAYGYTF	P9	Tumor
GCTGCAGCATGGTCAT-1	TRA:CAMSGSGGSYIPTF;TRB:CASRNLAGGGNEQFF	P9	Tumor
AACACGTAGATCGATA-1	TRA:CILNQGAQKLVF;TRB:CASSRITSGRRTDTQYF	P9	Tumor
GCTGCAGCATGTAAGA-1	TRA:CAVSGRSGYALNF;TRB:CASSLTSGRGGVEQFF	P9	Tumor
GGAGCAAGTGCCTGGT-1	TRA:CAVNLPGGYQKVTF;TRB:CASSAPPRGGLGEAFF	P9	Tumor
GGATGTTAGTGTACCT-1	TRA:CAAPLGGGATNKLIF;TRB:CATGAAGTYGYTF	P9	Tumor
GGATTACCAAGCCGCT-1	TRA:CAVTSGTYKYIF;TRB:CSLPGQGSYEQYF	P9	Tumor
GGCAATTAGCTCAACT-1	TRA:CAGNQAGTALIF;TRB:CASSRGTSGSTRKFF	P9	Tumor
GGCTGGTTCGGTTAAC-1	TRA:CAMREVTGNQFYF;TRB:CASSLAAGEQYF	P9	Tumor
GGGATGAAGTGGACGT-1	TRA:CAVWWSDQGGSEKLVF;TRB:CASSLGISRGQGSYEQYF	P9	Tumor
GGGATGACAAGTTCTG-1	TRA:CATDMDSSYKLIF;TRB:CASGYQPQHF	P9	Tumor
GGGATGACAGATAATG-1	TRA:CATSNNARLMF;TRB:CSAWDTQSLAGGPDIQYF	P9	Tumor
GGGCATCGTTCCCGAG-1	TRA:CAFTGTSYDKVIF;TRB:CASSLDRVGAGNEQFF	P9	Tumor
AACACGTCAGACGCAA-1	TRA:CAALDFNKFYF;TRB:CASSQEGRVTQPQHF	P9	Tumor
GGGTTGCGTCATCGGC-1	TRA:CAFKALTSGTYKYIF;TRB:CSVAWTGGYEQYF	P9	Tumor
GTCACAAAGCCCAGCT-1	TRA:CASPGGAGSYQLTF;TRB:CSAPDFSWGSTDTQYF	P9	Tumor
GTCACGGAGCGCCTCA-1	TRB:CASSIWATNTGELFF	P9	Tumor
GTCCTCAGTGCTCTTC-1	TRA:CAASRGNTGFQKLVF;TRA:CATEALSGGSYIPTF;TRB:CSVEFLGVGGYTF	P9	Tumor
GTGCAGCGTGAGTATA-1	TRA:CAVQAPTNAGNMLTF;TRB:CASSLDARGLDGYTF;TRB:CASSPRVYEQYF	P9	Tumor
GTGCATAAGGCGATAC-1	TRA:CAFTNTDKLIF;TRA:CAVMGLSGNTGKLIF;TRB:CASSLGGTRYEQYF;TRB:CAIPDANTEAFF	P9	Tumor
GTGCTTCAGTGGGATC-1	TRA:CNPRGSNYKLTF;TRB:CASSLGGTGNGYTF	P9	Tumor
GTGTGCGAGCACCGTC-1	TRB:CASSAGLAGWEQFF	P9	Tumor
GTGTGCGCAAGCTGTT-1	TRA:CAASAGYGQNFVF;TRB:CASSLLGVGTEAFF	P9	Tumor
GTGTTAGGTCTGCCAG-1	TRA:CAYRSGGATNKLIF;TRB:CASNQRQLNEKLFF;TRB:CASRTLGGQGYGYTF	P9	Tumor
AACCATGGTGTCCTCT-1	TRA:CAVLGMDTGRRALTF;TRB:CASSLVQETQYF	P9	Tumor
GTTAAGCCATTTGCCC-1	TRA:CAVSYSGGYQKVTF;TRB:CASSSTGSSGSSPGANVLTF	P9	Tumor
GTTCATTCACGGCGTT-1	TRA:CATDGTNTGNQFYF;TRB:CASSQGNLNGYTF	P9	Tumor
GTTCTCGAGGCTAGAC-1	TRA:CIPPSGGSNYKLTF;TRB:CSARGALNQPQHF	P9	Tumor
GTTTCTATCATTGCGA-1	TRA:CAPTGNQFYF;TRB:CASSLEDPGQGVGQFF	P9	Tumor
TAAACCGGTATTAGCC-1	TRA:CAENIRPGGYNKLIF;TRB:CASSPGQDVNTIYF	P9	Tumor
TACTCGCAGAGCTGGT-1	TRA:CALTNFGNEKLTF;TRB:CASSHRDGYGYTF	P9	Tumor
TACTCGCTCTGGTGTA-1	TRA:CVQNNNDMRF;TRB:CASSLDTTDTQYF	P9	Tumor
TAGAGCTTCTTTAGTC-1	TRA:CASWGGGADGLTF;TRB:CASSRDTSYEQYF	P9	Tumor
TAGCCGGTCCGTTGCT-1	TRB:CASSYSGSSYNEQFF	P9	Tumor
TAGGCATCAGTCCTTC-1	TRA:CEWGGNEKLTF;TRB:CASSDEASGRFEQYF	P9	Tumor
AACCGCGCAGCGAACA-1	TRA:CAASARTTGNQFYF;TRB:CASSPTGNTIYF	P9	Tumor
TATCAGGGTCTGATTG-1	TRA:CLVGDPIGFGNVLHC;TRA:CAVPDFGNEKLTF;TRB:CSVERTVSSYNSPLHF	P9	Tumor
TATCTCAGTGCTCTTC-1	TRA:CAGHGTYKYIF;TRB:CASSLASWYSGANVLTF	P9	Tumor
TCAGCAATCCGTCATC-1	TRA:CAGRINNDMRF;TRB:CASSYWENTEAFF	P9	Tumor
TCAGGATTCGGCGCTA-1	TRA:CAVERGTGNQFYF;TRB:CASSPTSGRAMVPDTQYF	P9	Tumor
TCCACACAGACCCACC-1	TRB:CASSLTRDFYDEQFF	P9	Tumor
TCGCGAGGTGACTCAT-1	TRA:CAASNKLIF;TRA:CVVSAVGNTGFQKLVF;TRB:CASSLEGRGYTQYF	P9	Tumor
TCGTAGATCGCTTAGA-1	TRA:CAASGNTGFQKLVF;TRB:CASSNRGVSSYNEQFF	P9	Tumor
TGAGCATAGATGTGGC-1	TRA:CAVREDTGFQKLVF;TRB:CASSYLVAQETQYF	P9	Tumor
TGAGGGATCGGTCTAA-1	TRA:CAVNIGGDMRF;TRB:CSASRQGGVTQYF	P9	Tumor
TGAGGGATCGTTGCCT-1	TRB:CASSQMNTEAFF	P9	Tumor
TATCTCACACTCGACG-1	TRA:CAVNTGTYKYIF;TRB:CASLGPQETQYF	P9	Tumor
CAGGTGCAGCTAAACA-1	TRA:CAVNTGTYKYIF;TRB:CASLGPQETQYF	P9	Tumor
TGCGTGGTCGTTGCCT-1	TRA:CAVNTGTYKYIF;TRB:CASLGPQETQYF	P9	Tumor
TTGTAGGAGGAGTCTG-1	TRA:CAVNTGTYKYIF;TRB:CASLGPQETQYF	P9	Tumor
AACGTTGCAAGCCCAC-1	TRA:CAAGSGATNKLIF;TRB:CASSLFFVEQFF	P9	Tumor
TGCACCTTCCGAAGAG-1	TRA:CAASWGYGNKLVF;TRB:CASSDEGGSYNEQFF	P9	Tumor
TGCCCATCAGAGCCAA-1	TRA:CAVTPGAGNMLTF;TRB:CATSDVRGTHEKLFF	P9	Tumor
TGCGTGGAGGCATGTG-1	TRB:CASSVRTGGNEQFF	P9	Tumor
TGGCGCAGTTCAGGCC-1	TRA:CAVQAGGSSNTGKLIF;TRB:CASSFAAGGYTF	P9	Tumor
TGGCTGGAGGTCATCT-1	TRA:CAMTTGGGNKLTF;TRB:CASRLGRSSSGANVLTF	P9	Tumor
TGGGCGTTCCGTTGCT-1	TRA:CAVRDRKNNARLMF;TRB:CASSYPSSGSGETQYF	P9	Tumor
TGGGCGTTCGCACTCT-1	TRA:CAVRDQGSSASKIIF;TRB:CASSQPQGGLAKNIQYF	P9	Tumor
TGTATTCGTGTTTGTG-1	TRB:CASSRPQSTDTQYF	P9	Tumor
TGTCCCATCAGAGCTT-1	TRA:CAFMKRPRAGSYQLTF;TRB:CASSPRDRAGNTIYF	P9	Tumor
TGTGGTACATCATCCC-1	TRA:CALGGFKTIF;TRB:CASSQDKEGHYGYTF	P9	Tumor
AACTCCCCACAGGAGT-1	TRA:CALSVPNTGFQKLVF;TRB:CASSLVRLANTGELFF	P9	Tumor
TTCCCAGGTCTAGCCG-1	TRA:CAMSDGSGATNKLIF;TRB:CASSVNPGNDEQFF	P9	Tumor
TTCTACATCGCAAGCC-1	TRA:CALSVSGGATNKLIF;TRB:CASSVDRAGNYGYTF	P9	Tumor
TTCTCCTCACCGCTAG-1	TRA:CGADPLGGSNYKLTF;TRB:CASSHGTSGETQYF	P9	Tumor
TTCTTAGCACATAACC-1	TRA:CAVGGTDKLIF;TRB:CASSLARAGVPFF	P9	Tumor
TTGCGTCGTCTTGTCC-1	TRA:CAVESNYQLIW;TRA:CVVSGDSSASKIIF;TRB:CASSDRGGNQPQHF	P9	Tumor
TTGGAACCAGTAGAGC-1	TRA:CVVSAIPHGNNRLAF;TRB:CASSRSGTGANVLTF	P9	Tumor
TTGGCAAAGCAGACTG-1	TRB:CASSGGQGDLSPLHF;TRB:CAGTGGRGKTQYF	P9	Tumor
TTGTAGGAGTCAAGCG-1	TRA:CNSFGNVLHC;TRB:CSARILADGLDTQYF	P9	Tumor
TTTGCGCAGTGCAAGC-1	TRA:CAVMGNTDKLIF;TRB:CASSQGGVGYGYTF	P9	Tumor
TTTGTCATCCTTTACA-1	TRA:CAVRDLGSGNTGKLIF;TRB:CASSYSMDSGANVLTF	P9	Tumor
AAGACCTCAATACGCT-1	TRA:CARGSEKLVF	P9	Tumor
AATCCAGCACCATGTA-1	TRA:CAVRDLDNFNKFYF;TRB:CASSLSGTSGRAGYNEQFF	P9	Tumor
ACACTGAGTGCCTGGT-1	TRA:CAVPSGSARQLTF;TRB:CSVRPRTGSWDTQYF	P9	Tumor
ACATCAGAGCACAGGT-1	TRA:CAVSSGQAGTALIF;TRA:CAYRSRGDSWGKFQF;TRB:CASSKAGSTDTQYF	P9	Tumor
ACCCACTTCAAAGTAG-1	TRB:CASTEISDGGLRNGYTF	P9	Tumor
ACCCACTTCAGTTCGA-1	TRA:CAVTPSNSGGGADGLTF;TRB:CASSLSNRGNTIYF	P9	Tumor
ACCTTTAGTCCATCCT-1	TRA:CVVNVNNNAGNMLTF;TRA:CYISGNTGKLIF;TRB:CASSALNRGPSGNTIYF	P9	Tumor
ACGAGCCAGCCACTAT-1	TRB:CASSLSPPGLSSYEQYF	P9	Tumor
GTGAAGGAGATGTAAC-1	TRA:CAAVRYSTLTF;TRB:CASSVAALASGDYEQYF	P9	Tumor
TATCTCAGTATTCTCT-1	TRA:CAAVRYSTLTF;TRB:CASSVAALASGDYEQYF	P9	Tumor
TACTTGTAGAGCAATT-1	TRA:CAAVRYSTLTF;TRB:CASSVAALASGDYEQYF	P9	Tumor
ACGATACAGGCGCTCT-1	TRB:CSARSGTGQGTEQYF	P9	Tumor
ACGATACGTCTAAACC-1	TRA:CVVTRSGNTPLVF;TRB:CATLRAGAQETQYF	P9	Tumor
ACGATGTAGTCAAGCG-1	TRA:CAVPSYGKLTF;TRB:CASSFTAYEQYF	P9	Tumor
ACGATGTCAATGACCT-1	TRA:CAASLNTGFQKLVF;TRB:CASSRFLGQLNEAFF	P9	Tumor
ACGGGCTTCTCCAGGG-1	TRA:CAYRSDYAGNMLTF	P9	Tumor
ACGGGCTTCTTGCAAG-1	TRA:CATDALGNNNARLMF;TRB:CASSSRQGTLSPLHF	P9	Tumor
ACGGGTCGTCTCGTTC-1	TRA:CAVGGTSGTYKYIF;TRB:CASSVGTGRSQPQHF	P9	Tumor
ACGTCAAGTTAGAACA-1	TRA:CAVRVGGQNFVF;TRB:CASSQPPTSGTGDPYEQYF	P9	Tumor
ACTATCTCAGGGCATA-1	TRA:CAVSSSTGFQKLVF;TRB:CASRPVTGPLSYEQYF	P9	Tumor
ACTGAACGTCCTCTTG-1	TRA:CADNAGNNRKLIW;TRA:CALSEEPGNTGKLIF	P9	Tumor
AAGGAGCCAAGGCTCC-1	TRA:CAVRPYGQNFVF;TRB:CASSFEDRLTDF	P9	Tumor
CCTACCAGTGGTAACG-1	TRA:CAVRPYGQNFVF;TRB:CASSFEDRLTDF	P9	Tumor
ACTGATGGTTACGGAG-1	TRA:CAYRRDTGNQFYF;TRB:CASSYLYRYSSTDTQYF	P9	Tumor
ACTGTCCTCCGTTGCT-1	TRA:CVGRLNSGGYQKVTF;TRB:CASSRDRDRETQYF	P9	Tumor
ACTTGTTAGATGCCTT-1	TRA:CAGQNAGGTSYGKLTF;TRB:CASTHRGYGYTF	P9	Tumor
ACTTTCACAGGAATCG-1	TRA:CVVNVKGGGNKLTF;TRB:CASSLESLNTEAFF	P9	Tumor
AGAGTGGAGAGCTATA-1	TRA:CAMKMGSSASKIIF;TRB:CASSQVASGSSYNEQFF	P9	Tumor
AGATTGCGTACCGAGA-1	TRA:CAVSEGLVGSGSRLTF;TRB:CSASRITGTHYEQYF	P9	Tumor
AGCAGCCTCAGCCTAA-1	TRA:CAFMNNAGNMLTF;TRB:CASIQVGYSYTGELFF	P9	Tumor
AGCGGTCAGCGGCTTC-1	TRA:CILKDQAGTALIF;TRB:CASSYLTSYEQYF	P9	Tumor
AGCGTATTCACAGTAC-1	TRA:CAMTHNAGKSTF	P9	Tumor
AGCTCCTGTCCTAGCG-1	TRA:CAAAEMDSNYQLIW;TRB:CASSYRRKEQYF	P9	Tumor
ACACCCTCAGGGCATA-1	TRA:CAADNSYSSASKIIF;TRB:CASSVGEGTGGYEQYF	P9	Tumor
TGGGCGTTCTGGTTCC-1	TRA:CAADNSYSSASKIIF;TRB:CASSVGEGTGGYEQYF	P9	Tumor
AGCTCTCAGAGTTGGC-1	TRA:CAGEASGTYKYIF;TRB:CASSLVVGRDTEAFF	P9	Tumor
AGGTCCGGTTCACGGC-1	TRA:CAVSGGSNYKLTF;TRB:CASSLSGTSGSKSNEQFF	P9	Tumor
AGTGAGGTCTTGAGGT-1	TRA:CAENYGGATNKLIF;TRB:CASSPQGNNYGYTF	P9	Tumor
AGTGGGAGTCGCGTGT-1	TRA:CVVSNAGGTSYGKLTF;TRB:CSASENFGELFF	P9	Tumor
ATAAGAGTCGCCCTTA-1	TRA:CARIYGQNFVF;TRB:CASSPGLDSYNEQFF	P9	Tumor
ATCTACTAGGAATGGA-1	TRA:CAVQESGRLMF;TRB:CASTDGWEGYNEQFF	P9	Tumor
ATCTGCCCACACCGAC-1	TRA:CLVAPNAGNNRKLIW;TRB:CASSYGGRASGELFF	P9	Tumor
ATGAGGGAGTTTAGGA-1	TRA:CVVSEYNFNKFYF;TRB:CASSQTDTQYF	P9	Tumor
ATGGGAGGTCAGAAGC-1	TRA:CAVGGVTNAGKSTF;TRB:CASYQGGGANVLTF	P9	Tumor
ATGTGTGCAGCGTAAG-1	TRA:CGTVIQGAQKLVF;TRA:CAVNTNAGKSTF;TRB:CASSPGYNTEAFF	P9	Tumor
ATGAGGGCACGGCCAT-1	TRA:CAVHTYSGGGADGLTF;TRB:CASSPTGNEQFF	P9	Tumor
TAGTGGTCACGTAAGG-1	TRA:CAVHTYSGGGADGLTF;TRB:CASSPTGNEQFF	P9	Tumor
ATGTGTGCAGTTCATG-1	TRA:CAVSEYGNKLVF;TRB:CASSLSGHPRETQYF	P9	Tumor
ATTATCCTCTCGCTTG-1	TRA:CAMRDNDKIIF;TRB:CASSFLARVRTEAFF	P9	Tumor
ATTGGTGTCAAACCAC-1	TRB:CASSPELAPKNIQYF	P9	Tumor
CAACCAAAGGTTACCT-1	TRA:CAYKSAQGGSEKLVF;TRB:CASSIRWRASPLHF	P9	Tumor
CAACCAACATATGCTG-1	TRB:CSVEDRYGQYF	P9	Tumor
CAACCTCAGCCGCCTA-1	TRA:CAVRLLEGYQKVTF;TRB:CASSFYGRDQDEQFF	P9	Tumor
CAAGATCGTACAGACG-1	TRA:CAESIGASGGSYIPTF;TRB:CASSLEGEANVLTF	P9	Tumor
CACACAAAGTTGTCGT-1	TRA:CAAKGSGSRLTF;TRB:CSVRAAEKLFF;TRB:CARGHRVPETQYF	P9	Tumor
CACATTTGTGTTCTTT-1	TRA:CAVYGGATNKLIF;TRB:CASSPGTVNTEAFF	P9	Tumor
CAGAATCTCGAGGTAG-1	TRA:CALSEGTGGFKTIF;TRB:CASSLGDRGYGYTF	P9	Tumor
CCATTCGGTACCGAGA-1	TRA:CILREDTGNQFYF;TRB:CASSRYRQGGFDTEAFF	P9	Tumor
CTGCCTAGTGTGCGTC-1	TRA:CILREDTGNQFYF;TRB:CASSRYRQGGFDTEAFF	P9	Tumor
CAGAATCTCTCACATT-1	TRA:CAVSQRRYSGAGSYQLTF;TRB:CSVVTGGTDTQYF	P9	Tumor
CAGCAGCGTGAGCGAT-1	TRA:CALKIGSGNTPLVF;TRB:CASSHGLAGDEQYF	P9	Tumor
CAGCTGGCAGCGAACA-1	TRA:CAVRGSTLGRLYF;TRB:CASSDKGGYTF	P9	Tumor
CAGTCCTTCATACGGT-1	TRA:CAGSSYNQGGKLIF;TRA:CAVPRSGNTPLVF;TRB:CASSGQTGVAGNTIYF	P9	Tumor
CATCCACTCTGCTGTC-1	TRA:CAASRLKAAGNKLTF;TRB:CASRSPTGGLIVAQTQYF	P9	Tumor
CATCGAATCCAGTAGT-1	TRA:CAMSFSGGYNKLIF;TRB:CASSSNRDRATEAFF	P9	Tumor
CATCGAATCGCTTGTC-1	TRA:CLVGPSARQLTF;TRA:CVVSLYSSASKIIF;TRB:CSAREGSTSGRGEQYF	P9	Tumor
CCAATCCAGTATCGAA-1	TRA:CAGPNGNEKLTF;TRB:CASSPTRGAAEAFF	P9	Tumor
CCACCTAGTTCGGGCT-1	TRA:CAASERAGANSKLTF;TRB:CSARAPSGRRVVIAKNIQYF;TRB:CASSPSPAGEYSPLHF	P9	Tumor
CCACTACGTTATTCTC-1	TRA:CAGPSLNSGYALNF;TRB:CASSPGPGNHEKLFF	P9	Tumor
CCGTACTCATCTACGA-1	TRA:CAVHTYSGGGADGLTF;TRB:CASSPTGNEQYF	P9	Tumor
TAAGCGTTCGCTTGTC-1	TRA:CAVHTYSGGGADGLTF;TRB:CASSPTGNEQYF	P9	Tumor
CCACTACTCATCACCC-1	TRA:CVVNIGYGGSQGNLIF;TRB:CATSDPGTGQQETQYF	P9	Tumor
CCAGCGATCTGCTGCT-1	TRA:CALSATNEKLTF;TRB:CSARKLAGAGELFF	P9	Tumor
CCCAGTTCAATCAGAA-1	TRA:CLVVDNYGQNFVF;TRB:CSARDWGGTSGINEQFF	P9	Tumor
CCCAGTTCATCACCCT-1	TRA:CAAKETGGFKTIF;TRB:CASSWDSSYEQYF	P9	Tumor
CCGGGATGTGCTCTTC-1	TRA:CVVNKDGGTSYGKLTF;TRB:CASSLGAGGPYNEQFF;TRB:CATLDRREEETQYF	P9	Tumor
CCGTACTGTCCAGTAT-1	TRB:CASSLAGRGTDTQYF	P9	Tumor
CCGTGGAAGTATGACA-1	TRA:CAHQGGSEKLVF;TRB:CASTRTGELFF	P9	Tumor
CCTACACAGTTACGGG-1	TRA:CAEGGSSNTGKLIF;TRB:CATSDPGTGSGETQYF	P9	Tumor
CCTACACCAATGCCAT-1	TRA:CAVTSNSGGYQKVTF;TRB:CASRGAGGQETQYF	P9	Tumor
CCTATTAGTGCTTCTC-1	TRA:CAESLRSGSARQLTF;TRB:CASRGTRNTEAFF	P9	Tumor
GACGCGTTCACTTACT-1	TRA:CAVSIYNFNKFYF;TRB:CASRTGQGEKSGNTIYF	P9	Tumor
CGGCTAGGTAATTGGA-1	TRA:CAVSIYNFNKFYF;TRB:CASRTGQGEKSGNTIYF	P9	Tumor
CCTTCCCCAATGGAAT-1	TRA:CAALDLGNEKLTF;TRB:CASSPGGATFYGYTF	P9	Tumor
CCTTCGAGTTTGGCGC-1	TRA:CAVTSGGYNKLIF;TRB:CASSPGGVEEKLFF	P9	Tumor
CGACTTCCATGTAAGA-1	TRA:CAEINSNYQLIW;TRA:CAPANRDDKIIF;TRB:CASSSRLLRAPDTQYF	P9	Tumor
CGAGAAGGTAACGACG-1	TRB:CASSDEGGSYNEQFF	P9	Tumor
CGAGCACAGATGTGTA-1	TRA:CAGQLASGGGADGLTF;TRB:CAWRGGVLAKNIQYF	P9	Tumor
CGAGCACCATGCCTAA-1	TRA:CAGDRGNNRLAF;TRB:CARGGDGSGNTIYF	P9	Tumor
CGATCGGCAAGGACTG-1	TRA:CAVGLSNFGNEKLTF;TRB:CSAPGSLGTYSGANVLTF	P9	Tumor
CGATCGGCAGGATTGG-1	TRB:CASSQTGGSYNEQFF	P9	Tumor
CGATGGCGTCCGCTGA-1	TRA:CAMSRNNNARLMF;TRB:CASSSVGTGVTGELFF	P9	Tumor
CGATGTAGTTGCTCCT-1	TRA:CAVRPEEYTPLVF;TRB:CSARSSSGSSYNEQFF	P9	Tumor
ACACCCTCACCGGAAA-1	TRA:CALSDPIYEGNEKLTF;TRB:CASSIGGGDTEAFF	P12	Tumor
TCATTACTCGGCCGAT-1	TRA:CALSDPIYEGNEKLTF;TRB:CASSIGGGDTEAFF	P12	Tumor
ACCCACTTCCGTAGGC-1	TRA:CALSDPIYEGNEKLTF;TRB:CASSIGGGDTEAFF	P12	Tumor
ATTGGACGTAGCTAAA-1	TRA:CALSDPIYEGNEKLTF;TRB:CASSIGGGDTEAFF	P12	Tumor
AACTCCCTCTACCTGC-1	TRA:CALSDPIYEGNEKLTF;TRB:CASSIGGGDTEAFF	P12	Tumor
ACGGAGATCTCTAAGG-1	TRA:CALSDPIYEGNEKLTF;TRB:CASSIGGGDTEAFF	P12	Tumor
CGAATGTTCATCACCC-1	TRA:CALSDPIYEGNEKLTF;TRB:CASSIGGGDTEAFF	P12	Tumor
GACAGAGAGCTCCTCT-1	TRA:CALSDPIYEGNEKLTF;TRB:CASSIGGGDTEAFF	P12	Tumor
CCACGGAAGGACACCA-1	TRA:CALSDPIYEGNEKLTF;TRB:CASSIGGGDTEAFF	P12	Tumor
GCTGCAGCACCCTATC-1	TRA:CALSDPIYEGNEKLTF;TRB:CASSIGGGDTEAFF	P12	Tumor
GAAATGACATATGAGA-1	TRA:CALSDPIYEGNEKLTF;TRB:CASSIGGGDTEAFF	P12	Tumor
GGAATAAAGGTGCTAG-1	TRA:CALSDPIYEGNEKLTF;TRB:CASSIGGGDTEAFF	P12	Tumor
AGTGAGGTCCTCGCAT-1	TRA:CALSDPIYEGNEKLTF;TRB:CASSIGGGDTEAFF	P12	Tumor
CGCCAAGTCTCGCTTG-1	TRA:CALSDPIYEGNEKLTF;TRB:CASSIGGGDTEAFF	P12	Tumor
TGTATTCCAACACGCC-1	TRA:CALSDPIYEGNEKLTF;TRB:CASSIGGGDTEAFF	P12	Tumor
ATCTGCCCAGGGCATA-1	TRA:CALSDPIYEGNEKLTF;TRB:CASSIGGGDTEAFF	P12	Tumor
GTATTCTCATATACCG-1	TRA:CALSDPIYEGNEKLTF;TRB:CASSIGGGDTEAFF	P12	Tumor
CAACCAACAGACTCGC-1	TRA:CALSDPIYEGNEKLTF;TRB:CASSIGGGDTEAFF	P12	Tumor
ACGAGCCTCAGCGACC-1	TRA:CALSDPIYEGNEKLTF;TRB:CASSIGGGDTEAFF	P12	Tumor
GTATTCTGTTTGGGCC-1	TRA:CALSDPIYEGNEKLTF;TRB:CASSIGGGDTEAFF	P12	Tumor
ACGATACCATTGGGCC-1	TRA:CALSDPIYEGNEKLTF;TRB:CASSIGGGDTEAFF	P12	Tumor
TTTCCTCCACGGACAA-1	TRA:CALSDPIYEGNEKLTF;TRB:CASSIGGGDTEAFF	P12	Tumor
ATCCACCGTGACTCAT-1	TRA:CALSDPIYEGNEKLTF;TRB:CASSIGGGDTEAFF	P12	Tumor
ACGGAGACATTGAGCT-1	TRA:CALSDPIYEGNEKLTF;TRB:CASSIGGGDTEAFF	P12	Tumor
CAGCGACTCACGACTA-1	TRA:CALSDPIYEGNEKLTF;TRB:CASSIGGGDTEAFF	P12	Tumor
TTTCCTCTCTGTCTCG-1	TRA:CALSDPIYEGNEKLTF;TRB:CASSIGGGDTEAFF	P12	Tumor
TGGACGCGTAGGAGTC-1	TRA:CALSDPIYEGNEKLTF;TRB:CASSIGGGDTEAFF	P12	Tumor
CATTCGCGTCTTCGTC-1	TRA:CALSDPIYEGNEKLTF;TRB:CASSIGGGDTEAFF	P12	Tumor
CCACGGAAGAATAGGG-1	TRA:CALSDPIYEGNEKLTF;TRB:CASSIGGGDTEAFF	P12	Tumor
CTAATGGTCCTGTACC-1	TRA:CALSDPIYEGNEKLTF;TRB:CASSIGGGDTEAFF	P12	Tumor
GACACGCGTAAATGTG-1	TRA:CALSDPIYEGNEKLTF;TRB:CASSIGGGDTEAFF	P12	Tumor
CGTCTACGTCTGATTG-1	TRA:CALSDPIYEGNEKLTF;TRB:CASSIGGGDTEAFF	P12	Tumor
CGGACTGTCATGTCTT-1	TRA:CALSDPIYEGNEKLTF;TRB:CASSIGGGDTEAFF	P12	Tumor
CAAGAAATCCGAACGC-1	TRA:CALSDPIYEGNEKLTF;TRB:CASSIGGGDTEAFF	P12	Tumor
TTATGCTCATGGTCTA-1	TRA:CALSDPIYEGNEKLTF;TRB:CASSIGGGDTEAFF	P12	Tumor
TACTCGCTCGGGAGTA-1	TRA:CALSDPIYEGNEKLTF;TRB:CASSIGGGDTEAFF	P12	Tumor
ACTTACTAGCTTATCG-1	TRA:CALSDPIYEGNEKLTF;TRB:CASSIGGGDTEAFF	P12	Tumor
CTCGTCATCGCGGATC-1	TRA:CALSDPIYEGNEKLTF;TRB:CASSIGGGDTEAFF	P12	Tumor
GGTGCGTCAGGATTGG-1	TRA:CALSDPIYEGNEKLTF;TRB:CASSIGGGDTEAFF	P12	Tumor
TCATTTGTCGGCGCAT-1	TRA:CALSDPIYEGNEKLTF;TRB:CASSIGGGDTEAFF	P12	Tumor
GTACTCCCACTGAAGG-1	TRA:CALSDPIYEGNEKLTF;TRB:CASSIGGGDTEAFF	P12	Tumor
CTGATCCAGAAGATTC-1	TRA:CALSDPIYEGNEKLTF;TRB:CASSIGGGDTEAFF	P12	Tumor
CAGAATCGTTAAGTAG-1	TRA:CALSDPIYEGNEKLTF;TRB:CASSIGGGDTEAFF	P12	Tumor
AAGGCAGCAGCTTAAC-1	TRA:CALSDPIYEGNEKLTF;TRB:CASSIGGGDTEAFF	P12	Tumor
TTTCCTCCAAGAGGCT-1	TRA:CALSDPIYEGNEKLTF;TRB:CASSIGGGDTEAFF	P12	Tumor
AAGGTTCCACATCCAA-1	TRA:CALSDPIYEGNEKLTF;TRB:CASSIGGGDTEAFF	P12	Tumor
CTTCTCTGTTCCCGAG-1	TRA:CALSDPIYEGNEKLTF;TRB:CASSIGGGDTEAFF	P12	Tumor
CGTAGGCGTTCCACAA-1	TRA:CALSDPIYEGNEKLTF;TRB:CASSIGGGDTEAFF	P12	Tumor
ACCTTTATCCACTGGG-1	TRA:CALSDPIYEGNEKLTF;TRB:CASSIGGGDTEAFF	P12	Tumor
CAGCAGCCAGGCGATA-1	TRA:CALSDPIYEGNEKLTF;TRB:CASSIGGGDTEAFF	P12	Tumor
TTCCCAGGTAAGTTCC-1	TRA:CALSDPIYEGNEKLTF;TRB:CASSIGGGDTEAFF	P12	Tumor
CGGACTGGTGACTACT-1	TRA:CALSDPIYEGNEKLTF;TRB:CASSIGGGDTEAFF	P12	Tumor
CTCGAAAAGGATGGTC-1	TRA:CALSDPIYEGNEKLTF;TRB:CASSIGGGDTEAFF	P12	Tumor
TCTATTGAGATCTGAA-1	TRA:CALSDPIYEGNEKLTF;TRB:CASSIGGGDTEAFF	P12	Tumor
CTCGAAATCAGCAACT-1	TRA:CALSDPIYEGNEKLTF;TRB:CASSIGGGDTEAFF	P12	Tumor
CAGAGAGCACTTAAGC-1	TRA:CALSDPIYEGNEKLTF;TRB:CASSIGGGDTEAFF	P12	Tumor
TTAGGCAGTAGGACAC-1	TRA:CALSDPIYEGNEKLTF;TRB:CASSIGGGDTEAFF	P12	Tumor
TCTTTCCTCTGCTGTC-1	TRA:CALSDPIYEGNEKLTF;TRB:CASSIGGGDTEAFF	P12	Tumor
TGAAAGAGTGAGGCTA-1	TRA:CALSDPIYEGNEKLTF;TRB:CASSIGGGDTEAFF	P12	Tumor
CTGATAGAGTACTTGC-1	TRA:CALSDPIYEGNEKLTF;TRB:CASSIGGGDTEAFF	P12	Tumor
GACTGCGGTAGAGTGC-1	TRA:CALSDPIYEGNEKLTF;TRB:CASSIGGGDTEAFF	P12	Tumor
TACGGATAGATCTGCT-1	TRA:CALSDPIYEGNEKLTF;TRB:CASSIGGGDTEAFF	P12	Tumor
TATTACCGTTCTGGTA-1	TRA:CALSDPIYEGNEKLTF;TRB:CASSIGGGDTEAFF	P12	Tumor
GCATGTATCAGTCCCT-1	TRA:CALSDPIYEGNEKLTF;TRB:CASSIGGGDTEAFF	P12	Tumor
CGAACATGTCGCTTTC-1	TRA:CALSDPIYEGNEKLTF;TRB:CASSIGGGDTEAFF	P12	Tumor
TTCCCAGGTCCGAGTC-1	TRA:CALSDPIYEGNEKLTF;TRB:CASSIGGGDTEAFF	P12	Tumor
CTGTGCTGTGTGACGA-1	TRA:CALSDPIYEGNEKLTF;TRB:CASSIGGGDTEAFF	P12	Tumor
CAAGAAAAGTCCGTAT-1	TRA:CALSDPIYEGNEKLTF;TRB:CASSIGGGDTEAFF	P12	Tumor
CTTCTCTGTACTTCTT-1	TRA:CALSDPIYEGNEKLTF;TRB:CASSIGGGDTEAFF	P12	Tumor
ATAGACCAGCCTCGTG-1	TRB:CASSLIGRADTQYF	P12	Tumor
GAAATGAAGGAGTCTG-1	TRB:CASSLIGRADTQYF	P12	Tumor
TGCTGCTGTTCACGGC-1	TRA:CAGAPGGFKTIF;TRB:CASRAGTGYQPQHF	P12	Tumor
TGGTTAGTCCGCATCT-1	TRA:CALFTGTASKLTF;TRB:CAWSSERAYNEQFF	P12	Tumor
TGGTTCCGTCTTCAAG-1	TRA:CALRAGAYSGSRLTF;TRB:CASSQDRLSGDTEAFF	P12	Tumor
TGTTCCGGTCCTGCTT-1	TRB:CASSLPGVMTVDGETQYF	P12	Tumor
TTAGGACAGTGTTGAA-1	TRB:CATSKGTGDEQYF	P12	Tumor
TTCGGTCTCCAAGCCG-1	TRB:CSARDGAHPGELFF	P12	Tumor
TTCTTAGCATCACCCT-1	TRA:CAARFGEYGNKLVF;TRB:CASSELRGTQYF	P12	Tumor
TTGGCAAGTCTAGCGC-1	TRB:CASSLAVGLYNEQFF	P12	Tumor
TTGTAGGGTTTACTCT-1	TRA:CAGRDWSRTYKYIF;TRB:CASSSTGGGNTEAFF	P12	Tumor
CGATGGCAGATAGTCA-1	TRA:CATEGNFGNEKLTF;TRB:CATSSFGGETQYF	P12	Tumor
ATCTGCCTCCGCGGTA-1	TRA:CATEGNFGNEKLTF;TRB:CATSSFGGETQYF	P12	Tumor
TAAGCGTGTAAATGAC-1	TRA:CATINYGQNFVF;TRB:CASSLAGEVNTEAFF	P12	Tumor
GCAAACTCAAGCCTAT-1	TRA:CATINYGQNFVF;TRB:CASSLAGEVNTEAFF	P12	Tumor
GTTTCTACAGGTGCCT-1	TRA:CAASIGNFGNEKLTF;TRB:CASSPLRNTEAFF	P12	Tumor
TTCGAAGCAGACGCAA-1	TRA:CAASIGNFGNEKLTF;TRB:CASSPLRNTEAFF	P12	Tumor
TGTGGTAAGACCCACC-1	TRB:CASSSSSGGSEQYF	P12	Tumor
TAGGCATAGCTGTCTA-1	TRB:CASSSSSGGSEQYF	P12	Tumor
AAAGCAACACAAGCCC-1	TRB:CASSLDSTGNTIYF	P12	Tumor
AACGTTGGTTCACGGC-1	TRA:CIVNYFTQGGSEKLVF;TRB:CASSQDRLSGDTEAFF	P12	Tumor
ACAGCCGGTCATGCAT-1	TRA:CAGRGGADGLTF;TRB:CASSFAGSETQYF	P12	Tumor
ACAGCTAAGACAGAGA-1	TRB:CASSTQDWDGSGAPLHF	P12	Tumor
ACATCAGCAGGATCGA-1	TRA:CAGQVTNAGKSTF;TRB:CSAGRDGVSGNTIYF;TRB:CSAHRDGKYEQYF	P12	Tumor
TGTATTCCATCACGAT-1	TRB:CASSLTGTVLPGEKLFF	P12	Tumor
AACTCCCTCCAAGCCG-1	TRB:CASSLTGTVLPGEKLFF	P12	Tumor
CAAGAAAGTGCCTGCA-1	TRB:CASSLTGTVLPGEKLFF	P12	Tumor
CAGCATAAGATGTTAG-1	TRB:CASSLTGTVLPGEKLFF	P12	Tumor
CAAGAAAGTCGCTTTC-1	TRB:CASSLTGTVLPGEKLFF	P12	Tumor
CATCAAGGTCTAGTCA-1	TRB:CASSLTGTVLPGEKLFF	P12	Tumor
CACAGTACAGTAAGAT-1	TRB:CASSLTGTVLPGEKLFF	P12	Tumor
GACACGCTCAATCACG-1	TRB:CASSLTGTVLPGEKLFF	P12	Tumor
ACTGCTCTCATGCTCC-1	TRB:CASSLTGTVLPGEKLFF	P12	Tumor
TAGCCGGCACGTCAGC-1	TRB:CASSLTGTVLPGEKLFF	P12	Tumor
GTATCTTTCCAAGTAC-1	TRB:CASSLTGTVLPGEKLFF	P12	Tumor
GATGCTATCACATACG-1	TRB:CASSLTGTVLPGEKLFF	P12	Tumor
CCAGCGAGTCATGCAT-1	TRB:CASSLTGTVLPGEKLFF	P12	Tumor
CTCGTACCAAGACGTG-1	TRB:CASSLTGTVLPGEKLFF	P12	Tumor
GTTACAGTCATCGGAT-1	TRB:CASSLTGTVLPGEKLFF	P12	Tumor
CGGCTAGCACGAAACG-1	TRB:CASSLTGTVLPGEKLFF	P12	Tumor
GCACATACAAGTACCT-1	TRB:CASSLTGTVLPGEKLFF	P12	Tumor
GCCTCTATCGGCCGAT-1	TRB:CASSLTGTVLPGEKLFF	P12	Tumor
GGTGAAGTCTGCCAGG-1	TRB:CASSLTGTVLPGEKLFF	P12	Tumor
CAGCATATCACCCGAG-1	TRB:CASSLTGTVLPGEKLFF	P12	Tumor
CAGCGACCACATGTGT-1	TRB:CASSLTGTVLPGEKLFF	P12	Tumor
CTCGTACTCCGGCACA-1	TRB:CASSLTGTVLPGEKLFF	P12	Tumor
TCACGAATCCTAGGGC-1	TRB:CASSLTGTVLPGEKLFF	P12	Tumor
TCGCGTTGTCACTGGC-1	TRB:CASSLTGTVLPGEKLFF	P12	Tumor
TGAGCATAGAAACCGC-1	TRB:CASSLTGTVLPGEKLFF	P12	Tumor
CAACTAGCAACGATCT-1	TRB:CASSLTGTVLPGEKLFF	P12	Tumor
CTCAGAACATCGGAAG-1	TRB:CASSLTGTVLPGEKLFF	P12	Tumor
CCAATCCCATCGGAAG-1	TRB:CASSLTGTVLPGEKLFF	P12	Tumor
GTCGTAAGTCGTGGCT-1	TRB:CASSLTGTVLPGEKLFF	P12	Tumor
ATCGAGTTCGCCTGTT-1	TRB:CASSLTGTVLPGEKLFF	P12	Tumor
AAGGCAGCAGCTATTG-1	TRB:CASSLTGTVLPGEKLFF	P12	Tumor
GTCACAATCATATCGG-1	TRB:CASSLTGTVLPGEKLFF	P12	Tumor
CATCCACCAGATCTGT-1	TRB:CASSLTGTVLPGEKLFF	P12	Tumor
CCTTCCCAGCGCTCCA-1	TRB:CASSLTGTVLPGEKLFF	P12	Tumor
TACAGTGTCTCAAACG-1	TRB:CASSLTGTVLPGEKLFF	P12	Tumor
TGAAAGATCTCAACTT-1	TRB:CASSLTGTVLPGEKLFF	P12	Tumor
GACTAACCATTCCTCG-1	TRB:CASSLTGTVLPGEKLFF	P12	Tumor
ACATGGTGTCTTCGTC-1	TRA:CAVQNQAGTALIF;TRB:CASRLTARSYEQYF	P12	Tumor
ACGAGGAAGGAGTTTA-1	TRA:CVVRGRGYNDMRF;TRB:CASSYLQGNEVGQPQHF	P12	Tumor
ACTGAACTCATGTCTT-1	TRA:CAENDGYNFNKFYF;TRB:CATSDSRQGLSGNTIYF	P12	Tumor
AGACGTTGTGCAGTAG-1	TRB:CASSQDRQVYNEQFF	P12	Tumor
AGAGCGAAGAGCCTAG-1	TRA:CALINNQGGKLIF;TRB:CSASWASHEQYF;TRB:CASSWNTEAFF	P12	Tumor
AGAGCTTCAATCACAC-1	TRB:CASSSGGGTFTDTQYF	P12	Tumor
AGAGTGGCATGCCCGA-1	TRB:CASSTGGYGYTF	P12	Tumor
AGATTGCTCCCATTAT-1	TRB:CASSYYRGLGGQETQYF	P12	Tumor
AGCATACCAATGCCAT-1	TRA:CAASMQGFTGTASKLTF	P12	Tumor
AGCGGTCAGTTTAGGA-1	TRA:CATGGNQGGKLIF;TRB:CAISDSRTSTDTQYF	P12	Tumor
CGTTCTGAGCGGCTTC-1	TRA:CAVITGAQKLVF;TRB:CASSLTGTVLPGEKLFF	P12	Tumor
TCAGGATTCCAACCAA-1	TRA:CAVITGAQKLVF;TRB:CASSLTGTVLPGEKLFF	P12	Tumor
CGTTAGAAGGGTGTTG-1	TRA:CAVITGAQKLVF;TRB:CASSLTGTVLPGEKLFF	P12	Tumor
CTCGTACCAATCCAAC-1	TRA:CAVITGAQKLVF;TRB:CASSLTGTVLPGEKLFF	P12	Tumor
CAGCTGGAGTAGGTGC-1	TRA:CAVITGAQKLVF;TRB:CASSLTGTVLPGEKLFF	P12	Tumor
ATGGGAGGTGTATGGG-1	TRA:CAVITGAQKLVF;TRB:CASSLTGTVLPGEKLFF	P12	Tumor
TCATTACAGACTAAGT-1	TRA:CAVITGAQKLVF;TRB:CASSLTGTVLPGEKLFF	P12	Tumor
CGCGGTATCCCAAGAT-1	TRA:CAVITGAQKLVF;TRB:CASSLTGTVLPGEKLFF	P12	Tumor
CACACTCTCCTAGTGA-1	TRA:CAVITGAQKLVF;TRB:CASSLTGTVLPGEKLFF	P12	Tumor
ATTATCCAGTCTTGCA-1	TRA:CAVITGAQKLVF;TRB:CASSLTGTVLPGEKLFF	P12	Tumor
CATGACAGTCATATCG-1	TRA:CAVITGAQKLVF;TRB:CASSLTGTVLPGEKLFF	P12	Tumor
CTCGTCATCCTCTAGC-1	TRA:CAVITGAQKLVF;TRB:CASSLTGTVLPGEKLFF	P12	Tumor
TAGGCATGTCCGAGTC-1	TRA:CAVITGAQKLVF;TRB:CASSLTGTVLPGEKLFF	P12	Tumor
TGGTTAGCAAGAAAGG-1	TRA:CAVITGAQKLVF;TRB:CASSLTGTVLPGEKLFF	P12	Tumor
CAAGGCCAGCCAGTAG-1	TRA:CAVITGAQKLVF;TRB:CASSLTGTVLPGEKLFF	P12	Tumor
TCTATTGCACGACTCG-1	TRA:CAVITGAQKLVF;TRB:CASSLTGTVLPGEKLFF	P12	Tumor
TTGAACGAGGCTCAGA-1	TRA:CAVITGAQKLVF;TRB:CASSLTGTVLPGEKLFF	P12	Tumor
CACCAGGCATCCGGGT-1	TRA:CAVITGAQKLVF;TRB:CASSLTGTVLPGEKLFF	P12	Tumor
CGTAGGCCAGTTCATG-1	TRA:CAVITGAQKLVF;TRB:CASSLTGTVLPGEKLFF	P12	Tumor
GCATGATAGTAAGTAC-1	TRA:CAVITGAQKLVF;TRB:CASSLTGTVLPGEKLFF	P12	Tumor
TACACGACATACAGCT-1	TRA:CAVITGAQKLVF;TRB:CASSLTGTVLPGEKLFF	P12	Tumor
CCTTACGAGGCCCTCA-1	TRA:CAVITGAQKLVF;TRB:CASSLTGTVLPGEKLFF	P12	Tumor
GTGCTTCCAGGCAGTA-1	TRA:CAVITGAQKLVF;TRB:CASSLTGTVLPGEKLFF	P12	Tumor
AATCCAGGTGTTCGAT-1	TRA:CAVITGAQKLVF;TRB:CASSLTGTVLPGEKLFF	P12	Tumor
ATCTACTGTGAGCGAT-1	TRA:CAVITGAQKLVF;TRB:CASSLTGTVLPGEKLFF	P12	Tumor
AAGGTTCGTCAATACC-1	TRA:CAVITGAQKLVF;TRB:CASSLTGTVLPGEKLFF	P12	Tumor
TGTGTTTGTTACCAGT-1	TRA:CAVITGAQKLVF;TRB:CASSLTGTVLPGEKLFF	P12	Tumor
CACATAGCAGTGGGAT-1	TRA:CAVITGAQKLVF;TRB:CASSLTGTVLPGEKLFF	P12	Tumor
TGCGCAGGTAAGTAGT-1	TRA:CAVITGAQKLVF;TRB:CASSLTGTVLPGEKLFF	P12	Tumor
GTGCAGCGTAGATTAG-1	TRA:CAVITGAQKLVF;TRB:CASSLTGTVLPGEKLFF	P12	Tumor
GTGCTTCAGCAGGTCA-1	TRA:CAVITGAQKLVF;TRB:CASSLTGTVLPGEKLFF	P12	Tumor
TCACAAGGTGCACCAC-1	TRA:CAVITGAQKLVF;TRB:CASSLTGTVLPGEKLFF	P12	Tumor
TGCACCTGTTGTCGCG-1	TRA:CAVITGAQKLVF;TRB:CASSLTGTVLPGEKLFF	P12	Tumor
ACATGGTGTCTGCAAT-1	TRA:CAVITGAQKLVF;TRB:CASSLTGTVLPGEKLFF	P12	Tumor
AGCGTCGAGCAAATCA-1	TRA:CAFMKHNNAGNMLTF;TRB:CASSSRFYGYTF	P12	Tumor
AGGCCACAGTCTCGGC-1	TRB:CASSYSSGGANEQFF	P12	Tumor
AGGCCGTGTGTCAATC-1	TRA:CILRDVKSSNDYKLSF;TRB:CAIGGDRGFLTEAFF	P12	Tumor
ATGCGATCATTCGACA-1	TRB:CASSLAGEVNTEAFF	P12	Tumor
ATTACTCCACCTGGTG-1	TRA:CAGVQAAGNKLTF	P12	Tumor
ATTGGACCAGTTCCCT-1	TRA:CAVSFNNRKLIW;TRA:CAVITGAQKLVF;TRB:CASSLTGTVLPGEKLFF	P12	Tumor
ATTGGACTCACGAAGG-1	TRB:CSAGRDGVSGNTIYF	P12	Tumor
CAACCTCTCACAAACC-1	TRA:CLVGDIRGGADGLTF;TRB:CASSLASDRLNTEAFF	P12	Tumor
CACACCTAGCGTGTCC-1	TRA:CAASEPRYNFNKFYF;TRB:CASSSGPGPDTQYF	P12	Tumor
CAGCATACAGTGGAGT-1	TRA:CAVITGAQKLVF	P12	Tumor
AACGTTGCACACATGT-1	TRB:CASSIGGGDTEAFF	P12	Tumor
TCGAGGCGTAAATGTG-1	TRB:CASSIGGGDTEAFF	P12	Tumor
GCGACCATCTTTAGTC-1	TRB:CASSIGGGDTEAFF	P12	Tumor
AACTCCCGTAGCTAAA-1	TRB:CASSIGGGDTEAFF	P12	Tumor
CGTGTCTGTACCGTAT-1	TRB:CASSIGGGDTEAFF	P12	Tumor
CTGATCCGTAAGTGGC-1	TRB:CASSIGGGDTEAFF	P12	Tumor
CGGAGTCCAAGTAATG-1	TRB:CASSIGGGDTEAFF	P12	Tumor
AAGACCTGTGATGCCC-1	TRB:CASSIGGGDTEAFF	P12	Tumor
TGAGCCGGTATATGAG-1	TRB:CASSIGGGDTEAFF	P12	Tumor
CGTCAGGGTCCTAGCG-1	TRB:CASSIGGGDTEAFF	P12	Tumor
TTTACTGCACAACTGT-1	TRB:CASSIGGGDTEAFF	P12	Tumor
AAGGCAGCATGTCCTC-1	TRB:CASSIGGGDTEAFF	P12	Tumor
ACTTTCAAGTGGAGTC-1	TRB:CASSIGGGDTEAFF	P12	Tumor
CAGCCGACATTTGCCC-1	TRB:CASSIGGGDTEAFF	P12	Tumor
CTGAAGTTCAACGGCC-1	TRB:CASSIGGGDTEAFF	P12	Tumor
ACGGGTCGTTGAGGTG-1	TRB:CASSIGGGDTEAFF	P12	Tumor
GCGCCAAGTATCTGCA-1	TRB:CASSIGGGDTEAFF	P12	Tumor
TGAGCCGAGGTGCTAG-1	TRB:CASSIGGGDTEAFF	P12	Tumor
ATCATGGTCACTTCAT-1	TRB:CASSIGGGDTEAFF	P12	Tumor
CAACCTCGTACAGTGG-1	TRB:CASSIGGGDTEAFF	P12	Tumor
CGATCGGGTATCAGTC-1	TRB:CASSIGGGDTEAFF	P12	Tumor
ACTTGTTAGTGCCATT-1	TRB:CASSIGGGDTEAFF	P12	Tumor
ATAAGAGTCGGAAATA-1	TRB:CASSIGGGDTEAFF	P12	Tumor
TGCGTGGTCTCTTATG-1	TRB:CASSIGGGDTEAFF	P12	Tumor
ATCCACCCAGGAATGC-1	TRB:CASSIGGGDTEAFF	P12	Tumor
CATTCGCTCAACACAC-1	TRB:CASSIGGGDTEAFF	P12	Tumor
CAGATCATCTTACCGC-1	TRB:CASSIGGGDTEAFF	P12	Tumor
CAGTAACCATCGGTTA-1	TRB:CASRAAGGGEQYF;TRB:CASSLTGTVLPGEKLFF	P12	Tumor
CAGTAACGTGATGTGG-1	TRA:CIVRGGNTPLVF;TRB:CASSLGQGRYNEQFF	P12	Tumor
CAGTAACTCGAGCCCA-1	TRA:CALESWKTSYDKVIF	P12	Tumor
CATATTCCATCTATGG-1	TRA:CAYTRDDKIIF	P12	Tumor
CATCAGATCACAAACC-1	TRB:CAIRPQGANTGELFF	P12	Tumor
CATGCCTTCGCAAGCC-1	TRB:CSVAGDFYNYGYTF	P12	Tumor
CCACTACCATAGGATA-1	TRA:CAALRGYTGGFKTIF;TRB:CAIRDSGEDEKLFF	P12	Tumor
CCAGCGATCTCGCTTG-1	TRA:CAVKRGGATNKLIF;TRB:CASSGQNYGYTF	P12	Tumor
CCGTACTAGGAGTACC-1	TRB:CASSARGASNQPQHF	P12	Tumor
CCTTCCCTCACAATGC-1	TRA:CIVREGAGGGADGLTF;TRB:CASSLDRSGGRFF	P12	Tumor
TACTCATAGCAGGTCA-1	TRB:CASSFSRRTQYF	P12	Tumor
ACTTTCATCGTTGCCT-1	TRB:CASSFSRRTQYF	P12	Tumor
TACCTTAAGCCGTCGT-1	TRB:CASSFSRRTQYF	P12	Tumor
GAACCTACAATGGAGC-1	TRB:CASSFSRRTQYF	P12	Tumor
CGAGAAGGTAGCTCCG-1	TRB:CASSLDRGAGSPLHF;TRB:CAITEGPGNTIYF	P12	Tumor
CGGACTGCAGACTCGC-1	TRB:CASSAGTGPGQPQHF	P12	Tumor
CGGGTCAAGCAGGTCA-1	TRA:CALRGSGGGADGLTF;TRB:CASSQGGNTGELFF	P12	Tumor
CGGTTAATCTCGCATC-1	TRA:CAVSRGNTPLVF;TRB:CASSPGTTINEQYF	P12	Tumor
CGTAGGCAGAGCCTAG-1	TRB:CASSQEGGEVDYEQYF	P12	Tumor
CGTAGGCAGGATGGTC-1	TRB:CASSLSRTAPYEQYF	P12	Tumor
CGTAGGCAGTCTCCTC-1	TRB:CASSESAFHYEQYF	P12	Tumor
CGTCACTGTCTAGTCA-1	TRA:CATAFFLQRGSNYKLTF;TRA:CALSESGTASKLTF;TRB:CASSPLAGPYNEQFF;TRB:CASSFHRIMNTEAFF	P12	Tumor
CGTCCATCAGCCAGAA-1	TRA:CATDARLMF;TRB:CAWSTGYNEQFF	P12	Tumor
CGTCCATCAGCTCGCA-1	TRA:CAGTQGGSEKLVF;TRB:CASSPPGGSRGEAFF	P12	Tumor
AGGTCATCACACCGAC-1	TRA:CAMKGAGYSTLTF;TRB:CASSQAHEQYF	P12	Tumor
GTGCTTCCATTACGAC-1	TRA:CAMKGAGYSTLTF;TRB:CASSQAHEQYF	P12	Tumor
CCGGGATGTCTCCATC-1	TRA:CAMKGAGYSTLTF;TRB:CASSQAHEQYF	P12	Tumor
CGTGTCTTCGTCTGCT-1	TRA:CAVRSGNEKLTF;TRB:CASSSSSGGSEQYF	P12	Tumor
CTAATGGAGCTGATAA-1	TRB:CASSLTGTVLPGEKLFF;TRB:CASSFSRRTQYF	P12	Tumor
CTGATCCCAACCGCCA-1	TRA:CALSDQGSARQLTF	P12	Tumor
CTGCCTAGTTACTGAC-1	TRB:CASSLGAENTEAFF	P12	Tumor
CTGCCTATCGTTGCCT-1	TRA:CALSGGAQKLVF;TRB:CASSPGPDRYEQYF	P12	Tumor
CTTACCGCACCGAAAG-1	TRB:CASSPGQPYEQYF	P12	Tumor
CTTCTCTTCATAGCAC-1	TRA:CAGRNTNAGKSTF;TRA:CATSGSARQLTF;TRB:CASSFDRTGPTDTQYF	P12	Tumor
GAACATCGTCGACTGC-1	TRB:CATSEQGAPNQPQHF	P12	Tumor
GAACCTAGTAAACCTC-1	TRB:CASSLVGGVGTGGYTF	P12	Tumor
GACACGCAGCTAAGAT-1	TRB:CASTRLAGAANTGELFF	P12	Tumor
GGGCATCCAGACGCTC-1	TRA:CAVMTDAGNMLTF;TRB:CASSFSRRTQYF	P12	Tumor
CCGGGATGTGACTCAT-1	TRA:CAVMTDAGNMLTF;TRB:CASSFSRRTQYF	P12	Tumor
ATTATCCCACCAGTTA-1	TRA:CAVMTDAGNMLTF;TRB:CASSFSRRTQYF	P12	Tumor
GACCAATGTGAGGCTA-1	TRA:CAGLPSGTYKYIF;TRB:CASSDSGSTDTQYF	P12	Tumor
GACCTGGGTCCGTCAG-1	TRA:CAGPFNFGNEKLTF;TRA:CALRPTGGGNKLTF;TRB:CASTGTYNSPLHF	P12	Tumor
GACGCGTAGGCGCTCT-1	TRA:CAVLINGNKLVF;TRB:CASSLGGNSPLHF	P12	Tumor
GACGTTAGTACAGACG-1	TRA:CAVRPYSGGGADGLTF;TRB:CASSLALTGSSSEAFF	P12	Tumor
GACTGCGTCACGCGGT-1	TRA:CAAAGAGSYQLTF;TRB:CASSPLGGQGEAFF	P12	Tumor
GATCGCGTCGTCACGG-1	TRB:CASSSGEGFQETQYF	P12	Tumor
GGACAGACAGGTGCCT-1	TRB:CASSYGPGQGSYEQYF	P12	Tumor
GGACGTCCAGCTGTTA-1	TRB:CASSPRWTGGRGETQYF	P12	Tumor
GGACGTCGTAAGTGTA-1	TRA:CAMSGSNTGNQFYF;TRB:CAIRPQGANTGELFF	P12	Tumor
GGCGACTCAGTGAGTG-1	TRB:CASSYDGEGETQYF	P12	Tumor
GCTCTGTAGAAGGCCT-1	TRA:CAYRSAYNTDKLIF;TRB:CASSVSGTVPYEQYF	P12	Tumor
TCAGCAATCTATCCCG-1	TRA:CAYRSAYNTDKLIF;TRB:CASSVSGTVPYEQYF	P12	Tumor
GGATGTTAGTAGCGGT-1	TRA:CAYRSAYNTDKLIF;TRB:CASSVSGTVPYEQYF	P12	Tumor
GGGTCTGCATTAACCG-1	TRA:CAAKKSSGSARQLTF;TRB:CASSPLGYEQYF	P12	Tumor
GGTATTGCACATCCGG-1	TRA:CAVNQAGTALIF;TRB:CASRGQGLYFSPITGELFF	P12	Tumor
GGTGAAGGTGATGCCC-1	TRB:CASSLSGTGRSEQFF;TRB:CASSLTGTVLPGEKLFF	P12	Tumor
GTCACAAAGAGGTAGA-1	TRB:CASSSGPFGRGYEQFF	P12	Tumor
GTGCATAAGAATAGGG-1	TRB:CASSLAPVGQGGSYGYTF	P12	Tumor
GTTAAGCGTTCGCGAC-1	TRB:CASRIIEEGNQPQHF	P12	Tumor
TACGGATCATCTACGA-1	TRB:CSGSGGEGSGANVLTF	P12	Tumor
TACGGGCGTGAGTATA-1	TRB:CASSLRQGSNTGELFF	P12	Tumor
TACTTGTCATACTCTT-1	TRB:CASSGTGNRGEKLFF	P12	Tumor
TACTTGTTCTGCTTGC-1	TRB:CASSLGQRTDTQYF	P12	Tumor
ACATACGGTGGAAAGA-1	TRB:CATSSFGGETQYF	P12	Tumor
ATCCGAATCTTAACCT-1	TRB:CATSSFGGETQYF	P12	Tumor
TAGAGCTGTGGACGAT-1	TRA:CAYRSANAGGTSYGKLTF;TRB:CASSLGGGQYF	P12	Tumor
TAGAGCTGTTTAGGAA-1	TRB:CSALPQSGTGVYGYTF	P12	Tumor
TAGCCGGGTCCGTGAC-1	TRA:CAARTGGTGGGADGLTF;TRB:CASSTRSRTGGYEQYF	P12	Tumor
TATGCCCAGATGCGAC-1	TRA:CAYRRFRDNYGQNFVF;TRB:CASSYRPTGSGSPLHF	P12	Tumor
TATGCCCTCACGGTTA-1	TRA:CAVVEGYNFNKFYF;TRB:CASSVATGGSGGELFF	P12	Tumor
TCAGCTCCACATAACC-1	TRB:CASSYSGGGGFSSYEQYF	P12	Tumor
TCGGGACGTCGGCATC-1	TRB:CASRGQGAQQPQHF	P12	Tumor
TCTGGAACATCGGACC-1	TRA:CAEKDSNTGKLIF;TRB:CASSQTPGTGDEKLFF	P12	Tumor
TGAGAGGCACATTAGC-1	TRA:CASPQGGSEKLVF;TRB:CASSLGRTGGTSGYEQYF	P12	Tumor
TGAGAGGGTAGGGTAC-1	TRA:CAPRTSNFGNEKLTF;TRA:CAGPNYGGSQGNLIF;TRB:CASIPGQGQEQYF	P12	Tumor
