# Supplementary material for: Immune cell profiling of the cerebrospinal fluid enables the characterization of the brain metastasis microenvironment
Source: Nat Commun. 2021 Mar 8;12:1503. doi: 10.1038/s41467-021-21789-x (PMC7940606; doi:10.1038/s41467-021-21789-x)
Supplement: Supplementary file 13 — Source Data [file 41467_2021_21789_MOESM13_ESM.xlsx]

## Sheet: Figure 1a-b
Figure 1a,b
Sample ID	tosort	WES	Nanostring	FC	CSF followup	IHC	scRNAseq + TCR seq	Cancer type	Primary tumor	Hospital	Gender	Sample biopsy (date)	Age	Pre-sample treatment	Post-sample treatment	Diagnosis primary tumor (date)	BrM diagnosis(date)	BrM progression (post-resection)	Vital status	Date known	Last checkup (date)	Exitus (date)
P1	1	TRUE	TRUE	tumor		TRUE	tumor+csf	BrM:BRCA	BRCA:PR+	VH	Female	2019-03-06	69	QT+RT_BREAST		2017-04-28	2019-01-01		DEAD	TRUE		2019-05-29
P2	2		TRUE			TRUE		BrM:LUAD	LUAD	HC	Male	2019-03-12	64		RT_CRANEAL;NIVO	2016-04-01	2016-03-24		ALIVE	TRUE	2019-06-13
P3	3	TRUE	TRUE	tumor		TRUE	tumor+csf	BrM:LUAD	LUAD	VH	Male	2019-03-29	70		QT(2019_05);RT_TORAX(2019_06);RT_CRANEAL(2019_06)	2019-03-15	2019-03-15		ALIVE	TRUE	2019-10-03
P4	4		TRUE			TRUE		BrM:LUAD	LUAD	HC	Male	2019-04-02	79		RT_HOLOCRANEAL	2019-03-20	2019-03-26		DEAD	FALSE
P5	5		TRUE	tumor+csf		TRUE		BrM:LUAD	LUAD	HC	Female	2019-04-11	57		RT+QT+IMMUNO	2019-03-07	2019-03-04		DEAD	TRUE		2019-12-29
P6	6	TRUE	TRUE	tumor	TRUE	TRUE	tumor+csf	BrM:LUAD	LUAD	HC	Female	2019-04-11	54	QT(2016);afatinib(2018)	RT_HOLOCRANEAL(2019)	2016-05-09	2019-01-16		ALIVE	TRUE	2020-06-07
P7	7	TRUE	TRUE	tumor		TRUE	tumor+csf	BrM:LUAD	LUAD	HC	Female	2019-04-26	47	QT(2018);RT(2018)	RT_HOLOCRANEAL(2019)	2018-07-29	2019-03-14		ALIVE	TRUE	2020-06-26
P8	8		TRUE	tumor		TRUE		BrM:SKCM	SKCM	HC	Female	2019-04-06	63	QT;RT(skin)	RT_HOLOCRANEAL(2019)	2014-10-14	2016-10-04		ALIVE	TRUE	2019-06-20
P9	9	TRUE	TRUE	tumor	TRUE	TRUE	tumor+csf	BrM:ESCA	ESCA	HC	Male	2019-06-25	56	IPI(2010)	RT_HOLOCRANEAL(2019)	2011-01-01	2018-09-26		ALIVE	TRUE	2019-07-03
P10	10		TRUE	tumor		TRUE		BrM:LUSC	LUSC	VH	Male	2019-06-25	58	QT(2018)		2018-08-03	2019-06-01		ALIVE	TRUE	2020-03-26
P11	11		TRUE			TRUE	tumor	BrM:SCLC	SCLC	VH	Male	2019-07-10	62	RT_CRANEAL(2017_06);RT_TORAX(2017_07);QT		2016-12-22	2018-06-04		ALIVE	TRUE	2019-10-04
P12	12	TRUE	TRUE			TRUE	tumor+csf	BrM:SKCM	SKCM	HC	Male	2019-08-06	22	QT+PEMBRO+DABRA+TRAME+IPI(preIQ)	RT	2014-01-01	2017-05-01		ALIVE	TRUE	2019-09-02
P13	13		TRUE	tumor+csf		TRUE	tumor	BrM:BRCA	BRCA	VH	Female	2019-08-30	37	QT(2018_05);PEMBRO/PLACEBO		2018-07-01	2019-08-17		ALIVE	TRUE	2019-10-15
P14	14		TRUE	tumor+csf		TRUE		BrM:HNSC	PAROTID	VH	Female	2019-10-16	71	QT(2015_11)		2015-11-12	2019-10-16		ALIVE	TRUE	2020-02-14
P15	15		TRUE			TRUE		BrM:URO	UROTHELIAL	VH	Male	2019-11-07	82	PEMBRO(2015_12)		2015-12-01	2019-10-22		ALIVE	TRUE	2020-01-07
P16	16		TRUE					BrM:LUAD	LUAD	VH	Male	2019-12-18	53			2019-12-01	2019-12-01		ALIVE	TRUE	2020-01-07
P17	17		TRUE	tumor+csf			tumor	BrM:BRCA	BRCA	HC	Female	2020-01-13								FALSE
P18	18		TRUE	tumor+csf		TRUE		BrM:BRCA	BRCA:HR+HER2+	VH	Female	2020-01-21	50	trastuzumab(2019)	RT_CRANEAL(2020);QT(2020)	2018-07-11	2020-01-16		ALIVE	TRUE	2020-03-29
P19	19		TRUE	tumor+csf				BrM:LUAD	LUAD	VH	Male	2020-01-27	61		QT(2020)	2020-01-01	2020-01-01		ALIVE	TRUE	2020-03-31
P20	20			tumor+csf				BrM:LUAD	LUAD	HC	Female	2020-01-28	59	RT(2017)		2017-04-19	2019-03-12		ALIVE	TRUE	2020-06-12
P21	21		TRUE			TRUE		BrM:LUAD	LUAD	VH	Female	2010-03-19	59		QT(2010_03);RT_HOLOCRANEAL(2010_03);ATEZO+QT(2015_10);ATEZO(2016_02)	2010-03-10	2010-03-10	2017-12-19	DEAD	TRUE		2018-03-28
P22	22		TRUE			TRUE		BrM:LUAD	LUAD	VH	Male	2012-01-02	71		RT_HOLOCRANEAL(2012_02);QT(2012_03)	2011-12-09	2011-12-09		DEAD	TRUE		2016-03-31
P23	23		TRUE			TRUE		BrM:LUAD	LUAD	VH	Female	2012-12-19	44	QT(2007);QT(2008);ERL(2010_04)	GEF+CAPMA(2013_08);QT(2014_09)	2007-01-01	2012-11-20	2014-12-02	DEAD	TRUE		2016-02-09
P24	24		TRUE			TRUE		BrM:LUAD	LUAD	VH	Male	2013-07-15	72		RT_CRANEAL(2013_09	2013-01-11	2013-06-01		DEAD	TRUE		2016-02-12
P25	25		TRUE			TRUE		BrM:LUAD	LUAD	VH	Male	2013-10-07	72	QT(2009_01);QT(2011_01);RTQX(2014_10)	HORMONAL_PRAD(2013_10);RT_CRANEAL(2013_11);QT(2015_12)	2012-10-03	2013-09-13	2014-10-15	DEAD	TRUE		2017-01-07
P26	26		TRUE			TRUE		BrM:ESCA	ESCA	VH	Male	2014-04-08	58	QT(2010);RT_ESOFAGO(2010)	RT_HOLOCRANEAL(2014_05);RTQX(2015_03);QT(2015_09)	2010-07-01	2014-04-01	2015-03-01	ALIVE	TRUE	2019-05-21
P27	27		TRUE			TRUE		BrM:LUAD	LUAD	VH	Male	2014-05-23	52	QT(2001_11);RTQX(2012_09);RTQX(2013_03)	RT_HOLOCRANEAL(2014_07)	2011-11-03	2012-08-27	2014-07-16	DEAD	TRUE		2014-10-11
P28	28		TRUE			TRUE		BrM:LUAD	LUAD	VH	Male	2014-06-10	70	QT(2014_06)		2009-03-18	2014-06-03		DEAD	TRUE		2014-06-15
P29	29		TRUE			TRUE		BrM:LUSC	LUSC	VH	Male	2014-10-03	55	QT(2011_08);RT_TORAX(2012_01);PEMBRO(2013_11);RT_HOLOCRENAL(2014_04);QT(2014_05)		2011-07-13	2014-04-14		DEAD	TRUE		2015-01-25
P30	30		TRUE			TRUE		BrM:LUAD	LUAD	VH	Female	2014-02-06	44	QT(2007);QT(2008);ERL(2010_04);GEF+CAPMA(2013_08);QT(2014_09);ERL(2014_10)	ERL(2014_02);QT(2015_04);NIVO(2015_12)	2007-01-01	2014-12-02	2015-03-12	DEAD	TRUE		2016-02-09
P31	31		TRUE			TRUE		BrM:LUAD	LUAD	VH	Female	2015-03-16	49	RT_HOLOCRANEAL(2012_07);SERIBA+ERL(2012_08);RT_HOLOCRANEAL(2013_06);OSM(2013_06);RT_HOLOCRANEAL(2014_08)	QT(2015_05):AFA(2015_07)	2012-07-05	2012-07-05	2015-05-24	DEAD	TRUE		2015-09-15
P32	32							BrM:LUAD	LUAD	VH	Female	2015-07-06	77	QT(2015)	Nivolumab(2017)	2014-10-10	2015-05-01		UKNOWN:moving	FALSE
P33	33		TRUE			TRUE		BrM:LUSC	LUSC	VH	Male	2015-07-20	71		QT_RT_HOLOCRANEAL(2015_09)	2015-06-19	2015-06-19	2016-06-04	DEAD	TRUE		2017-07-07
P34	34		TRUE			TRUE		BrM:LUAD	LUAD	VH	Female	2015-12-02	51		RT_HOLOCRANEAL(2015_12);QT(2016_01)	2015-12-02	2015-12-02		ALIVE	TRUE	2020-03-23
P35	35		TRUE			TRUE		BrM:SCLC	SCLC:NET	VH	Female	2016-09-19	58		QT(2016_10);RT_HOLOCRANEAL(2017_01);NIVO/PLAC(2017_02);RT_HOLOCRANEAL(2017_11);NIVO/PLAC(2017_12)	2016-08-22	2016-09-09	2017-11-28	ALIVE	TRUE	2019-03-22
P36	36		TRUE			TRUE		BrM:BRCA	BRCA:HR+HER2+	VH	Female	2016-10-13	58	RT_TORAX(2005);letrozol(2015);QT(2015)	RT_HOLOCRANEAL(2016);QT+Pertuzumab(2017)	2005-01-01	2016-10-13	2017-03-20	DEAD	TRUE		2018-03-26
P37	37		TRUE					BrM:SKCM	SKCM	VH	Male	2016-11-21	54		RT_HOLOCRANEAL(2017);Pembrolizumab(2017)	2016-04-01	2016-11-21		ALIVE	TRUE	2020-03-17
P38	38		TRUE			TRUE		BrM:BRCA	BRCA:HR+HER2+	VH	Female	2016-12-29	50	QT_Herceptin(2013);QT(2014)		2013-01-01	2016-12-01	2017-05-01	DEAD	TRUE		2017-10-24
P39	39		TRUE			TRUE		BrM:BRCA	BRCA:HER2-HR-	VH	Female	2017-07-08	52	QT_Letrozol(2016)		2015-11-19	2017-08-01	2018-05-28	DEAD	TRUE		2018-05-30
P40	40		TRUE			TRUE		BrM:LUAD	LUAD	VH	Female	2017-12-18	50	CER(2013_08);RT(2015_03)		2013-07-02	2017-08-01		ALIVE	TRUE	2019-03-19
P41	41		TRUE			TRUE		BrM:BRCA	BRCA:RH+HER2-	VH	Female	2018-02-28	44	QT(2005);Tamoxifen+Goserilina(2006)	QT(2019)	2005-01-01	2011-05-01	2018-02-01	DEAD	TRUE		2019-02-15
P42	42		TRUE			TRUE		BrM:SKCM	SKCM	VH	Female	2018-01-03	34	Ipilimumab(2017); Dabrafenib+Trametinib(2017)		2015-02-13	2017-11-04		ALIVE	TRUE	2020-03-17
P43	43		TRUE			TRUE		BrM:LUAD	LUAD	HC	Male	2018-07-31	65		RT_CRANEAL;RT_TORAX	2018-07-02	2018-07-31	2018-11-02	ALIVE	TRUE	2019-06-07
P44	44		TRUE					BrM:BRCA	BRCA:HR-HER2-	VH	Female	2018-09-28	44	QT(2017)		2017-08-01	2018-08-01	2018-10-08	DEAD	TRUE		2018-10-24
P45	45		TRUE			TRUE		BrM:LUAD	LUAD	VH	Male	2008-11-04	48		RT_HOLOCRANEAL(2009_01)	2008-10-01	2008-10-01		DEAD	TRUE		2009-02-21
P46	46		TRUE			TRUE		BrM:LUAD	LUAD	HC	Male	2018-11-16	69	RT_CRANEAL;QT	RT_CRANEAL	2017-07-18	2018-11-16	2019-06-18	ALIVE	TRUE	2019-06-18
P47	47		TRUE			TRUE		BrM:LUAD	LUAD	HC	Female	2018-12-05	77	RT_CRANEAL;QT	RT_CRANEAL	2016-11-25	2017-11-15	2018-10-01	ALIVE	TRUE	2019-04-08
P48	48		TRUE			TRUE		BrM:LUAD	LUAD	VH	Male	2018-12-11	47			2018-11-28	2018-11-28	2018-12-27	DEAD	TRUE		2019-01-06
P49	49		TRUE	tumor+csf		TRUE		BrM:SKCM	SKCM	HC	Male	2019-05-02	44	NIVO+IPI	NIVO;RT_CRANEAL	2017-03-17	2019-02-05		ALIVE	TRUE	2019-06-12
P50	50		TRUE					BrM:LUAD	LUAD	VH	Male	2019-02-13	67		RT_FRONTOCRANEAL	2019-01-15	2019-01-15	2019-04-18	ALIVE	TRUE	2019-04-26

## Sheet: Figure 1c-d
Figure 1c,d
Sample ID	RUN	Cancer type	IFNgamma signature	Cyt lymphocytes	DC	Naïve Tcells	Neutrophil	Bcells	Treg	TAM	Immune cluster
P1	RUN4	BrM:BRCA	0.442801	0.568031	0	0.473771	0.377432	0.615941	0.482226	0.345047	intermediate
P10	RUN5	BrM:LUSC	0.548268	0.633998	0.718114	0.494383	0.619525	0.430325	0.64287	0.481036	high
P11	RUN5	BrM:SCLC	0.692024	0.823975	0.244148	0.574067	0.620724	0.278696	0.554139	0.666308	intermediate
P12	RUN1	BrM:SKCM	0.26601	0.294416	0.224197	0.272404	0.320804	0.141846	0.274913	0.471108	low
P13	RUN5	BrM:BRCA	0.376963	0.268836	0.0678539	0.17138	0.558335	0.0532168	0.269948	0.333021	low
P14	RUN5	BrM:HNSC	0.111968	0	0.0426367	0	0.107805	0	0	0.0710329	low
P15	RUN5	BrM:URO	0.5643	0.312338	0.113178	0.169781	0.595667	0.108599	0.277782	0.168603	low
P16	RUN5	BrM:LUAD	0.396571	0.410738	0.00698776	0.19663	0.536749	0.155774	0.446989	0.568655	low
P17	RUN5	BrM:BRCA	0.360845	0.425631	0.148669	0.2822	0.353517	0.472454	0.503178	0.77446	intermediate
P18	RUN5	BrM:BRCA	0.29174	0.378086	0.0517934	0.265321	0.553484	0.244239	0.350034	0.423831	low
P19	RUN5	BrM:LUAD	0	0.120889	0.0489099	0.0600206	0.247899	0.179919	0.0836754	0.0627327	low
P2	RUN4	BrM:LUAD	0.675776	0.590122	0.100013	0.542673	0.647934	0.290094	0.649548	0.613092	intermediate
P21	RUN2	BrM:LUAD	0.648618	0.756239	0.309509	0.763619	0.44136	0.716849	0.623691	0.502418	intermediate
P22	RUN2	BrM:LUAD	0.850959	0.888638	0.896134	0.924287	0.638759	0.919733	0.831842	0.732993	high
P23	RUN2	BrM:LUAD	0.735388	0.491593	0.364517	0.488378	0.530762	0.313997	0.646231	0.677094	intermediate
P24	RUN2	BrM:LUAD	0.68373	0.698483	0.410978	0.632509	0.793571	0.534082	0.755666	0.819099	high
P25	RUN2	BrM:LUAD	0.695543	0.557359	0.500804	0.496299	0.422111	0.527796	0.522603	0.404255	intermediate
P26	RUN2	BrM:ESCA	0.23067	0.581008	0.355748	0.430229	0.263092	0.769578	0.395683	0.295465	intermediate
P27	RUN2	BrM:LUAD	0.51639	0.45975	0.34707	0.346511	0.427512	0.487877	0.474913	0.582741	intermediate
P28	RUN2	BrM:LUAD	0.448989	0.508617	0.254497	0.347992	0.18779	0.302226	0.467346	0.366882	low
P29	RUN2	BrM:LUSC	0.701595	0.849378	0.388081	0.803032	0.625007	0.73873	0.761931	0.72677	high
P3	RUN4	BrM:LUAD	1	0.984048	0.603116	0.67117	0.608046	0.565091	0.729004	0.390445	high
P30	RUN2	BrM:LUAD	0.796733	0.919591	0.976156	1	1	1	1	1	high
P31	RUN2	BrM:LUAD	0.670627	0.753898	0.463519	0.66477	0.791125	0.461535	0.772011	0.908378	high
P33	RUN3	BrM:LUSC	0.382336	0.609993	0.386433	0.471683	0.540687	0.569722	0.478807	0.577602	intermediate
P34	RUN3	BrM:LUAD	0.995069	1	0.528622	0.936953	0.503827	0.890178	0.781194	0.67888	high
P35	RUN3	BrM:SCLC	0.580871	0.885172	1	0.82634	0.619972	0.764735	0.672768	0.309142	high
P36	RUN3	BrM:BRCA	0.424222	0.502219	0.364175	0.375755	0.165968	0.408328	0.396795	0.332367	low
P37	RUN3	BrM:SKCM	0.719121	0.903002	0.914437	0.793334	0.831554	0.731391	0.819073	0.686062	high
P38	RUN3	BrM:BRCA	0.364009	0.401108	0.336412	0.257173	0.741343	0.291421	0.444008	0.331196	low
P39	RUN3	BrM:BRCA	0.0628531	0.347632	0.319364	0.308343	0.192736	0.335507	0.127356	0	low
P4	RUN4	BrM:LUAD	0.492707	0.588721	0.236069	0.415917	0.382736	0.332578	0.525544	0.595384	intermediate
P40	RUN3	BrM:LUAD	0.750236	0.7594	0.587332	0.620307	0.828212	0.482589	0.651898	0.42224	high
P41	RUN3	BrM:BRCA	0.26477	0.471562	0.357177	0.315632	0	0.291421	0.23505	0.113845	low
P42	RUN3	BrM:SKCM	0.679176	0.727326	0.311348	0.63488	0.268361	0.506613	0.569379	0.358128	intermediate
P43	RUN3	BrM:LUAD	0.598068	0.781265	0.481777	0.923604	0.559945	0.662792	0.770265	0.72302	high
P44	RUN3	BrM:BRCA	0.586846	0.590105	0.278743	0.487697	0.403384	0.386305	0.52878	0.585134	intermediate
P45	RUN2	BrM:LUAD	0.261458	0.325363	0.355748	0.282858	0.227146	0.384768	0.235128	0.0497346	low
P46	RUN4	BrM:LUAD	0.293365	0.402823	0.145978	0.199818	0.547282	0.294303	0.223411	0.375035	low
P47	RUN4	BrM:LUAD	0.588726	0.675905	0.192772	0.464071	0.385057	0.29766	0.596874	0.69283	intermediate
P48	RUN4	BrM:LUAD	0.334284	0.429573	0.149248	0.219946	0.692015	0.660366	0.349906	0.412792	low
P49	RUN4	BrM:SKCM	0.781049	0.728375	0.31941	0.484211	0.466152	0.788712	0.589464	0.791127	intermediate
P5	RUN4	BrM:LUAD	0.398197	0.48908	0.414341	0.438798	0.306188	0.226147	0.346006	0.130726	low
P50	RUN4	BrM:LUAD	0.666831	0.669262	0.388936	0.667394	0.558239	0.59752	0.576281	0.503311	intermediate
P6_2	RUN4	BrM:LUAD	0.37051	0.699462	0.31235	0.663874	0.429778	0.60417	0.646388	0.753873	intermediate
P7	RUN1	BrM:LUAD	0.540154	0.555757	0.323193	0.294753	0.38282	0.230939	0.577923	0.483867	intermediate
P8	RUN5	BrM:SKCM	0.877144	0.766372	0.240229	0.644739	0.429516	0.671358	0.580149	0.538242	intermediate
P9	RUN1	BrM:ESCA	0.320483	0.428278	0.260656	0.268268	0.401986	0.26287	0.341117	0.429961	low
Figure 1d
TEST	GROUP	STATISTIC	P-VALUE	SIGNIFICANT
T-test	low vs intermediate	-5.25759	7.95365e-06	TRUE
T-test	intermediate vs high	-2.79703	0.00906341	TRUE
T-test	low vs intermediate+high	-6.73237	2.29858e-08	TRUE
Figure S1f
log rank test	low vs intermediate+high	NA	2.88208e-05	TRUE
Figure S1i
Spearman	CLym vs FC CD8+ (inside alive)	0.230769	0.273805	FALSE
Spearman	IFNgamma vs FC CD8+ (inside alive)	0.384615	0.0561539	FALSE

## Sheet: Figure 1f
Figure 1f
Sample ID	log2 CD8 DENSITY (CELLS-mm2)	CD8 DENSITY (CELLS-mm2)	CELLS IN AREA STROMA	TOTAL AREA STROMA	CD8+ CELLS STROMA
P28	9.28794	625.098	0.000625098	8934605	5585
P6	8.85942	464.463	0.000464463	1836529875	853
P42	8.81095	449.117	0.000449117	12936499	5810
P47	8.74303	428.463	0.000428463	7944670	3404
P3	8.74035	427.67	0.00042767	8.2704e+06	3537
P34	8.24782	303.978	0.000303978	11326486	3443
P22	7.57804	191.081	0.000191081	5.41656e+06	1035
P8	7.39584	168.411	0.000168411	14025247	2362
P21	7.33937	161.947	0.000161947	31139912	5043
P11	7.26636	153.954	0.000153954	5728978	882
P12	6.98362	126.555	0.000126555	242029392	30630
P46	6.90227	119.617	0.000119617	11570294	1384
P15	6.87448	117.334	0.000117334	9698769	1138
P29	6.62349	98.5984	9.85984e-05	8803390	868
P36	6.57637	95.4301	9.54301e-05	63522932	6062
P40	6.53762	92.9011	9.29011e-05	16490649	1532
P30	6.46955	88.6196	8.86196e-05	25107326	2225
P49	6.28615	78.0403	7.80403e-05	3.83136e+06	299
P43	6.14221	70.6301	7.06301e-05	6937549	490
P1	6.0767	67.4944	6.74944e-05	4578160	309
P2	5.92148	60.6097	6.06097e-05	14750125	894
P13	5.84691	57.5567	5.75567e-05	10250768	590
P24	5.81612	56.3414	5.63414e-05	13151959	741
P7	5.51535	45.7388	4.57388e-05	5.05042e+06	231
P48	5.25316	38.138	3.8138e-05	14631065	558
P9	5.21423	37.1227	3.71227e-05	20499606	761
P33	5.02454	32.549	3.2549e-05	19232570	626
P41	4.82935	28.4302	2.84302e-05	13647473	388
P35	4.71016	26.1758	2.61758e-05	9283371	243
P25	4.64762	25.0652	2.50652e-05	6582823	165
P23	4.60767	24.3807	2.43807e-05	13904432	339
P38	4.33605	20.1967	2.01967e-05	32827142	663
P5	4.08728	16.9979	1.69979e-05	8118655	138
P26	3.79656	13.8957	1.38957e-05	33751532	469
P10	3.58254	11.9799	1.19799e-05	7596059	91
P31	3.5569	11.7689	1.17689e-05	1.95431e+06	23
P14	3.54237	11.6509	1.16509e-05	7.55306e+06	88
P4	2.79045	6.91844	6.91844e-06	4.76986e+06	33
P18	2.57284	5.94978	5.94978e-06	10420560	62
P27	2.56751	5.92785	5.92785e-06	12314742	73
P39	2.50274	5.66763	5.66763e-06	11821529	67
P45	2.43965	5.42512	5.42512e-06	5898490	32
Figure 1f
TEST	GROUP	STATISTIC	P-VALUE	SIGNIFICANT
Pearson	CLym vs log2 CD8 IHC	0.480705	0.00146654	TRUE
Pearson	IFNgamma vs log2 CD8 IHC	0.553772	0.000172698	TRUE
Pearson	CLym vs IFNgamma	0.839533	8.96545e-14	TRUE

## Sheet: Figure 2,3b-d,f
Figure 2,3b-d,f
Patient ID	Sample type	Cell ID	cluster_cell_class	G2M Score	Cell Phase	S Score	Cell clustering group	log10_nCount_RNA	nCount_RNA	nFeature_RNA	percent MT genes	Sample preservation
P1	TUMOR	AAACCTGAGACGCACA_1	Microglia	-0.0818578	G1	-0.0431993	all	3.14829	1407	790	1.13717	FRESH
P1	TUMOR	AAACCTGCAAACTGTC_1	Microglia	-0.0661657	G1	-0.0493444	all	3.29092	1954	1040	0.972364	FRESH
P1	TUMOR	AAACCTGCAAGCCATT_1	Microglia	-0.0320741	G1	-0.0409651	all	3.15685	1435	816	1.0453	FRESH
P1	TUMOR	AAACCTGCACATCCGG_1	TAM	-0.0202751	G1	-0.0317619	all	3.20548	1605	620	5.10903	FRESH
P1	TUMOR	AAACCTGCAGTCACTA_1	Bcells2	-0.021096	G1	-0.0159231	all	3.64816	4448	398	0.0899281	FRESH
P1	TUMOR	AAACCTGGTAAGTTCC_1	CAFs	-0.131534	G1	-0.129165	all	3.09934	1257	616	0.477327	FRESH
P1	TUMOR	AAACCTGGTCCGCTGA_1	Microglia	-0.0273902	G1	-0.0251286	all	2.83948	691	451	4.19682	FRESH
P1	TUMOR	AAACCTGGTGGCTCCA_1	Microglia	-0.00133647	G1	-0.0260493	all	3.12254	1326	738	3.39367	FRESH
P1	TUMOR	AAACCTGGTTCTGAAC_1	TAM	0.0376785	G2M	-0.0480768	all	2.72181	527	406	0	FRESH
P1	TUMOR	AAACGGGAGCTCCTCT_1	Microglia	0.00862735	G2M	-0.0244514	all	3.02898	1069	568	2.24509	FRESH
P1	TUMOR	AAACGGGCATATACGC_1	CAFs	-0.128176	G1	-0.142464	all	3.23779	1729	831	3.64372	FRESH
P1	TUMOR	AAACGGGGTAGGCATG_1	CAFs	-0.0628379	G1	-0.0560686	all	3.20194	1592	722	3.64322	FRESH
P1	TUMOR	AAACGGGGTCCATCCT_1	Microglia	-0.0360829	G1	-0.0228298	all	3.19921	1582	652	0.252845	FRESH
P1	TUMOR	AAACGGGGTCGAGATG_1	Microglia	-0.0228821	G1	-0.0269906	all	2.74586	557	321	5.386	FRESH
P1	TUMOR	AAACGGGTCAGTCAGT_1	Microglia	-0.0110451	S	0.0929177	all	3.21854	1654	847	0.302297	FRESH
P1	TUMOR	AAACGGGTCCGCGCAA_1	Microglia	-0.00433677	G1	-0.0221262	all	3.45163	2829	996	1.09579	FRESH
P1	TUMOR	AAAGATGCACATCCAA_1	Microglia	-0.0304903	G1	-0.0204694	all	2.73078	538	323	4.46097	FRESH
P1	TUMOR	AAAGATGCACTTACGA_1	Bcells2	-0.00947866	G1	-0.00218973	all	3.79644	6258	331	0.543305	FRESH
P1	TUMOR	AAAGATGGTATCTGCA_1	Microglia	-0.0423481	G1	-0.0311127	all	2.91275	818	551	0.122249	FRESH
P1	TUMOR	AAAGATGGTCTAGCGC_1	Microglia	-0.0739046	G1	-0.0299491	all	3.26293	1832	869	3.27511	FRESH
P1	TUMOR	AAAGATGGTGCAACGA_1	Microglia	-0.0401485	G1	-0.017759	all	2.91328	819	499	3.7851	FRESH
P1	TUMOR	AAAGATGGTTCCCGAG_1	Microglia	-0.0345716	G1	-0.0380605	all	3.15746	1437	761	5.35839	FRESH
P1	TUMOR	AAAGATGTCCACGTTC_1	TAM	-0.0427237	S	0	all	2.78604	611	306	4.90998	FRESH
P1	TUMOR	AAAGATGTCCGAACGC_1	Microglia	-0.0331527	G1	-0.0205304	all	2.72673	533	415	5.06567	FRESH
P1	TUMOR	AAAGATGTCCTTAATC_1	TAM	-0.00968546	S	0	all	3.10823	1283	409	0.545596	FRESH
P1	TUMOR	AAAGATGTCGTAGGTT_1	Microglia	0.00633028	G2M	-0.0166314	all	3.24576	1761	806	1.81715	FRESH
P1	TUMOR	AAAGATGTCTGAGGGA_1	Bcells2	-0.0102038	G1	-0.015367	all	3.68726	4867	284	1.39716	FRESH
P1	TUMOR	AAAGCAAAGGTAGCTG_1	Bcells2	-0.00473384	G1	-0.00325723	all	3.50338	3187	201	0.313775	FRESH
P1	TUMOR	AAAGCAACACCCTATC_1	TAM	-0.0826658	G1	-0.0396092	all	3.30492	2018	1000	3.41923	FRESH
P1	TUMOR	AAAGCAACACGAAACG_1	Microglia	-0.0286385	G1	-0.0131369	all	2.78176	605	333	0.661157	FRESH
P1	TUMOR	AAAGCAAGTCCATCCT_1	Bcells2	-0.010691	G1	-0.005368	all	3.65312	4499	216	0.355635	FRESH
P1	TUMOR	AAAGCAATCCTAGGGC_1	Microglia	-0.0301087	G1	-0.020717	all	2.71433	518	323	7.91506	FRESH
P1	TUMOR	AAAGCAATCGAATGCT_1	Bcells2	-0.000341902	G1	-0.0191954	all	3.77503	5957	480	0.218231	FRESH
P1	TUMOR	AAAGCAATCGTAGATC_1	Bcells2	-0.0327668	G1	-0.030998	all	3.58467	3843	543	4.13739	FRESH
P1	TUMOR	AAAGTAGAGATGCGAC_1	Bcells2	-0.0205679	G1	-0.0172228	all	3.65686	4538	321	0.242398	FRESH
P1	TUMOR	AAAGTAGAGATGGGTC_1	Bcells2	-0.0129045	G1	-0.00799134	all	3.65868	4557	303	0.197498	FRESH
P1	TUMOR	AAAGTAGAGGCTCATT_1	TAM	-0.0690403	G1	-0.0530451	all	3.33082	2142	929	4.155	FRESH
P1	TUMOR	AAAGTAGCACAGCCCA_1	TAM	0.029082	G2M	-0.0384205	all	3.26505	1841	751	3.09614	FRESH
P1	TUMOR	AAAGTAGCAGCTATTG_1	Bcells2	-0.0310904	G1	-0.0256826	all	3.75066	5632	398	0.887784	FRESH
P1	TUMOR	AAAGTAGCAGGCTCAC_1	TAM	-0.0496754	G1	-0.0426811	all	3.19535	1568	735	8.29082	FRESH
P1	TUMOR	AAAGTAGCAGTAACGG_1	Bcells2	-0.00637452	G1	-0.0141958	all	4.25343	17924	1000	0.256639	FRESH
P1	TUMOR	AAAGTAGGTAACGACG_1	Microglia	-0.0524502	G1	-0.0328099	all	3.21722	1649	843	2.1225	FRESH
P1	TUMOR	AAAGTAGGTCTCACCT_1	TAM	0.0117325	G2M	-0.0328607	all	3.21564	1643	797	5.72124	FRESH
P1	TUMOR	AAAGTAGGTGCTCTTC_1	Neutrophil	-0.0314426	G1	-0.0126776	all	2.82802	673	355	7.13224	FRESH
P1	TUMOR	AAAGTAGTCATAACCG_1	TAM	0.024715	S	0.15217	all	2.70243	504	397	3.57143	FRESH
P1	TUMOR	AAAGTAGTCCACTGGG_1	Bcells2	-0.0268132	G1	-0.00723404	all	3.73014	5372	320	0.11169	FRESH
P1	TUMOR	AAAGTAGTCTGTTGAG_1	TAM	-0.0452066	G1	-0.0472883	all	2.74429	555	325	4.86486	FRESH
P1	TUMOR	AAATGCCAGAAAGTGG_1	Microglia	-0.0573352	S	0.113092	all	2.97174	937	575	6.61686	FRESH
P1	TUMOR	AAATGCCAGGGCTTGA_1	Microglia	-0.0214849	G1	-0.0616785	all	3.1014	1263	633	4.75059	FRESH
P1	TUMOR	AAATGCCCACGGCCAT_1	TAM	-0.0482625	G1	-0.04147	all	3.19005	1549	693	6.90768	FRESH
P1	TUMOR	AAATGCCCATTGGGCC_1	CAFs	0.176779	G2M	-0.0453363	all	3.35334	2256	940	4.87589	FRESH
P1	TUMOR	AAATGCCGTACCGTAT_1	Bcells2	-0.0250233	G1	-0.0187484	all	3.5904	3894	394	0.333847	FRESH
P1	TUMOR	AAATGCCGTATCGCAT_1	Bcells2	-0.0216822	G1	-0.0228934	all	3.72493	5308	324	0.075358	FRESH
P1	TUMOR	AAATGCCGTCACCCAG_1	Bcells2	0.000107178	G2M	-0.0125942	all	3.69923	5003	533	0.279832	FRESH
P1	TUMOR	AAATGCCGTCCAGTTA_1	Microglia	0.0141877	S	0.112292	all	3.03543	1085	626	1.10599	FRESH
P1	TUMOR	AAATGCCGTGGTGTAG_1	Microglia	-0.0256643	G1	-0.0132726	all	2.92012	832	374	6.61058	FRESH
P1	TUMOR	AAATGCCTCAAGAAGT_1	Bcells2	-0.0123277	G1	-0.0178705	all	3.37511	2372	144	0.252951	FRESH
P1	TUMOR	AACACGTAGCCCTAAT_1	TAM	-0.0307081	G1	-0.0190165	all	2.82802	673	374	4.16048	FRESH
P1	TUMOR	AACACGTAGGCCATAG_1	Microglia	0.00322296	G2M	-0.00856464	all	3.41664	2610	924	0.344828	FRESH
P1	TUMOR	AACACGTAGGTAGCCA_1	Bcells2	0.00114135	G2M	-0.00693842	all	3.86782	7376	401	0.230477	FRESH
P1	TUMOR	AACACGTAGTTTCCTT_1	Microglia	-0.056367	G1	-0.0264441	all	3.04415	1107	558	7.49774	FRESH
P1	TUMOR	AACACGTCAATCAGAA_1	TAM	-0.076715	G1	-0.03495	all	3.3881	2444	959	6.66939	FRESH
P1	TUMOR	AACACGTGTAAGGGAA_1	Microglia	-0.00651993	G1	-0.038355	all	3.18837	1543	873	0.518471	FRESH
P1	TUMOR	AACACGTGTAGAAGGA_1	TAM	-0.057451	G1	-0.0332056	all	3.16047	1447	731	6.70352	FRESH
P1	TUMOR	AACACGTGTCACCTAA_1	Bcells2	-0.00205738	G1	-0.030817	all	3.36021	2292	292	0.91623	FRESH
P1	TUMOR	AACACGTTCAGTTGAC_1	Bcells2	-0.0189392	G1	-0.0112095	all	3.90026	7948	436	0.817816	FRESH
P1	TUMOR	AACACGTTCGTCTGCT_1	Bcells2	-0.0232535	G1	-0.0147029	all	3.58433	3840	322	0.286458	FRESH
P1	TUMOR	AACCATGAGAAACGAG_1	TAM	-0.0633319	G1	-0.072366	all	3.11361	1299	554	9.93072	FRESH
P1	TUMOR	AACCATGAGCAGCCTC_1	Microglia	-0.0417321	G1	-0.0265059	all	2.77012	589	404	7.13073	FRESH
P1	TUMOR	AACCATGAGGGAGTAA_1	Bcells2	-0.0516235	G1	-0.0354744	all	3.15503	1429	464	0.909727	FRESH
P1	TUMOR	AACCATGCAACTGGCC_1	Bcells2	-0.0349068	S	0.0415024	all	3.82256	6646	459	0.466446	FRESH
P1	TUMOR	AACCATGCAACTTGAC_1	TAM	-0.0308909	G1	-0.0353552	all	3.30942	2039	1062	5.00245	FRESH
P1	TUMOR	AACCATGCATGCCTTC_1	Bcells2	0.0170027	G2M	-0.0106447	all	3.53719	3445	219	0.928882	FRESH
P1	TUMOR	AACCATGGTCTCATCC_1	TAM	-0.0678482	G1	-0.0251626	all	3.19783	1577	856	3.42422	FRESH
P1	TUMOR	AACCATGGTGTTGAGG_1	TAM	0.0475154	G2M	-0.0337403	all	3.14395	1393	685	4.16368	FRESH
P1	TUMOR	AACCATGGTTTGACTG_1	CAFs	-0.0832618	G1	-0.0732345	all	2.72263	528	381	8.33333	FRESH
P1	TUMOR	AACCATGTCACCAGGC_1	TAM	-0.0532477	G1	-0.0472265	all	3.19618	1571	670	5.53787	FRESH
P1	TUMOR	AACCATGTCACTTATC_1	Microglia	0.0289399	G2M	-0.0284897	all	3.05729	1141	685	3.94391	FRESH
P1	TUMOR	AACCATGTCAGAGACG_1	Microglia	-0.0623852	G1	-0.035121	all	2.92686	845	494	0.710059	FRESH
P1	TUMOR	AACCATGTCCAAACAC_1	Microglia	-0.0237342	G1	-0.034973	all	3.28126	1911	934	3.97698	FRESH
P1	TUMOR	AACCATGTCCTAGTGA_1	TAM	0.0196725	G2M	-0.041434	all	2.71433	518	333	7.91506	FRESH
P1	TUMOR	AACCATGTCCTATTCA_1	Microglia	-0.0815348	G1	-0.0553006	all	2.90146	797	502	0.878294	FRESH
P1	TUMOR	AACCGCGAGACTAGGC_1	Microglia	-0.0374142	G1	-0.0386156	all	2.99651	992	544	4.13306	FRESH
P1	TUMOR	AACCGCGAGCGATCCC_1	Microglia	-0.0329759	G1	-0.0247525	all	2.85854	722	430	0	FRESH
P1	TUMOR	AACCGCGAGCGATGAC_1	Microglia	-0.00137755	G1	-0.0141174	all	3.43664	2733	915	1.06111	FRESH
P1	TUMOR	AACCGCGAGGTCGGAT_1	Microglia	-0.0346363	G1	-0.0274988	all	3	1000	480	5.1	FRESH
P1	TUMOR	AACCGCGCAGGGAGAG_1	Microglia	-0.0413209	G1	-0.0350105	all	2.98182	959	602	0.834202	FRESH
P1	TUMOR	AACCGCGCAGGTTTCA_1	TAM	-0.0347951	S	0.163673	all	2.78958	616	395	3.8961	FRESH
P1	TUMOR	AACCGCGCAGTCACTA_1	Bcells2	0.0103933	G2M	-0.0126029	all	3.76425	5811	455	0.258131	FRESH
P1	TUMOR	AACCGCGGTCGGGTCT_1	DC	-0.0546279	G1	-0.0366593	all	2.85612	718	347	6.26741	FRESH
P1	TUMOR	AACCGCGGTCTACCTC_1	Microglia	-0.0716774	G1	-0.0525682	all	2.98408	964	562	2.38589	FRESH
P1	TUMOR	AACCGCGTCACCACCT_1	Bcells2	-0.0277724	G1	-0.0264791	all	3.84004	6919	432	0.115624	FRESH
P1	TUMOR	AACCGCGTCGTACGGC_1	Bcells2	-0.0104634	G1	-0.00925658	all	3.54679	3522	225	0.113572	FRESH
P1	TUMOR	AACCGCGTCTTGCAAG_1	TAM	-0.0209794	G1	-0.0136221	all	2.7332	541	280	7.7634	FRESH
P1	TUMOR	AACGTTGAGACGCACA_1	Microglia	-0.065823	G1	-0.058487	all	3.03822	1092	655	4.94505	FRESH
P1	TUMOR	AACGTTGAGCTCTCGG_1	TAM	-0.0260943	G1	-0.0284097	all	3.02366	1056	575	6.81818	FRESH
P1	TUMOR	AACGTTGAGGCAGTCA_1	Bcells2	-0.0270697	G1	-0.02258	all	3.79858	6289	382	0.286214	FRESH
P1	TUMOR	AACGTTGCACATTCGA_1	TAM	0.0731492	S	0.205516	all	3.28443	1925	828	5.87013	FRESH
P1	TUMOR	AACGTTGCACCCTATC_1	TAM	-0.0487275	G1	-0.046629	all	2.93197	855	476	7.60234	FRESH
P1	TUMOR	AACGTTGCAGACGTAG_1	TAM	-0.0167442	G1	-0.00576062	all	2.94596	883	484	2.03851	FRESH
P1	TUMOR	AACGTTGGTACCGTAT_1	TAM	0.0632003	G2M	-0.0514351	all	3.07482	1188	602	5.80808	FRESH
P1	TUMOR	AACGTTGGTCGCATCG_1	Bcells2	-0.0242054	G1	-0.0202148	all	3.73815	5472	407	0.274123	FRESH
P1	TUMOR	AACGTTGGTCTCACCT_1	TAM	-0.0367806	G1	-0.0217206	all	3.01452	1034	592	3.2882	FRESH
P1	TUMOR	AACGTTGGTCTCTCGT_1	Bcells1	-0.0326787	G1	-0.0132518	all	3.66238	4596	488	0.130548	FRESH
P1	TUMOR	AACGTTGTCAACCATG_1	CAFs	-0.136794	G1	-0.108642	all	3.14082	1383	731	3.39841	FRESH
P1	TUMOR	AACGTTGTCCAAGTAC_1	TAM	0.109678	S	0.31559	all	2.88593	769	367	0.520156	FRESH
P1	TUMOR	AACTCAGAGGAATCGC_1	TAM	0.00483633	G2M	-0.0196783	all	3.12254	1326	610	3.84615	FRESH
P1	TUMOR	AACTCAGCAAGGACAC_1	DC	-0.0142865	S	0.0781381	all	3.17522	1497	633	7.01403	FRESH
P1	TUMOR	AACTCAGCACCTGGTG_1	Microglia	-0.00225435	G1	-0.0380382	all	3.15806	1439	691	3.26616	FRESH
P1	TUMOR	AACTCAGCAGGAACGT_1	Microglia	-0.0535251	G1	-0.0788527	all	3.35507	2265	1156	0.529801	FRESH
P1	TUMOR	AACTCAGGTAAAGTCA_1	Bcells1	-0.0364772	G1	-0.0386586	all	3.76515	5823	631	0.721278	FRESH
P1	TUMOR	AACTCAGGTGACTCAT_1	Neutrophil	-0.0671488	G1	-0.0515127	all	3.22994	1698	821	3.12132	FRESH
P1	TUMOR	AACTCAGGTGGCTCCA_1	Microglia	-0.0730585	G1	-0.0558567	all	3.33365	2156	1076	5.24119	FRESH
P1	TUMOR	AACTCAGGTTCAGTAC_1	Bcells2	0.00582145	G2M	-0.0153389	all	3.83142	6783	343	0.383311	FRESH
P1	TUMOR	AACTCAGTCAACGCTA_1	Microglia	-0.0112832	G1	-0.0562328	all	3.34479	2212	954	3.9783	FRESH
P1	TUMOR	AACTCAGTCGGTGTTA_1	TAM	-0.0434141	G1	-0.0337619	all	3.23172	1705	692	6.21701	FRESH
P1	TUMOR	AACTCCCAGCCAACAG_1	Microglia	-0.0275436	G1	-0.0462939	all	3.35889	2285	1047	0.437637	FRESH
P1	TUMOR	AACTCCCAGGTAGCTG_1	TAM	-0.0626166	G1	-0.0504789	all	3.12613	1337	778	4.41286	FRESH
P1	TUMOR	AACTCCCCAGACGCCT_1	Microglia	-0.0550559	G1	-0.0222534	all	2.98677	970	506	3.91753	FRESH
P1	TUMOR	AACTCCCCATCTCCCA_1	TAM	-0.0351821	G1	-0.0129279	all	2.80277	635	369	7.40157	FRESH
P1	TUMOR	AACTCCCCATTTCACT_1	Bcells2	-0.0104807	G1	-0.0180288	all	3.4183	2620	279	0.419847	FRESH
P1	TUMOR	AACTCCCGTGTGAAAT_1	Bcells2	-0.00937539	S	0.0816229	all	3.56478	3671	269	0.0817216	FRESH
P1	TUMOR	AACTCCCGTTCGGGCT_1	Bcells2	-0.0235295	G1	-0.0104079	all	3.45117	2826	331	0.389243	FRESH
P1	TUMOR	AACTCCCGTTTACTCT_1	TAM	0.00667223	G2M	-0.0518537	all	3.09691	1250	647	4.08	FRESH
P1	TUMOR	AACTCCCTCACGAAGG_1	TAM	-0.0759763	G1	-0.055533	all	3.1232	1328	844	3.16265	FRESH
P1	TUMOR	AACTCCCTCAGTACGT_1	Microglia	-0.0858812	G1	-0.0199491	all	3.32838	2130	1101	2.48826	FRESH
P1	TUMOR	AACTCCCTCCAACCAA_1	Microglia	-0.0571255	G1	-0.0409479	all	3.20276	1595	695	3.32288	FRESH
P1	TUMOR	AACTCCCTCCAAGTAC_1	TAM	-0.0508489	G1	-0.0528171	all	3.25479	1798	873	4.72747	FRESH
P1	TUMOR	AACTCCCTCCAGAGGA_1	Bcells2	-0.0244111	G1	-0.0242581	all	3.24576	1761	316	1.64679	FRESH
P1	TUMOR	AACTCCCTCGTTTGCC_1	Microglia	-0.0771573	G1	-0.0558543	all	3.34577	2217	954	1.84935	FRESH
P1	TUMOR	AACTCCCTCTTCGGTC_1	Microglia	-0.0666403	G1	-0.0373103	all	3.17782	1506	797	0.664011	FRESH
P1	TUMOR	AACTCTTAGCTGCCCA_1	TAM	-0.0400214	G1	-0.0317743	all	2.82478	668	452	2.69461	FRESH
P1	TUMOR	AACTCTTAGTAAGTAC_1	Microglia	-0.0564689	G1	-0.0597667	all	2.99344	985	590	5.7868	FRESH
P1	TUMOR	AACTCTTAGTATTGGA_1	Microglia	-0.0600953	G1	-0.018021	all	2.89542	786	520	0.763359	FRESH
P1	TUMOR	AACTCTTCACAACTGT_1	TAM	-0.0483674	G1	-0.0436218	all	3.10992	1288	592	6.36646	FRESH
P1	TUMOR	AACTCTTCACGGTAGA_1	Microglia	-0.0673111	G1	-0.0465735	all	3.06819	1170	772	2.73504	FRESH
P1	TUMOR	AACTCTTCATCCTAGA_1	Microglia	-0.0523605	G1	-0.0548048	all	2.76343	580	362	0.172414	FRESH
P1	TUMOR	AACTCTTCATGCCCGA_1	TAM	0.0400199	G2M	-0.0273087	all	2.72997	537	350	4.28305	FRESH
P1	TUMOR	AACTCTTCATTGGGCC_1	TAM	0.0052835	G2M	-0.0384818	all	2.81291	650	418	5.53846	FRESH
P1	TUMOR	AACTCTTGTGGTACAG_1	TAM	0.0289443	G2M	-0.0347223	all	2.94052	872	495	5.84862	FRESH
P1	TUMOR	AACTCTTGTTCACGGC_1	Microglia	-0.00345774	G1	-0.0383355	all	3.26717	1850	848	3.2973	FRESH
P1	TUMOR	AACTCTTGTTTGACAC_1	Microglia	0.00270413	G2M	-0.0639408	all	3.03583	1086	652	3.59116	FRESH
P1	TUMOR	AACTCTTTCGTCTGAA_1	TAM	-0.0624204	G1	-0.0385275	all	3.20737	1612	759	4.77667	FRESH
P1	TUMOR	AACTCTTTCTCGAGTA_1	Microglia	-0.0564912	G1	-0.05904	all	3.05576	1137	727	3.43008	FRESH
P1	TUMOR	AACTGGTAGACCGGAT_1	Microglia	0.00537282	G2M	-0.066802	all	3.15442	1427	782	4.97547	FRESH
P1	TUMOR	AACTGGTAGCTGCAAG_1	TAM	0.0627743	G2M	-0.0228927	all	3.19645	1572	706	4.64377	FRESH
P1	TUMOR	AACTGGTAGGGTTTCT_1	Neutrophil	-0.0422978	G1	-0.0282713	all	3.13098	1352	738	3.62426	FRESH
P1	TUMOR	AACTGGTCACGGCCAT_1	TAM	-0.0188981	G1	-0.00650165	all	2.79518	624	433	3.04487	FRESH
P1	TUMOR	AACTGGTCATAGACTC_1	Bcells2	-0.00454715	G1	-0.0153058	all	3.94665	8844	675	0.565355	FRESH
P1	TUMOR	AACTGGTCATGACGGA_1	TAM	-0.0424218	G1	-0.0150001	all	2.74819	560	388	3.57143	FRESH
P1	TUMOR	AACTGGTTCAGTCCCT_1	Bcells2	-0.0300819	G1	-0.0280815	all	3.91908	8300	633	0.240964	FRESH
P1	TUMOR	AACTTTCAGATGCCAG_1	Bcells2	-0.0173145	G1	-0.0151582	all	3.80393	6367	422	1.20936	FRESH
P1	TUMOR	AACTTTCAGCCACGTC_1	TAM	-0.0421042	G1	-0.0157446	all	3.05269	1129	628	4.96014	FRESH
P1	TUMOR	AACTTTCAGCGATCCC_1	TAM	0.0207277	G2M	-0.031902	all	3.03822	1092	609	4.12088	FRESH
P1	TUMOR	AACTTTCCAGGAATCG_1	Bcells2	0.0109355	G2M	-0.0137992	all	3.45591	2857	398	0.770039	FRESH
P1	TUMOR	AACTTTCGTCTTCTCG_1	Microglia	0.029738	G2M	-0.0156577	all	3.05881	1145	717	0.960699	FRESH
P1	TUMOR	AACTTTCTCTTGTTTG_1	Microglia	-0.0531787	G1	-0.0251162	all	2.84011	692	446	2.60116	FRESH
P1	TUMOR	AAGACCTAGATCCCAT_1	TAM	-0.0196132	G1	-0.00674766	all	2.74586	557	343	1.6158	FRESH
P1	TUMOR	AAGACCTAGCCAACAG_1	Bcells2	-0.0115554	G1	-0.0112491	all	3.38417	2422	203	0.123865	FRESH
P1	TUMOR	AAGACCTAGCTCCTCT_1	TAM	-0.0582083	G1	-0.0370977	all	2.91062	814	507	4.29975	FRESH
P1	TUMOR	AAGACCTCAAGAGGCT_1	TAM	0.0399648	G2M	-0.0133875	all	2.75664	571	401	7.35552	FRESH
P1	TUMOR	AAGACCTCACGGACAA_1	Bcells2	-0.0155459	G1	-0.0160451	all	3.32346	2106	180	0.522317	FRESH
P1	TUMOR	AAGACCTCAGGGCATA_1	Bcells2	0.0228857	G2M	-0.0175595	all	3.79484	6235	357	0.32077	FRESH
P1	TUMOR	AAGACCTCAGTTCATG_1	Bcells2	-0.0143925	G1	-0.00631749	all	3.52815	3374	308	0.0889152	FRESH
P1	TUMOR	AAGACCTGTATTCTCT_1	TAM	-0.0480121	G1	-0.0217833	all	2.74507	556	297	7.19424	FRESH
P1	TUMOR	AAGACCTGTCCTGCTT_1	Bcells1	-0.039316	G1	-0.0268109	all	3.24304	1750	255	0.4	FRESH
P1	TUMOR	AAGACCTGTGGCCCTA_1	TAM	-0.0460981	G1	-0.0197377	all	2.7796	602	341	7.14286	FRESH
P1	TUMOR	AAGCCGCAGCTAGTGG_1	TAM	-0.0128209	S	0.0919158	all	3.12743	1341	739	2.16257	FRESH
P1	TUMOR	AAGCCGCCAATAGCAA_1	TAM	-0.0651223	G1	-0.0435203	all	3.13577	1367	776	4.24287	FRESH
P1	TUMOR	AAGCCGCCAGACTCGC_1	TAM	-0.0511704	G1	-0.042649	all	3.23249	1708	675	2.45902	FRESH
P1	TUMOR	AAGCCGCGTCAATACC_1	CAFs	0.0211397	G2M	-0.049185	all	2.77815	600	404	7.66667	FRESH
P1	TUMOR	AAGCCGCTCTCTGCTG_1	TAM	-0.0521425	G1	-0.0391811	all	3.11093	1291	653	4.33772	FRESH
P1	TUMOR	AAGGAGCCATGACGGA_1	Microglia	-0.0237117	G1	-0.0122365	all	2.87274	746	421	0.536193	FRESH
P1	TUMOR	AAGGAGCCATGGTTGT_1	Bcells2	-0.0153147	G1	-0.00721836	all	3.57345	3745	252	0.293725	FRESH
P1	TUMOR	AAGGAGCCATGTCCTC_1	Microglia	-0.0360262	G1	-0.0228819	all	2.95424	900	475	0.222222	FRESH
P1	TUMOR	AAGGAGCGTACCGTAT_1	Microglia	0.000928946	G2M	-0.0390689	all	3.16909	1476	792	1.69377	FRESH
P1	TUMOR	AAGGAGCGTAGAAAGG_1	Bcells2	-0.0105205	S	0	all	3.09167	1235	126	0.48583	FRESH
P1	TUMOR	AAGGAGCGTATAGGGC_1	TAM	0.0343943	G2M	-0.026642	all	3.03583	1086	610	4.51197	FRESH
P1	TUMOR	AAGGAGCTCGAACGGA_1	CAFs	-0.04023	G1	-0.0401233	all	3.70817	5107	955	6.83376	FRESH
P1	TUMOR	AAGGCAGAGAGTAAGG_1	TAM	-0.0258502	G1	-0.05898	all	3.12352	1329	769	1.50489	FRESH
P1	TUMOR	AAGGCAGAGCGCTTAT_1	Microglia	-0.0416749	G1	-0.0430131	all	3.02572	1061	595	0.659755	FRESH
P1	TUMOR	AAGGCAGAGCTGCCCA_1	Microglia	-0.0402193	G1	-0.0198978	all	3.48869	3081	915	2.14216	FRESH
P1	TUMOR	AAGGCAGAGGAGCGAG_1	TAM	0.0207201	G2M	-0.0531511	all	3.03862	1093	519	7.22781	FRESH
P1	TUMOR	AAGGCAGAGGCCCTTG_1	TAM	-0.0773321	G1	-0.0536039	all	3.18893	1545	852	2.20065	FRESH
P1	TUMOR	AAGGCAGAGTAGTGCG_1	TAM	-0.0254018	G1	-0.0460117	all	3.36436	2314	942	4.79689	FRESH
P1	TUMOR	AAGGCAGAGTCATGCT_1	Bcells2	-0.0182125	G1	-0.0030645	all	3.55218	3566	323	0.140213	FRESH
P1	TUMOR	AAGGCAGCACATCCGG_1	TAM	-0.0303969	G1	-0.00570417	all	2.95761	907	480	0.441014	FRESH
P1	TUMOR	AAGGCAGCAGCCACCA_1	Bcells2	-0.0170119	G1	-0.0127876	all	3.81458	6525	488	0.183908	FRESH
P1	TUMOR	AAGGCAGCATACGCTA_1	Bcells2	-0.0191201	G1	-0.0116048	all	3.72689	5332	277	0.356339	FRESH
P1	TUMOR	AAGGCAGGTATCAGTC_1	TAM	-0.0175953	G1	-0.0399426	all	3.32736	2125	958	0.376471	FRESH
P1	TUMOR	AAGGCAGGTTAGAACA_1	Neutrophil	-0.0460257	G1	-0.0329266	all	3.05385	1132	596	3.71025	FRESH
P1	TUMOR	AAGGCAGGTTATCGGT_1	TAM	-0.0664166	G1	-0.0378617	all	2.83378	682	351	3.95894	FRESH
P1	TUMOR	AAGGCAGGTTCACGGC_1	Bcells2	-0.00675478	G1	-0.00697168	all	3.44716	2800	157	0.428571	FRESH
P1	TUMOR	AAGGCAGGTTCCACTC_1	TAM	0.0228091	G2M	-0.0282804	all	2.96755	928	550	7.86638	FRESH
P1	TUMOR	AAGGCAGTCACGAAGG_1	TAM	-0.0229619	G1	-0.0270848	all	2.74115	551	332	1.63339	FRESH
P1	TUMOR	AAGGCAGTCGATCCCT_1	TAM	-0.0467266	G1	-0.0336705	all	2.80956	645	402	7.44186	FRESH
P1	TUMOR	AAGGCAGTCTGTCCGT_1	TAM	0.0126989	G2M	-0.0181855	all	2.88423	766	471	6.39687	FRESH
P1	TUMOR	AAGGTTCAGAGAACAG_1	TAM	0.019934	G2M	-0.0280901	all	2.97543	945	561	0.21164	FRESH
P1	TUMOR	AAGGTTCAGCGCCTTG_1	Microglia	0.00981703	G2M	-0.0416439	all	3.10037	1260	687	3.01587	FRESH
P1	TUMOR	AAGGTTCCACCTATCC_1	Bcells2	-0.0211156	G1	-0.0133825	all	3.48144	3030	290	0.0660066	FRESH
P1	TUMOR	AAGGTTCCACGAAACG_1	CAFs	-0.149949	G1	-0.172164	all	3.61268	4099	1678	5.85509	FRESH
P1	TUMOR	AAGGTTCCAGACTCGC_1	Microglia	-0.0718001	S	0.118436	all	3.61595	4130	1422	0.290557	FRESH
P1	TUMOR	AAGGTTCCATCCCATC_1	TAM	-0.0284787	G1	-0.0247334	all	3.17869	1509	681	4.30749	FRESH
P1	TUMOR	AAGGTTCCATGCAACT_1	TAM	-0.0425586	S	0.135316	all	3.02119	1050	477	4.19048	FRESH
P1	TUMOR	AAGGTTCCATGGGACA_1	Microglia	-0.0478252	G1	-0.0235554	all	2.9196	831	482	0.481348	FRESH
P1	TUMOR	AAGGTTCGTACCGGCT_1	Microglia	-0.0318385	G1	-0.00642027	all	2.81158	648	400	0	FRESH
P1	TUMOR	AAGGTTCGTACCGTTA_1	TAM	0.0915589	G2M	-0.0150601	all	3.10106	1262	565	1.90174	FRESH
P1	TUMOR	AAGGTTCGTAGTACCT_1	TAM	-0.0794114	G1	-0.0426312	all	3.43104	2698	996	5.41142	FRESH
P1	TUMOR	AAGGTTCGTTGTGGCC_1	Bcells2	-0.0191871	G1	-0.0109694	all	3.63719	4337	277	0.322804	FRESH
P1	TUMOR	AAGGTTCTCCGATATG_1	TAM	0.0426638	G2M	-0.033406	all	2.98588	968	583	4.95868	FRESH
P1	TUMOR	AAGGTTCTCGATGAGG_1	Microglia	-0.0535031	G1	-0.0491791	all	2.734	542	371	1.47601	FRESH
P1	TUMOR	AAGGTTCTCGTACCGG_1	TAM	0.00208078	S	0.0368365	all	3.72041	5253	1122	0.894727	FRESH
P1	TUMOR	AAGGTTCTCTTGCAAG_1	Bcells2	-0.0230077	G1	-0.013793	all	3.1452	1397	350	0.214746	FRESH
P1	TUMOR	AAGTCTGAGCGAGAAA_1	TAM	-0.0508301	G1	-0.0151117	all	2.73719	546	341	1.8315	FRESH
P1	TUMOR	AAGTCTGAGGAGTAGA_1	TAM	-0.0411736	G1	-0.042673	all	3.03463	1083	625	1.38504	FRESH
P1	TUMOR	AAGTCTGAGGATTCGG_1	TAM	-0.0385972	G1	-0.0150601	all	3.10106	1262	611	2.77338	FRESH
P1	TUMOR	AAGTCTGAGGTGATAT_1	Bcells2	-0.0174347	G1	-0.0174621	all	3.84042	6925	470	0.144404	FRESH
P1	TUMOR	AAGTCTGCAGATAATG_1	TAM	-0.0617467	G1	-0.0289919	all	3.19312	1560	838	6.98718	FRESH
P1	TUMOR	AAGTCTGCAGTAACGG_1	Microglia	-0.0405687	G1	-0.03908	all	2.98272	961	531	2.4974	FRESH
P1	TUMOR	AAGTCTGCATCAGTCA_1	TAM	-0.0635715	G1	-0.049561	all	3.26174	1827	826	1.36836	FRESH
P1	TUMOR	AAGTCTGGTAGCTGCC_1	Microglia	-0.0659108	G1	-0.0608338	all	3.15776	1438	793	0.347705	FRESH
P1	TUMOR	AAGTCTGGTCAGGACA_1	TAM	-0.0421408	S	0.12217	all	2.93802	867	468	1.96078	FRESH
P1	TUMOR	AAGTCTGGTCGACTGC_1	Bcells2	0.0239232	G2M	-0.00511094	all	3.68886	4885	255	0.0204708	FRESH
P1	TUMOR	AAGTCTGGTCTCCATC_1	Microglia	-0.0275893	G1	-0.0245674	all	3.12385	1330	669	1.50376	FRESH
P1	TUMOR	AAGTCTGGTGAGCGAT_1	Microglia	-0.0339835	G1	-0.0284536	all	3.16077	1448	648	2.69337	FRESH
P1	TUMOR	AAGTCTGGTGCAGACA_1	TAM	0.0780664	G2M	0.0414816	all	3.20194	1592	944	0.942211	FRESH
P1	TUMOR	AAGTCTGGTTCACGGC_1	Bcells2	-0.00753354	G1	-0.0155509	all	3.06633	1165	104	0.600858	FRESH
P1	TUMOR	AAGTCTGTCCAAACTG_1	TAM	-0.0152235	G1	-0.0633224	all	3.20276	1595	858	0.689655	FRESH
P1	TUMOR	AAGTCTGTCCGTCAAA_1	Microglia	-0.0155101	G1	-0.0106721	all	3.03423	1082	474	1.01664	FRESH
P1	TUMOR	AAGTCTGTCTCTGAGA_1	Microglia	-0.0302195	G1	-0.0415864	all	2.70927	512	366	1.36719	FRESH
P1	TUMOR	AATCCAGAGAAGGCCT_1	Microglia	0.0177248	G2M	-0.0316217	all	2.89209	780	515	4.87179	FRESH
P1	TUMOR	AATCCAGAGAGCCCAA_1	TAM	-0.0141338	G1	-0.0311895	all	3.2235	1673	867	4.42319	FRESH
P1	TUMOR	AATCCAGAGCCAGGAT_1	TAM	-0.0581501	G1	-0.0180664	all	3.21005	1622	678	5.05549	FRESH
P1	TUMOR	AATCCAGAGGTGCAAC_1	TAM	0.0272397	G2M	-0.0552324	all	3.33866	2181	905	5.77717	FRESH
P1	TUMOR	AATCCAGCAAATTGCC_1	Microglia	-0.0259119	G1	-0.0237724	all	2.90849	810	418	2.59259	FRESH
P1	TUMOR	AATCCAGCAACGCACC_1	Bcells2	-0.0241623	G1	-0.0158415	all	4.01288	10301	500	0.349481	FRESH
P1	TUMOR	AATCCAGCAGACTCGC_1	Bcells2	-0.0249212	G1	-0.0171796	all	3.80543	6389	330	0.297386	FRESH
P1	TUMOR	AATCCAGCAGTAAGAT_1	Microglia	-0.0696694	G1	-0.0371397	all	3.0406	1098	704	1.36612	FRESH
P1	TUMOR	AATCCAGGTCGTGGCT_1	Bcells2	-0.0091837	G1	-0.00379144	all	3.37438	2368	253	0.211149	FRESH
P1	TUMOR	AATCCAGGTTCTGAAC_1	Microglia	-0.0197784	G1	-0.0131013	all	2.78533	610	378	0.655738	FRESH
P1	TUMOR	AATCCAGGTTGTCTTT_1	Microglia	0.0188315	G2M	-0.0320096	all	3.43008	2692	1076	2.63744	FRESH
P1	TUMOR	AATCCAGTCAACCAAC_1	Microglia	-0.028972	G1	-0.0332247	all	2.76641	584	398	8.90411	FRESH
P1	TUMOR	AATCCAGTCACAGGCC_1	Microglia	-0.0499282	G1	-0.0315558	all	3.65205	4488	1520	2.58467	FRESH
P1	TUMOR	AATCCAGTCTACCAGA_1	Microglia	-0.0375584	G1	-0.023394	all	2.92788	847	509	4.13223	FRESH
P1	TUMOR	AATCCAGTCTTCAACT_1	Bcells2	-0.0200919	G1	-0.0140901	all	3.61679	4138	364	0.169164	FRESH
P1	TUMOR	AATCGGTAGCTATGCT_1	Bcells2	-0.032841	S	0	all	2.73957	549	140	2.36794	FRESH
P1	TUMOR	AATCGGTAGGTAAACT_1	Microglia	-0.054492	G1	-0.0506011	all	3.12352	1329	796	5.19187	FRESH
P1	TUMOR	AATCGGTAGTTACGGG_1	Microglia	-0.0297219	G1	-0.0102254	all	3.08135	1206	602	0.248756	FRESH
P1	TUMOR	AATCGGTCAGCCAATT_1	Microglia	-0.0153457	G1	-0.0211141	all	2.88986	776	448	1.80412	FRESH
P1	TUMOR	AATCGGTCATGGTCTA_1	TAM	-0.0515001	G1	-0.0292574	all	3.33001	2138	793	5.00468	FRESH
P1	TUMOR	AATCGGTCATTGAGCT_1	Bcells2	0.0476558	G2M	-0.0123161	all	3.40603	2547	272	0.392619	FRESH
P1	TUMOR	AATCGGTGTCAGAAGC_1	TAM	-0.0231931	G1	-0.0136788	all	2.72754	534	322	7.30337	FRESH
P1	TUMOR	AATCGGTGTCGGCTCA_1	TAM	-0.0219662	S	0.162371	all	2.80003	631	330	0.316957	FRESH
P1	TUMOR	AATCGGTGTGTTGAGG_1	Neutrophil	-0.0198674	G1	-0.0102527	all	3.07846	1198	569	0.417362	FRESH
P1	TUMOR	AATCGGTGTTCCTCCA_1	Bcells1	0.00320633	G2M	-0.0296883	all	3.69827	4992	442	0.761218	FRESH
P1	TUMOR	AATCGGTTCCTGCTTG_1	TAM	0.00655711	G2M	-0.0278031	all	3.11261	1296	619	3.78086	FRESH
P1	TUMOR	ACACCAAAGATCTGAA_1	TAM	0.0460685	G2M	-0.0283053	all	3.16613	1466	793	8.73124	FRESH
P1	TUMOR	ACACCAAAGTGTTTGC_1	Bcells2	-0.0120185	G1	-0.00671458	all	3.47857	3010	334	0.531561	FRESH
P1	TUMOR	ACACCAACAGTACACT_1	Neutrophil	-0.0943134	G1	-0.0818909	all	3.28171	1913	981	2.24778	FRESH
P1	TUMOR	ACACCAAGTTGCGTTA_1	TAM	-0.0377934	G1	-0.0287141	all	3.15137	1417	567	6.49259	FRESH
P1	TUMOR	ACACCAATCACATGCA_1	Bcells2	-0.0406307	G1	-0.0433149	all	4.12369	13295	854	1.09816	FRESH
P1	TUMOR	ACACCAATCTGGGCCA_1	TAM	-0.0138513	G1	-0.0453309	all	3.00389	1009	574	4.85629	FRESH
P1	TUMOR	ACACCCTAGAAGGCCT_1	TAM	-0.0583041	S	0.438491	all	3.36342	2309	1138	3.29147	FRESH
P1	TUMOR	ACACCCTAGGTGATAT_1	Microglia	-0.091434	G1	-0.0663531	all	3.16137	1450	887	1.44828	FRESH
P1	TUMOR	ACACCCTAGTACGACG_1	TAM	-0.0874764	S	0.000261496	all	3.76087	5766	1644	4.02359	FRESH
P1	TUMOR	ACACCCTAGTGGCACA_1	TAM	0.0296062	G2M	-0.0262169	all	2.78462	609	452	3.77668	FRESH
P1	TUMOR	ACACCCTAGTGGTAAT_1	Microglia	-0.0748316	G1	-0.0511277	all	3.18127	1518	791	3.22793	FRESH
P1	TUMOR	ACACCCTCATGTCGAT_1	TAM	-0.0504119	G1	-0.0356533	all	3.12969	1348	681	5.5638	FRESH
P1	TUMOR	ACACCCTGTAGCTCCG_1	Bcells1	-0.0330149	G1	-0.0223466	all	3.78269	6063	830	0.428831	FRESH
P1	TUMOR	ACACCCTGTCGACTAT_1	Microglia	-0.0630014	G1	-0.0443336	all	3.02979	1071	675	0.373483	FRESH
P1	TUMOR	ACACCCTGTGCTAGCC_1	TAM	-0.0576203	G1	-0.0282971	all	3.16643	1467	723	6.2713	FRESH
P1	TUMOR	ACACCCTTCACCTCGT_1	Microglia	-0.0847678	S	0.0281806	all	3.63063	4272	1512	1.35768	FRESH
P1	TUMOR	ACACCCTTCGCGCCAA_1	Bcells2	-0.0327875	G1	-0.0198338	all	3.93656	8641	548	0.439764	FRESH
P1	TUMOR	ACACCCTTCGGTTCGG_1	TAM	0.0388078	G2M	-0.0380151	all	3.52582	3356	1280	2.83075	FRESH
P1	TUMOR	ACACCGGAGCGATTCT_1	Microglia	-0.016424	G1	-0.0211935	all	3.27184	1870	805	1.92513	FRESH
P1	TUMOR	ACACCGGAGCTAGTTC_1	Bcells2	-0.0343253	G1	-0.0212304	all	3.54531	3510	459	0.22792	FRESH
P1	TUMOR	ACACCGGAGCTGAACG_1	Microglia	-0.0489117	G1	-0.0315514	all	2.83378	682	436	0.439883	FRESH
P1	TUMOR	ACACCGGAGGATATAC_1	Bcells2	-0.0222933	G1	-0.0229327	all	3.84844	7054	422	0.326056	FRESH
P1	TUMOR	ACACCGGCAAGGGTCA_1	TAM	-0.0703256	G1	-0.0641788	all	3.22968	1697	773	5.7749	FRESH
P1	TUMOR	ACACCGGCAGATAATG_1	TAM	0.00472901	S	0.102885	all	3.17811	1507	783	1.858	FRESH
P1	TUMOR	ACACCGGCAGTGGGAT_1	TAM	0.00292029	G2M	-0.0353753	all	3.23096	1702	807	7.05053	FRESH
P1	TUMOR	ACACCGGCATTAGGCT_1	Microglia	-0.0199393	G1	-0.0137197	all	2.72346	529	262	1.89036	FRESH
P1	TUMOR	ACACCGGGTACAAGTA_1	Microglia	-0.0434592	G1	-0.062577	all	2.73878	548	384	2.0073	FRESH
P1	TUMOR	ACACCGGGTCCTCTTG_1	Microglia	-0.019512	G1	-0.0134257	all	2.75282	566	315	0	FRESH
P1	TUMOR	ACACCGGTCCGTACAA_1	Microglia	-0.0209405	G1	-0.0334307	all	3.28533	1929	887	0.829445	FRESH
P1	TUMOR	ACACCGGTCCTCATTA_1	Bcells2	-0.0119494	G1	-0.00871678	all	3.79969	6305	335	0.0475813	FRESH
P1	TUMOR	ACACTGAAGATACACA_1	Microglia	-0.0646713	G1	-0.0307064	all	2.86806	738	501	0.677507	FRESH
P1	TUMOR	ACACTGAAGATGCCAG_1	TAM	-0.0687437	G1	-0.0387099	all	3.2927	1962	977	3.41488	FRESH
P1	TUMOR	ACACTGAAGTCCTCCT_1	TAM	0.00964467	G2M	-0.0709894	all	3.28601	1932	1035	6.10766	FRESH
P1	TUMOR	ACACTGACAGTACACT_1	TAM	-0.0479377	G1	-0.0354678	all	3.2284	1692	788	6.08747	FRESH
P1	TUMOR	ACACTGAGTAGCGTGA_1	TAM	0.0947442	G2M	-0.0420589	all	3.05077	1124	595	7.47331	FRESH
P1	TUMOR	ACACTGAGTCAACTGT_1	CAFs	-0.179627	G1	-0.173233	all	3.43152	2701	1149	9.81118	FRESH
P1	TUMOR	ACACTGAGTTCCAACA_1	Bcells2	-0.0231825	G1	-0.0136178	all	3.82743	6721	537	0.178545	FRESH
P1	TUMOR	ACAGCCGAGAGTAATC_1	Microglia	-0.0617692	G1	-0.0397601	all	2.85126	710	469	3.94366	FRESH
P1	TUMOR	ACAGCCGAGCGATTCT_1	Bcells2	-0.0378273	G1	-0.0376892	all	3.09482	1244	343	1.92926	FRESH
P1	TUMOR	ACAGCCGAGGAATTAC_1	Bcells2	0.00180519	S	0.0282542	all	3.96628	9253	475	0.832163	FRESH
P1	TUMOR	ACAGCCGCAACAACCT_1	Bcells2	-0.0216154	G1	-0.00908162	all	3.61941	4163	436	0.0720634	FRESH
P1	TUMOR	ACAGCCGCACCAGGTC_1	Neutrophil	0.0462281	G2M	-0.0341603	all	2.85065	709	405	3.10296	FRESH
P1	TUMOR	ACAGCCGCACGGACAA_1	TAM	-0.023138	G1	-0.0204694	all	2.73078	538	321	1.11524	FRESH
P1	TUMOR	ACAGCCGCAGGCAGTA_1	Bcells2	0.0316337	G2M	-0.0248691	all	3.11093	1291	232	1.23935	FRESH
P1	TUMOR	ACAGCCGCATCGGGTC_1	Microglia	-0.0157728	G1	-0.0221262	all	3.39881	2505	1023	2.15569	FRESH
P1	TUMOR	ACAGCCGCATGTTGAC_1	Bcells2	-0.0065606	G1	-0.00451417	all	3.21059	1624	114	0.492611	FRESH
P1	TUMOR	ACAGCCGGTGCTGTAT_1	Bcells2	-0.01248	G1	-0.0118528	all	3.57841	3788	300	1.10876	FRESH
P1	TUMOR	ACAGCCGTCAGAAATG_1	Microglia	-0.0657712	G1	-0.0450044	all	2.89818	791	516	1.1378	FRESH
P1	TUMOR	ACAGCCGTCCGCGCAA_1	Microglia	0.0269113	S	0.0597591	all	3.68637	4857	908	0.226477	FRESH
P1	TUMOR	ACAGCCGTCCGGGTGT_1	Bcells2	-0.0129708	G1	-0.00557416	all	3.7834	6073	394	0.971513	FRESH
P1	TUMOR	ACAGCCGTCGCCCTTA_1	Bcells2	-0.00950094	G1	-0.00735451	all	3.7185	5230	419	0.0191205	FRESH
P1	TUMOR	ACAGCTACAAGTAGTA_1	Microglia	-0.0571174	G1	-0.0541467	all	3.2737	1878	1050	2.23642	FRESH
P1	TUMOR	ACAGCTACAGCTTAAC_1	TAM	-0.0538832	G1	-0.0308963	all	2.86034	725	495	4.13793	FRESH
P1	TUMOR	ACAGCTAGTACCCAAT_1	Bcells2	-0.0109079	G1	-0.00900655	all	3.21299	1633	150	0.673607	FRESH
P1	TUMOR	ACAGCTATCTTTCCTC_1	TAM	-0.0270027	G1	-0.012052	all	2.89154	779	415	1.66881	FRESH
P1	TUMOR	ACATACGAGTGGTAGC_1	TAM	-0.0437326	G1	-0.0351064	all	3.10209	1265	597	8.85375	FRESH
P1	TUMOR	ACATACGAGTGTACGG_1	Microglia	-0.0320106	S	0.156582	all	2.89542	786	518	0.763359	FRESH
P1	TUMOR	ACATACGCAAAGGAAG_1	Microglia	-0.0374173	G1	-0.0116523	all	2.93247	856	485	1.86916	FRESH
P1	TUMOR	ACATACGCATTTCACT_1	Bcells2	-0.0227406	G1	-0.00305884	all	4.02317	10548	491	1.12818	FRESH
P1	TUMOR	ACATACGGTCTAAACC_1	Bcells2	-0.00638851	S	0.178468	all	2.7767	598	113	0.501672	FRESH
P1	TUMOR	ACATACGGTCTAGCGC_1	Microglia	-0.0702075	G1	-0.0487063	all	3.33885	2182	945	0.733272	FRESH
P1	TUMOR	ACATACGGTGATAAAC_1	TAM	-0.0450359	S	0.0958017	all	3.18837	1543	738	8.36034	FRESH
P1	TUMOR	ACATACGGTGCTCTTC_1	Bcells2	-0.0123803	G1	-0.00928932	all	3.9038	8013	417	0.386871	FRESH
P1	TUMOR	ACATACGGTTATCCGA_1	TAM	-0.0536361	G1	-0.0449603	all	3.57171	3730	991	1.26005	FRESH
P1	TUMOR	ACATACGTCAAACGGG_1	TAM	0.036602	S	0.127291	all	3.13033	1350	678	7.92593	FRESH
P1	TUMOR	ACATACGTCGACCAGC_1	Bcells2	-0.0135267	G1	-0.00967064	all	3.87812	7553	430	0.0529591	FRESH
P1	TUMOR	ACATACGTCGGAATCT_1	Bcells2	-0.0215395	G1	-0.00467243	all	3.7522	5652	321	0.300778	FRESH
P1	TUMOR	ACATACGTCTAACGGT_1	Bcells2	0.00412288	G2M	-0.0136575	all	3.87251	7456	516	0.281652	FRESH
P1	TUMOR	ACATCAGAGAATAGGG_1	TAM	0.0699165	G2M	-0.0677042	all	3.14051	1382	794	2.02605	FRESH
P1	TUMOR	ACATCAGAGCACACAG_1	Bcells2	0.0181682	G2M	-0.0132706	all	3.56797	3698	499	0.243375	FRESH
P1	TUMOR	ACATCAGAGCCTTGAT_1	CAFs	-0.132671	G1	-0.148562	all	3.4979	3147	1243	2.09724	FRESH
P1	TUMOR	ACATCAGAGGACAGCT_1	TAM	-0.0472037	S	0.133736	all	2.98811	973	577	6.1665	FRESH
P1	TUMOR	ACATCAGAGGGTTTCT_1	TAM	-0.023219	G1	-0.0232163	all	2.93702	865	501	1.27168	FRESH
P1	TUMOR	ACATCAGCAAGCGATG_1	Microglia	-0.0419265	S	0.111924	all	3.1807	1516	676	4.22164	FRESH
P1	TUMOR	ACATCAGCAATCCGAT_1	Microglia	-0.0290151	G1	-0.0300675	all	3.51825	3298	1495	0.909642	FRESH
P1	TUMOR	ACATCAGCACTGTTAG_1	TAM	0.0527018	G2M	-0.0200802	all	3.10106	1262	579	9.03328	FRESH
P1	TUMOR	ACATCAGCAGATAATG_1	Bcells2	-0.0413312	G1	-0.0267109	all	3.8055	6390	610	0.266041	FRESH
P1	TUMOR	ACATCAGGTAGCGCTC_1	Bcells2	-0.0120382	G1	-0.00709985	all	3.43169	2702	331	0.222058	FRESH
P1	TUMOR	ACATCAGGTCTTGCGG_1	TAM	0.0539108	G2M	-0.012146	all	2.88195	762	365	5.64304	FRESH
P1	TUMOR	ACATCAGGTGCGATAG_1	TAM	-0.0214494	G1	-0.0137279	all	2.87448	749	485	3.07076	FRESH
P1	TUMOR	ACATCAGTCATTATCC_1	Microglia	-0.0385069	G1	-0.0270014	all	2.82151	663	447	3.77074	FRESH
P1	TUMOR	ACATCAGTCGTTGCCT_1	TAM	-0.0587673	G1	-0.0242697	all	2.88309	764	458	6.02094	FRESH
P1	TUMOR	ACATCAGTCTCCCTGA_1	Microglia	-0.0470797	S	0.0982495	all	3.5382	3453	1310	0.92673	FRESH
P1	TUMOR	ACATCAGTCTTGTCAT_1	TAM	0.0916464	G2M	-0.0239098	all	2.90146	797	474	6.27353	FRESH
P1	TUMOR	ACATGGTAGACAGGCT_1	TAM	-0.0384557	G1	-0.0259712	all	3.06408	1159	722	0	FRESH
P1	TUMOR	ACATGGTAGCTAGTGG_1	TAM	-0.092972	G1	-0.0563903	all	3.56419	3666	1657	0.327332	FRESH
P1	TUMOR	ACATGGTCATACTACG_1	Microglia	-0.0618677	G1	-0.0367201	all	3.45423	2846	1117	1.75685	FRESH
P1	TUMOR	ACATGGTCATGGGAAC_1	Microglia	-0.0380325	G1	-0.0238088	all	3.15655	1434	642	2.30126	FRESH
P1	TUMOR	ACATGGTGTAGCAAAT_1	TAM	0.101221	G2M	-0.00540618	all	3.01953	1046	561	3.15488	FRESH
P1	TUMOR	ACATGGTTCCCAAGAT_1	TAM	-0.0297398	G1	-0.0123	all	2.86629	735	422	6.66667	FRESH
P1	TUMOR	ACCAGTAAGCAGATCG_1	Neutrophil	-0.0455996	G1	-0.0319394	all	2.94002	871	455	3.90356	FRESH
P1	TUMOR	ACCAGTAAGGAGTCTG_1	TAM	-0.0623175	G1	-0.0482023	all	3.19396	1563	641	7.54958	FRESH
P1	TUMOR	ACCAGTAAGTGTCCAT_1	Bcells2	-0.0255141	S	0.0647205	all	3.57148	3728	340	0.241416	FRESH
P1	TUMOR	ACCAGTACAGCGTCCA_1	Microglia	-0.0417053	G1	-0.0344356	all	2.95036	892	523	2.46637	FRESH
P1	TUMOR	ACCAGTATCAACCATG_1	TAM	-0.0531295	G1	-0.0561273	all	3.04961	1121	474	9.90187	FRESH
P1	TUMOR	ACCAGTATCCAAGCCG_1	Bcells2	-0.0434471	G1	-0.0488589	all	3.37218	2356	253	2.16469	FRESH
P1	TUMOR	ACCAGTATCCGTCATC_1	Microglia	-0.00903942	G1	-0.0546821	all	3.03743	1090	632	2.01835	FRESH
P1	TUMOR	ACCAGTATCGAGAACG_1	Microglia	-0.00471795	G1	-0.022419	all	2.97818	951	568	2.31335	FRESH
P1	TUMOR	ACCAGTATCGGCGCTA_1	Bcells1	-0.0507679	G1	-0.0378243	all	3.7406	5503	908	0.47247	FRESH
P1	TUMOR	ACCAGTATCGTCGTTC_1	TAM	-0.00441301	G1	-0.0412522	all	3.19535	1568	810	1.91327	FRESH
P1	TUMOR	ACCAGTATCTATCCTA_1	TAM	-0.0827044	G1	-0.0830987	all	3.65312	4499	1506	3.02289	FRESH
P1	TUMOR	ACCCACTAGAAGCCCA_1	TAM	-0.00407132	S	0.067908	all	3.39515	2484	1033	5.39452	FRESH
P1	TUMOR	ACCCACTAGACGCAAC_1	TAM	-0.0129149	G1	-0.00421002	all	3.2783	1898	452	0.737619	FRESH
P1	TUMOR	ACCCACTAGAGCTGCA_1	Bcells2	0.0111207	S	0.0163965	all	3.97731	9491	786	0.158044	FRESH
P1	TUMOR	ACCCACTAGTATGACA_1	Microglia	-0.0827935	G1	-0.0561795	all	3.35965	2289	1142	3.84447	FRESH
P1	TUMOR	ACCCACTAGTCGTTTG_1	Bcells2	-0.0128382	G1	-0.0201956	all	3.52969	3386	362	0.324867	FRESH
P1	TUMOR	ACCCACTCAACTTGAC_1	Bcells1	-0.0244539	G1	-0.0186344	all	3.90189	7978	766	0.376034	FRESH
P1	TUMOR	ACCCACTCAAGCGAGT_1	Microglia	-0.0197974	G1	-0.00681103	all	2.7332	541	310	0	FRESH
P1	TUMOR	ACCCACTCACCATGTA_1	Microglia	-0.0771079	G1	-0.0850595	all	3.68913	4888	1738	0.961538	FRESH
P1	TUMOR	ACCCACTCATCCGCGA_1	Bcells2	-0.0141575	G1	-0.0108196	all	3.80441	6374	461	0.0627549	FRESH
P1	TUMOR	ACCCACTCATGGATGG_1	TAM	0.0164291	G2M	-0.0175082	all	2.93044	852	531	3.87324	FRESH
P1	TUMOR	ACCCACTGTAGCAAAT_1	TAM	-0.0537958	G1	-0.0429561	all	3.34792	2228	1124	3.05206	FRESH
P1	TUMOR	ACCCACTGTCCTAGCG_1	Microglia	-0.0571465	G1	-0.0279669	all	3.1784	1508	836	3.44828	FRESH
P1	TUMOR	ACCCACTGTGGCAAAC_1	Microglia	-0.0200743	G1	-0.0192603	all	2.91328	819	372	1.8315	FRESH
P1	TUMOR	ACCCACTTCACTTACT_1	TAM	-0.0682444	G1	-0.0463491	all	3.18412	1528	745	5.03927	FRESH
P1	TUMOR	ACCCACTTCCAGGGCT_1	TAM	-0.0748711	G1	-0.0457639	all	3.22814	1691	784	8.27912	FRESH
P1	TUMOR	ACCGTAAAGACAAAGG_1	Microglia	-0.0579305	S	0.11544	all	3.15746	1437	809	2.78358	FRESH
P1	TUMOR	ACCGTAAAGCCACCTG_1	Microglia	0.0602286	G2M	-0.0257344	all	2.80889	644	411	0.465839	FRESH
P1	TUMOR	ACCGTAAAGCTAGGCA_1	Microglia	-0.05647	G1	-0.0358304	all	3.45561	2855	1151	2.1366	FRESH
P1	TUMOR	ACCGTAAAGGGCTTGA_1	TAM	-0.0481257	S	0.146143	all	2.77085	590	373	2.71186	FRESH
P1	TUMOR	ACCGTAACACGCGAAA_1	TAM	2.10252e-05	G2M	-0.0362109	all	3.2079	1614	865	3.46964	FRESH
P1	TUMOR	ACCGTAAGTATGGTTC_1	Bcells2	0.0136632	G2M	-0.0130489	all	3.73894	5482	383	0.36483	FRESH
P1	TUMOR	ACCGTAAGTCTTGCGG_1	CAFs	-0.163577	G1	-0.139838	all	3.29863	1989	970	1.75968	FRESH
P1	TUMOR	ACCGTAAGTGTTTGTG_1	Bcells1	-0.0250732	S	0.0643481	all	3.64217	4387	433	1.11694	FRESH
P1	TUMOR	ACCGTAAGTTTAGGAA_1	DC	0.585785	G2M	-0.0525694	all	3.53895	3459	1228	9.19341	FRESH
P1	TUMOR	ACCGTAATCAGGATCT_1	Microglia	-0.00335492	S	0.10838	all	3.17026	1480	752	2.02703	FRESH
P1	TUMOR	ACCGTAATCGTTGCCT_1	Microglia	0.0195602	G2M	-0.0231683	all	3.06221	1154	658	1.47314	FRESH
P1	TUMOR	ACCTTTAAGAGGGATA_1	TAM	-0.0433745	G1	-0.0736345	all	3.41497	2600	1171	6.76923	FRESH
P1	TUMOR	ACCTTTAAGCGTTGCC_1	Microglia	-0.0162507	G1	-0.013418	all	2.75358	567	363	0.352734	FRESH
P1	TUMOR	ACCTTTACAATTCCTT_1	Microglia	-0.126419	S	0.0171389	all	3.4133	2590	1369	1.85328	FRESH
P1	TUMOR	ACCTTTACACGTAAGG_1	TAM	0.100842	G2M	-0.028107	all	3.03623	1087	584	7.26771	FRESH
P1	TUMOR	ACCTTTACATCACCCT_1	Bcells2	-0.0191733	S	0.119531	all	3.23223	1707	304	0.878735	FRESH
P1	TUMOR	ACCTTTACATCCCATC_1	TAM	-0.0577201	S	0.0874304	all	3.29181	1958	833	6.79265	FRESH
P1	TUMOR	ACCTTTAGTAGAAGGA_1	Microglia	-0.0432584	S	0.166761	all	3.07151	1179	681	6.87023	FRESH
P1	TUMOR	ACCTTTAGTGCACTTA_1	Microglia	-0.0552351	G1	-0.0665094	all	3.08063	1204	700	0.0830565	FRESH
P1	TUMOR	ACCTTTATCAACTCTT_1	Microglia	-0.0181196	G1	-0.0496894	all	3.77107	5903	1815	1.11808	FRESH
P1	TUMOR	ACCTTTATCGGAATCT_1	Bcells1	0.0141019	G2M	-0.0107066	all	3.65514	4520	467	1.06195	FRESH
P1	TUMOR	ACCTTTATCGGCATCG_1	Microglia	0.00129005	G2M	-0.0460771	all	3.28307	1919	893	1.14643	FRESH
P1	TUMOR	ACCTTTATCTCTTGAT_1	Bcells2	-0.00431361	G1	-0.00445212	all	3.22427	1676	108	0.894988	FRESH
P1	TUMOR	ACGAGCCAGCTGAAAT_1	Bcells2	-0.0241041	G1	-0.00786546	all	3.77786	5996	333	0.517011	FRESH
P1	TUMOR	ACGAGCCAGTCGCCGT_1	TAM	-0.0490432	G1	-0.0277434	all	3.28981	1949	869	4.9256	FRESH
P1	TUMOR	ACGAGCCCAATCTACG_1	Microglia	0.000113077	G2M	-0.044331	all	3.62366	4204	1471	1.85538	FRESH
P1	TUMOR	ACGAGCCCACAGACAG_1	Microglia	-0.0576886	G1	-0.0352835	all	3.2335	1712	661	4.1472	FRESH
P1	TUMOR	ACGAGCCCATCCCACT_1	Bcells2	-0.0164981	G1	-0.00715582	all	3.73775	5467	481	0.182916	FRESH
P1	TUMOR	ACGAGCCGTCTCATCC_1	Bcells2	-0.0230882	G1	-0.0217	all	3.63438	4309	395	0.696217	FRESH
P1	TUMOR	ACGAGCCGTCTCTCTG_1	TAM	-0.0292679	G1	-0.0173049	all	3.0465	1113	518	7.18778	FRESH
P1	TUMOR	ACGAGCCGTGGTTTCA_1	TAM	-0.0237399	G1	-0.0384417	all	3.04571	1111	433	4.77048	FRESH
P1	TUMOR	ACGAGCCTCAAAGTAG_1	TAM	0.0304272	G2M	-0.0326629	all	2.85003	708	437	5.22599	FRESH
P1	TUMOR	ACGAGCCTCCCTTGTG_1	TAM	-0.0458571	G1	-0.0245331	all	3.02202	1052	583	4.37262	FRESH
P1	TUMOR	ACGAGCCTCCTAGAAC_1	Bcells2	-0.0251007	G1	-0.021912	all	4.02547	10604	489	0.216899	FRESH
P1	TUMOR	ACGAGCCTCTGGAGCC_1	Microglia	-0.0453732	G1	-0.0226697	all	2.9652	923	510	4.44204	FRESH
P1	TUMOR	ACGAGCCTCTTGTATC_1	TAM	-0.0437024	G1	-0.0257747	all	2.80686	641	432	0.468019	FRESH
P1	TUMOR	ACGAGGAAGTGGTAAT_1	TAM	-0.0954273	G1	-0.0835408	all	3.24204	1746	851	6.30011	FRESH
P1	TUMOR	ACGAGGAAGTTACCCA_1	DC	-0.0190013	G1	-0.0602001	all	3.31323	2057	766	4.3753	FRESH
P1	TUMOR	ACGAGGACAAGGTTTC_1	Bcells2	-0.0174153	G1	-0.013522	all	3.87892	7567	366	0.449319	FRESH
P1	TUMOR	ACGAGGAGTAAAGGAG_1	TAM	-0.00971888	G1	-0.0681358	all	3.09237	1237	659	7.19483	FRESH
P1	TUMOR	ACGAGGAGTCAAGCGA_1	Bcells2	-0.0191098	G1	-0.0294292	all	3.5227	3332	463	0.390156	FRESH
P1	TUMOR	ACGAGGAGTTTGACAC_1	Bcells2	-0.0130887	G1	-0.0150099	all	3.56832	3701	243	0.297217	FRESH
P1	TUMOR	ACGAGGATCCAAGTAC_1	Microglia	0.054863	G2M	-0.020668	all	3.29557	1975	883	1.06329	FRESH
P1	TUMOR	ACGAGGATCCATGCTC_1	Microglia	-0.0505612	G1	-0.0492367	all	3.07445	1187	667	0.336984	FRESH
P1	TUMOR	ACGAGGATCTGGTTCC_1	TAM	-0.0264021	G1	-0.0176665	all	2.9196	831	442	9.26594	FRESH
P1	TUMOR	ACGATACAGCGTTGCC_1	Neutrophil	-0.0463608	G1	-0.0241699	all	2.88818	773	426	5.30401	FRESH
P1	TUMOR	ACGATACAGGTGACCA_1	TAM	-0.0123411	S	0.102565	all	3.18127	1518	760	4.94071	FRESH
P1	TUMOR	ACGATACAGTACCGGA_1	Bcells2	-0.019643	G1	-0.013943	all	3.52647	3361	364	0.595061	FRESH
P1	TUMOR	ACGATACAGTTGCAGG_1	Microglia	-0.0474224	G1	-0.0406096	all	2.82282	665	404	0.300752	FRESH
P1	TUMOR	ACGATACCATGGTTGT_1	Bcells2	-0.0130599	S	0	all	3.79858	6289	361	0.636031	FRESH
P1	TUMOR	ACGATACGTCTCTCGT_1	Microglia	-0.0300686	G1	-0.00564256	all	2.97035	934	468	0.535332	FRESH
P1	TUMOR	ACGATACTCGGTTAAC_1	Microglia	-0.0635974	G1	-0.0675021	all	3.06446	1160	695	1.81034	FRESH
P1	TUMOR	ACGATACTCTCGGACG_1	TAM	-0.0306831	G1	-0.0304634	all	2.87795	755	420	1.72185	FRESH
P1	TUMOR	ACGATGTAGAGCAATT_1	Bcells2	-0.0442967	G1	-0.0529473	all	2.85673	719	209	6.25869	FRESH
P1	TUMOR	ACGATGTAGCGATTCT_1	Microglia	-0.0298831	G1	-0.00651206	all	2.79309	621	384	4.02576	FRESH
P1	TUMOR	ACGATGTAGGCCCTCA_1	Bcells2	-0.0094168	G1	-0.0112206	all	3.62024	4171	262	0.215776	FRESH
P1	TUMOR	ACGATGTAGGGTTTCT_1	TAM	0.0315427	S	0.560254	all	2.80482	638	397	6.58307	FRESH
P1	TUMOR	ACGATGTAGGTGACCA_1	Microglia	0.0276647	G2M	-0.0181689	all	2.88536	768	485	3.125	FRESH
P1	TUMOR	ACGATGTCAGTCGTGC_1	Bcells2	-0.0155652	G1	-0.0137911	all	3.76343	5800	369	0.0862069	FRESH
P1	TUMOR	ACGATGTTCATAGCAC_1	TAM	0.0570526	G2M	-0.0192808	all	2.81023	646	418	3.86997	FRESH
P1	TUMOR	ACGATGTTCCTTTACA_1	Bcells2	-0.0243936	G1	-0.0264557	all	3.5311	3397	453	0.206064	FRESH
P1	TUMOR	ACGATGTTCGCATGAT_1	TAM	-0.0156325	G1	-0.00645378	all	2.80482	638	346	7.68025	FRESH
P1	TUMOR	ACGATGTTCGCTTGTC_1	Bcells2	-0.0157092	G1	-0.0147397	all	3.5824	3823	397	0.0523149	FRESH
P1	TUMOR	ACGCAGCAGAGTAATC_1	Microglia	0.0135031	G2M	-0.0421065	all	3.20925	1619	727	2.47066	FRESH
P1	TUMOR	ACGCAGCAGCCAGTTT_1	Bcells2	-0.027113	G1	-0.00487284	all	3.13258	1357	198	6.77966	FRESH
P1	TUMOR	ACGCAGCCAGTGGGAT_1	Microglia	-0.0609519	G1	-0.0509191	all	3.43281	2709	1093	1.73496	FRESH
P1	TUMOR	ACGCAGCGTCCCGACA_1	CAFs	-0.0883834	G1	-0.115469	all	3.44654	2796	1335	5.61516	FRESH
P1	TUMOR	ACGCAGCGTTCCACAA_1	Microglia	0.0142085	G2M	-0.0227147	all	3.5523	3567	1273	1.12139	FRESH
P1	TUMOR	ACGCAGCGTTTAAGCC_1	Bcells2	-0.0125312	G1	-0.00608986	all	2.87852	756	162	0.26455	FRESH
P1	TUMOR	ACGCAGCTCAAACGGG_1	TAM	0.00834348	G2M	-0.0299568	all	3.10687	1279	745	2.89289	FRESH
P1	TUMOR	ACGCAGCTCCGGCACA_1	TAM	-0.0459331	G1	-0.022957	all	2.95036	892	446	3.47534	FRESH
P1	TUMOR	ACGCAGCTCGGTCTAA_1	Microglia	-0.0399732	G1	-0.0559196	all	3.24105	1742	740	2.58324	FRESH
P1	TUMOR	ACGCAGCTCGTTGCCT_1	TAM	-0.0642401	S	0.116149	all	3.18441	1529	704	1.24264	FRESH
P1	TUMOR	ACGCCAGAGGGTATCG_1	Microglia	-0.0678537	G1	-0.0448087	all	3.0406	1098	597	1.63934	FRESH
P1	TUMOR	ACGCCAGCATGCCTTC_1	Bcells2	-0.0425619	S	0.0989762	all	3.18949	1547	263	2.1978	FRESH
P1	TUMOR	ACGCCAGGTAAATGTG_1	TAM	-0.0964951	G1	-0.0477341	all	3.041	1099	660	5.82348	FRESH
P1	TUMOR	ACGCCAGGTATCAGTC_1	Microglia	-0.0078134	G1	-0.0361095	all	3.32325	2105	1089	0.142518	FRESH
P1	TUMOR	ACGCCAGGTGATGATA_1	CAFs	-0.165949	G1	-0.139586	all	3.51534	3276	1487	3.23565	FRESH
P1	TUMOR	ACGCCAGGTGCTAGCC_1	TAM	-0.00283603	G1	-0.0310806	all	3.06707	1167	662	0.17138	FRESH
P1	TUMOR	ACGCCGACACGACTCG_1	TAM	-0.0475417	G1	-0.0272245	all	3.20548	1605	839	4.85981	FRESH
P1	TUMOR	ACGCCGACACGTCTCT_1	Bcells2	0.00391741	S	0.0463925	all	3.89237	7805	445	0.204997	FRESH
P1	TUMOR	ACGCCGAGTATAGGTA_1	Bcells2	-0.0224055	G1	-0.0254696	all	3.75838	5733	567	0.296529	FRESH
P1	TUMOR	ACGCCGAGTGTATGGG_1	Microglia	-0.0159656	G1	-0.0125767	all	2.83822	689	352	0	FRESH
P1	TUMOR	ACGCCGAGTTCTCATT_1	Microglia	-0.036698	G1	-0.0285191	all	2.74586	557	338	2.87253	FRESH
P1	TUMOR	ACGCCGATCAGTACGT_1	Bcells1	-0.021251	S	0.163352	all	2.84261	696	251	2.58621	FRESH
P1	TUMOR	ACGCCGATCATTGCCC_1	Bcells1	-0.020769	G1	-0.0197686	all	3.97845	9516	689	0.588483	FRESH
P1	TUMOR	ACGCCGATCCGTAGTA_1	Neutrophil	0.0250517	S	0.134114	all	3.10346	1269	575	2.52167	FRESH
P1	TUMOR	ACGCCGATCCTAGGGC_1	Bcells1	-0.0220422	G1	-0.020281	all	3.59572	3942	354	0.177575	FRESH
P1	TUMOR	ACGCCGATCGGTGTCG_1	Microglia	-0.065579	G1	-0.0207204	all	3.06707	1167	626	0.856898	FRESH
P1	TUMOR	ACGCCGATCTCACATT_1	Neutrophil	-0.0443134	G1	-0.0320596	all	3.21932	1657	731	3.31925	FRESH
P1	TUMOR	ACGCCGATCTGTCTCG_1	Neutrophil	-0.0152007	G1	-0.0451972	all	3.21458	1639	709	4.57596	FRESH
P1	TUMOR	ACGCCGATCTTTACGT_1	Microglia	-0.0415131	G1	-0.046397	all	2.97635	947	538	0.31679	FRESH
P1	TUMOR	ACGGAGAAGAGTACCG_1	TAM	-0.0284702	G1	-0.0063613	all	2.82347	666	446	1.2012	FRESH
P1	TUMOR	ACGGAGAAGATCCCGC_1	DC	-0.0710862	G1	-0.0587552	all	3.31765	2078	859	8.37344	FRESH
P1	TUMOR	ACGGAGACACCCATTC_1	Bcells2	-0.0306463	G1	-0.0231323	all	3.35946	2288	274	0.611888	FRESH
P1	TUMOR	ACGGAGAGTCAAGCGA_1	Microglia	-0.0561547	G1	-0.0260986	all	3.24699	1766	902	5.09626	FRESH
P1	TUMOR	ACGGAGAGTTCCACGG_1	TAM	-0.0422575	S	0.0846633	all	3.15564	1431	719	0.209644	FRESH
P1	TUMOR	ACGGAGAGTTGGAGGT_1	CAFs	-0.113094	G1	-0.101257	all	3.49402	3119	1221	0.993908	FRESH
P1	TUMOR	ACGGAGATCCTTTACA_1	TAM	-0.0423527	G1	-0.0701779	all	3.45758	2868	1356	6.72943	FRESH
P1	TUMOR	ACGGAGATCGGTGTTA_1	Bcells2	-0.0111241	G1	-0.0113467	all	3.59395	3926	362	0.178299	FRESH
P1	TUMOR	ACGGAGATCTCAAGTG_1	Bcells2	-0.00705771	G1	-0.0080205	all	3.656	4529	196	0.640318	FRESH
P1	TUMOR	ACGGCCAAGAGGGATA_1	TAM	-0.0866595	G1	-0.0624169	all	2.96379	920	581	1.08696	FRESH
P1	TUMOR	ACGGCCAAGTCACGCC_1	CAFs	-0.245444	G1	-0.259369	all	3.58365	3834	1791	1.30412	FRESH
P1	TUMOR	ACGGCCAAGTGCCAGA_1	Bcells2	-0.028958	G1	-0.0181965	all	3.89248	7807	402	0.537979	FRESH
P1	TUMOR	ACGGCCAGTAAACCTC_1	TAM	-0.0695984	G1	-0.0259103	all	2.80003	631	443	4.91284	FRESH
P1	TUMOR	ACGGCCAGTGCCTTGG_1	Bcells2	-0.0372902	S	0.119898	all	2.83822	689	251	1.59652	FRESH
P1	TUMOR	ACGGCCAGTTTACTCT_1	TAM	-0.0514479	G1	-0.0285705	all	3.15655	1434	666	1.32497	FRESH
P1	TUMOR	ACGGCCATCATCGGAT_1	TAM	0.0378436	G2M	-0.0477629	all	2.96426	921	535	5.75461	FRESH
P1	TUMOR	ACGGGCTAGAACTGTA_1	Microglia	0.104251	G2M	-0.0133846	all	3.2222	1668	793	3.29736	FRESH
P1	TUMOR	ACGGGCTAGACTACAA_1	Microglia	-0.0136598	G1	-0.0554607	all	3.02119	1050	673	3.71429	FRESH
P1	TUMOR	ACGGGCTAGATGTGTA_1	TAM	-0.0659738	G1	-0.0370432	all	3.55242	3568	1237	1.8778	FRESH
P1	TUMOR	ACGGGCTAGGGATGGG_1	Bcells1	-0.00798017	S	0.0288885	all	3.94349	8780	710	0.535308	FRESH
P1	TUMOR	ACGGGCTAGTACGCCC_1	Neutrophil	0.00853094	G2M	-0.0508418	all	3.18498	1531	738	3.85369	FRESH
P1	TUMOR	ACGGGCTCACCAGTTA_1	TAM	-0.0581106	G1	-0.0404673	all	3.13162	1354	726	6.42541	FRESH
P1	TUMOR	ACGGGCTCACCGAAAG_1	Microglia	-0.0496751	G1	-0.0409394	all	3.39076	2459	1132	2.15535	FRESH
P1	TUMOR	ACGGGCTCATCACAAC_1	Bcells2	0	G2M	-0.00540817	all	3.01912	1045	125	0.861244	FRESH
P1	TUMOR	ACGGGCTCATGGTTGT_1	Bcells2	0.0185282	G2M	-0.0131014	all	3.49886	3154	369	0.22194	FRESH
P1	TUMOR	ACGGGCTCATTGCGGC_1	TAM	-0.0675636	G1	-0.0332062	all	2.76716	585	362	8.03419	FRESH
P1	TUMOR	ACGGGCTTCACTGGGC_1	TAM	-0.00146279	G1	-0.0547062	all	3.58838	3876	1426	3.43137	FRESH
P1	TUMOR	ACGGGCTTCTAACCGA_1	TAM	-0.0813451	G1	-0.0622736	all	3.11661	1308	722	4.28135	FRESH
P1	TUMOR	ACGGGCTTCTGGCGAC_1	TAM	-0.0473657	G1	-0.0452894	all	3.58872	3879	804	1.46945	FRESH
P1	TUMOR	ACGGGTCAGACTGTAA_1	Bcells2	-0.0135838	S	0	all	3.03902	1094	127	0.914077	FRESH
P1	TUMOR	ACGGGTCAGAGCCTAG_1	Microglia	0.000550335	G2M	-0.0664355	all	3.24993	1778	986	4.38695	FRESH
P1	TUMOR	ACGGGTCAGAGGACGG_1	TAM	0.108341	G2M	-0.0179404	all	2.90091	796	478	1.38191	FRESH
P1	TUMOR	ACGGGTCAGCTAGTCT_1	Bcells2	-0.0184562	G1	-0.00765885	all	3.68958	4893	371	0.143062	FRESH
P1	TUMOR	ACGGGTCAGGGATGGG_1	Bcells2	-0.022209	G1	-0.0193247	all	3.42029	2632	395	0.341945	FRESH
P1	TUMOR	ACGGGTCAGTGGTCCC_1	Microglia	-0.0513115	G1	-0.0368347	all	2.74429	555	440	0.36036	FRESH
P1	TUMOR	ACGGGTCCACCGGAAA_1	Bcells2	0.0110602	G2M	-0.0172124	all	3.93606	8631	476	0.173792	FRESH
P1	TUMOR	ACGGGTCCAGGTGCCT_1	TAM	-0.0594708	G1	-0.0589252	all	3.1245	1332	610	4.95495	FRESH
P1	TUMOR	ACGGGTCTCATCTGTT_1	TAM	-0.046806	G1	-0.0662142	all	3.29645	1979	945	3.94138	FRESH
P1	TUMOR	ACGGGTCTCCATGAGT_1	TAM	-0.0352367	G1	-0.0398498	all	3.00389	1009	498	5.94648	FRESH
P1	TUMOR	ACGTCAAAGATCTGCT_1	Bcells2	-0.0276045	G1	-0.0121901	all	3.31154	2049	275	1.46413	FRESH
P1	TUMOR	ACGTCAACAATCAGAA_1	Bcells2	-0.0140404	G1	-0.0116716	all	3.87442	7489	473	0.106823	FRESH
P1	TUMOR	ACGTCAACACCGAATT_1	Bcells2	-0.0140892	G1	-0.0145416	all	3.65744	4544	383	0.484155	FRESH
P1	TUMOR	ACGTCAACAGACAAGC_1	Microglia	-0.0573299	G1	-0.0295854	all	2.91381	820	511	1.95122	FRESH
P1	TUMOR	ACGTCAACATATGGTC_1	TAM	0.0254385	G2M	-0.0333743	all	2.76042	576	422	9.54861	FRESH
P1	TUMOR	ACGTCAAGTAGCGTCC_1	Bcells2	-0.0190319	G1	-0.0178573	all	3.42651	2670	340	0.262172	FRESH
P1	TUMOR	ACGTCAAGTTCCGTCT_1	TAM	0.000721355	G2M	-0.0388235	all	3.25503	1799	841	2.50139	FRESH
P1	TUMOR	ACGTCAATCATTGCGA_1	Microglia	-0.0502093	G1	-0.043849	all	3.32919	2134	988	0.234302	FRESH
P1	TUMOR	ACGTCAATCGGCCGAT_1	Bcells1	-0.0219543	G1	-0.0109934	all	3.40432	2537	428	0.709499	FRESH
P1	TUMOR	ACGTCAATCGTACGGC_1	TAM	-0.0135136	G1	-0.0417684	all	3.28578	1931	823	4.97152	FRESH
P1	TUMOR	ACGTCAATCTTCGAGA_1	Bcells2	-0.0167395	G1	-0.00741623	all	3.90509	8037	416	0.248849	FRESH
P1	TUMOR	ACTATCTAGCCACCTG_1	Microglia	-0.0569534	G1	-0.0277133	all	3.33546	2165	939	0.785219	FRESH
P1	TUMOR	ACTATCTAGGCCGAAT_1	Bcells2	-0.0173999	G1	-0.0179011	all	3.86421	7315	408	0.615174	FRESH
P1	TUMOR	ACTATCTAGGCTCTTA_1	Microglia	-0.0590375	G1	-0.0475448	all	2.90849	810	551	4.69136	FRESH
P1	TUMOR	ACTATCTAGTTCGATC_1	Bcells2	-0.0160834	G1	-0.0167563	all	3.49554	3130	448	1.27796	FRESH
P1	TUMOR	ACTATCTCAAGCGCTC_1	TAM	0.0333888	G2M	-0.0228539	all	2.95569	903	499	6.75526	FRESH
P1	TUMOR	ACTATCTCACAAGCCC_1	DC	0.0227294	G2M	-0.0657933	all	3.32469	2112	907	2.46212	FRESH
P1	TUMOR	ACTATCTCAGTAGAGC_1	Microglia	0.113287	G2M	-0.0257881	all	2.80618	640	412	7.03125	FRESH
P1	TUMOR	ACTATCTCATTCCTGC_1	TAM	-0.0348956	G1	-0.0384619	all	2.81358	651	422	7.37327	FRESH
P1	TUMOR	ACTATCTGTCGTCTTC_1	Microglia	-0.0479138	G1	-0.0395619	all	2.7767	598	380	6.02007	FRESH
P1	TUMOR	ACTATCTGTGCCTGTG_1	TAM	-0.0456408	G1	-0.0402785	all	2.99123	980	519	4.89796	FRESH
P1	TUMOR	ACTATCTGTGTGGTTT_1	Microglia	-0.0155714	G1	-0.0455213	all	3.12743	1341	746	9.61969	FRESH
P1	TUMOR	ACTATCTTCTTCAACT_1	Bcells2	-0.0235779	G1	-0.00998255	all	3.59151	3904	517	0.589139	FRESH
P1	TUMOR	ACTGAACAGCGTCTAT_1	Bcells2	-0.013317	G1	-0.0116648	all	3.59073	3897	318	0.102643	FRESH
P1	TUMOR	ACTGAACAGTGCTGCC_1	Bcells2	-0.00814042	G1	-0.0126027	all	3.28035	1907	159	2.7268	FRESH
P1	TUMOR	ACTGAACCACTACAGT_1	Microglia	-0.0776779	G1	-0.044669	all	3.14768	1405	766	1.92171	FRESH
P1	TUMOR	ACTGAACCAGCTATTG_1	Bcells2	-0.0181536	G1	-0.0160727	all	3.84714	7033	450	0.383904	FRESH
P1	TUMOR	ACTGAACCAGCTTCGG_1	Microglia	-0.0479298	G1	-0.0237501	all	3.46982	2950	1042	1.32203	FRESH
P1	TUMOR	ACTGAACGTCGGGTCT_1	Bcells2	-0.0116407	G1	-0.0129919	all	3.50569	3204	205	0.187266	FRESH
P1	TUMOR	ACTGAACGTCTTCGTC_1	TAM	-0.07525	G1	-0.0426488	all	2.87795	755	453	7.15232	FRESH
P1	TUMOR	ACTGAACGTGCAACTT_1	Microglia	-0.0681014	G1	-0.0409561	all	3.0799	1202	668	3.99334	FRESH
P1	TUMOR	ACTGAACGTGTATGGG_1	Microglia	-0.0739807	G1	-0.0739515	all	3.33626	2169	1174	1.70586	FRESH
P1	TUMOR	ACTGAACGTTAGTGGG_1	Bcells2	0.00658048	G2M	-0.00993922	all	3.92747	8462	452	0.271803	FRESH
P1	TUMOR	ACTGAACGTTCGGGCT_1	Bcells2	-0.0143415	G1	-0.0126791	all	3.75989	5753	349	0.139058	FRESH
P1	TUMOR	ACTGAACGTTGTCGCG_1	Bcells2	-0.0152009	G1	-0.012588	all	3.82827	6734	325	0.16335	FRESH
P1	TUMOR	ACTGAACTCACAGTAC_1	Microglia	-0.0537157	G1	-0.0388084	all	2.99078	979	558	8.37589	FRESH
P1	TUMOR	ACTGAACTCCACGTGG_1	Bcells1	-0.0400688	G1	-0.0288932	all	3.84466	6993	691	2.3595	FRESH
P1	TUMOR	ACTGAACTCTCGTTTA_1	TAM	0.0862331	G2M	-0.0165748	all	2.99476	988	575	2.32794	FRESH
P1	TUMOR	ACTGAGTAGCAGATCG_1	Microglia	-0.0498589	G1	-0.0540751	all	2.74351	554	360	0.722022	FRESH
P1	TUMOR	ACTGAGTCAATCGGTT_1	TAM	0.000136595	G2M	-0.0286406	all	3.0141	1033	566	7.93804	FRESH
P1	TUMOR	ACTGAGTCAGCCTGTG_1	Bcells1	-0.0172305	G1	-0.0161671	all	3.50934	3231	390	0.371402	FRESH
P1	TUMOR	ACTGAGTCATCCGGGT_1	TAM	-0.0202841	G1	-0.0209355	all	2.69984	501	306	5.78842	FRESH
P1	TUMOR	ACTGAGTGTCACCCAG_1	TAM	-0.0409541	G1	-0.0357061	all	3.08386	1213	597	5.35862	FRESH
P1	TUMOR	ACTGAGTGTCACTGGC_1	TAM	-0.0428407	S	0.324176	all	2.87622	752	452	7.31383	FRESH
P1	TUMOR	ACTGAGTTCAAACCAC_1	Bcells2	-0.0435345	G1	-0.00283713	all	4.23845	17316	767	0.646801	FRESH
P1	TUMOR	ACTGAGTTCACCTCGT_1	Bcells2	-0.0247496	G1	-0.0137116	all	4.0642	11593	686	0.241525	FRESH
P1	TUMOR	ACTGAGTTCCGGCACA_1	TAM	-0.00772979	G1	-0.0604679	all	3.00945	1022	605	5.96869	FRESH
P1	TUMOR	ACTGAGTTCGCGCCAA_1	Microglia	-0.050133	G1	-0.0254999	all	2.89708	789	468	1.90114	FRESH
P1	TUMOR	ACTGAGTTCTCCGGTT_1	TAM	-0.0623735	G1	-0.0343943	all	3.12385	1330	599	4.66165	FRESH
P1	TUMOR	ACTGATGAGACCACGA_1	CAFs	0.0297109	G2M	-0.0614986	all	3.38075	2403	948	1.7062	FRESH
P1	TUMOR	ACTGATGAGCTAACAA_1	Microglia	-0.00375219	S	0.0888335	all	3.10585	1276	808	6.42633	FRESH
P1	TUMOR	ACTGATGAGGTAGCCA_1	Microglia	0.0163579	S	0.139726	all	2.98453	965	529	4.66321	FRESH
P1	TUMOR	ACTGATGAGTGTCCAT_1	Bcells2	-0.0149939	G1	-0.00862502	all	3.80679	6409	420	0.0936183	FRESH
P1	TUMOR	ACTGATGCACAGACAG_1	TAM	-0.0222276	G1	-0.0119924	all	2.89763	790	424	1.01266	FRESH
P1	TUMOR	ACTGATGCAGATCCAT_1	Bcells2	-0.0107623	G1	-0.00913549	all	3.85009	7081	540	0.155345	FRESH
P1	TUMOR	ACTGATGCAGCAGTTT_1	Microglia	-0.0502417	G1	-0.0232633	all	3.05729	1141	617	0.438212	FRESH
P1	TUMOR	ACTGATGCAGGCTCAC_1	TAM	-0.0606125	G1	-0.0364117	all	3.08027	1203	577	3.32502	FRESH
P1	TUMOR	ACTGATGGTCGAAAGC_1	Bcells2	-0.0162993	G1	-0.0103524	all	3.6797	4783	356	0.0418148	FRESH
P1	TUMOR	ACTGATGTCAGTACGT_1	TAM	-0.00189174	S	0.112027	all	3.12254	1326	610	8.97436	FRESH
P1	TUMOR	ACTGATGTCATTATCC_1	TAM	-0.0431267	G1	-0.0148372	all	3.11694	1309	667	0.458365	FRESH
P1	TUMOR	ACTGATGTCCGAAGAG_1	Bcells2	-0.0205991	G1	-0.0106098	all	3.8175	6569	313	0.30446	FRESH
P1	TUMOR	ACTGATGTCTCTTGAT_1	TAM	-0.0335266	G1	-0.00629149	all	2.83759	688	354	0.290698	FRESH
P1	TUMOR	ACTGCTCAGACGACGT_1	TAM	0.0195612	G2M	-0.0289493	all	3.09899	1256	700	2.86624	FRESH
P1	TUMOR	ACTGCTCAGATGAGAG_1	Bcells1	-0.0338169	G1	-0.0172988	all	4.14507	13966	662	0.329371	FRESH
P1	TUMOR	ACTGCTCCAATCAGAA_1	Microglia	-0.0903124	G1	-0.0258287	all	3.3092	2038	929	0.0490677	FRESH
P1	TUMOR	ACTGCTCCAGACAGGT_1	TAM	-0.0683742	G1	-0.0446234	all	3.11428	1301	728	2.07533	FRESH
P1	TUMOR	ACTGCTCGTATGAAAC_1	Microglia	-0.0648118	S	0.0134874	all	3.66614	4636	1825	1.46678	FRESH
P1	TUMOR	ACTGCTCGTCTAGAGG_1	Microglia	-0.0398664	G1	-0.0332347	all	3.15957	1444	724	0.34626	FRESH
P1	TUMOR	ACTGCTCGTGGCAAAC_1	Neutrophil	-0.018392	G1	-0.0477429	all	3.23729	1727	874	1.10017	FRESH
P1	TUMOR	ACTGCTCGTTCTGAAC_1	TAM	-0.0675238	G1	-0.0380138	all	2.82866	674	509	1.33531	FRESH
P1	TUMOR	ACTGCTCTCTGGTGTA_1	Bcells2	-0.0216709	G1	-0.0119289	all	3.57345	3745	404	0.0801068	FRESH
P1	TUMOR	ACTGTCCAGTACGTAA_1	CAFs	0.01274	G2M	-0.107842	all	3.08243	1209	612	7.60959	FRESH
P1	TUMOR	ACTGTCCAGTTGTAGA_1	TAM	-0.0668885	G1	-0.0316027	all	3.52776	3371	1230	5.63631	FRESH
P1	TUMOR	ACTGTCCCAAATACAG_1	Microglia	0.0262536	G2M	-0.0413398	all	3.46419	2912	1220	0.549451	FRESH
P1	TUMOR	ACTGTCCCAACGATCT_1	TAM	-0.016676	G1	-0.0406494	all	3.21005	1622	972	1.91122	FRESH
P1	TUMOR	ACTGTCCCAACTGGCC_1	Bcells1	-0.0257351	G1	-0.0276528	all	4.04001	10965	1076	0.984952	FRESH
P1	TUMOR	ACTGTCCCACAACGTT_1	Microglia	0.0147975	S	0.0781844	all	3.45667	2862	1103	0.279525	FRESH
P1	TUMOR	ACTGTCCCACAGGTTT_1	TAM	-0.0668942	G1	-0.0301687	all	3.09934	1257	663	4.13683	FRESH
P1	TUMOR	ACTGTCCCACGTCTCT_1	Bcells2	0.000850825	G2M	-0.00843756	all	3.82145	6629	519	0.301705	FRESH
P1	TUMOR	ACTGTCCCAGCATGAG_1	TAM	-0.0754328	G1	-0.0539759	all	3.15351	1424	748	6.25	FRESH
P1	TUMOR	ACTGTCCGTCTAAACC_1	TAM	-0.0513239	G1	-0.0471783	all	3.21854	1654	601	5.74365	FRESH
P1	TUMOR	ACTGTCCGTGCAGACA_1	TAM	-0.00888272	G1	-0.0535351	all	3.06145	1152	717	1.30208	FRESH
P1	TUMOR	ACTGTCCGTTGCTCCT_1	Microglia	0.0541464	G2M	-0.0633593	all	3.39428	2479	1105	1.29084	FRESH
P1	TUMOR	ACTGTCCTCAACACAC_1	TAM	-0.0673692	G1	-0.0366924	all	2.87332	747	558	0.937082	FRESH
P1	TUMOR	ACTGTCCTCATAGCAC_1	Bcells2	-0.0132134	G1	-0.0283569	all	4.02053	10484	801	0.152614	FRESH
P1	TUMOR	ACTTACTAGAGGGCTT_1	Bcells2	-0.0121674	G1	-0.011985	all	3.73432	5424	406	0.70059	FRESH
P1	TUMOR	ACTTACTGTCTAAACC_1	TAM	0.0417545	G2M	-0.0534069	all	3.16465	1461	880	3.62765	FRESH
P1	TUMOR	ACTTACTGTGACCAAG_1	Bcells2	-0.0145175	G1	-0.00960667	all	3.73296	5407	345	0.258924	FRESH
P1	TUMOR	ACTTACTGTGATGTGG_1	Bcells2	-0.00236351	S	0	all	3.1313	1353	126	0.443459	FRESH
P1	TUMOR	ACTTACTTCACCTCGT_1	Bcells2	-0.0186724	G1	-0.0149285	all	3.708	5105	402	0.509305	FRESH
P1	TUMOR	ACTTACTTCGCGCCAA_1	Microglia	0.0441474	G2M	-0.0341969	all	2.72754	534	315	1.31086	FRESH
P1	TUMOR	ACTTGTTCACAACGTT_1	TAM	-0.0323922	G1	-0.0243144	all	2.88081	760	506	4.86842	FRESH
P1	TUMOR	ACTTGTTCAGTGGGAT_1	TAM	-0.0231492	G1	-0.0106189	all	3.03981	1096	546	8.21168	FRESH
P1	TUMOR	ACTTGTTGTAGTACCT_1	Microglia	-0.0732808	S	0.0925062	all	3.2079	1614	898	2.54027	FRESH
P1	TUMOR	ACTTGTTGTCGCGGTT_1	TAM	0.0108771	S	0.115131	all	2.99255	983	513	6.30722	FRESH
P1	TUMOR	ACTTGTTTCACAACGT_1	CAFs	-0.147271	G1	-0.0341941	all	3.6291	4257	1688	2.74841	FRESH
P1	TUMOR	ACTTGTTTCATACGGT_1	Microglia	-0.0591755	G1	-0.0409226	all	3.33646	2170	1145	0.645161	FRESH
P1	TUMOR	ACTTGTTTCTGCTGTC_1	TAM	-0.0319531	G1	-0.0179886	all	2.89763	790	471	5.06329	FRESH
P1	TUMOR	ACTTTCAAGCGTCTAT_1	Microglia	0.0280602	G2M	-0.0310599	all	2.8537	714	425	0	FRESH
P1	TUMOR	ACTTTCACACCGGAAA_1	TAM	-0.00312949	G1	-0.0327516	all	3.05994	1148	660	4.09408	FRESH
P1	TUMOR	ACTTTCACACGAAATA_1	Microglia	-0.00892027	S	0.0222307	all	3.65552	4524	1855	1.39257	FRESH
P1	TUMOR	ACTTTCAGTCCGTTAA_1	Bcells2	0.0239941	G2M	-0.0119111	all	3.57461	3755	335	0.133156	FRESH
P1	TUMOR	ACTTTCAGTTTAGGAA_1	Bcells2	-0.0225663	S	0	all	3.25285	1790	148	0.446927	FRESH
P1	TUMOR	ACTTTCATCCTATTCA_1	Microglia	-0.0173232	S	0.0263479	all	3.65369	4505	1758	2.99667	FRESH
P1	TUMOR	AGAATAGAGAGCCTAG_1	Microglia	-0.0413258	G1	-0.0124613	all	3.00217	1005	488	0.39801	FRESH
P1	TUMOR	AGAATAGAGATCGATA_1	TAM	-0.0322938	G1	-0.0213249	all	2.87852	756	415	0.925926	FRESH
P1	TUMOR	AGAATAGAGGCCCGTT_1	TAM	0.0488671	G2M	-0.0247171	all	2.86034	725	452	6.06897	FRESH
P1	TUMOR	AGAATAGCACATTTCT_1	Bcells2	-0.0253065	G1	-0.00979467	all	3.50147	3173	385	1.00851	FRESH
P1	TUMOR	AGAATAGCAGGATCGA_1	Microglia	-0.0202612	G1	-0.0298739	all	2.902	798	409	6.6416	FRESH
P1	TUMOR	AGAATAGCAGTAGAGC_1	TAM	-0.0541107	G1	-0.0360358	all	3.21272	1632	713	5.88235	FRESH
P1	TUMOR	AGAATAGCATCCGGGT_1	Microglia	-0.0334266	G1	-0.0306775	all	2.86923	740	428	5.13514	FRESH
P1	TUMOR	AGAATAGGTAATCACC_1	TAM	-0.0620196	G1	-0.0202499	all	3.09202	1236	698	4.61165	FRESH
P1	TUMOR	AGAATAGTCGTAGGAG_1	TAM	-0.00277207	S	0.0669158	all	3.26881	1857	810	9.15455	FRESH
P1	TUMOR	AGACGTTAGAAACCTA_1	TAM	-0.0488599	G1	-0.0283485	all	2.96473	922	656	2.92842	FRESH
P1	TUMOR	AGACGTTAGAGTCGGT_1	Microglia	0.00668348	G2M	-0.0274788	all	3.19618	1571	735	0.954806	FRESH
P1	TUMOR	AGACGTTAGCCAGGAT_1	Bcells2	0.0288126	G2M	-0.0229133	all	3.54518	3509	411	0.199487	FRESH
P1	TUMOR	AGACGTTAGCTAGGCA_1	TAM	0.0369888	G2M	0	all	3.03543	1085	602	6.26728	FRESH
P1	TUMOR	AGACGTTCAAACGCGA_1	CAFs	-0.150193	G1	-0.143539	all	3.086	1219	656	4.42986	FRESH
P1	TUMOR	AGACGTTCACGAAACG_1	Bcells2	-0.019544	G1	-0.0137125	all	3.4612	2892	374	0	FRESH
P1	TUMOR	AGACGTTCAGGAATCG_1	TAM	-0.0431225	G1	-0.0328247	all	3.00604	1014	485	3.94477	FRESH
P1	TUMOR	AGACGTTCATAAGACA_1	Microglia	-0.00648603	S	0.0583654	all	3.29203	1959	954	3.01174	FRESH
P1	TUMOR	AGACGTTCATAGTAAG_1	CAFs	-0.109519	G1	-0.105791	all	3.35005	2239	966	9.46851	FRESH
P1	TUMOR	AGACGTTGTAACGACG_1	Bcells2	-0.010657	G1	-0.0133457	all	3.88734	7715	326	0.0518471	FRESH
P1	TUMOR	AGACGTTGTGCCTTGG_1	Microglia	0.0221452	G2M	-0.0164743	all	3.00173	1004	550	1.49402	FRESH
P1	TUMOR	AGAGCGAAGATGGCGT_1	CAFs	-0.00496382	G1	-0.0653983	all	3.58444	3841	1205	4.50404	FRESH
P1	TUMOR	AGAGCGAAGTACGTTC_1	TAM	-0.0218383	G1	-0.00500878	all	3.10346	1269	522	3.78251	FRESH
P1	TUMOR	AGAGCGAAGTTGAGTA_1	Microglia	-0.0446962	G1	-0.014202	all	3.16256	1454	710	1.51307	FRESH
P1	TUMOR	AGAGCGACAGACGTAG_1	TAM	-0.0345282	G1	-0.0192601	all	3.51521	3275	1068	3.87786	FRESH
P1	TUMOR	AGAGCGACAGCGTTCG_1	TAM	-0.0460358	G1	-0.0503625	all	3.0976	1252	662	5.99042	FRESH
P1	TUMOR	AGAGCGACAGCTGTGC_1	Bcells2	-0.0185519	S	0.058968	all	3.6886	4882	310	0.225317	FRESH
P1	TUMOR	AGAGCGACAGGGCATA_1	Bcells2	-0.0103298	G1	-0.00860889	all	3.60304	4009	251	0.0748316	FRESH
P1	TUMOR	AGAGCGACAGTATCTG_1	CAFs	-0.127598	G1	-0.119398	all	3.18808	1542	756	5.70687	FRESH
P1	TUMOR	AGAGCGATCATTTGGG_1	TAM	0.0864585	G2M	-0.0385216	all	2.81158	648	401	8.95062	FRESH
P1	TUMOR	AGAGCGATCCGAATGT_1	Bcells2	-0.0239063	G1	-0.0227253	all	3.62583	4225	571	0.142012	FRESH
P1	TUMOR	AGAGCGATCTGGGCCA_1	Microglia	0.0297284	G2M	-0.0182696	all	2.87852	756	433	4.89418	FRESH
P1	TUMOR	AGAGCTTAGGCATGGT_1	CAFs	-0.155365	G1	-0.159079	all	3.37493	2371	928	4.63939	FRESH
P1	TUMOR	AGAGCTTCACCAACCG_1	TAM	0.0399584	G2M	-0.0172747	all	2.94645	884	488	0.339367	FRESH
P1	TUMOR	AGAGCTTCAGACGCCT_1	TAM	0.00564666	G2M	-0.0434848	all	3.14145	1385	649	4.90975	FRESH
P1	TUMOR	AGAGCTTCATAGGATA_1	TAM	-0.0321194	G1	-0.00663016	all	2.76938	588	384	4.59184	FRESH
P1	TUMOR	AGAGCTTGTCCATCCT_1	Bcells2	-0.0139554	S	0.0861325	all	3.45924	2879	217	0.590483	FRESH
P1	TUMOR	AGAGCTTGTGACGGTA_1	Bcells2	-0.0124273	G1	-0.00814924	all	3.75151	5643	256	0.0177211	FRESH
P1	TUMOR	AGAGCTTTCTGGCGAC_1	TAM	0.025993	G2M	-0.0106797	all	3.03342	1080	450	4.53704	FRESH
P1	TUMOR	AGAGTGGAGCTGCGAA_1	TAM	0.0349904	S	0.138017	all	3.031	1074	543	5.21415	FRESH
P1	TUMOR	AGAGTGGAGGACAGCT_1	Bcells2	-0.0178293	G1	-0.0118872	all	3.74005	5496	334	0.345706	FRESH
P1	TUMOR	AGAGTGGCACGAAACG_1	Bcells2	-0.0124238	G1	-0.0128227	all	4.04072	10983	564	0.20031	FRESH
P1	TUMOR	AGAGTGGGTTGCGCAC_1	Bcells2	-0.0153615	G1	-0.0185954	all	3.79768	6276	374	0.446144	FRESH
P1	TUMOR	AGAGTGGTCGGCTACG_1	TAM	-0.0490272	G1	-0.0394453	all	3.15897	1442	718	5.6172	FRESH
P1	TUMOR	AGATCTGAGAAACCGC_1	TAM	0.00959026	G2M	-0.00982695	all	3.12385	1330	616	5.11278	FRESH
P1	TUMOR	AGATCTGCAACACGCC_1	TAM	0.0558153	G2M	-0.0204815	all	2.72997	537	313	9.86965	FRESH
P1	TUMOR	AGATCTGGTACAAGTA_1	Microglia	-0.0386549	G1	-0.013045	all	2.79099	618	392	1.45631	FRESH
P1	TUMOR	AGATCTGGTTCGGCAC_1	TAM	-0.00375091	S	0.0973415	all	3.18724	1539	738	6.23782	FRESH
P1	TUMOR	AGATCTGTCCAGAGGA_1	Bcells2	-0.0294504	G1	-0.0303512	all	2.98046	956	233	0.732218	FRESH
P1	TUMOR	AGATCTGTCTTAACCT_1	CAFs	0.113242	S	0.456513	all	3.23905	1734	1073	3.11419	FRESH
P1	TUMOR	AGATTGCAGGCTATCT_1	TAM	-0.0238862	G1	-0.0147409	all	2.77379	594	316	1.3468	FRESH
P1	TUMOR	AGATTGCAGTGTCTCA_1	Microglia	-0.0324142	G1	-0.0174195	all	2.93651	864	511	2.08333	FRESH
P1	TUMOR	AGATTGCGTGATGATA_1	TAM	0.00263248	G2M	-0.0416965	all	3.06032	1149	549	6.96258	FRESH
P1	TUMOR	AGATTGCGTGCGATAG_1	Microglia	-0.0472863	G1	-0.0566531	all	3.01494	1035	697	0.386473	FRESH
P1	TUMOR	AGATTGCTCAGAAATG_1	Bcells2	-0.0169997	G1	-0.0121004	all	3.64256	4391	382	0.159417	FRESH
P1	TUMOR	AGATTGCTCTAACCGA_1	TAM	-0.0268954	G1	-0.006304	all	2.83506	684	346	9.06433	FRESH
P1	TUMOR	AGCAGCCAGACTTTCG_1	Bcells2	-0.024919	G1	-0.0213314	all	3.77909	6013	458	0.315982	FRESH
P1	TUMOR	AGCAGCCAGAGTGACC_1	TAM	0.0433994	G2M	-0.011692	all	2.9284	848	543	5.66038	FRESH
P1	TUMOR	AGCAGCCAGCAGCGTA_1	Bcells2	-0.024644	G1	-0.0203747	all	3.73608	5446	439	0.422328	FRESH
P1	TUMOR	AGCAGCCCATATACCG_1	Bcells2	-0.0173449	G1	-0.0182419	all	3.74912	5612	293	0.249465	FRESH
P1	TUMOR	AGCAGCCGTCAGAGGT_1	Microglia	-0.0569988	G1	-0.0545606	all	3.4312	2699	1228	4.37199	FRESH
P1	TUMOR	AGCAGCCGTGCGGTAA_1	Microglia	-0.0492293	G1	-0.0576426	all	3.61606	4131	1470	1.52505	FRESH
P1	TUMOR	AGCAGCCGTGCTAGCC_1	Microglia	-0.0411867	G1	-0.0185733	all	2.85794	721	412	2.21914	FRESH
P1	TUMOR	AGCAGCCGTTACGCGC_1	TAM	-0.0902701	G1	-0.0603094	all	3.26951	1860	887	4.56989	FRESH
P1	TUMOR	AGCAGCCGTTGATTGC_1	CAFs	0.357185	G2M	-0.0487074	all	2.74741	559	360	0.178891	FRESH
P1	TUMOR	AGCAGCCGTTGGTTTG_1	TAM	0.0472508	G2M	-0.0328898	all	3.17026	1480	762	7.97297	FRESH
P1	TUMOR	AGCAGCCTCCAGAGGA_1	Bcells2	-0.02457	G1	-0.0241091	all	3.8857	7686	525	0.260213	FRESH
P1	TUMOR	AGCAGCCTCGCCAGCA_1	TAM	-0.061542	G1	-0.0572013	all	3.63889	4354	1512	2.27377	FRESH
P1	TUMOR	AGCAGCCTCTAACCGA_1	TAM	-0.0441645	G1	-0.0298873	all	2.90146	797	470	3.3877	FRESH
P1	TUMOR	AGCATACAGCTCTCGG_1	TAM	0.0448073	G2M	-0.0139789	all	2.84942	707	434	6.22348	FRESH
P1	TUMOR	AGCATACAGGACACCA_1	Microglia	-0.0656582	G1	-0.0262588	all	3.24105	1742	827	0.97589	FRESH
P1	TUMOR	AGCATACAGGAGCGAG_1	TAM	-0.0278629	G1	-0.00639057	all	2.81757	657	406	2.89193	FRESH
P1	TUMOR	AGCATACCAAAGGTGC_1	Bcells2	0.00418222	G2M	-0.0202787	all	3.9087	8104	537	0.88845	FRESH
P1	TUMOR	AGCATACCAATGACCT_1	TAM	-0.073884	G1	-0.0623898	all	3.08884	1227	676	7.66096	FRESH
P1	TUMOR	AGCATACCACAACGCC_1	Microglia	0.0230852	G2M	-0.026342	all	3.04844	1118	583	3.9356	FRESH
P1	TUMOR	AGCATACCACCAGGTC_1	TAM	-0.0353348	G1	-0.00582862	all	2.93197	855	381	9.35673	FRESH
P1	TUMOR	AGCATACCACTCAGGC_1	DC	-0.0723615	G1	-0.0648057	all	2.75205	565	359	0.707965	FRESH
P1	TUMOR	AGCATACCAGGTCCAC_1	Bcells2	-0.0211861	G1	-0.0199597	all	3.60788	4054	385	0.074001	FRESH
P1	TUMOR	AGCATACCATCGACGC_1	TAM	-0.0468637	G1	-0.0272319	all	3.2052	1604	677	7.60599	FRESH
P1	TUMOR	AGCATACCATGCGCAC_1	Microglia	-0.0413836	G1	-0.0296372	all	3.11826	1313	722	3.57959	FRESH
P1	TUMOR	AGCATACGTAGCGTGA_1	Bcells2	-0.0236337	G1	-0.0210212	all	3.70969	5125	352	0.35122	FRESH
P1	TUMOR	AGCATACGTAGTAGTA_1	Bcells2	-0.00736362	G1	-0.0213132	all	4.01628	10382	596	1.21364	FRESH
P1	TUMOR	AGCATACGTGCCTGTG_1	Microglia	-0.031598	G1	-0.013045	all	2.79099	618	339	0	FRESH
P1	TUMOR	AGCATACGTTGACGTT_1	TAM	-0.0445318	G1	-0.052684	all	3.04844	1118	570	7.06619	FRESH
P1	TUMOR	AGCATACTCTTGACGA_1	CAFs	-0.0349032	G1	-0.12696	all	3.52231	3329	1226	5.04656	FRESH
P1	TUMOR	AGCATACTCTTTCCTC_1	Microglia	-0.0149943	G1	-0.0383087	all	3.23045	1700	893	3	FRESH
P1	TUMOR	AGCCTAAAGATATGCA_1	Microglia	0.0736438	G2M	-0.056173	all	3.32715	2124	1223	2.87194	FRESH
P1	TUMOR	AGCCTAAAGCCCTAAT_1	Microglia	-0.0493824	G1	-0.012742	all	2.82151	663	394	3.01659	FRESH
P1	TUMOR	AGCCTAAAGGCTAGGT_1	TAM	0.0126929	G2M	-0.032165	all	3.19285	1559	769	8.91597	FRESH
P1	TUMOR	AGCCTAAAGTGTTAGA_1	TAM	-0.0749351	G1	-0.0368902	all	3.2907	1953	1052	3.99386	FRESH
P1	TUMOR	AGCCTAACACAGATTC_1	Neutrophil	-0.0597597	G1	-0.0365864	all	3.1014	1263	726	0.791766	FRESH
P1	TUMOR	AGCCTAACAGGGCATA_1	Microglia	-0.0403423	G1	-0.0246818	all	2.86213	728	434	3.57143	FRESH
P1	TUMOR	AGCCTAACAGTTCATG_1	Microglia	-0.00131758	S	0.109165	all	3.0667	1166	631	0.51458	FRESH
P1	TUMOR	AGCCTAAGTGAGTGAC_1	Microglia	0.0431234	G2M	-0.0382932	all	2.72263	528	323	0.94697	FRESH
P1	TUMOR	AGCCTAAGTTACGGAG_1	Microglia	-0.00879219	G1	-0.0222855	all	3.28556	1930	938	3.78238	FRESH
P1	TUMOR	AGCCTAAGTTGGGACA_1	Bcells2	-0.0108125	G1	-0.0075581	all	3.80699	6412	360	0.343107	FRESH
P1	TUMOR	AGCCTAATCATGCTCC_1	Bcells2	-0.0290028	G1	-0.0340241	all	3.63869	4352	530	0.321691	FRESH
P1	TUMOR	AGCCTAATCGAGCCCA_1	Bcells2	-0.0338621	G1	-0.0314283	all	3.56217	3649	481	0.328857	FRESH
P1	TUMOR	AGCCTAATCTGGCGAC_1	TAM	-0.0306839	G1	-0.0760113	all	2.97543	945	662	0.740741	FRESH
P1	TUMOR	AGCGGTCAGAAACCGC_1	TAM	0.0464761	G2M	-0.0324221	all	2.79865	629	447	6.99523	FRESH
P1	TUMOR	AGCGGTCAGAGTCTGG_1	Bcells1	-0.0297288	G1	-0.0439323	all	3.75686	5713	626	0.437598	FRESH
P1	TUMOR	AGCGGTCAGATGTGGC_1	TAM	-0.0744504	G1	-0.0399292	all	2.95761	907	521	9.15105	FRESH
P1	TUMOR	AGCGGTCCACGACGAA_1	TAM	0.0334866	G2M	-0.018312	all	2.87564	751	501	1.46471	FRESH
P1	TUMOR	AGCGGTCCAGCTGTGC_1	Bcells2	-0.0147943	G1	-0.0212566	all	3.65079	4475	404	0.201117	FRESH
P1	TUMOR	AGCGGTCCAGTGAGTG_1	TAM	0.0434296	G2M	-0.0129415	all	2.8014	633	391	4.42338	FRESH
P1	TUMOR	AGCGGTCGTAGCTTGT_1	TAM	-0.0501248	G1	-0.0273749	all	2.87852	756	404	7.67196	FRESH
P1	TUMOR	AGCGGTCGTCGCATCG_1	Neutrophil	-0.0199513	G1	-0.020592	all	2.72263	528	304	1.70455	FRESH
P1	TUMOR	AGCGGTCGTCTAACGT_1	CAFs	-0.0725997	S	0.049882	all	3.2531	1791	859	1.89838	FRESH
P1	TUMOR	AGCGGTCTCACAAACC_1	TAM	-0.0410609	G1	-0.0309026	all	3.07335	1184	573	7.43243	FRESH
P1	TUMOR	AGCGGTCTCCAAGCCG_1	Bcells2	-0.0327614	G1	-0.0223512	all	3.61055	4079	496	0.147095	FRESH
P1	TUMOR	AGCGGTCTCCCACTTG_1	Microglia	-0.0250411	G1	-0.0100465	all	3.10037	1260	507	0.952381	FRESH
P1	TUMOR	AGCGGTCTCGCATGAT_1	Microglia	-0.0440421	G1	-0.0214492	all	2.76716	585	283	3.24786	FRESH
P1	TUMOR	AGCGGTCTCTCGGACG_1	Bcells2	0.000569226	G2M	-0.0297585	all	3.58274	3826	361	0	FRESH
P1	TUMOR	AGCGTATAGATGTAAC_1	TAM	0.0343755	G2M	-0.0618157	all	3.29842	1988	1076	6.18712	FRESH
P1	TUMOR	AGCGTATAGCCGATTT_1	Microglia	-0.0652556	S	0.0715727	all	3.35603	2270	1032	2.73128	FRESH
P1	TUMOR	AGCGTATAGGTTCCTA_1	TAM	0.000353493	S	0.0930098	all	3.23249	1708	760	7.37705	FRESH
P1	TUMOR	AGCGTATCAACTGCGC_1	Microglia	-0.0251757	G1	-0.0188975	all	3.16465	1461	631	0	FRESH
P1	TUMOR	AGCGTATCAAGGACTG_1	Microglia	0.0204202	G2M	-0.0570181	all	2.86273	729	484	1.50892	FRESH
P1	TUMOR	AGCGTATCATCTCGCT_1	Microglia	-0.059396	G1	-0.0388015	all	3.39602	2489	992	3.85697	FRESH
P1	TUMOR	AGCGTATGTTATCACG_1	Microglia	0.120014	G2M	-0.0124966	all	2.84634	702	401	0.712251	FRESH
P1	TUMOR	AGCGTATTCACAAACC_1	Microglia	-0.00730808	G1	-0.0220664	all	3.3948	2482	1022	2.33683	FRESH
P1	TUMOR	AGCGTATTCTTCTGGC_1	Microglia	-0.0264536	G1	-0.0106264	all	3.03902	1094	624	0.0914077	FRESH
P1	TUMOR	AGCGTCGAGCGCCTTG_1	Bcells2	-0.0162933	G1	-0.0121019	all	3.42243	2645	160	0.793951	FRESH
P1	TUMOR	AGCGTCGCAAGCGCTC_1	TAM	0.0357967	G2M	-0.00665985	all	2.76343	580	335	2.58621	FRESH
P1	TUMOR	AGCGTCGCACAGACTT_1	Microglia	-0.0248399	S	0.203272	all	2.95904	910	474	0.21978	FRESH
P1	TUMOR	AGCGTCGCACTCGACG_1	Bcells2	-0.0175393	G1	-0.0312407	all	3.11294	1297	242	0.154202	FRESH
P1	TUMOR	AGCGTCGCAGATGGGT_1	Bcells2	-0.0199204	G1	-0.0177614	all	3.17609	1500	229	0	FRESH
P1	TUMOR	AGCGTCGCAGATTGCT_1	DC	0.0518664	S	0.225542	all	3.1176	1311	576	8.84821	FRESH
P1	TUMOR	AGCGTCGCATGATCCA_1	Bcells2	-0.0139042	G1	-0.0141748	all	3.41212	2583	302	0.387147	FRESH
P1	TUMOR	AGCTCCTAGAATAGGG_1	Bcells2	-0.019801	G1	-0.0111474	all	3.39217	2467	196	0.324281	FRESH
P1	TUMOR	AGCTCCTAGCGACGTA_1	Microglia	-0.0615663	S	0.113064	all	2.95665	905	596	4.30939	FRESH
P1	TUMOR	AGCTCCTAGGCTACGA_1	TAM	-0.0808769	G1	-0.0754072	all	3.34986	2238	1082	0.938338	FRESH
P1	TUMOR	AGCTCCTAGGGAACGG_1	TAM	-0.0730665	G1	-0.0623049	all	3.40226	2525	1212	2.33663	FRESH
P1	TUMOR	AGCTCCTAGTGGTCCC_1	TAM	-0.0183714	G1	-0.0372855	all	3.03623	1087	659	5.88776	FRESH
P1	TUMOR	AGCTCCTCAATGGTCT_1	CAFs	-0.177108	G1	-0.126555	all	3.00389	1009	587	8.32507	FRESH
P1	TUMOR	AGCTCCTCACCTCGTT_1	Microglia	-0.0808661	G1	-0.0462767	all	3.26694	1849	913	0.3245	FRESH
P1	TUMOR	AGCTCCTGTATGAAAC_1	TAM	-0.0945556	G1	-0.00399868	all	3.75213	5651	1942	2.60131	FRESH
P1	TUMOR	AGCTCCTGTCCGAATT_1	Microglia	-0.028967	G1	-0.0332847	all	3.04139	1100	666	7.63636	FRESH
P1	TUMOR	AGCTCCTGTCTAAACC_1	TAM	-0.0641511	G1	-0.0470328	all	2.95999	912	544	1.09649	FRESH
P1	TUMOR	AGCTCCTGTTGGGACA_1	Bcells2	-0.0127104	S	0.0553837	all	3.77685	5982	504	0.300903	FRESH
P1	TUMOR	AGCTCCTTCAAACCGT_1	TAM	-0.0638688	G1	-0.073941	all	3.65398	4508	1736	3.79326	FRESH
P1	TUMOR	AGCTCCTTCAAAGTAG_1	TAM	-0.0493312	G1	-0.0391676	all	3.16643	1467	858	4.83981	FRESH
P1	TUMOR	AGCTCCTTCAGCGATT_1	TAM	0.0302396	G2M	-0.0472572	all	3.41128	2578	1066	0.310318	FRESH
P1	TUMOR	AGCTCCTTCCCTGACT_1	Microglia	0.00302674	G2M	-0.0684518	all	3.46255	2901	1330	2.61979	FRESH
P1	TUMOR	AGCTCCTTCCTCAATT_1	Microglia	-0.0291036	G1	-0.018047	all	3.21112	1626	548	0.738007	FRESH
P1	TUMOR	AGCTCCTTCCTGCCAT_1	Bcells1	-0.028082	G1	-0.0213313	all	3.84763	7041	686	0.553899	FRESH
P1	TUMOR	AGCTCCTTCGTGGACC_1	Bcells2	-0.0289207	G1	-0.0155036	all	3.35468	2263	378	0.309324	FRESH
P1	TUMOR	AGCTCTCAGCGATAGC_1	Bcells1	0.000620799	G2M	-0.0165815	all	3.82125	6626	498	0.452762	FRESH
P1	TUMOR	AGCTCTCAGCGCCTTG_1	Microglia	-0.0396023	G1	-0.0510413	all	3.18298	1524	854	0.19685	FRESH
P1	TUMOR	AGCTCTCAGTAATCCC_1	Microglia	-0.0799411	G1	-0.0582924	all	3.2413	1743	928	0.172117	FRESH
P1	TUMOR	AGCTCTCAGTGGTAAT_1	TAM	-0.0536625	G1	-0.0587221	all	3.06183	1153	665	3.7294	FRESH
P1	TUMOR	AGCTCTCCAATGTTGC_1	Microglia	0.0358926	S	0.0949262	all	3.2052	1604	791	1.30923	FRESH
P1	TUMOR	AGCTCTCCACACATGT_1	CAFs	-0.0195545	G1	-0.0255272	all	3.92236	8363	2027	7.10271	FRESH
P1	TUMOR	AGCTCTCCACGAAAGC_1	Bcells2	-0.0217284	G1	-0.0142615	all	3.74531	5563	432	0.143807	FRESH
P1	TUMOR	AGCTCTCCAGTCAGAG_1	Microglia	0.133528	G2M	-0.0269285	all	2.74896	561	385	3.56506	FRESH
P1	TUMOR	AGCTCTCGTACGCACC_1	Microglia	0.100581	G2M	-0.055116	all	2.87157	744	511	0.806452	FRESH
P1	TUMOR	AGCTCTCTCACTATTC_1	Bcells1	0.00865427	G2M	-0.0306683	all	3.65456	4514	708	0.863979	FRESH
P1	TUMOR	AGCTCTCTCCAAACAC_1	TAM	-0.0622706	G1	-0.038195	all	3.16967	1478	671	3.65359	FRESH
P1	TUMOR	AGCTCTCTCGGTCCGA_1	Microglia	-0.053217	G1	-0.0406604	all	3.20978	1621	840	0.740284	FRESH
P1	TUMOR	AGCTCTCTCTCTGCTG_1	Bcells2	-0.0206954	G1	-0.0121771	all	3.55739	3609	296	0.138543	FRESH
P1	TUMOR	AGCTCTCTCTTCGGTC_1	Microglia	-0.0396887	G1	-0.0136544	all	2.72997	537	323	0.372439	FRESH
P1	TUMOR	AGCTTGAAGATGTGGC_1	Bcells2	-0.0192145	G1	-0.0192365	all	3.82158	6631	387	0.346856	FRESH
P1	TUMOR	AGCTTGACATCCTAGA_1	Bcells2	0.0169907	G2M	-0.0216954	all	3.46879	2943	358	1.15528	FRESH
P1	TUMOR	AGCTTGAGTACCATCA_1	TAM	0.0688803	G2M	-0.0472392	all	3.1959	1570	822	6.24204	FRESH
P1	TUMOR	AGCTTGAGTCCAGTAT_1	Microglia	-0.025776	G1	-0.0118238	all	2.91487	822	506	3.40633	FRESH
P1	TUMOR	AGCTTGAGTGCCTGTG_1	Microglia	0.0565982	G2M	0	all	2.74663	558	319	0.716846	FRESH
P1	TUMOR	AGCTTGATCAAACCAC_1	Bcells2	-0.000510182	G1	-0.0135437	all	3.87789	7549	481	0.304676	FRESH
P1	TUMOR	AGCTTGATCACCACCT_1	Bcells2	-0.0184853	S	0.0353783	all	3.88638	7698	464	0.207846	FRESH
P1	TUMOR	AGCTTGATCTATCCTA_1	Bcells2	-0.0343729	G1	-0.0142825	all	3.67127	4691	425	0.234492	FRESH
P1	TUMOR	AGGCCACAGGTAAACT_1	TAM	0.000104032	G2M	-0.0713237	all	3.35583	2269	1108	3.34949	FRESH
P1	TUMOR	AGGCCACAGTGACTCT_1	Bcells2	-0.0287418	G1	-0.0276732	all	3.88779	7723	679	0.31076	FRESH
P1	TUMOR	AGGCCACCAACTGGCC_1	TAM	-0.0623557	S	0.0859628	all	3.16879	1475	653	4.27119	FRESH
P1	TUMOR	AGGCCACCAGCTGCTG_1	Microglia	0.024636	G2M	-0.0587844	all	3.28081	1909	972	2.09534	FRESH
P1	TUMOR	AGGCCACGTAAACCTC_1	Microglia	-0.0445942	G1	-0.010066	all	3.0983	1254	691	1.91388	FRESH
P1	TUMOR	AGGCCACGTCAGAATA_1	TAM	-0.0667893	G1	-0.0458775	all	3.08458	1215	627	5.84362	FRESH
P1	TUMOR	AGGCCACTCCCTTGTG_1	TAM	0.0282304	G2M	-0.0356116	all	2.91009	813	471	3.32103	FRESH
P1	TUMOR	AGGCCACTCCTAGAAC_1	TAM	0.0399628	G2M	-0.0258521	all	2.9248	841	474	0.237812	FRESH
P1	TUMOR	AGGCCACTCTCCGGTT_1	Microglia	-0.00836498	G1	-0.0429217	all	3.0667	1166	587	0.25729	FRESH
P1	TUMOR	AGGCCACTCTTGAGGT_1	Microglia	-0.00558344	G1	-0.055428	all	3.43152	2701	1424	2.55461	FRESH
P1	TUMOR	AGGCCGTAGAGTCTGG_1	TAM	0.0497441	G2M	-0.0149924	all	3.20871	1617	802	5.56586	FRESH
P1	TUMOR	AGGCCGTAGATGTCGG_1	Microglia	-0.0315633	G1	-0.0597189	all	3.48996	3090	1291	0.582524	FRESH
P1	TUMOR	AGGCCGTCAGTCTTCC_1	TAM	-0.0329444	G1	-0.0185467	all	2.85974	724	391	8.14917	FRESH
P1	TUMOR	AGGCCGTCATGTCGAT_1	Bcells2	-0.00985505	S	0	all	3.08707	1222	107	0.572831	FRESH
P1	TUMOR	AGGCCGTGTCATGCAT_1	Microglia	-0.0272089	G1	-0.0255297	all	3.08279	1210	558	0.743802	FRESH
P1	TUMOR	AGGCCGTGTCATGCCG_1	Bcells2	-0.0248308	G1	-0.0212703	all	4.01009	10235	561	0.341964	FRESH
P1	TUMOR	AGGCCGTGTCCGTCAG_1	Microglia	-0.033018	G1	-0.0424135	all	2.8848	767	424	2.08605	FRESH
P1	TUMOR	AGGCCGTGTCGACTAT_1	TAM	0.0316273	G2M	-0.025883	all	2.8014	633	357	5.05529	FRESH
P1	TUMOR	AGGCCGTGTGGTACAG_1	Bcells2	-0.0200178	G1	-0.0156377	all	3.7829	6066	382	0.0329707	FRESH
P1	TUMOR	AGGCCGTGTTTAGCTG_1	Bcells2	-0.010667	G1	-0.00840918	all	3.96581	9243	428	0.238018	FRESH
P1	TUMOR	AGGCCGTTCACGCATA_1	Bcells2	-0.0330183	S	0.170242	all	3.47986	3019	429	0.165618	FRESH
P1	TUMOR	AGGCCGTTCAGCACAT_1	TAM	-0.0476842	G1	-0.0624211	all	2.89653	788	566	0.634518	FRESH
P1	TUMOR	AGGCCGTTCGGGAGTA_1	Microglia	-0.0593705	G1	-0.0436084	all	3.24452	1756	891	1.02506	FRESH
P1	TUMOR	AGGGAGTAGAGAACAG_1	CAFs	-0.00592019	S	0.0144681	all	3.70122	5026	1852	3.93951	FRESH
P1	TUMOR	AGGGAGTAGGACAGCT_1	Microglia	-0.00380803	G1	-0.0359323	all	3.077	1194	703	2.42881	FRESH
P1	TUMOR	AGGGAGTAGTAACCCT_1	Microglia	0.00408948	G2M	-0.0382455	all	2.82086	662	387	7.85498	FRESH
P1	TUMOR	AGGGAGTAGTGATCGG_1	TAM	-0.0481536	G1	-0.0291216	all	3.13672	1370	647	0.218978	FRESH
P1	TUMOR	AGGGAGTCAAACAACA_1	DC	0.155332	G2M	0.10931	all	3.44232	2769	1009	7.72842	FRESH
P1	TUMOR	AGGGAGTCAATACGCT_1	TAM	-0.0673029	G1	-0.049314	all	3.15106	1416	685	4.51977	FRESH
P1	TUMOR	AGGGAGTCACATGTGT_1	TAM	-0.0539141	G1	-0.0474748	all	3.25455	1797	853	9.29327	FRESH
P1	TUMOR	AGGGAGTCACTCTGTC_1	TAM	-0.0367623	G1	-0.0186129	all	3.18013	1514	719	1.38705	FRESH
P1	TUMOR	AGGGAGTCACTGCCAG_1	Bcells2	-0.0116281	G1	-0.00800101	all	3.32593	2118	137	0.661001	FRESH
P1	TUMOR	AGGGAGTGTGAAATCA_1	Bcells2	0.0102589	G2M	-0.01627	all	3.7352	5435	429	0.588776	FRESH
P1	TUMOR	AGGGAGTTCAACGCTA_1	TAM	-0.0366369	G1	-0.0123526	all	2.86094	726	434	1.23967	FRESH
P1	TUMOR	AGGGAGTTCGACGGAA_1	Bcells1	-0.0293933	G1	-0.0182023	all	2.88309	764	160	4.05759	FRESH
P1	TUMOR	AGGGATGAGATGTGGC_1	Bcells2	-0.00688249	S	0.0466718	all	3.69073	4906	574	0.101916	FRESH
P1	TUMOR	AGGGATGAGCCCAGCT_1	Bcells1	-0.0319485	G1	-0.017184	all	3.80936	6447	617	1.05475	FRESH
P1	TUMOR	AGGGATGAGGGTGTGT_1	Microglia	-0.035004	G1	-0.00544428	all	3.01157	1027	467	2.53165	FRESH
P1	TUMOR	AGGGATGAGTAATCCC_1	Bcells2	-0.0245799	G1	-0.0106986	all	3.73679	5455	414	0.659945	FRESH
P1	TUMOR	AGGGATGCATGCCTAA_1	Microglia	-0.0490226	G1	-0.0124601	all	2.85003	708	435	2.54237	FRESH
P1	TUMOR	AGGGATGGTACTTCTT_1	Microglia	-0.0143913	G1	-0.0916954	all	3.05843	1144	671	0.874126	FRESH
P1	TUMOR	AGGGATGGTCCTCTTG_1	Microglia	-0.0288675	G1	-0.0417122	all	2.90526	804	479	0.248756	FRESH
P1	TUMOR	AGGGATGGTCTGGAGA_1	Microglia	-0.0553248	G1	-0.0286632	all	3.1532	1423	746	1.26493	FRESH
P1	TUMOR	AGGGATGTCCAGTAGT_1	Neutrophil	-0.0563405	G1	-0.0394328	all	3.15594	1432	682	6.00559	FRESH
P1	TUMOR	AGGGATGTCCCTAATT_1	Bcells2	-0.0148773	G1	-0.0214586	all	3.75914	5743	377	0.365663	FRESH
P1	TUMOR	AGGGATGTCGCCAAAT_1	Microglia	-0.0501175	G1	-0.0445971	all	2.82151	663	418	4.52489	FRESH
P1	TUMOR	AGGGTGAAGTGAAGTT_1	Microglia	-0.0737156	S	0.139889	all	2.98318	962	621	0.2079	FRESH
P1	TUMOR	AGGGTGACAAAGCGGT_1	TAM	-0.0673336	G1	-0.0777559	all	3.22608	1683	759	9.388	FRESH
P1	TUMOR	AGGGTGACAACACCTA_1	TAM	-0.0593008	G1	-0.0558131	all	3.25959	1818	912	6.71067	FRESH
P1	TUMOR	AGGGTGACACAGGTTT_1	Microglia	-0.0570398	G1	-0.0386072	all	3.2052	1604	812	1.43392	FRESH
P1	TUMOR	AGGGTGACACCGGAAA_1	Bcells1	-0.0290107	G1	-0.02153	all	4.10721	12800	690	0.632812	FRESH
P1	TUMOR	AGGGTGACATTTGCTT_1	Microglia	-0.0350217	G1	-0.0131441	all	2.78104	604	415	2.98013	FRESH
P1	TUMOR	AGGGTGAGTAAACCTC_1	TAM	-0.0191027	G1	-0.00657205	all	2.78104	604	280	0.827815	FRESH
P1	TUMOR	AGGGTGAGTCAGAATA_1	TAM	0.0686464	G2M	-0.0304744	all	3.08849	1226	638	2.03915	FRESH
P1	TUMOR	AGGGTGAGTCTCTTAT_1	TAM	0.125436	G2M	-0.0110796	all	2.99167	981	515	7.95107	FRESH
P1	TUMOR	AGGGTGAGTGAAATCA_1	Microglia	0.0198091	G2M	-0.020353	all	2.94052	872	509	2.63761	FRESH
P1	TUMOR	AGGGTGATCAATAAGG_1	Bcells2	-0.00996454	G1	-0.0231482	all	4.00881	10205	517	1.31308	FRESH
P1	TUMOR	AGGGTGATCACTATTC_1	Bcells1	0.0235777	G2M	-0.0201283	all	3.80828	6431	510	0.186596	FRESH
P1	TUMOR	AGGGTGATCCACGACG_1	Microglia	-0.0694254	G1	-0.0384548	all	3.04532	1110	647	1.44144	FRESH
P1	TUMOR	AGGGTGATCGCGATCG_1	TAM	-0.0192931	S	0	all	2.7679	586	368	0.341297	FRESH
P1	TUMOR	AGGGTGATCGGACAAG_1	TAM	-0.00518125	G1	-0.0439369	all	3.32736	2125	908	4.51765	FRESH
P1	TUMOR	AGGGTGATCTCCCTGA_1	Bcells2	-0.0120933	G1	-0.0468623	all	3.13956	1379	357	0.942712	FRESH
P1	TUMOR	AGGGTGATCTCTGTCG_1	Microglia	0.000906646	G2M	-0.0363134	all	3.31806	2080	952	4.66346	FRESH
P1	TUMOR	AGGTCATAGAAACCGC_1	Bcells2	-0.0197309	G1	-0.0176855	all	3.79	6166	326	0.421667	FRESH
P1	TUMOR	AGGTCATAGCTAGTTC_1	Bcells2	0.0292947	G2M	-0.019239	all	3.81258	6495	507	0.47729	FRESH
P1	TUMOR	AGGTCATAGGTAGCTG_1	Bcells2	-0.0414152	G1	-0.0322483	all	3.55485	3588	376	0.083612	FRESH
P1	TUMOR	AGGTCATAGTGGGCTA_1	TAM	-0.0518541	G1	-0.0530871	all	2.9722	938	586	4.15778	FRESH
P1	TUMOR	AGGTCATCAAGAAAGG_1	TAM	0.0310611	G2M	-0.0679162	all	3.27967	1904	912	6.61765	FRESH
P1	TUMOR	AGGTCATCAATAGCGG_1	Bcells2	-0.0290405	S	0.0995924	all	3.88513	7676	544	0.0651381	FRESH
P1	TUMOR	AGGTCATCACAACGTT_1	Bcells1	0.00347251	G2M	-0.006756	all	3.77743	5990	583	0.450751	FRESH
P1	TUMOR	AGGTCATCAGCGTCCA_1	Neutrophil	-0.0446639	G1	-0.0276893	all	3.1383	1375	663	4.29091	FRESH
P1	TUMOR	AGGTCATCAGCTGGCT_1	Microglia	-0.0512129	G1	-0.0325603	all	2.79309	621	443	3.22061	FRESH
P1	TUMOR	AGGTCATCATCCGTGG_1	Microglia	-0.0527835	G1	-0.0580904	all	3.46389	2910	1480	2.30241	FRESH
P1	TUMOR	AGGTCATCATGCAACT_1	TAM	-0.0363523	G1	-0.010726	all	3.02857	1068	591	6.08614	FRESH
P1	TUMOR	AGGTCATCATGCTGGC_1	Microglia	0.0196805	G2M	-0.0578123	all	2.8109	647	439	1.39104	FRESH
P1	TUMOR	AGGTCATGTGACTCAT_1	TAM	0.0101358	G2M	-0.0488488	all	3.16107	1449	674	3.72671	FRESH
P1	TUMOR	AGGTCATGTGAGTGAC_1	TAM	-0.0740736	G1	-0.0700811	all	2.82151	663	424	7.54148	FRESH
P1	TUMOR	AGGTCATGTGGCTCCA_1	Bcells2	-0.0150791	G1	-0.00737628	all	3.55449	3585	306	0.446304	FRESH
P1	TUMOR	AGGTCATGTGTTAAGA_1	CAFs	0.0272312	G2M	-0.0890428	all	3.86308	7296	1461	8.08662	FRESH
P1	TUMOR	AGGTCATGTTCAGACT_1	TAM	-0.0816618	G1	-0.0513239	all	2.99211	982	597	7.43381	FRESH
P1	TUMOR	AGGTCATTCCAACCAA_1	Microglia	-0.0583516	G1	-0.0548131	all	2.72509	531	401	1.69492	FRESH
P1	TUMOR	AGGTCATTCCGCGGTA_1	TAM	-0.061357	G1	-0.0409855	all	3.23654	1724	798	4.35035	FRESH
P1	TUMOR	AGGTCCGAGAAGGACA_1	TAM	-0.0605704	G1	-0.0424134	all	3.39182	2465	1177	7.70791	FRESH
P1	TUMOR	AGGTCCGAGACTAGGC_1	Microglia	-0.0508483	G1	-0.0285036	all	3.15897	1442	669	1.45631	FRESH
P1	TUMOR	AGGTCCGAGCTCCTTC_1	TAM	0.00525793	S	0.252041	all	3.14082	1383	746	6.36298	FRESH
P1	TUMOR	AGGTCCGGTACCCAAT_1	TAM	0.00945311	G2M	-0.0529641	all	2.98856	974	539	4.41478	FRESH
P1	TUMOR	AGGTCCGGTGCAGACA_1	Microglia	-0.067878	S	0.0170597	all	3.68151	4803	1879	0.166563	FRESH
P1	TUMOR	AGGTCCGGTGTGACGA_1	Bcells2	0.000511675	S	0.0359803	all	3.8757	7511	470	0.492611	FRESH
P1	TUMOR	AGGTCCGTCACGAAGG_1	TAM	-0.0407863	G1	-0.0300383	all	3.26007	1820	715	0.43956	FRESH
P1	TUMOR	AGGTCCGTCTTGTCAT_1	TAM	-0.0324104	G1	-0.0167233	all	3.28488	1927	765	2.6466	FRESH
P1	TUMOR	AGTAGTCAGCCAACAG_1	Microglia	-0.0417499	G1	-0.0135027	all	2.98722	971	561	2.05973	FRESH
P1	TUMOR	AGTAGTCAGCGCTTAT_1	TAM	-0.0144723	G1	-0.0119496	all	2.902	798	424	4.7619	FRESH
P1	TUMOR	AGTAGTCAGCGTGAGT_1	Microglia	0.0207144	S	0.0914008	all	3.10687	1279	652	1.87647	FRESH
P1	TUMOR	AGTAGTCCAGACACTT_1	Microglia	-0.0424325	G1	-0.0246286	all	3.30211	2005	904	2.64339	FRESH
P1	TUMOR	AGTAGTCCAGCTATTG_1	Bcells2	-0.019682	G1	-0.0133704	all	3.72099	5260	441	0.456274	FRESH
P1	TUMOR	AGTAGTCGTAGGCATG_1	Microglia	0.0512349	G2M	0	all	2.71517	519	369	4.81696	FRESH
P1	TUMOR	AGTAGTCGTCTAAAGA_1	TAM	0.0652073	G2M	-0.040212	all	3.09968	1258	628	6.04134	FRESH
P1	TUMOR	AGTAGTCTCCAGATCA_1	Bcells2	-0.0160459	G1	-0.00278895	all	3.62459	4213	241	1.06812	FRESH
P1	TUMOR	AGTCTTTAGATCTGAA_1	Microglia	-0.0393174	G1	-0.0270533	all	2.74273	553	387	7.59494	FRESH
P1	TUMOR	AGTCTTTAGGATATAC_1	Microglia	-0.0707448	G1	-0.042672	all	3.26411	1837	999	1.08873	FRESH
P1	TUMOR	AGTCTTTAGGTCGGAT_1	Microglia	-0.0244559	G1	-0.0252412	all	2.83378	682	401	1.31965	FRESH
P1	TUMOR	AGTCTTTAGTAGTGCG_1	Bcells2	-0.0125034	G1	-0.0118442	all	3.80848	6434	360	0.357476	FRESH
P1	TUMOR	AGTCTTTGTACTCTCC_1	TAM	-0.0427405	G1	-0.0251162	all	2.84011	692	378	9.53757	FRESH
P1	TUMOR	AGTCTTTGTGCAGGTA_1	Microglia	0.00288574	G2M	-0.0510593	all	3.08279	1210	657	2.39669	FRESH
P1	TUMOR	AGTCTTTGTTTGTGTG_1	TAM	-0.0315625	G1	-0.0253771	all	3.41363	2592	715	2.66204	FRESH
P1	TUMOR	AGTCTTTTCCACTCCA_1	Bcells2	0.00281793	G2M	-0.019277	all	3.79941	6301	401	0.904618	FRESH
P1	TUMOR	AGTCTTTTCCGTAGTA_1	Microglia	0.0636165	G2M	-0.061092	all	3.30233	2006	935	4.28714	FRESH
P1	TUMOR	AGTGAGGAGCTGAAAT_1	TAM	-0.00952117	G1	-0.0341901	all	3.09167	1235	728	2.26721	FRESH
P1	TUMOR	AGTGAGGAGTTGCAGG_1	Microglia	-0.0577136	G1	-0.0153483	all	3.08063	1204	618	2.65781	FRESH
P1	TUMOR	AGTGAGGCACAGCCCA_1	Bcells2	-0.00623567	S	0	all	3.51322	3260	145	0.368098	FRESH
P1	TUMOR	AGTGAGGCACCACCAG_1	Microglia	-0.0558979	S	0.171226	all	2.83059	677	444	1.62482	FRESH
P1	TUMOR	AGTGAGGCACCCATGG_1	TAM	-0.0375801	G1	-0.0213212	all	3.03543	1085	511	7.8341	FRESH
P1	TUMOR	AGTGAGGCAGGGATTG_1	TAM	0.0352813	G2M	-0.0180945	all	2.89042	777	364	4.7619	FRESH
P1	TUMOR	AGTGAGGGTGAACCTT_1	TAM	-0.0174536	G1	-0.00641695	all	2.81224	649	345	8.47458	FRESH
P1	TUMOR	AGTGAGGGTTGGACCC_1	Microglia	-0.0147034	S	0	all	2.88252	763	434	0.78637	FRESH
P1	TUMOR	AGTGAGGTCACGCATA_1	Bcells2	-0.0154743	G1	-0.00891705	all	3.78433	6086	447	0.377917	FRESH
P1	TUMOR	AGTGAGGTCAGCAACT_1	TAM	-0.01162	G1	-0.0384518	all	3.0892	1228	546	7.73616	FRESH
P1	TUMOR	AGTGAGGTCAGCTTAG_1	Microglia	-0.0478311	G1	-0.0352867	all	3.00303	1007	461	4.46872	FRESH
P1	TUMOR	AGTGAGGTCCAAACAC_1	TAM	0.0366613	G2M	-0.0289595	all	2.93952	870	489	7.93103	FRESH
P1	TUMOR	AGTGGGAAGCTAAACA_1	TAM	-0.066262	G1	-0.0344798	all	3.12123	1322	758	2.42057	FRESH
P1	TUMOR	AGTGGGACAAGGCTCC_1	CAFs	-0.113338	G1	-0.100822	all	3.60509	4028	1491	6.28103	FRESH
P1	TUMOR	AGTGGGACAGGACCCT_1	Neutrophil	-0.0404615	G1	-0.0390997	all	3.02612	1062	611	5.64972	FRESH
P1	TUMOR	AGTGGGAGTAGCACGA_1	CAFs	-0.155307	S	0.0169161	all	3.65283	4496	1725	1.29004	FRESH
P1	TUMOR	AGTGGGAGTTTACTCT_1	Microglia	-0.0963734	G1	-0.0478316	all	3.68538	4846	1641	1.01114	FRESH
P1	TUMOR	AGTGGGATCACCTTAT_1	Bcells2	0.0292052	G2M	-0.0186442	all	3.75389	5674	395	0.317237	FRESH
P1	TUMOR	AGTGGGATCACTATTC_1	TAM	-0.0726266	G1	-0.0700568	all	3.52166	3324	1139	6.13718	FRESH
P1	TUMOR	AGTGGGATCATGTGGT_1	Microglia	0.0231352	G2M	-0.0489332	all	3.54494	3507	1368	1.45423	FRESH
P1	TUMOR	AGTGTCAAGATCTGAA_1	TAM	-0.032944	G1	-0.025687	all	2.88762	772	499	4.53368	FRESH
P1	TUMOR	AGTGTCACAAAGCAAT_1	CAFs	-0.0915504	G1	-0.0652558	all	2.98318	962	455	0	FRESH
P1	TUMOR	AGTGTCACAGATCGGA_1	CAFs	0.0629958	G2M	-0.156373	all	3.15715	1436	866	1.53203	FRESH
P1	TUMOR	AGTGTCACAGCTATTG_1	Neutrophil	-0.0229485	G1	-0.027069	all	2.74194	552	346	6.7029	FRESH
P1	TUMOR	AGTGTCACATGAGCGA_1	Bcells2	-0.0276613	G1	-0.0208378	all	3.13799	1374	180	3.20233	FRESH
P1	TUMOR	AGTGTCAGTAACGTTC_1	Microglia	-0.0334769	G1	-0.0125643	all	2.83948	691	417	8.1042	FRESH
P1	TUMOR	AGTGTCAGTACTCAAC_1	Bcells1	-0.0203624	G1	-0.019364	all	3.991	9795	1243	0.347116	FRESH
P1	TUMOR	AGTGTCAGTCAAAGAT_1	Bcells2	-0.0231444	G1	-0.0194421	all	3.66642	4639	375	0.970037	FRESH
P1	TUMOR	AGTGTCAGTGCTAGCC_1	TAM	0.0167359	G2M	-0.0214696	all	3.42488	2660	944	6.69173	FRESH
P1	TUMOR	AGTGTCAGTGGCCCTA_1	TAM	-0.0572685	G1	-0.0357705	all	3.7629	5793	853	1.2774	FRESH
P1	TUMOR	AGTGTCAGTTCTCATT_1	TAM	-0.0308327	G1	-0.0173847	all	3.041	1099	553	9.28116	FRESH
P1	TUMOR	AGTGTCATCACCCTCA_1	Bcells2	-0.00667437	G1	-0.00918491	all	3.1934	1561	162	0.256246	FRESH
P1	TUMOR	AGTGTCATCACTTACT_1	Bcells2	-0.0235633	G1	-0.0230174	all	3.91328	8190	554	0.46398	FRESH
P1	TUMOR	AGTGTCATCAGAGGTG_1	CAFs	-0.105802	G1	-0.0731362	all	3.27623	1889	989	0.847009	FRESH
P1	TUMOR	AGTGTCATCGAATCCA_1	TAM	-0.0275961	S	0.0467697	all	3.48657	3066	1151	3.7182	FRESH
P1	TUMOR	AGTGTCATCTAAGCCA_1	Bcells2	-0.0155829	G1	-0.0160832	all	3.61826	4152	363	3.27553	FRESH
P1	TUMOR	AGTTGGTAGAAACCAT_1	TAM	-0.0772959	G1	-0.0586174	all	3.13001	1349	776	1.18606	FRESH
P1	TUMOR	AGTTGGTAGACTACAA_1	TAM	-0.00929457	G1	-0.0313836	all	3.30621	2024	777	5.87945	FRESH
P1	TUMOR	AGTTGGTAGGGAAACA_1	CAFs	0.651611	G2M	0.254993	all	3.76641	5840	2159	4.79452	FRESH
P1	TUMOR	AGTTGGTCATTGGGCC_1	TAM	-0.0529497	G1	-0.0546499	all	2.72916	536	325	5.41045	FRESH
P1	TUMOR	AGTTGGTGTCTAGGTT_1	TAM	-0.0602407	G1	-0.0353373	all	3.18327	1525	763	1.96721	FRESH
P1	TUMOR	AGTTGGTGTCTCAACA_1	TAM	0.00791632	G2M	-0.0174489	all	2.9345	860	458	5.34884	FRESH
P1	TUMOR	AGTTGGTGTTGGAGGT_1	Microglia	-0.052378	G1	-0.0309111	all	2.85974	724	480	0.966851	FRESH
P1	TUMOR	AGTTGGTTCACATAGC_1	Bcells2	-0.0221108	G1	-0.0240802	all	3.73111	5384	371	0.612927	FRESH
P1	TUMOR	AGTTGGTTCCACGAAT_1	Microglia	-0.0613641	S	0.0795796	all	3.18241	1522	748	1.51117	FRESH
P1	TUMOR	ATAACGCAGGACATTA_1	TAM	0.0137983	G2M	-0.0312658	all	3.16316	1456	689	0.755495	FRESH
P1	TUMOR	ATAACGCAGGATGTAT_1	TAM	-0.0152015	G1	-0.0324325	all	3.10209	1265	657	4.03162	FRESH
P1	TUMOR	ATAACGCAGTAGCGGT_1	Bcells2	-0.00623962	G1	-0.0142862	all	3.25959	1818	221	0	FRESH
P1	TUMOR	ATAACGCAGTGTGGCA_1	Microglia	-0.018509	G1	-0.0254711	all	2.82217	664	376	0	FRESH
P1	TUMOR	ATAACGCCACAGGTTT_1	TAM	0.0215164	G2M	-0.0229306	all	3.19479	1566	704	5.30013	FRESH
P1	TUMOR	ATAACGCCACCCAGTG_1	Bcells2	-0.0105954	G1	-0.00894209	all	3.68034	4790	377	0.167015	FRESH
P1	TUMOR	ATAACGCCACGGTAAG_1	TAM	0.0149766	S	0.0810669	all	3.25237	1788	727	7.27069	FRESH
P1	TUMOR	ATAACGCCACTTCGAA_1	Bcells2	-0.0267742	G1	-0.0256356	all	3.8341	6825	496	1.55311	FRESH
P1	TUMOR	ATAACGCGTAGCTGCC_1	Bcells2	-0.0200182	G1	-0.0239656	all	3.32736	2125	265	0.423529	FRESH
P1	TUMOR	ATAACGCGTATTCGTG_1	Bcells2	-0.0248989	G1	-0.0196167	all	3.61711	4141	318	0.265636	FRESH
P1	TUMOR	ATAACGCGTTAGAACA_1	Microglia	-0.0585056	S	0.0939116	all	3.29601	1977	914	1.06222	FRESH
P1	TUMOR	ATAACGCTCACGCGGT_1	Microglia	-0.0469961	G1	-0.0513584	all	2.95713	906	522	3.31126	FRESH
P1	TUMOR	ATAAGAGAGAAGGTGA_1	TAM	0.0512185	G2M	-0.00666359	all	2.76268	579	305	8.80829	FRESH
P1	TUMOR	ATAAGAGAGCCAACAG_1	TAM	-0.0602166	G1	-0.0303452	all	3.09307	1239	694	4.35835	FRESH
P1	TUMOR	ATAAGAGAGCCACGTC_1	Bcells1	-0.0275267	G1	-0.00874173	all	3.24229	1747	350	1.08758	FRESH
P1	TUMOR	ATAAGAGAGTAGGTGC_1	Bcells2	-0.01448	G1	-0.00994426	all	3.26482	1840	221	0.108696	FRESH
P1	TUMOR	ATAAGAGCATGGTCAT_1	TAM	-0.0134939	S	0.17845	all	2.82413	667	324	3.44828	FRESH
P1	TUMOR	ATAAGAGGTTATTCTC_1	Bcells2	-0.00718778	G1	-0.00494572	all	3.11694	1309	117	0.0763942	FRESH
P1	TUMOR	ATAAGAGGTTCGGGCT_1	Microglia	-0.0280852	G1	-0.0370403	all	2.86153	727	449	0.825309	FRESH
P1	TUMOR	ATAAGAGTCCCAGGTG_1	TAM	-0.036559	G1	-0.0227612	all	2.96047	913	470	4.27163	FRESH
P1	TUMOR	ATAAGAGTCCGATATG_1	Microglia	-0.0153225	G1	-0.0303232	all	2.88366	765	558	0.915033	FRESH
P1	TUMOR	ATAGACCAGCCACTAT_1	Microglia	0.0237668	G2M	-0.0195692	all	3.1284	1344	634	5.35714	FRESH
P1	TUMOR	ATAGACCGTAGCTAAA_1	TAM	-0.0502381	G1	-0.0447677	all	2.98	955	632	1.36126	FRESH
P1	TUMOR	ATAGACCGTCTTGCGG_1	Microglia	0.0408282	G2M	-0.0390065	all	3.38057	2402	997	0.291424	FRESH
P1	TUMOR	ATAGACCTCAGTGCAT_1	CAFs	-0.0616334	G1	-0.11319	all	3.74796	5597	1655	3.05521	FRESH
P1	TUMOR	ATAGACCTCTGATACG_1	Microglia	-0.0172065	G1	-0.0192603	all	2.91328	819	434	9.15751	FRESH
P1	TUMOR	ATCACGAAGTGTACTC_1	Bcells2	-0.0210116	G1	-0.0163918	all	3.79796	6280	554	0.175159	FRESH
P1	TUMOR	ATCACGACACATTAGC_1	Microglia	-0.0672994	G1	-0.0177664	all	3.2266	1685	926	3.73887	FRESH
P1	TUMOR	ATCACGACACTCGACG_1	CAFs	-0.150217	G1	-0.122716	all	3.07591	1191	783	0.587741	FRESH
P1	TUMOR	ATCACGAGTAGCTCCG_1	Microglia	-0.0460389	G1	-0.0380138	all	2.82866	674	395	0	FRESH
P1	TUMOR	ATCACGAGTCCGACGT_1	Microglia	-0.0252784	S	0.183065	all	2.79099	618	355	8.89968	FRESH
P1	TUMOR	ATCACGAGTTAAGATG_1	Bcells2	-0.0267291	G1	-0.0129014	all	3.74726	5588	451	0.232641	FRESH
P1	TUMOR	ATCACGATCATGTCTT_1	Microglia	-0.0602773	G1	-0.0610903	all	3.30942	2039	1014	0.53948	FRESH
P1	TUMOR	ATCACGATCCTATGTT_1	Bcells2	-0.0177062	G1	-0.0121832	all	3.7228	5282	479	1.13593	FRESH
P1	TUMOR	ATCACGATCGGTTAAC_1	TAM	0.0121027	S	0.0383456	all	3.64729	4439	1061	4.07749	FRESH
P1	TUMOR	ATCACGATCTCGAGTA_1	Bcells2	0.0101887	G2M	-0.026417	all	3.42374	2653	401	1.1308	FRESH
P1	TUMOR	ATCATCTAGACCTAGG_1	TAM	0.00871226	S	0.172189	all	3.30621	2024	1020	6.12648	FRESH
P1	TUMOR	ATCATCTAGGATCGCA_1	Bcells2	-0.020265	S	0.0369936	all	3.89137	7787	551	0.475151	FRESH
P1	TUMOR	ATCATCTCACATCCGG_1	Bcells2	-0.0168592	G1	-0.0081885	all	3.84123	6938	371	0.115307	FRESH
P1	TUMOR	ATCATCTCACATGTGT_1	TAM	-0.0500409	G1	-0.0444756	all	3.15229	1420	700	8.87324	FRESH
P1	TUMOR	ATCATCTCAGGTCTCG_1	Bcells2	-0.0142748	G1	-0.0159814	all	3.58274	3826	396	0.26137	FRESH
P1	TUMOR	ATCATCTCATAGGATA_1	Microglia	-0.0743882	G1	-0.0803267	all	3.20112	1589	1068	1.63625	FRESH
P1	TUMOR	ATCATCTGTACGACCC_1	Microglia	-0.0289882	G1	-0.0332433	all	2.76567	583	364	0.857633	FRESH
P1	TUMOR	ATCATCTGTCCCTACT_1	TAM	-0.0317892	G1	-0.0216499	all	3.09517	1245	568	1.1245	FRESH
P1	TUMOR	ATCATCTGTCCTCTTG_1	TAM	0.0900907	G2M	-0.0356377	all	3.68762	4871	1100	1.90926	FRESH
P1	TUMOR	ATCATCTGTGCCTGTG_1	TAM	-0.0429303	G1	-0.0407368	all	2.97772	950	556	4.42105	FRESH
P1	TUMOR	ATCATCTTCAGATAAG_1	Bcells2	-0.0313437	G1	-0.0206433	all	3.5966	3950	253	1.59494	FRESH
P1	TUMOR	ATCATCTTCGAATGCT_1	TAM	0.0132079	G2M	-0.021593	all	3.02119	1050	504	3.90476	FRESH
P1	TUMOR	ATCATCTTCGTACGGC_1	Bcells2	0.0110135	G2M	-0.0161804	all	3.64963	4463	385	0.201658	FRESH
P1	TUMOR	ATCATGGCAAATACAG_1	Microglia	0.0236596	G2M	-0.0215851	all	3.0216	1051	617	7.23121	FRESH
P1	TUMOR	ATCATGGCACATTCGA_1	Microglia	-0.0525962	G1	-0.0409402	all	2.97174	937	583	0.960512	FRESH
P1	TUMOR	ATCATGGCACTGTTAG_1	Microglia	-0.010024	S	0.171359	all	2.716	520	335	0.192308	FRESH
P1	TUMOR	ATCATGGCATTGTGCA_1	Microglia	-0.020048	S	0	all	2.716	520	350	1.73077	FRESH
P1	TUMOR	ATCATGGGTAACGCGA_1	Bcells2	0.0100565	G2M	-0.024863	all	3.52153	3323	384	0.511586	FRESH
P1	TUMOR	ATCATGGGTCCGTTAA_1	Microglia	0.0242346	S	0.0941812	all	3.30707	2028	959	5.96647	FRESH
P1	TUMOR	ATCATGGTCACCACCT_1	TAM	-0.0890077	G1	-0.0571243	all	2.86034	725	484	0.689655	FRESH
P1	TUMOR	ATCATGGTCCCAACGG_1	TAM	-0.069744	S	0.0649357	all	3.35257	2252	1067	3.01954	FRESH
P1	TUMOR	ATCATGGTCTTGTCAT_1	TAM	-0.0399914	G1	-0.0176895	all	2.91803	828	514	0.603865	FRESH
P1	TUMOR	ATCCACCAGAAGGTTT_1	Microglia	0.0360543	G2M	-0.0394323	all	2.78104	604	441	0.496689	FRESH
P1	TUMOR	ATCCACCAGCCAGTAG_1	Bcells2	-0.0219859	S	0.0318423	all	4.02477	10587	504	0.613961	FRESH
P1	TUMOR	ATCCACCAGGCAGGTT_1	TAM	-0.0263318	G1	-0.0568741	all	3.16137	1450	704	4.96552	FRESH
P1	TUMOR	ATCCACCCATGTCGAT_1	TAM	-0.0537157	G1	-0.0166322	all	2.99078	979	537	5.10725	FRESH
P1	TUMOR	ATCCACCGTAGCGCTC_1	TAM	0.0144622	G2M	-0.0655295	all	3.24279	1749	916	5.26015	FRESH
P1	TUMOR	ATCCACCGTCACTTCC_1	CAFs	0.239637	G2M	0.0827283	all	2.94841	888	440	0.45045	FRESH
P1	TUMOR	ATCCACCGTCTTGATG_1	Microglia	-0.0507314	G1	-0.0510467	all	3.46731	2933	1142	1.12513	FRESH
P1	TUMOR	ATCCACCGTGGTTTCA_1	Microglia	-0.0427952	G1	-0.0343428	all	3.21378	1636	795	1.58924	FRESH
P1	TUMOR	ATCCACCGTTTGGGCC_1	Bcells2	-0.0172942	G1	-0.0105096	all	3.8238	6665	357	0.435109	FRESH
P1	TUMOR	ATCCACCTCGGCCGAT_1	Neutrophil	-0.0339504	G1	-0.0270014	all	2.82151	663	458	6.33484	FRESH
P1	TUMOR	ATCCACCTCGTTTATC_1	TAM	-0.0561356	G1	-0.04219	all	3.1726	1488	698	4.97312	FRESH
P1	TUMOR	ATCCGAAAGAATAGGG_1	TAM	0.0144724	G2M	-0.0233322	all	3.17725	1504	681	2.39362	FRESH
P1	TUMOR	ATCCGAAAGGACCACA_1	TAM	-0.039347	G1	-0.0284746	all	2.95952	911	494	4.61032	FRESH
P1	TUMOR	ATCCGAAAGGGAACGG_1	TAM	-0.0451975	G1	-0.0438131	all	2.93146	854	527	4.91803	FRESH
P1	TUMOR	ATCCGAAAGTGCAAGC_1	Bcells2	-0.028365	G1	-0.0252876	all	2.98363	963	219	0.830737	FRESH
P1	TUMOR	ATCCGAAAGTTACGGG_1	Microglia	-0.0481846	G1	-0.0417786	all	3.25164	1785	815	0.728291	FRESH
P1	TUMOR	ATCCGAAGTCTTCGTC_1	Bcells2	-0.0146791	G1	-0.00971594	all	3.72501	5309	314	0.131852	FRESH
P1	TUMOR	ATCCGAAGTTACGACT_1	TAM	-0.0365927	G1	-0.031473	all	2.83696	687	424	7.42358	FRESH
P1	TUMOR	ATCCGAATCCTGTAGA_1	Microglia	-0.0155279	G1	-0.0504612	all	3.19451	1565	740	4.85623	FRESH
P1	TUMOR	ATCCGAATCTATCGCC_1	TAM	-0.0520506	G1	-0.0206535	all	3.29623	1978	880	0.91001	FRESH
P1	TUMOR	ATCGAGTAGACCTTTG_1	Microglia	0.0444834	G2M	-0.019231	all	2.81358	651	396	3.99386	FRESH
P1	TUMOR	ATCGAGTAGAGACTTA_1	Bcells2	0.0140329	G2M	-0.0200112	all	3.48401	3048	512	0.19685	FRESH
P1	TUMOR	ATCGAGTAGATGTTAG_1	Microglia	-0.0572211	G1	-0.0243594	all	2.87852	756	459	8.73016	FRESH
P1	TUMOR	ATCGAGTAGTCTCAAC_1	Bcells2	-0.0189245	G1	-0.0122561	all	3.41061	2574	228	0.3108	FRESH
P1	TUMOR	ATCGAGTAGTTACCCA_1	Bcells2	-0.00842888	S	0	all	3.24699	1766	147	0.226501	FRESH
P1	TUMOR	ATCGAGTCAAAGGCGT_1	Microglia	0.00539023	G2M	-0.0554142	all	3.18298	1524	838	3.47769	FRESH
P1	TUMOR	ATCGAGTCACAAGTAA_1	TAM	-0.0482786	S	0.0784492	all	3.43854	2745	1322	6.99454	FRESH
P1	TUMOR	ATCGAGTCATTACCTT_1	Bcells2	-0.0324757	G1	-0.0270439	all	3.85077	7092	467	0.846024	FRESH
P1	TUMOR	ATCGAGTGTTTGTTTC_1	Microglia	-0.0506059	G1	-0.0325208	all	3.01662	1039	553	6.641	FRESH
P1	TUMOR	ATCGAGTTCAATCACG_1	Microglia	-0.0348606	G1	-0.0214133	all	3.0306	1073	499	4.75303	FRESH
P1	TUMOR	ATCGAGTTCACGGTTA_1	TAM	0.004085	G2M	-0.0389946	all	3.13226	1356	592	7.30088	FRESH
P1	TUMOR	ATCGAGTTCCAATGGT_1	Bcells2	0.000976904	G2M	-0.0103385	all	3.94635	8838	664	0.543109	FRESH
P1	TUMOR	ATCGAGTTCCACTCCA_1	Microglia	-0.0192078	G1	-0.0198245	all	2.77379	594	381	4.54545	FRESH
P1	TUMOR	ATCGAGTTCTCCCTGA_1	Microglia	0.026388	G2M	-0.0100336	all	3.10175	1264	532	4.35127	FRESH
P1	TUMOR	ATCTACTAGATAGGAG_1	DC	0.0196469	G2M	-0.059843	all	3.37621	2378	914	7.65349	FRESH
P1	TUMOR	ATCTACTAGCAATATG_1	Microglia	-0.0553159	G1	-0.0420679	all	2.89487	785	475	8.78981	FRESH
P1	TUMOR	ATCTACTAGGTAAACT_1	Bcells2	-0.0691855	G1	-0.0469574	all	3.7264	5326	608	1.99024	FRESH
P1	TUMOR	ATCTACTCAAGCGATG_1	Bcells2	-0.0153318	G1	-0.00573219	all	2.95182	895	257	0.111732	FRESH
P1	TUMOR	ATCTACTCAATCTACG_1	Bcells2	-0.0298927	G1	-0.0281708	all	3.86273	7290	462	0.274348	FRESH
P1	TUMOR	ATCTACTCAGACAGGT_1	Microglia	-0.0536208	S	0.0220422	all	3.57287	3740	1527	2.94118	FRESH
P1	TUMOR	ATCTACTGTAAACGCG_1	TAM	-0.0539877	G1	-0.0334307	all	3.28533	1929	860	4.09539	FRESH
P1	TUMOR	ATCTACTGTATCAGTC_1	Microglia	-0.0617268	G1	-0.0453498	all	3.02653	1063	709	1.31703	FRESH
P1	TUMOR	ATCTACTGTTCAGGCC_1	TAM	0.0373803	G2M	-0.0127681	all	2.81889	659	366	3.94537	FRESH
P1	TUMOR	ATCTACTGTTGTCTTT_1	Bcells2	-0.0152085	G1	-0.0238381	all	3.69932	5004	406	0.0999201	FRESH
P1	TUMOR	ATCTACTTCAACGGGA_1	Bcells2	-0.0238734	G1	-0.0167721	all	3.72989	5369	449	0.502887	FRESH
P1	TUMOR	ATCTGCCAGTGGCACA_1	TAM	0.047219	G2M	-0.0268046	all	3.22089	1663	874	6.31389	FRESH
P1	TUMOR	ATCTGCCCAAGGCTCC_1	Bcells2	-0.0230024	G1	-0.0176584	all	3.83283	6805	504	0.0734754	FRESH
P1	TUMOR	ATCTGCCCAATAGCGG_1	DC	-0.0734782	S	0.0675767	all	3.20167	1591	805	0.817096	FRESH
P1	TUMOR	ATCTGCCCAATGAATG_1	Bcells1	-0.0305978	G1	-0.0280471	all	3.72049	5254	755	0.228397	FRESH
P1	TUMOR	ATCTGCCCACCGCTAG_1	Microglia	-0.051114	S	0.0853802	all	3.12969	1348	730	1.26113	FRESH
P1	TUMOR	ATCTGCCCATTGGGCC_1	Microglia	-0.0731008	G1	-0.057826	all	3.34282	2202	1061	2.45232	FRESH
P1	TUMOR	ATCTGCCGTAGGCATG_1	Bcells2	-0.0256847	G1	-0.0177539	all	3.56419	3666	309	0.245499	FRESH
P1	TUMOR	ATCTGCCGTAGTACCT_1	Bcells2	-0.0236724	G1	-0.0187228	all	3.95847	9088	649	0.110035	FRESH
P1	TUMOR	ATCTGCCGTCAGCTAT_1	TAM	-0.0149391	G1	-0.012335	all	2.86273	729	355	0.274348	FRESH
P1	TUMOR	ATCTGCCGTCTCAACA_1	TAM	-0.0598572	G1	-0.042178	all	2.97909	953	601	6.71563	FRESH
P1	TUMOR	ATCTGCCGTGCCTGTG_1	TAM	-0.0229753	G1	-0.0135503	all	2.74036	550	371	0.909091	FRESH
P1	TUMOR	ATCTGCCGTTATCACG_1	Bcells2	-0.0220125	G1	-0.0214964	all	3.75967	5750	321	0.13913	FRESH
P1	TUMOR	ATCTGCCTCAGCATGT_1	TAM	-0.035106	G1	-0.0664374	all	3.33062	2141	1171	3.03596	FRESH
P1	TUMOR	ATCTGCCTCCTATTCA_1	TAM	0.147426	G2M	-0.053908	all	3.26741	1851	1018	8.2658	FRESH
P1	TUMOR	ATCTGCCTCGTATCAG_1	Microglia	-0.041617	G1	-0.0276459	all	2.99388	986	601	0.507099	FRESH
P1	TUMOR	ATCTGCCTCGTTACGA_1	TAM	-0.0840236	S	0.0700569	all	3.33666	2171	1106	1.93459	FRESH
P1	TUMOR	ATCTGCCTCTCCAGGG_1	TAM	-0.039313	G1	-0.0617297	all	3.2927	1962	1018	0.509684	FRESH
P1	TUMOR	ATCTGCCTCTGCGGCA_1	TAM	-0.0540565	G1	-0.0185657	all	3.1827	1523	711	2.88903	FRESH
P1	TUMOR	ATGAGGGAGAATTGTG_1	TAM	-0.059876	G1	-0.0479641	all	2.79449	623	407	8.82825	FRESH
P1	TUMOR	ATGAGGGAGACAGGCT_1	Neutrophil	0.0240518	G2M	-0.0440711	all	3.03663	1088	583	5.51471	FRESH
P1	TUMOR	ATGAGGGAGGTACTCT_1	Bcells2	-0.0171357	G1	-0.00566377	all	3.8936	7827	389	0.242749	FRESH
P1	TUMOR	ATGAGGGCAACCGCCA_1	TAM	-0.0361886	G1	-0.020373	all	2.73719	546	313	4.3956	FRESH
P1	TUMOR	ATGAGGGCAATTCCTT_1	TAM	-0.0417622	G1	-0.0579502	all	3.16791	1472	774	7.26902	FRESH
P1	TUMOR	ATGAGGGCAGCTGCTG_1	Bcells2	-0.0216975	G1	-0.00580629	all	3.59417	3928	334	1.45112	FRESH
P1	TUMOR	ATGAGGGCATAACCTG_1	Bcells2	-0.032346	G1	-0.0256553	all	3.0103	1024	189	1.46484	FRESH
P1	TUMOR	ATGAGGGCATGTAGTC_1	CAFs	-0.102598	G1	-0.0625552	all	2.93651	864	555	5.78704	FRESH
P1	TUMOR	ATGAGGGTCAAGGTAA_1	Bcells2	-0.0182407	G1	-0.0135858	all	3.7303	5374	227	1.20953	FRESH
P1	TUMOR	ATGAGGGTCGAGCCCA_1	TAM	0.0210594	G2M	-0.0491303	all	2.86806	738	463	7.31707	FRESH
P1	TUMOR	ATGAGGGTCGCGGATC_1	Bcells2	-0.0169902	G1	-0.00614612	all	3.54998	3548	351	0.394589	FRESH
P1	TUMOR	ATGCGATAGACAAAGG_1	TAM	-0.076609	G1	-0.0599357	all	3.21958	1658	981	3.37756	FRESH
P1	TUMOR	ATGCGATAGCCTCGTG_1	TAM	-0.0477569	S	0.151595	all	2.78104	604	370	7.61589	FRESH
P1	TUMOR	ATGCGATAGGCCCGTT_1	Bcells2	0.000173721	G2M	-0.0302257	all	3.78526	6099	425	0.606657	FRESH
P1	TUMOR	ATGCGATCACGAAAGC_1	Bcells2	-0.0285281	G1	-0.0304164	all	3.50866	3226	431	0.433974	FRESH
P1	TUMOR	ATGCGATCATTATCTC_1	Bcells2	-0.0254378	G1	-0.0134167	all	3.71842	5229	508	0.152993	FRESH
P1	TUMOR	ATGCGATGTCAGCTAT_1	Microglia	-0.0419894	G1	-0.0247644	all	2.85794	721	406	0.970874	FRESH
P1	TUMOR	ATGCGATTCATGTCCC_1	TAM	-0.00642211	G1	-0.0173591	all	3.45056	2822	979	5.24451	FRESH
P1	TUMOR	ATGCGATTCTCAACTT_1	TAM	-0.0750753	G1	-0.0531953	all	3.28058	1908	875	6.2369	FRESH
P1	TUMOR	ATGCGATTCTCGATGA_1	Bcells2	-0.0154497	G1	-0.0110173	all	3.71483	5186	462	0.443502	FRESH
P1	TUMOR	ATGGGAGAGCCTATGT_1	Bcells2	-0.0241043	G1	-0.0107186	all	3.53122	3398	221	0.147145	FRESH
P1	TUMOR	ATGGGAGCAAGGTTTC_1	TAM	-0.0500443	G1	-0.0350793	all	3.2783	1898	911	5.32139	FRESH
P1	TUMOR	ATGGGAGGTAAAGTCA_1	Microglia	0.0297801	G2M	-0.0584967	all	3.38846	2446	1312	3.43418	FRESH
P1	TUMOR	ATGGGAGGTAAGGGCT_1	Bcells2	-0.018123	G1	-0.0110437	all	3.63215	4287	462	0.4432	FRESH
P1	TUMOR	ATGGGAGGTATTACCG_1	TAM	-0.056483	S	0.0346605	all	3.7638	5805	1293	0.516796	FRESH
P1	TUMOR	ATGGGAGGTGTATGGG_1	TAM	-0.0763158	G1	-0.0384405	all	2.94841	888	568	4.95495	FRESH
P1	TUMOR	ATGGGAGGTTATCCGA_1	Microglia	-0.0492074	S	0.165482	all	2.82607	670	475	0.149254	FRESH
P1	TUMOR	ATGGGAGGTTCGCGAC_1	TAM	0.104969	G2M	0.100667	all	3.24378	1753	851	5.53337	FRESH
P1	TUMOR	ATGGGAGTCAATAAGG_1	Microglia	-0.102345	G1	-0.0822342	all	3.26834	1855	1008	3.55795	FRESH
P1	TUMOR	ATGGGAGTCGATCCCT_1	Bcells1	0.0708705	G2M	-0.0153268	all	2.8055	639	334	9.23318	FRESH
P1	TUMOR	ATGGGAGTCTCCGGTT_1	Bcells2	-0.0285985	G1	-0.0178788	all	3.90466	8029	453	0.398555	FRESH
P1	TUMOR	ATGTGTGAGATGTCGG_1	TAM	-0.0591317	G1	-0.0261704	all	3.29645	1979	880	4.49722	FRESH
P1	TUMOR	ATGTGTGCAATAACGA_1	TAM	0.0105947	G2M	-0.0406593	all	3.08778	1224	565	4.08497	FRESH
P1	TUMOR	ATGTGTGCAGTCGATT_1	TAM	-0.0538603	G1	-0.0658957	all	3.49568	3131	1237	1.69275	FRESH
P1	TUMOR	ATGTGTGGTGATAAGT_1	Microglia	-0.0533266	S	0.0730641	all	3.39393	2477	1073	0.242229	FRESH
P1	TUMOR	ATGTGTGTCAATCACG_1	Microglia	-0.0561376	G1	-0.0320267	all	3.08529	1217	675	3.53328	FRESH
P1	TUMOR	ATTACTCAGATACACA_1	Bcells2	-0.0185822	G1	-0.00862362	all	3.60173	3997	311	2.20165	FRESH
P1	TUMOR	ATTACTCAGCGTGTCC_1	Bcells2	-0.0258708	G1	-0.0170457	all	3.63134	4279	225	0.257069	FRESH
P1	TUMOR	ATTACTCCACGGCCAT_1	TAM	-0.0278529	G1	-0.019667	all	2.88593	769	372	4.03121	FRESH
P1	TUMOR	ATTACTCCACTATCTT_1	Bcells2	-0.0216674	G1	-0.0121042	all	3.72738	5338	306	0.393406	FRESH
P1	TUMOR	ATTACTCCATAGACTC_1	Microglia	-0.0284702	G1	-0.0318065	all	2.82347	666	432	2.85285	FRESH
P1	TUMOR	ATTACTCGTCAATGTC_1	TAM	-0.0370368	G1	-0.031855	all	2.82151	663	405	4.67572	FRESH
P1	TUMOR	ATTACTCGTCATCGGC_1	Bcells2	-0.0261803	G1	-0.0324252	all	3.01995	1047	212	2.00573	FRESH
P1	TUMOR	ATTACTCGTTCGCGAC_1	TAM	0.0368011	G2M	-0.019231	all	2.81358	651	407	7.21966	FRESH
P1	TUMOR	ATTACTCTCAAACGGG_1	Bcells2	-0.0156577	G1	-0.0119254	all	3.57368	3747	313	0.213504	FRESH
P1	TUMOR	ATTACTCTCCTCAATT_1	Bcells2	-0.021593	G1	-0.0147594	all	3.64591	4425	324	0.587571	FRESH
P1	TUMOR	ATTACTCTCTAAGCCA_1	TAM	0.0362252	G2M	-0.0121348	all	2.88309	764	426	9.29319	FRESH
P1	TUMOR	ATTATCCAGCCCGAAA_1	Microglia	0.0339706	G2M	0	all	2.83059	677	414	7.23781	FRESH
P1	TUMOR	ATTATCCAGCGATCCC_1	TAM	-0.0253055	G1	-0.013059	all	2.78958	616	365	3.73377	FRESH
P1	TUMOR	ATTATCCAGCGCTTAT_1	Microglia	-0.0435584	G1	-0.0338419	all	3.14082	1383	696	2.89226	FRESH
P1	TUMOR	ATTATCCAGTACGATA_1	Bcells1	-0.0169297	G1	-0.0144345	all	3.66314	4604	459	1.75934	FRESH
P1	TUMOR	ATTATCCAGTAGTGCG_1	Microglia	-0.0281784	G1	-0.0188838	all	2.83696	687	338	2.32897	FRESH
P1	TUMOR	ATTATCCAGTCCGGTC_1	Bcells2	-0.0152442	G1	-0.0125763	all	3.53186	3403	239	0.0881575	FRESH
P1	TUMOR	ATTATCCCACATGGGA_1	TAM	-0.0133009	S	0	all	2.72263	528	301	3.40909	FRESH
P1	TUMOR	ATTATCCGTGTCAATC_1	TAM	-0.0475272	S	0.131172	all	3.0103	1024	562	5.27344	FRESH
P1	TUMOR	ATTATCCTCACCATAG_1	TAM	-0.0309354	G1	-0.0283485	all	2.96473	922	470	3.2538	FRESH
P1	TUMOR	ATTATCCTCCTCTAGC_1	Bcells2	-0.0263212	G1	-0.00603697	all	2.8893	775	247	5.16129	FRESH
P1	TUMOR	ATTATCCTCTCTGTCG_1	Microglia	-0.0481559	G1	-0.0163207	all	3.01242	1029	560	1.65209	FRESH
P1	TUMOR	ATTATCCTCTTTAGTC_1	Bcells1	-0.0525274	G1	-0.0329415	all	3.18554	1533	378	2.41357	FRESH
P1	TUMOR	ATTCTACCACGTCTCT_1	TAM	0.0252343	G2M	-0.0312873	all	2.84448	699	418	7.01001	FRESH
P1	TUMOR	ATTCTACGTTCCCGAG_1	TAM	-0.0673668	G1	-0.0314796	all	2.72016	525	339	1.52381	FRESH
P1	TUMOR	ATTCTACTCTCGAGTA_1	Microglia	-0.0386102	G1	-0.0168011	all	2.97909	953	432	0.839454	FRESH
P1	TUMOR	ATTCTACTCTGTGCAA_1	TAM	-0.0229621	G1	-0.00592485	all	2.91222	817	472	8.07834	FRESH
P1	TUMOR	ATTGGACAGCTGCCCA_1	Bcells1	-0.00978209	G1	-0.00807696	all	3.31723	2076	308	1.20424	FRESH
P1	TUMOR	ATTGGACAGGGCATGT_1	Bcells2	-0.0153291	S	0	all	3.68895	4886	360	0.102333	FRESH
P1	TUMOR	ATTGGACCAGTTCATG_1	CAFs	-0.0550466	G1	-0.108307	all	3.40756	2556	1080	5.00782	FRESH
P1	TUMOR	ATTGGACGTACAGTGG_1	Microglia	-0.0292832	G1	-0.0196414	all	2.78604	611	391	4.74632	FRESH
P1	TUMOR	ATTGGACGTCGGCTCA_1	TAM	-0.0321552	G1	-0.0132751	all	2.7679	586	333	2.38908	FRESH
P1	TUMOR	ATTGGACGTGCAGTAG_1	TAM	0.0334134	G2M	-0.0331941	all	3.04454	1108	536	1.89531	FRESH
P1	TUMOR	ATTGGACGTGTAAGTA_1	Microglia	-0.0425024	G1	-0.00516085	all	3.07115	1178	607	4.32937	FRESH
P1	TUMOR	ATTGGACGTTAGAACA_1	TAM	-0.0265764	G1	-0.0319855	all	2.87737	754	488	0.928382	FRESH
P1	TUMOR	ATTGGACTCCCTTGTG_1	DC	-0.0338357	G1	-0.0619942	all	3.19005	1549	753	4.97095	FRESH
P1	TUMOR	ATTGGACTCGAATGGG_1	Bcells1	-0.0195688	G1	-0.00651664	all	3.50311	3185	315	0.0627943	FRESH
P1	TUMOR	ATTGGTGAGAATGTGT_1	TAM	-0.0705441	G1	-0.0546068	all	2.88309	764	525	4.97382	FRESH
P1	TUMOR	ATTGGTGAGACCACGA_1	Bcells2	-0.0240631	G1	-0.0211995	all	3.67376	4718	371	0.720644	FRESH
P1	TUMOR	ATTGGTGAGCGACGTA_1	TAM	-0.0666384	G1	-0.0642108	all	2.87332	747	412	9.10308	FRESH
P1	TUMOR	ATTGGTGCAAGGTGTG_1	TAM	-0.0218843	G1	-0.0523877	all	3.18469	1530	704	8.56209	FRESH
P1	TUMOR	ATTGGTGCACAGAGGT_1	Microglia	-0.0366879	G1	-0.0206542	all	2.7185	523	336	0.573614	FRESH
P1	TUMOR	ATTGGTGCAGCGTCCA_1	Bcells1	-0.0290348	G1	-0.0303834	all	3.94846	8881	1103	1.02466	FRESH
P1	TUMOR	ATTGGTGGTCTCACCT_1	Microglia	-0.0493475	G1	-0.0507037	all	2.92737	846	399	4.96454	FRESH
P1	TUMOR	ATTGGTGGTCTTTCAT_1	TAM	-0.0748494	G1	-0.0651642	all	3.04021	1097	663	2.73473	FRESH
P1	TUMOR	ATTGGTGTCTCGCATC_1	Bcells1	-0.040622	G1	-0.0240994	all	3.56561	3678	849	0.652529	FRESH
P1	TUMOR	ATTTCTGAGACGACGT_1	Microglia	0.0247901	G2M	-0.0185814	all	3.18184	1520	749	1.44737	FRESH
P1	TUMOR	ATTTCTGAGGCGACAT_1	TAM	-0.0608742	G1	-0.0482263	all	2.92942	850	500	3.52941	FRESH
P1	TUMOR	ATTTCTGAGGGTTTCT_1	CAFs	-0.0478738	G1	-0.109647	all	2.71181	515	352	7.18447	FRESH
P1	TUMOR	ATTTCTGCACCGGAAA_1	TAM	-0.0366027	G1	-0.0227889	all	2.95904	910	533	0.659341	FRESH
P1	TUMOR	ATTTCTGGTCTGCCAG_1	TAM	-0.022739	G1	-0.0188186	all	2.84136	694	434	3.7464	FRESH
P1	TUMOR	ATTTCTGGTGGAAAGA_1	TAM	-0.0341599	G1	-0.019231	all	2.81358	651	405	5.68356	FRESH
P1	TUMOR	ATTTCTGTCAACACCA_1	Microglia	0.0234313	G2M	-0.0561316	all	3.38596	2432	1139	2.05592	FRESH
P1	TUMOR	ATTTCTGTCGAGCCCA_1	Bcells2	-0.0142424	S	0	all	3.44154	2764	284	0.325615	FRESH
P1	TUMOR	ATTTCTGTCTTGTTTG_1	CAFs	-0.151876	G1	-0.12988	all	3.01157	1027	570	1.16845	FRESH
P1	TUMOR	CAACCAAAGACAAAGG_1	Bcells1	0.00623235	G2M	-0.0615183	all	3.86493	7327	1136	0.504982	FRESH
P1	TUMOR	CAACCAAAGCTTATCG_1	TAM	-0.0481343	G1	-0.0326126	all	2.79099	618	425	9.70874	FRESH
P1	TUMOR	CAACCAAAGGGATGGG_1	Bcells2	-0.0271771	G1	-0.0158208	all	3.662	4592	363	1.08885	FRESH
P1	TUMOR	CAACCAAAGTAGCCGA_1	Bcells2	-0.0225599	G1	-0.00915835	all	3.94399	8790	565	1.17179	FRESH
P1	TUMOR	CAACCAAAGTATCTCG_1	Microglia	-0.0161407	G1	-0.00666359	all	2.76268	579	339	0.172712	FRESH
P1	TUMOR	CAACCAAAGTTCGATC_1	Microglia	-0.0470457	G1	-0.0247908	all	3.11428	1301	654	1.15296	FRESH
P1	TUMOR	CAACCAACACGGCTAC_1	Bcells2	-0.0229406	G1	-0.0129175	all	3.90075	7957	420	0.389594	FRESH
P1	TUMOR	CAACCAATCAACGCTA_1	Bcells1	-0.0204842	G1	-0.026908	all	3.36211	2302	411	1.17289	FRESH
P1	TUMOR	CAACCAATCACGCATA_1	Microglia	0.00373784	G2M	-0.0233046	all	2.93247	856	540	0.584112	FRESH
P1	TUMOR	CAACCAATCATTGCGA_1	Microglia	0.00223867	G2M	-0.0445376	all	3.04766	1116	619	5.19713	FRESH
P1	TUMOR	CAACCTCAGCTCAACT_1	Microglia	-0.0300566	G1	-0.0225613	all	2.97081	935	585	2.03209	FRESH
P1	TUMOR	CAACCTCAGGATGTAT_1	CAFs	-0.164804	G1	-0.0552576	all	3.39094	2460	1355	6.66667	FRESH
P1	TUMOR	CAACCTCCACCGAAAG_1	CAFs	-0.0813635	G1	-0.0878211	all	3.19201	1556	524	2.89203	FRESH
P1	TUMOR	CAACCTCCAGCAGTTT_1	CAFs	-0.11062	G1	-0.0884237	all	3.45879	2876	1302	1.84284	FRESH
P1	TUMOR	CAACCTCCAGGGAGAG_1	TAM	-0.0325934	G1	-0.0263025	all	2.78032	603	385	2.32172	FRESH
P1	TUMOR	CAACCTCGTGATAAGT_1	Microglia	-0.0713906	G1	-0.0535033	all	3.1345	1363	837	5.4292	FRESH
P1	TUMOR	CAACCTCGTGGTACAG_1	TAM	0.0198712	G2M	-0.0215457	all	3.02366	1056	579	3.88258	FRESH
P1	TUMOR	CAACCTCGTTCCCTTG_1	Microglia	-0.0125787	S	0	all	2.79727	627	327	3.50877	FRESH
P1	TUMOR	CAACCTCTCGCAGGCT_1	Bcells2	-0.0210937	G1	-0.0115979	all	3.93475	8605	471	0.325392	FRESH
P1	TUMOR	CAACCTCTCTCACATT_1	Bcells2	0.00460684	G2M	-0.019493	all	3.7228	5282	620	0.662628	FRESH
P1	TUMOR	CAACTAGGTATTACCG_1	Microglia	0.0127989	S	0.0891198	all	3.51162	3248	1343	1.69335	FRESH
P1	TUMOR	CAACTAGGTCTTTCAT_1	Bcells2	-0.0157939	G1	-0.0139723	all	3.75442	5681	426	0.176025	FRESH
P1	TUMOR	CAACTAGGTTTAAGCC_1	Microglia	-0.0390341	G1	-0.0134368	all	2.90363	801	454	0.499376	FRESH
P1	TUMOR	CAACTAGTCAGGCAAG_1	TAM	-0.0456667	G1	-0.0193557	all	3.13988	1380	623	1.88406	FRESH
P1	TUMOR	CAACTAGTCATAACCG_1	CAFs	0.0668747	G2M	-0.071527	all	2.82282	665	474	0.601504	FRESH
P1	TUMOR	CAACTAGTCATTGCCC_1	TAM	-0.0852244	G1	-0.0499786	all	3.31471	2064	1016	2.71318	FRESH
P1	TUMOR	CAACTAGTCCACGCAG_1	Bcells2	-0.0251067	G1	-0.028709	all	3.75572	5698	428	0.22815	FRESH
P1	TUMOR	CAACTAGTCGTTGACA_1	Bcells2	-0.0295645	G1	-0.0414244	all	3.66801	4656	441	0.343643	FRESH
P1	TUMOR	CAAGAAAAGAATGTGT_1	TAM	-0.0453426	G1	-0.0388003	all	3.03503	1084	634	6.45756	FRESH
P1	TUMOR	CAAGAAAAGGCCGAAT_1	Bcells2	-0.0161178	S	0.0718157	all	3.62107	4179	341	0.239292	FRESH
P1	TUMOR	CAAGAAAAGGGCTTGA_1	Microglia	0.0389933	G2M	-0.0249155	all	2.69984	501	320	3.99202	FRESH
P1	TUMOR	CAAGAAACAGGCTGAA_1	TAM	0.0392595	G2M	-0.0197269	all	2.78032	603	331	9.95025	FRESH
P1	TUMOR	CAAGAAAGTACAGCAG_1	Microglia	-0.0416791	G1	-0.0222751	all	2.71265	516	422	0	FRESH
P1	TUMOR	CAAGAAAGTCTAAAGA_1	Bcells2	-0.0172805	G1	-0.0118357	all	3.55485	3588	345	0.139353	FRESH
P1	TUMOR	CAAGAAAGTTCCTCCA_1	Microglia	-0.0578327	G1	-0.0315229	all	3.21299	1633	799	3.12309	FRESH
P1	TUMOR	CAAGAAATCAGCTCTC_1	Bcells2	-0.0158953	G1	-0.0170456	all	3.52956	3385	189	0.679468	FRESH
P1	TUMOR	CAAGATCAGCAGCCTC_1	Bcells2	-0.0258229	G1	-0.0125209	all	3.87052	7422	363	0.511991	FRESH
P1	TUMOR	CAAGATCAGCGAGAAA_1	TAM	-0.0173508	G1	-0.0482027	all	3.32675	2122	1009	6.26767	FRESH
P1	TUMOR	CAAGATCAGGAGTTTA_1	Microglia	-0.0273908	G1	-0.0257003	all	3.07555	1190	526	3.86555	FRESH
P1	TUMOR	CAAGATCAGTAGGCCA_1	Microglia	-0.023138	G1	-0.0136463	all	2.73078	538	263	2.7881	FRESH
P1	TUMOR	CAAGATCCAAACCTAC_1	TAM	-0.0524492	G1	-0.0166258	all	2.99123	980	605	6.22449	FRESH
P1	TUMOR	CAAGATCCAAGAGTCG_1	Microglia	0.00870233	G2M	-0.025927	all	3.06595	1164	648	2.14777	FRESH
P1	TUMOR	CAAGATCCATCACGTA_1	TAM	0.0326296	G2M	-0.0321513	all	2.80956	645	390	4.96124	FRESH
P1	TUMOR	CAAGATCGTGGCTCCA_1	TAM	-0.0253391	G1	-0.0148889	all	2.8488	706	418	2.12465	FRESH
P1	TUMOR	CAAGATCGTTAAAGAC_1	TAM	0.0565004	G2M	-0.00673212	all	2.74896	561	333	5.7041	FRESH
P1	TUMOR	CAAGATCTCCATGCTC_1	Bcells2	-0.0283157	G1	-0.0148661	all	3.39199	2466	233	1.74371	FRESH
P1	TUMOR	CAAGATCTCCCTCTTT_1	Bcells2	-0.0177104	G1	-0.0174311	all	3.85382	7142	381	1.03612	FRESH
P1	TUMOR	CAAGATCTCGAACGGA_1	Microglia	-0.0241907	G1	-0.0221933	all	2.98989	977	533	0.307062	FRESH
P1	TUMOR	CAAGATCTCTCGTATT_1	TAM	-0.0533746	G1	-0.041533	all	3.14176	1386	637	2.81385	FRESH
P1	TUMOR	CAAGATCTCTGTACGA_1	TAM	-0.0428912	G1	-0.0255623	all	2.81757	657	399	0.456621	FRESH
P1	TUMOR	CAAGGCCAGAACTCGG_1	Neutrophil	-0.0290842	G1	-0.00650165	all	2.79518	624	351	8.01282	FRESH
P1	TUMOR	CAAGGCCAGTTTCCTT_1	Bcells2	-0.0346082	G1	-0.0178969	all	3.58939	3885	379	0.2574	FRESH
P1	TUMOR	CAAGGCCCAAAGTGCG_1	CAFs	-0.0222975	G1	-0.0925782	all	2.85309	713	457	3.78682	FRESH
P1	TUMOR	CAAGGCCCAAATTGCC_1	Bcells2	0.015586	G2M	-0.0276035	all	3.45576	2856	432	0.035014	FRESH
P1	TUMOR	CAAGGCCCATTCACTT_1	Microglia	-0.0267796	G1	-0.0276395	all	2.71349	517	359	0.967118	FRESH
P1	TUMOR	CAAGGCCGTAGTAGTA_1	TAM	-0.0323531	G1	-0.0231968	all	2.93802	867	507	1.1534	FRESH
P1	TUMOR	CAAGGCCGTTGATTGC_1	Bcells2	0.00829208	G2M	-0.0215602	all	3.59428	3929	352	0.152711	FRESH
P1	TUMOR	CAAGGCCTCAAAGTAG_1	Microglia	-0.0587222	S	0.0845979	all	3.22763	1689	796	1.71699	FRESH
P1	TUMOR	CAAGGCCTCAGCAACT_1	Microglia	-0.00869142	S	0.155946	all	3.26364	1835	1075	5.12262	FRESH
P1	TUMOR	CAAGGCCTCGACGGAA_1	Bcells2	-0.0326988	S	0.043884	all	3.68771	4872	524	0.123153	FRESH
P1	TUMOR	CAAGGCCTCTTCAACT_1	TAM	0.0159752	G2M	-0.0450673	all	3.01072	1025	609	2.43902	FRESH
P1	TUMOR	CAAGGCCTCTTGCCGT_1	Microglia	0.00405061	G2M	-0.0415536	all	2.99739	994	565	0.100604	FRESH
P1	TUMOR	CAAGTTGAGACCTAGG_1	Bcells1	-0.0108748	G1	-0.0133422	all	2.76118	577	283	6.23917	FRESH
P1	TUMOR	CAAGTTGAGCCAGGAT_1	Microglia	-0.0270248	G1	-0.033471	all	2.98363	963	554	1.14226	FRESH
P1	TUMOR	CAAGTTGAGGATGTAT_1	TAM	-0.0814036	S	0.0819675	all	3.14768	1405	672	6.33452	FRESH
P1	TUMOR	CAAGTTGGTAGCACGA_1	Microglia	-0.0289833	G1	-0.0314177	all	2.90037	795	353	1.50943	FRESH
P1	TUMOR	CAAGTTGTCACCATAG_1	Microglia	-0.0580408	G1	-0.0428569	all	3.21219	1630	850	3.86503	FRESH
P1	TUMOR	CAAGTTGTCCGTTGTC_1	Microglia	-0.0386293	G1	-0.00664495	all	2.76641	584	381	0.513699	FRESH
P1	TUMOR	CAAGTTGTCTGTCTCG_1	Bcells2	-0.0112018	G1	-0.00647991	all	3.80564	6392	278	0.219024	FRESH
P1	TUMOR	CACAAACAGGGAACGG_1	Microglia	0.0112682	G2M	-0.00873727	all	3.24279	1749	799	0.228702	FRESH
P1	TUMOR	CACAAACCAGTATCTG_1	Bcells2	-0.0236649	G1	-0.0255317	all	3.78682	6121	580	0.473779	FRESH
P1	TUMOR	CACAAACCATTGGGCC_1	CAFs	-0.13027	S	0.000456639	all	3.0187	1044	640	4.69349	FRESH
P1	TUMOR	CACAAACGTGCCTGGT_1	Microglia	0.0959191	G2M	-0.0245536	all	2.86864	739	514	1.21786	FRESH
P1	TUMOR	CACAAACTCAACCAAC_1	Bcells2	-0.0263926	G1	-0.0136904	all	3.19976	1584	137	0.757576	FRESH
P1	TUMOR	CACAAACTCACGCATA_1	Microglia	-0.0673797	S	0.186067	all	3.24773	1769	1024	0.847937	FRESH
P1	TUMOR	CACAAACTCATCGATG_1	Microglia	-0.0275964	G1	-0.0184849	all	2.86392	731	389	4.78796	FRESH
P1	TUMOR	CACAAACTCTACTATC_1	TAM	-0.0977295	S	0.0183518	all	3.5088	3227	1273	4.30741	FRESH
P1	TUMOR	CACACAAAGAATCTCC_1	TAM	0.0168048	G2M	-0.0779991	all	3.21272	1632	932	2.57353	FRESH
P1	TUMOR	CACACAAAGACGACGT_1	Microglia	-0.0352309	G1	-0.0205231	all	2.82866	674	402	3.7092	FRESH
P1	TUMOR	CACACAAAGCAATATG_1	Bcells1	-0.0429658	G1	-0.0328602	all	2.78104	604	256	2.81457	FRESH
P1	TUMOR	CACACAAAGCTACCGC_1	TAM	-0.0287161	G1	-0.0136792	all	3.20058	1587	683	4.78891	FRESH
P1	TUMOR	CACACAAAGGCTATCT_1	Bcells2	-0.010875	G1	-0.00524457	all	3.05346	1131	124	0.442087	FRESH
P1	TUMOR	CACACAACAAGTAGTA_1	Bcells2	-0.0361036	G1	-0.0315676	all	3.76671	5844	493	0.154004	FRESH
P1	TUMOR	CACACAACACAGACAG_1	Neutrophil	-0.0488127	G1	-0.0350502	all	3.1685	1474	744	5.42741	FRESH
P1	TUMOR	CACACAACACAGGCCT_1	TAM	0.0484564	G2M	-0.0209485	all	2.69897	500	330	0.6	FRESH
P1	TUMOR	CACACAACAGGGTATG_1	DC	-0.0122019	G1	-0.0462449	all	3.25527	1800	795	0.222222	FRESH
P1	TUMOR	CACACAACATTCGACA_1	Microglia	-0.02869	S	0.148451	all	2.91275	818	509	4.76773	FRESH
P1	TUMOR	CACACAAGTACTTGAC_1	Microglia	-0.0668893	G1	-0.0292974	all	3.18213	1521	839	3.02433	FRESH
P1	TUMOR	CACACAATCCAAAGTC_1	Bcells2	-0.0368553	G1	-0.0370452	all	3.75648	5708	526	0.297828	FRESH
P1	TUMOR	CACACAATCGAGCCCA_1	Microglia	-0.0277045	G1	-0.0208704	all	2.70415	506	272	0.197628	FRESH
P1	TUMOR	CACACAATCGCCTGAG_1	Microglia	-0.0358251	G1	-0.0204576	all	3.08099	1205	552	1.65975	FRESH
P1	TUMOR	CACACAATCTGTTTGT_1	Bcells2	-0.0340219	G1	-0.0275794	all	3.45728	2866	453	2.44243	FRESH
P1	TUMOR	CACACCTAGAGGACGG_1	Microglia	-0.0534518	G1	-0.058925	all	3.72198	5272	1808	0.948407	FRESH
P1	TUMOR	CACACCTAGAGTACCG_1	TAM	-0.0624627	G1	-0.0451255	all	3.45071	2823	1309	6.65958	FRESH
P1	TUMOR	CACACCTAGATCCGAG_1	TAM	-0.0796333	G1	-0.0649338	all	3.25164	1785	1095	1.23249	FRESH
P1	TUMOR	CACACCTAGCGTGAGT_1	Bcells2	-0.0256396	S	0.0234373	all	3.87703	7534	741	0.0398195	FRESH
P1	TUMOR	CACACCTAGTCAAGGC_1	TAM	-0.0608416	G1	-0.0266611	all	3.03503	1084	743	1.19926	FRESH
P1	TUMOR	CACACCTCACATGTGT_1	Bcells2	-0.0213822	G1	-0.0144939	all	3.57898	3793	505	0.105457	FRESH
P1	TUMOR	CACACCTCAGATGAGC_1	TAM	0.0511572	S	0.113835	all	3.15045	1414	682	2.82885	FRESH
P1	TUMOR	CACACCTCAGCGAACA_1	Microglia	0.0373169	G2M	-0.0563404	all	3.197	1574	786	1.01652	FRESH
P1	TUMOR	CACACCTCAGCTGTAT_1	DC	0.0283346	G2M	-0.0325057	all	3.60863	4061	1392	1.96996	FRESH
P1	TUMOR	CACACCTCATCAGTCA_1	Microglia	-0.0440401	G1	-0.0337774	all	2.74429	555	398	1.62162	FRESH
P1	TUMOR	CACACCTGTAGCGCAA_1	Bcells1	-0.0203674	G1	-0.0555386	all	3.41363	2592	859	0.308642	FRESH
P1	TUMOR	CACACCTGTATAAACG_1	Microglia	-0.0841355	G1	-0.0520452	all	3.19145	1554	935	0.514801	FRESH
P1	TUMOR	CACACCTGTCTCTCTG_1	CAFs	-0.0993414	G1	-0.195507	all	3.67071	4685	1890	3.77801	FRESH
P1	TUMOR	CACACCTTCAACCATG_1	Microglia	-0.0847135	G1	-0.0553451	all	3.09864	1255	709	2.86853	FRESH
P1	TUMOR	CACACCTTCCTCCTAG_1	TAM	-0.0362192	G1	-0.0402577	all	2.94792	887	443	0.338219	FRESH
P1	TUMOR	CACACCTTCTAAGCCA_1	Bcells2	-0.0188786	G1	-0.0139078	all	3.75762	5723	484	0.244627	FRESH
P1	TUMOR	CACACCTTCTTCCTTC_1	CAFs	-0.0158837	G1	-0.0705025	all	3.51202	3251	959	0.399877	FRESH
P1	TUMOR	CACACTCAGACTAGGC_1	TAM	0.0224301	G2M	-0.0296775	all	3.1685	1474	737	4.00271	FRESH
P1	TUMOR	CACACTCAGCGTGAAC_1	Bcells1	-0.0235875	G1	-0.011976	all	3.6507	4474	540	0.64819	FRESH
P1	TUMOR	CACACTCCAATGCCAT_1	Microglia	0.0461444	G2M	-0.066404	all	3.10619	1277	720	0.626468	FRESH
P1	TUMOR	CACACTCCACACATGT_1	Neutrophil	-0.0537533	G1	-0.0507228	all	3.15014	1413	681	5.87403	FRESH
P1	TUMOR	CACACTCGTACCGCTG_1	TAM	-0.038594	G1	-0.0195362	all	2.79309	621	436	6.28019	FRESH
P1	TUMOR	CACACTCGTCTGATTG_1	TAM	-0.0441714	G1	-0.0147131	all	3.12581	1336	605	7.26048	FRESH
P1	TUMOR	CACACTCGTCTGCAAT_1	Bcells2	-0.0239614	G1	-0.00847328	all	3.27231	1872	260	0.587607	FRESH
P1	TUMOR	CACACTCGTTATCCGA_1	Microglia	-0.0326108	G1	-0.00657922	all	2.7796	602	431	0.166113	FRESH
P1	TUMOR	CACACTCGTTGTTTGG_1	TAM	-0.0646087	G1	-0.0483769	all	3.23629	1723	770	5.33952	FRESH
P1	TUMOR	CACACTCTCACGGTTA_1	Microglia	-0.0379957	S	0.0491063	all	3.44592	2792	1185	1.54011	FRESH
P1	TUMOR	CACACTCTCAGTACGT_1	Microglia	0.0565338	G2M	-0.0504859	all	3.15685	1435	731	0.278746	FRESH
P1	TUMOR	CACACTCTCTCCCTGA_1	Bcells2	0.00547442	G2M	-0.0123816	all	3.77699	5984	408	0.200535	FRESH
P1	TUMOR	CACACTCTCTGCGTAA_1	Microglia	-0.031509	G1	-0.0108403	all	3.01662	1039	611	0.577478	FRESH
P1	TUMOR	CACACTCTCTGTTTGT_1	Bcells2	-0.0271557	G1	-0.0177898	all	3.90173	7975	533	0.802508	FRESH
P1	TUMOR	CACAGGCAGCGTCAAG_1	Bcells2	-0.0303662	G1	-0.0167541	all	3.73536	5437	461	0.0919625	FRESH
P1	TUMOR	CACAGGCAGGTCATCT_1	Microglia	-0.0521998	G1	-0.0392559	all	3.16406	1459	793	2.67306	FRESH
P1	TUMOR	CACAGGCAGTAGTGCG_1	Bcells2	-0.0314436	G1	-0.0320882	all	3.40518	2542	323	0.590087	FRESH
P1	TUMOR	CACAGGCCAAACCCAT_1	TAM	-0.0616124	G1	-0.0684646	all	2.75664	571	368	8.23117	FRESH
P1	TUMOR	CACAGGCCAAATACAG_1	Microglia	-0.0564746	G1	-0.0196754	all	2.88536	768	463	0.78125	FRESH
P1	TUMOR	CACAGGCCAATGGAAT_1	Microglia	-0.0624118	G1	-0.0550153	all	3.29754	1984	1107	1.76411	FRESH
P1	TUMOR	CACAGGCCATAAGACA_1	Bcells2	-0.0268672	G1	-0.0188302	all	3.86427	7316	677	0.0273373	FRESH
P1	TUMOR	CACAGGCCATCGGAAG_1	TAM	-0.0339413	G1	-0.0233541	all	2.92993	851	481	2.7027	FRESH
P1	TUMOR	CACAGGCGTACGCACC_1	Microglia	-0.0471202	G1	-0.0194533	all	2.79865	629	429	0.476948	FRESH
P1	TUMOR	CACAGGCGTTCTGTTT_1	Bcells2	-0.0345049	G1	-0.0149445	all	3.63619	4327	417	0.161775	FRESH
P1	TUMOR	CACAGGCTCAGCAACT_1	Bcells2	-0.015863	G1	-0.0066959	all	3.48087	3026	298	0.264375	FRESH
P1	TUMOR	CACAGGCTCCGCAGTG_1	Bcells2	-0.0194153	G1	-0.0125536	all	3.82685	6712	375	0.387366	FRESH
P1	TUMOR	CACAGGCTCGTACCGG_1	TAM	0.0209358	S	0.0431235	all	3.34986	2238	1270	1.74263	FRESH
P1	TUMOR	CACAGGCTCGTAGGTT_1	Microglia	-0.0662628	G1	-0.0259474	all	3.25261	1789	883	7.9374	FRESH
P1	TUMOR	CACAGTAAGCAATATG_1	Microglia	-0.085243	G1	-0.045983	all	3.02531	1060	657	1.60377	FRESH
P1	TUMOR	CACAGTAAGCCCTAAT_1	TAM	0.0271583	G2M	-0.0747412	all	3.25503	1799	965	5.05837	FRESH
P1	TUMOR	CACAGTAAGGCCCTTG_1	Microglia	0.0337808	S	0.056682	all	3.31744	2077	936	0.0962927	FRESH
P1	TUMOR	CACAGTAAGTACGCGA_1	TAM	-0.0532555	S	0.0562893	all	3.47422	2980	1294	3.08725	FRESH
P1	TUMOR	CACAGTACAAATCCGT_1	Microglia	-0.00485751	G1	-0.0539268	all	3.24005	1738	981	0.690449	FRESH
P1	TUMOR	CACAGTAGTAGTGAAT_1	Microglia	-0.0767767	G1	-0.043116	all	3.499	3155	1346	1.01426	FRESH
P1	TUMOR	CACAGTAGTTGCGCAC_1	Bcells1	0.0029694	S	0.052918	all	3.66605	4635	707	1.31607	FRESH
P1	TUMOR	CACAGTATCCCAACGG_1	TAM	0.0825877	G2M	-0.0295596	all	2.91487	822	386	8.88078	FRESH
P1	TUMOR	CACAGTATCTCTTGAT_1	Microglia	-0.072069	G1	-0.042511	all	2.88195	762	523	3.67454	FRESH
P1	TUMOR	CACAGTATCTTGCCGT_1	CAFs	0.132455	S	0.27494	all	3.39585	2488	1630	3.69775	FRESH
P1	TUMOR	CACATAGCAATACGCT_1	Microglia	0.0306891	G2M	-0.0495489	all	3.32284	2103	1046	2.0447	FRESH
P1	TUMOR	CACATAGCACTATCTT_1	TAM	-0.0785092	G1	-0.040144	all	2.9952	989	603	4.65116	FRESH
P1	TUMOR	CACATAGCAGCTGCAC_1	Bcells1	-0.0236471	G1	-0.0269708	all	3.59824	3965	385	1.05927	FRESH
P1	TUMOR	CACATAGGTGAAGGCT_1	Microglia	0.0135224	G2M	-0.031604	all	3.25503	1799	843	1.16732	FRESH
P1	TUMOR	CACATAGGTGAGTGAC_1	CAFs	-0.177954	G1	-0.161628	all	3.3865	2435	1003	2.423	FRESH
P1	TUMOR	CACATAGGTGATAAAC_1	Microglia	-0.0771084	S	0.0407495	all	3.43759	2739	1181	1.46039	FRESH
P1	TUMOR	CACATAGTCAGGTTCA_1	TAM	-0.0218942	S	0.158557	all	2.96895	931	493	0.214823	FRESH
P1	TUMOR	CACATAGTCAGTTTGG_1	TAM	-0.0730794	G1	-0.0293537	all	3.1284	1344	714	2.38095	FRESH
P1	TUMOR	CACATAGTCCCATTAT_1	Microglia	-0.0344828	S	0.0691052	all	3.29623	1978	994	2.98281	FRESH
P1	TUMOR	CACATAGTCCGAGCCA_1	DC	-0.0376305	G1	-0.0448173	all	3.0162	1038	440	6.74374	FRESH
P1	TUMOR	CACATTTAGACACTAA_1	TAM	-0.0374945	G1	-0.0193634	all	2.90634	806	496	5.7072	FRESH
P1	TUMOR	CACATTTAGATGTCGG_1	TAM	0.0365543	G2M	-0.0375955	all	3.02694	1064	513	6.48496	FRESH
P1	TUMOR	CACATTTAGCTAGTGG_1	TAM	0.00532294	G2M	-0.0660454	all	3.35257	2252	1180	2.61989	FRESH
P1	TUMOR	CACATTTAGGTAGCTG_1	TAM	-0.047595	G1	-0.0270499	all	3.26387	1836	957	5.01089	FRESH
P1	TUMOR	CACATTTCAAAGGTGC_1	CAFs	-0.168638	G1	-0.066912	all	3.4283	2681	1439	0.522193	FRESH
P1	TUMOR	CACATTTCATATGAGA_1	Microglia	-0.0862916	S	0.100535	all	3.64826	4449	1781	1.07889	FRESH
P1	TUMOR	CACATTTGTCTAACGT_1	Microglia	-0.054706	G1	-0.0447187	all	3.11926	1316	813	0.607903	FRESH
P1	TUMOR	CACATTTTCCATGAAC_1	Microglia	-0.0290951	G1	-0.02928	all	2.92634	844	441	0	FRESH
P1	TUMOR	CACATTTTCGATCCCT_1	TAM	-0.081298	G1	-0.0250329	all	3.16584	1465	769	7.98635	FRESH
P1	TUMOR	CACCACTAGACATAAC_1	TAM	-0.00549599	G1	-0.0465454	all	3.27784	1896	918	6.64557	FRESH
P1	TUMOR	CACCACTAGCAATATG_1	Bcells2	-0.00771835	G1	-0.0257673	all	4.00441	10102	590	0.386062	FRESH
P1	TUMOR	CACCACTAGTACTTGC_1	TAM	-0.0738253	G1	-0.0297116	all	3.11561	1305	710	2.45211	FRESH
P1	TUMOR	CACCACTCAATGACCT_1	TAM	0.0159748	G2M	-0.0533655	all	3.5168	3287	1399	2.28172	FRESH
P1	TUMOR	CACCACTCATAAAGGT_1	Microglia	-0.0862475	G1	-0.00285374	all	3.66096	4581	1676	1.61537	FRESH
P1	TUMOR	CACCACTGTCCAGTTA_1	Bcells2	-0.0234942	G1	-0.0216476	all	3.95071	8927	537	0.369665	FRESH
P1	TUMOR	CACCACTGTCCCGACA_1	Microglia	0.0822824	G2M	-0.0279355	all	3.04336	1105	681	3.25792	FRESH
P1	TUMOR	CACCACTGTCTCGTTC_1	Microglia	-0.0434242	G1	-0.0124601	all	2.85003	708	413	1.27119	FRESH
P1	TUMOR	CACCACTGTCTTGTCC_1	Microglia	0.0604426	G2M	-0.0339135	all	3.13862	1376	710	0	FRESH
P1	TUMOR	CACCACTGTGTGGTTT_1	TAM	0.114486	G2M	-0.00581385	all	2.935	861	379	0.232288	FRESH
P1	TUMOR	CACCACTTCCTCCTAG_1	Microglia	-0.056171	G1	-0.0515053	all	2.95376	899	564	0.333704	FRESH
P1	TUMOR	CACCACTTCGCAGGCT_1	Bcells2	-0.017324	G1	-0.0333801	all	2.98677	970	190	5.7732	FRESH
P1	TUMOR	CACCAGGAGAAGCCCA_1	TAM	0.00171159	G2M	-0.0302112	all	3.25455	1797	881	3.39455	FRESH
P1	TUMOR	CACCAGGAGATGCCTT_1	Bcells2	-0.0191403	G1	-0.0132749	all	3.89851	7916	465	0.505306	FRESH
P1	TUMOR	CACCAGGAGCACCGTC_1	Microglia	-0.0111609	S	0.0350201	all	3.52205	3327	1347	3.75714	FRESH
P1	TUMOR	CACCAGGAGCAGCCTC_1	Microglia	-0.0354093	G1	-0.0243642	all	3.13258	1357	621	0.221076	FRESH
P1	TUMOR	CACCAGGAGCTCCTCT_1	Microglia	0.0101401	G2M	-0.0401696	all	3.13956	1379	681	0.435098	FRESH
P1	TUMOR	CACCAGGCAAGTCTGT_1	Neutrophil	-0.0645329	G1	-0.0547771	all	3.1959	1570	844	2.86624	FRESH
P1	TUMOR	CACCAGGCAATCTGCA_1	CAFs	-0.185672	G1	-0.196233	all	3.52427	3344	1480	3.91746	FRESH
P1	TUMOR	CACCAGGCACCAGCAC_1	Microglia	0.0322536	S	0.240436	all	3.20817	1615	858	0.433437	FRESH
P1	TUMOR	CACCAGGCATATGGTC_1	Bcells2	-0.0327723	G1	-0.0270701	all	3.77627	5974	593	0.167392	FRESH
P1	TUMOR	CACCAGGCATCCTAGA_1	CAFs	-0.107325	G1	-0.127332	all	3.82885	6743	1940	4.64185	FRESH
P1	TUMOR	CACCAGGGTACAGTGG_1	TAM	-0.0935498	S	0.0773706	all	3.12548	1335	752	3.59551	FRESH
P1	TUMOR	CACCAGGGTAGCTTGT_1	Microglia	-0.0456312	G1	-0.0280014	all	2.77159	591	386	1.35364	FRESH
P1	TUMOR	CACCAGGGTATGAATG_1	TAM	-0.0351266	G1	-0.0111919	all	2.98	955	437	0.314136	FRESH
P1	TUMOR	CACCAGGGTTTCGCTC_1	TAM	-0.032972	G1	-0.0409833	all	3.07918	1200	600	5.25	FRESH
P1	TUMOR	CACCAGGTCCTGCAGG_1	Microglia	-0.047506	S	0.106131	all	3.09726	1251	690	3.11751	FRESH
P1	TUMOR	CACCAGGTCGCTGATA_1	Microglia	-0.0144824	G1	-0.0359972	all	3.21378	1636	837	1.77262	FRESH
P1	TUMOR	CACCAGGTCGTGACAT_1	TAM	-0.0542543	G1	-0.0333117	all	3.43088	2697	981	3.44828	FRESH
P1	TUMOR	CACCAGGTCTACCTGC_1	Bcells2	-0.0201867	G1	-0.0214305	all	3.93465	8603	490	0.162734	FRESH
P1	TUMOR	CACCAGGTCTTATCTG_1	Microglia	-0.0850048	G1	-0.0899291	all	3.08027	1203	761	0.665004	FRESH
P1	TUMOR	CACCTTGAGCTGAAAT_1	Microglia	-0.0099082	G1	-0.0547141	all	3.56443	3668	1610	1.85387	FRESH
P1	TUMOR	CACCTTGAGGGTGTTG_1	TAM	-0.0360464	S	0.00077683	all	3.53845	3455	1508	2.17077	FRESH
P1	TUMOR	CACCTTGCAATAGCGG_1	Bcells2	0.00374762	S	0.0299462	all	3.86279	7291	688	0.301742	FRESH
P1	TUMOR	CACCTTGCACACAGAG_1	Bcells2	-0.0236284	G1	-0.0262902	all	3.67311	4711	460	0.424538	FRESH
P1	TUMOR	CACCTTGGTGACGCCT_1	Bcells2	-0.0164026	G1	-0.012784	all	3.81704	6562	439	0.121914	FRESH
P1	TUMOR	CACCTTGGTTATCGGT_1	Bcells2	-0.0338809	G1	-0.013671	all	3.87186	7445	467	0.376091	FRESH
P1	TUMOR	CACCTTGGTTTGTTGG_1	Bcells2	-0.0288809	G1	-0.0206316	all	3.82698	6714	495	0.431933	FRESH
P1	TUMOR	CACCTTGTCACGAAGG_1	TAM	-0.0200134	G1	-0.065794	all	3.32015	2090	934	3.0622	FRESH
P1	TUMOR	CACCTTGTCATGTCCC_1	TAM	-0.0680472	G1	-0.0328183	all	3.21696	1648	837	2.73058	FRESH
P1	TUMOR	CACCTTGTCGGGAGTA_1	TAM	0.0253635	S	0.173503	all	2.76418	581	369	8.77797	FRESH
P1	TUMOR	CACTCCAAGAACTCGG_1	TAM	-0.0578289	G1	-0.0392799	all	3.02078	1049	565	0.85796	FRESH
P1	TUMOR	CACTCCAAGCAGGCTA_1	Microglia	-0.0698182	G1	-0.0347628	all	3.24797	1770	1019	2.65537	FRESH
P1	TUMOR	CACTCCAAGCCGATTT_1	TAM	0.0422993	G2M	-0.00630714	all	2.83442	683	372	0.439239	FRESH
P1	TUMOR	CACTCCAAGCTAGCCC_1	Bcells2	-0.000188614	S	0.0521398	all	3.73239	5400	552	0.185185	FRESH
P1	TUMOR	CACTCCAAGTGGAGTC_1	CAFs	-0.167498	G1	-0.20781	all	3.60032	3984	1563	1.53112	FRESH
P1	TUMOR	CACTCCAGTAATCACC_1	Bcells2	-0.0129994	G1	-0.0171633	all	3.81017	6459	270	0.603809	FRESH
P1	TUMOR	CACTCCAGTAGGCTGA_1	TAM	-0.0446805	G1	-0.0645097	all	3.3126	2054	1017	2.48296	FRESH
P1	TUMOR	CACTCCAGTCTCTTAT_1	Microglia	-0.0327645	G1	-0.0421088	all	2.74273	553	355	1.44665	FRESH
P1	TUMOR	CACTCCAGTGCACGAA_1	Bcells2	-0.0417244	G1	-0.0260368	all	3.74312	5535	739	0.0722674	FRESH
P1	TUMOR	CACTCCAGTTGAACTC_1	TAM	0.0677955	G2M	-0.0491565	all	3.04218	1102	624	4.08348	FRESH
P1	TUMOR	CACTCCATCAAACCAC_1	TAM	-0.112676	G1	-0.0397039	all	2.96426	921	593	3.36591	FRESH
P1	TUMOR	CACTCCATCCACTCCA_1	Neutrophil	0.0131265	G2M	-0.0407128	all	3.08636	1220	738	1.39344	FRESH
P1	TUMOR	CACTCCATCCAGATCA_1	Neutrophil	0.00878695	G2M	-0.0243996	all	3.18127	1518	796	1.84453	FRESH
P1	TUMOR	CACTCCATCTGGAGCC_1	Microglia	-0.067902	G1	-0.0782885	all	3.05881	1145	655	2.35808	FRESH
P1	TUMOR	CAGAATCAGACCTTTG_1	TAM	0.0594726	G2M	-0.0202752	all	3.31345	2058	812	4.71331	FRESH
P1	TUMOR	CAGAATCAGTACACCT_1	TAM	-0.0374547	G1	-0.031583	all	2.83251	680	380	2.64706	FRESH
P1	TUMOR	CAGAATCCAAGAGTCG_1	Microglia	0.0328884	G2M	-0.0263025	all	2.78032	603	424	0.331675	FRESH
P1	TUMOR	CAGAATCGTCGCGTGT_1	Bcells2	-0.0168878	G1	-0.017513	all	3.70406	5059	303	0.237201	FRESH
P1	TUMOR	CAGAATCTCACATGCA_1	TAM	-0.0404899	G1	-0.02786	all	2.98498	966	543	5.38302	FRESH
P1	TUMOR	CAGAATCTCACGCATA_1	Bcells2	-0.0191674	G1	-0.018261	all	3.65887	4559	339	0.131608	FRESH
P1	TUMOR	CAGAATCTCTAGAGTC_1	TAM	0.0331459	G2M	-0.0148186	all	3.11826	1313	589	0.761615	FRESH
P1	TUMOR	CAGAATCTCTTAGCCC_1	Bcells2	0.00511818	G2M	-0.0138408	all	3.76095	5767	447	0.01734	FRESH
P1	TUMOR	CAGAGAGCAGGGCATA_1	Microglia	-0.0727759	S	0.082663	all	3.25018	1779	760	3.31647	FRESH
P1	TUMOR	CAGAGAGTCCAAAGTC_1	Bcells2	-0.0295055	G1	-0.0116719	all	3.81875	6588	424	0.364299	FRESH
P1	TUMOR	CAGAGAGTCGTCGTTC_1	Microglia	-0.0205564	G1	-0.0121237	all	2.88423	766	355	1.04439	FRESH
P1	TUMOR	CAGAGAGTCTAACGGT_1	Microglia	-0.032135	S	0.112591	all	3.16167	1451	700	5.92695	FRESH
P1	TUMOR	CAGATCAAGAAGGTTT_1	TAM	-0.0793247	G1	-0.0335908	all	3.54741	3527	1242	9.58322	FRESH
P1	TUMOR	CAGATCAAGCTAGTCT_1	TAM	0.0193085	G2M	-0.0485175	all	2.70927	512	340	4.29688	FRESH
P1	TUMOR	CAGATCACATATGAGA_1	Microglia	0.00108025	G2M	-0.0348609	all	3.10958	1287	706	6.13831	FRESH
P1	TUMOR	CAGATCACATGCATGT_1	TAM	-0.00351727	G1	-0.0127333	all	3.37438	2368	896	1.47804	FRESH
P1	TUMOR	CAGATCACATTCCTCG_1	TAM	0.0132314	G2M	-0.0461678	all	3.07773	1196	667	3.59532	FRESH
P1	TUMOR	CAGATCAGTAATAGCA_1	TAM	0.0951471	S	0.139827	all	2.88423	766	467	9.53003	FRESH
P1	TUMOR	CAGATCAGTACCGTTA_1	TAM	0.0420927	S	0.049567	all	3.39217	2467	1172	2.26996	FRESH
P1	TUMOR	CAGATCATCACCTTAT_1	Microglia	-0.0211778	S	0.0607342	all	3.35717	2276	1098	0.351494	FRESH
P1	TUMOR	CAGATCATCACTTCAT_1	TAM	-0.0523634	G1	-0.0233541	all	2.92993	851	443	5.75793	FRESH
P1	TUMOR	CAGATCATCCCAAGTA_1	Microglia	-0.0248803	G1	-0.0342389	all	2.95713	906	418	7.83664	FRESH
P1	TUMOR	CAGATCATCTTCGGTC_1	TAM	0.00195842	G2M	-0.0280945	all	3.17377	1492	701	5.49598	FRESH
P1	TUMOR	CAGCAGCAGTCCGGTC_1	TAM	0.0256641	G2M	-0.0347615	all	2.86273	729	430	2.88066	FRESH
P1	TUMOR	CAGCAGCAGTTACCCA_1	TAM	-0.0527058	G1	-0.0370478	all	3.04336	1105	552	8.1448	FRESH
P1	TUMOR	CAGCAGCCATGCCTTC_1	Bcells1	0.0671795	G2M	-0.0236287	all	3.16435	1460	387	1.78082	FRESH
P1	TUMOR	CAGCAGCCATGCTAGT_1	Bcells2	-0.015796	G1	-0.0055848	all	3.62366	4204	445	0.0237869	FRESH
P1	TUMOR	CAGCAGCTCCCTAATT_1	Microglia	0.0206638	G2M	-0.0524132	all	2.93298	857	530	7.93466	FRESH
P1	TUMOR	CAGCATAAGCAGGTCA_1	TAM	-0.0635398	G1	-0.0508274	all	3.3189	2084	911	3.64683	FRESH
P1	TUMOR	CAGCATAAGGGTTTCT_1	Bcells2	-0.0212187	G1	-0.0172595	all	3.86106	7262	568	0.399339	FRESH
P1	TUMOR	CAGCATAGTACTTCTT_1	Bcells2	0.00140704	G2M	-0.017035	all	3.70018	5014	609	0.598325	FRESH
P1	TUMOR	CAGCATAGTGTGAAAT_1	Bcells2	-0.0265914	S	0.0431212	all	3.79886	6293	597	0.492611	FRESH
P1	TUMOR	CAGCATATCTACCAGA_1	Microglia	-0.0492388	G1	-0.0394586	all	2.88309	764	535	0.13089	FRESH
P1	TUMOR	CAGCATATCTTCTGGC_1	Bcells2	-0.0141238	G1	-0.00721689	all	3.74107	5509	481	0.108913	FRESH
P1	TUMOR	CAGCCGAAGAATCTCC_1	TAM	-0.0494264	G1	-0.0240063	all	2.89653	788	501	6.09137	FRESH
P1	TUMOR	CAGCCGAAGACAATAC_1	Microglia	-0.0596604	G1	-0.030551	all	3.13735	1372	828	2.55102	FRESH
P1	TUMOR	CAGCCGAAGACGCACA_1	Microglia	-0.0538821	G1	-0.0470379	all	3.05729	1141	607	0.876424	FRESH
P1	TUMOR	CAGCCGAAGACTGGGT_1	TAM	-0.0833151	S	0.0968994	all	3.17696	1503	756	4.85695	FRESH
P1	TUMOR	CAGCCGAAGATGTGGC_1	Neutrophil	-0.026136	G1	-0.0254581	all	2.82282	665	390	2.10526	FRESH
P1	TUMOR	CAGCCGAAGGCATGGT_1	Bcells2	-0.0286026	G1	-0.0262535	all	3.79761	6275	582	0.318725	FRESH
P1	TUMOR	CAGCCGAAGGCTCAGA_1	TAM	-0.0708167	G1	-0.0446213	all	2.86451	732	414	5.7377	FRESH
P1	TUMOR	CAGCCGAAGTGCGTGA_1	TAM	0.0507863	G2M	-0.0219767	all	2.86864	739	422	2.16509	FRESH
P1	TUMOR	CAGCCGAAGTTGAGAT_1	Microglia	-0.0381527	G1	-0.0406902	all	2.97909	953	641	0.734523	FRESH
P1	TUMOR	CAGCCGACACGGTGTC_1	Bcells2	-0.00897657	G1	-0.00666407	all	3.78583	6107	304	0.294744	FRESH
P1	TUMOR	CAGCCGACAGCGAACA_1	Microglia	0.0177165	G2M	-0.0496697	all	2.89265	781	461	4.22535	FRESH
P1	TUMOR	CAGCCGACAGGACGTA_1	CAFs	0.0699257	G2M	-0.0421878	all	2.96142	915	502	0.218579	FRESH
P1	TUMOR	CAGCCGAGTCAAGCGA_1	TAM	-0.0429393	G1	-0.0267763	all	3.03019	1072	571	0.652985	FRESH
P1	TUMOR	CAGCCGAGTCAGCTAT_1	TAM	-0.0543998	G1	-0.0490986	all	3.41747	2615	1059	4.09178	FRESH
P1	TUMOR	CAGCCGAGTCCGAGTC_1	Microglia	-0.0321075	G1	-0.0538495	all	3.24254	1748	927	2.28833	FRESH
P1	TUMOR	CAGCCGAGTGCACTTA_1	TAM	0.0374924	G2M	-0.0242254	all	3.31744	2077	889	6.16273	FRESH
P1	TUMOR	CAGCCGAGTGTGCGTC_1	TAM	0.0417976	G2M	-0.0120466	all	2.89209	780	437	3.58974	FRESH
P1	TUMOR	CAGCCGAGTTCAGACT_1	Microglia	-0.0876131	G1	-0.0814688	all	3.10517	1274	804	2.98273	FRESH
P1	TUMOR	CAGCCGATCACTGGGC_1	Microglia	-0.0446013	G1	-0.0262137	all	3.05385	1132	563	2.73852	FRESH
P1	TUMOR	CAGCGACAGCGTAATA_1	TAM	-0.0495943	G1	-0.0407212	all	2.97818	951	569	4.52156	FRESH
P1	TUMOR	CAGCGACAGGTGCTTT_1	Microglia	-0.0387863	G1	-0.0307936	all	2.86451	732	421	4.23497	FRESH
P1	TUMOR	CAGCGACAGTATCGAA_1	Bcells1	-0.0258364	G1	-0.00735508	all	3.55703	3606	271	1.71936	FRESH
P1	TUMOR	CAGCGACAGTCCTCCT_1	TAM	-0.0531494	G1	-0.0432718	all	3.1758	1499	581	5.53702	FRESH
P1	TUMOR	CAGCGACAGTTCGATC_1	Bcells2	-0.01742	G1	-0.0165921	all	3.6852	4844	453	0.289017	FRESH
P1	TUMOR	CAGCGACCATGAAGTA_1	TAM	-0.0571017	G1	-0.0423853	all	2.92942	850	552	3.41176	FRESH
P1	TUMOR	CAGCGACCATTTCAGG_1	TAM	0.00494413	G2M	-0.0573118	all	3.49402	3119	1202	3.62296	FRESH
P1	TUMOR	CAGCGACGTACTTGAC_1	Bcells1	-0.0272757	G1	-0.012257	all	3.84261	6960	653	0.258621	FRESH
P1	TUMOR	CAGCGACGTAGCGCAA_1	Microglia	0.0120409	G2M	-0.0296465	all	3.11793	1312	590	1.29573	FRESH
P1	TUMOR	CAGCGACGTATGGTTC_1	TAM	0.0594975	G2M	-0.0608858	all	3.22141	1665	845	6.00601	FRESH
P1	TUMOR	CAGCGACGTCTTTCAT_1	Microglia	-0.0336785	G1	-0.040794	all	2.7356	544	363	0.735294	FRESH
P1	TUMOR	CAGCGACTCCACGTGG_1	TAM	-0.028962	G1	-0.0437956	all	2.93197	855	449	6.19883	FRESH
P1	TUMOR	CAGCGACTCTTCAACT_1	Microglia	-0.0754562	G1	-0.0659486	all	3.2783	1898	1006	3.68809	FRESH
P1	TUMOR	CAGCTAAAGAGCCTAG_1	Microglia	0.0703768	G2M	-0.0371529	all	3.04021	1097	699	5.10483	FRESH
P1	TUMOR	CAGCTAAAGCACCGTC_1	Bcells2	-0.017158	G1	-0.0105775	all	3.74523	5562	358	0.0179791	FRESH
P1	TUMOR	CAGCTAAAGCGATATA_1	TAM	-0.053381	G1	-0.0408112	all	3.3075	2030	1007	0.0492611	FRESH
P1	TUMOR	CAGCTAACAAGTCTAC_1	CAFs	0.0453333	G2M	-0.106139	all	3.19089	1552	868	1.41753	FRESH
P1	TUMOR	CAGCTAACACCTTGTC_1	TAM	0.0150725	G2M	-0.0147587	all	3.12254	1326	640	3.46908	FRESH
P1	TUMOR	CAGCTAACACTGTGTA_1	Microglia	-0.0432929	G1	-0.0308375	all	2.86273	729	441	0.411523	FRESH
P1	TUMOR	CAGCTAACATGGGACA_1	TAM	-0.0390227	G1	-0.0442118	all	2.70329	505	364	3.16832	FRESH
P1	TUMOR	CAGCTAAGTAGCTTGT_1	Microglia	0.0354362	G2M	-0.0371135	all	2.91009	813	509	0.98401	FRESH
P1	TUMOR	CAGCTAAGTCCAAGTT_1	Microglia	-0.0417785	G1	-0.0199015	all	2.76864	587	325	3.57751	FRESH
P1	TUMOR	CAGCTAAGTTATCGGT_1	TAM	0.0113365	G2M	-0.04414	all	3.05805	1143	624	3.67454	FRESH
P1	TUMOR	CAGCTAATCAAGGTAA_1	Microglia	-0.0575868	G1	-0.0512406	all	3.10992	1288	655	2.56211	FRESH
P1	TUMOR	CAGCTAATCTAACTGG_1	Microglia	-0.0663764	G1	-0.0673662	all	3.23654	1724	832	3.13225	FRESH
P1	TUMOR	CAGCTAATCTCAAGTG_1	TAM	-0.0230532	G1	-0.017845	all	2.90741	808	467	8.78713	FRESH
P1	TUMOR	CAGCTGGAGAACAATC_1	Microglia	-0.0110197	G1	-0.0639518	all	3.08707	1222	678	0.245499	FRESH
P1	TUMOR	CAGCTGGAGACCTTTG_1	Bcells2	0.0153011	G2M	-0.0181792	all	4.008	10186	544	0.520322	FRESH
P1	TUMOR	CAGCTGGAGATCCTGT_1	Microglia	0.0317036	G2M	-0.0217206	all	3.01452	1034	490	1.06383	FRESH
P1	TUMOR	CAGCTGGAGGGTTCCC_1	Neutrophil	0.0175483	G2M	-0.0170365	all	2.96284	918	579	2.61438	FRESH
P1	TUMOR	CAGCTGGCAAAGTGCG_1	Bcells2	-0.00638503	G1	-0.00878673	all	3.23729	1727	134	0.0579039	FRESH
P1	TUMOR	CAGCTGGCACGCTTTC_1	TAM	-0.00168077	S	0.0499528	all	3.52048	3315	1429	4.04223	FRESH
P1	TUMOR	CAGCTGGGTAGATTAG_1	Microglia	-0.072676	G1	-0.0603983	all	3.39811	2501	1169	3.19872	FRESH
P1	TUMOR	CAGCTGGGTTTGCATG_1	TAM	0.0597761	G2M	-0.00535913	all	3.02938	1070	372	5.79439	FRESH
P1	TUMOR	CAGCTGGTCAGCAACT_1	TAM	-0.098917	G1	-0.0716361	all	3.35102	2244	957	5.03565	FRESH
P1	TUMOR	CAGCTGGTCCACTGGG_1	Microglia	0.0213142	G2M	-0.0360419	all	2.89542	786	530	2.79898	FRESH
P1	TUMOR	CAGCTGGTCGACAGCC_1	Microglia	-0.0193719	G1	-0.0447046	all	3.34005	2188	1058	1.46252	FRESH
P1	TUMOR	CAGCTGGTCGTCCAGG_1	DC	0.031936	G2M	-0.0517472	all	3.15259	1421	790	0.774103	FRESH
P1	TUMOR	CAGCTGGTCTAACTTC_1	Microglia	-0.0151237	G1	-0.0390716	all	3.31827	2081	1004	0.768861	FRESH
P1	TUMOR	CAGGTGCAGACAAGCC_1	Bcells2	-0.0133028	G1	-0.0161029	all	4.00255	10059	423	0.119296	FRESH
P1	TUMOR	CAGGTGCAGCTAGTGG_1	CAFs	-0.210108	G1	-0.125566	all	3.89137	7787	2475	2.42712	FRESH
P1	TUMOR	CAGGTGCAGGTGCAAC_1	Microglia	-0.0457524	G1	-0.0447362	all	3.1116	1293	671	1.93349	FRESH
P1	TUMOR	CAGGTGCAGGTGCTAG_1	Microglia	-0.0534012	G1	-0.0455653	all	2.86332	730	493	0.273973	FRESH
P1	TUMOR	CAGGTGCCACGAAACG_1	Bcells1	-0.00975044	G1	-0.00670902	all	2.75358	567	138	0.881834	FRESH
P1	TUMOR	CAGGTGCGTACTTGAC_1	TAM	-0.120571	S	0.0254642	all	3.52866	3378	1585	1.86501	FRESH
P1	TUMOR	CAGGTGCGTGAAGGCT_1	TAM	0.0023661	G2M	-0.017152	all	3.26079	1823	927	4.93692	FRESH
P1	TUMOR	CAGGTGCGTGGAAAGA_1	TAM	0.0116513	G2M	-0.0179077	all	3.2188	1655	689	1.26888	FRESH
P1	TUMOR	CAGGTGCGTTAGTGGG_1	TAM	-0.0135707	G1	-0.026833	all	3.21985	1659	821	5.3044	FRESH
P1	TUMOR	CAGGTGCGTTGTTTGG_1	TAM	-0.017357	G1	-0.0206197	all	3.29776	1985	760	5.44081	FRESH
P1	TUMOR	CAGGTGCTCAACACCA_1	TAM	-0.0560706	G1	-0.0332056	all	3.16047	1447	780	5.6669	FRESH
P1	TUMOR	CAGGTGCTCAGCGACC_1	Neutrophil	-0.045256	G1	-0.0661029	all	3.40909	2565	1191	4.05458	FRESH
P1	TUMOR	CAGGTGCTCCACGTGG_1	Microglia	0.00148147	G2M	-0.0346889	all	3.24674	1765	841	2.66289	FRESH
P1	TUMOR	CAGGTGCTCCCAAGAT_1	Bcells2	0.00896129	G2M	-0.0148889	all	3.57461	3755	402	0.45273	FRESH
P1	TUMOR	CAGGTGCTCCGTCAAA_1	Microglia	-0.067647	G1	-0.0432319	all	3.4456	2790	1157	1.64875	FRESH
P1	TUMOR	CAGGTGCTCCTCGCAT_1	TAM	-0.0322452	G1	-0.0332806	all	2.76418	581	381	0.516351	FRESH
P1	TUMOR	CAGGTGCTCGCCAGCA_1	Microglia	-0.0756394	S	0.120977	all	2.89098	778	469	5.65553	FRESH
P1	TUMOR	CAGGTGCTCTTGCCGT_1	TAM	-0.066335	G1	-0.0395375	all	2.8791	757	500	1.0568	FRESH
P1	TUMOR	CAGTAACAGGCTCTTA_1	Microglia	-0.0200418	G1	-0.031028	all	3.06893	1172	601	3.32765	FRESH
P1	TUMOR	CAGTAACAGTGCTGCC_1	Bcells2	-0.0289016	G1	-0.0246402	all	3.66153	4587	422	0.28341	FRESH
P1	TUMOR	CAGTAACCACAGGAGT_1	Microglia	0.0166892	G2M	-0.0351629	all	3.10037	1260	674	2.69841	FRESH
P1	TUMOR	CAGTAACCAGTCAGAG_1	Microglia	-0.0396182	G1	-0.0204452	all	2.73239	540	412	0	FRESH
P1	TUMOR	CAGTAACGTATCACCA_1	Neutrophil	-0.0585712	G1	-0.0287318	all	2.9489	889	501	4.61192	FRESH
P1	TUMOR	CAGTAACGTCGCTTCT_1	Microglia	-0.0356156	G1	-0.016442	all	3.30081	1999	712	4.65233	FRESH
P1	TUMOR	CAGTAACGTGCCTTGG_1	TAM	-0.0327688	G1	-0.0542772	all	3.33445	2160	986	3.47222	FRESH
P1	TUMOR	CAGTAACTCACCGGGT_1	Bcells2	-0.0209755	G1	-0.00672455	all	3.78061	6034	382	0.198873	FRESH
P1	TUMOR	CAGTAACTCCAAACTG_1	TAM	-0.052018	G1	-0.0220751	all	3.23249	1708	658	5.32787	FRESH
P1	TUMOR	CAGTAACTCGTTACAG_1	Microglia	-0.0381723	G1	-0.00688472	all	2.7185	523	295	3.44168	FRESH
P1	TUMOR	CAGTAACTCTCGAGTA_1	Microglia	-0.0511198	G1	-0.0150747	all	3.10003	1259	647	7.94281	FRESH
P1	TUMOR	CAGTAACTCTGGGCCA_1	Microglia	-0.0234752	G1	-0.00692257	all	2.71096	514	307	0.77821	FRESH
P1	TUMOR	CAGTCCTAGAGGTACC_1	TAM	-0.0517912	G1	-0.0328247	all	3.00604	1014	594	1.08481	FRESH
P1	TUMOR	CAGTCCTAGTCGATAA_1	TAM	-0.0126575	G1	-0.0529738	all	3.61437	4115	1650	4.17983	FRESH
P1	TUMOR	CAGTCCTCACATCCGG_1	Microglia	-0.0726144	G1	-0.0494802	all	3.54937	3543	1377	1.07254	FRESH
P1	TUMOR	CAGTCCTCACGGCGTT_1	TAM	-0.0779271	G1	-0.0309085	all	3.35755	2278	1104	2.4144	FRESH
P1	TUMOR	CAGTCCTCATCACCCT_1	Microglia	-0.0681692	G1	-0.031432	all	3.10619	1277	698	0.313234	FRESH
P1	TUMOR	CAGTCCTCATCGTCGG_1	TAM	-0.01939	G1	-0.0503029	all	3.2824	1916	1011	4.69729	FRESH
P1	TUMOR	CAGTCCTCATTGTGCA_1	TAM	-0.0953351	G1	-0.0449769	all	3.39111	2461	1112	1.74726	FRESH
P1	TUMOR	CAGTCCTGTAAGTGTA_1	Microglia	-0.0195982	G1	-0.0424496	all	3.38739	2440	1197	6.51639	FRESH
P1	TUMOR	CAGTCCTGTCAGAAGC_1	Bcells2	0.00967496	S	0.0299331	all	3.90168	7974	875	0.300978	FRESH
P1	TUMOR	CAGTCCTGTCTTGCGG_1	TAM	0.01203	G2M	-0.0260782	all	3.05956	1147	581	7.41064	FRESH
P1	TUMOR	CAGTCCTGTTCCAACA_1	TAM	-0.0258742	G1	-0.0472642	all	3.30492	2018	922	5.05451	FRESH
P1	TUMOR	CAGTCCTGTTTAGCTG_1	Bcells2	0.00621323	S	0.0657094	all	3.55979	3629	553	0.303114	FRESH
P1	TUMOR	CAGTCCTTCTACTCAT_1	TAM	-0.0404266	S	0.0165275	all	3.74539	5564	1054	1.88713	FRESH
P1	TUMOR	CAGTCCTTCTGCCAGG_1	TAM	0.018422	G2M	-0.0435121	all	3.41347	2591	1168	3.47356	FRESH
P1	TUMOR	CATATGGAGAGTAATC_1	Bcells2	-0.0226665	G1	-0.0172995	all	3.6467	4433	354	0.428604	FRESH
P1	TUMOR	CATATGGAGCCACGTC_1	TAM	-0.0273351	G1	-0.050783	all	2.97035	934	539	4.92505	FRESH
P1	TUMOR	CATATGGAGCCAGGAT_1	Microglia	0.0228	G2M	-0.0260246	all	3.06183	1153	598	2.16826	FRESH
P1	TUMOR	CATATGGAGGAACTGC_1	TAM	0.0444376	G2M	-0.0384223	all	2.81491	653	417	0.612557	FRESH
P1	TUMOR	CATATGGAGGCACATG_1	CAFs	-0.11789	G1	-0.141139	all	3.03503	1084	575	7.47232	FRESH
P1	TUMOR	CATATGGCATACCATG_1	Microglia	0.0157369	G2M	-0.0330739	all	2.99739	994	542	7.14286	FRESH
P1	TUMOR	CATATGGCATCAGTCA_1	TAM	-0.0611633	G1	-0.0575571	all	2.79449	623	399	0.321027	FRESH
P1	TUMOR	CATATGGCATCCGGGT_1	TAM	-0.0387739	G1	-0.0250119	all	3.10483	1273	604	8.32679	FRESH
P1	TUMOR	CATATGGCATTGTGCA_1	TAM	-0.062574	G1	-0.0646136	all	3.02407	1057	630	4.35194	FRESH
P1	TUMOR	CATATGGGTAGGCTGA_1	Microglia	-0.00912014	G1	-0.0495823	all	3.37639	2379	919	1.38714	FRESH
P1	TUMOR	CATATGGTCAGAGCTT_1	Bcells2	0.0120738	G2M	-0.00869009	all	3.80175	6335	364	0.23678	FRESH
P1	TUMOR	CATATGGTCGTAGATC_1	TAM	0.0122664	G2M	-0.0503439	all	2.98046	956	519	6.58996	FRESH
P1	TUMOR	CATATTCAGGTAGCTG_1	Microglia	-0.0463323	G1	-0.0353026	all	2.92065	833	477	7.92317	FRESH
P1	TUMOR	CATATTCCACAACGCC_1	Bcells1	-0.0222122	G1	-0.0202256	all	3.51693	3288	422	0.517032	FRESH
P1	TUMOR	CATATTCCACGTTGGC_1	Microglia	-0.0447857	G1	-0.025979	all	2.79657	626	401	2.07668	FRESH
P1	TUMOR	CATATTCCATCACCCT_1	TAM	-0.0498936	G1	-0.0281733	all	2.80821	643	423	9.95334	FRESH
P1	TUMOR	CATATTCCATGTTCCC_1	Microglia	-0.0314387	G1	-0.0236787	all	2.98989	977	537	9.00716	FRESH
P1	TUMOR	CATATTCGTAACGACG_1	Bcells2	-0.011862	G1	-0.00306071	all	3.55315	3574	247	0.307778	FRESH
P1	TUMOR	CATATTCGTACCGCTG_1	TAM	-0.028124	G1	-0.0211106	all	3.0465	1113	525	5.30099	FRESH
P1	TUMOR	CATATTCGTCTAGAGG_1	Microglia	0.00526873	G2M	-0.0265661	all	3.03902	1094	636	2.19378	FRESH
P1	TUMOR	CATATTCGTTATCGGT_1	Microglia	0.0494592	G2M	-0.0128806	all	2.80754	642	386	2.18069	FRESH
P1	TUMOR	CATATTCTCGCAAACT_1	TAM	-0.0377934	G1	-0.0239285	all	3.15137	1417	789	7.83345	FRESH
P1	TUMOR	CATATTCTCGTCACGG_1	Bcells2	-0.0136796	G1	-0.00299792	all	3.56937	3710	363	0.161725	FRESH
P1	TUMOR	CATCAAGAGAAACCAT_1	Bcells2	-0.0310855	G1	-0.0251569	all	3.33445	2160	320	0.833333	FRESH
P1	TUMOR	CATCAAGAGCAATATG_1	Bcells2	-0.0232162	G1	-0.0141944	all	3.93797	8669	530	0.542162	FRESH
P1	TUMOR	CATCAAGAGTACCGGA_1	Microglia	-0.0440678	G1	-0.037288	all	2.90417	802	450	3.61596	FRESH
P1	TUMOR	CATCAAGCAAGGACAC_1	Microglia	-0.0326698	G1	-0.0337188	all	2.74663	558	378	0.716846	FRESH
P1	TUMOR	CATCAAGGTCACAAGG_1	TAM	-0.0797917	G1	-0.0383449	all	3.26694	1849	856	4.2185	FRESH
P1	TUMOR	CATCAAGGTCTGCCAG_1	Bcells2	-0.0224637	G1	-0.0215842	all	3.77634	5975	413	0.267782	FRESH
P1	TUMOR	CATCAAGGTTGCGTTA_1	TAM	-0.0202835	G1	-0.0115356	all	2.94448	880	413	5.79545	FRESH
P1	TUMOR	CATCAAGTCACCTCGT_1	TAM	-0.0641621	G1	-0.0529614	all	3.49982	3161	1208	2.56248	FRESH
P1	TUMOR	CATCAAGTCCTCGCAT_1	TAM	-0.0402071	G1	-0.0224264	all	3.05461	1134	639	1.41093	FRESH
P1	TUMOR	CATCAAGTCGCGTTTC_1	Microglia	0.00737483	G2M	-0.0328247	all	3.00604	1014	548	1.18343	FRESH
P1	TUMOR	CATCAAGTCTGTCCGT_1	CAFs	-0.0624997	G1	-0.0629394	all	2.97727	949	588	6.00632	FRESH
P1	TUMOR	CATCAGAAGATAGTCA_1	TAM	-0.0687129	G1	-0.0659471	all	3.00087	1002	526	7.78443	FRESH
P1	TUMOR	CATCAGAAGGAGTTTA_1	TAM	-0.0414094	S	0.0540659	all	3.40329	2531	1235	4.46464	FRESH
P1	TUMOR	CATCAGACAAAGAATC_1	TAM	-0.0489014	G1	-0.0464684	all	2.97451	943	600	4.13574	FRESH
P1	TUMOR	CATCAGACAAGGTGTG_1	Bcells2	-0.030299	G1	-0.0223424	all	3.95718	9061	784	1.0043	FRESH
P1	TUMOR	CATCAGACAAGGTTCT_1	TAM	-0.038924	G1	-0.0143425	all	2.90309	800	483	8.375	FRESH
P1	TUMOR	CATCAGACATGAACCT_1	TAM	-0.0681086	G1	-0.0458994	all	2.8537	714	393	8.40336	FRESH
P1	TUMOR	CATCAGACATGTAAGA_1	TAM	-0.0200172	S	0.172706	all	2.81954	660	361	0	FRESH
P1	TUMOR	CATCAGAGTACTTGAC_1	Microglia	-0.0282728	G1	-0.0151278	all	2.7356	544	264	0.551471	FRESH
P1	TUMOR	CATCAGAGTCTCCATC_1	Bcells2	-0.0203095	G1	-0.0121232	all	3.56086	3638	316	0.219901	FRESH
P1	TUMOR	CATCAGATCACCCTCA_1	TAM	-0.044659	G1	-0.0277549	all	3.18611	1535	848	2.28013	FRESH
P1	TUMOR	CATCAGATCAGCGATT_1	TAM	-0.0288192	G1	-0.0200303	all	2.99913	998	529	5.71142	FRESH
P1	TUMOR	CATCAGATCGACAGCC_1	Microglia	-0.049086	G1	-0.0337748	all	2.97313	940	494	1.17021	FRESH
P1	TUMOR	CATCAGATCTTGTATC_1	Microglia	-0.000721916	G1	-0.0631578	all	3.51215	3252	1316	1.10701	FRESH
P1	TUMOR	CATCCACAGAATCTCC_1	Microglia	0.0293289	G2M	-0.0060097	all	2.89487	785	444	2.54777	FRESH
P1	TUMOR	CATCCACAGCGACGTA_1	Microglia	0.0225341	G2M	-0.0694675	all	3.25983	1819	847	3.40847	FRESH
P1	TUMOR	CATCCACAGCGTGTCC_1	Bcells2	-0.00531456	G1	-0.0172766	all	3.94655	8842	611	0.180955	FRESH
P1	TUMOR	CATCCACCAAAGGAAG_1	Bcells1	-0.0266164	G1	-0.0212677	all	3.67413	4722	493	0.571792	FRESH
P1	TUMOR	CATCCACCACTCAGGC_1	Bcells2	-0.0274824	S	0.0386468	all	3.81743	6568	538	0.791717	FRESH
P1	TUMOR	CATCCACCATATGCTG_1	TAM	-0.00383562	G1	-0.0421375	all	3.27531	1885	1018	3.18302	FRESH
P1	TUMOR	CATCCACGTCGCGTGT_1	TAM	0.0209478	G2M	-0.0381667	all	2.87448	749	338	8.81175	FRESH
P1	TUMOR	CATCCACGTGCATCTA_1	Bcells2	-0.000311531	G1	-0.0255727	all	3.67015	4679	567	0.10686	FRESH
P1	TUMOR	CATCCACGTGGCGAAT_1	Bcells2	-0.0157797	G1	-0.0102068	all	3.68993	4897	545	0.285889	FRESH
P1	TUMOR	CATCCACGTTACTGAC_1	TAM	-0.0265597	G1	-0.0177746	all	2.91222	817	512	3.30477	FRESH
P1	TUMOR	CATCCACGTTTGTTTC_1	Neutrophil	-0.0714155	G1	-0.0648359	all	3.20303	1596	888	3.19549	FRESH
P1	TUMOR	CATCCACTCACTGGGC_1	Microglia	-0.0727367	G1	-0.0555568	all	3.54654	3520	1410	1.22159	FRESH
P1	TUMOR	CATCCACTCATTATCC_1	Bcells2	0.0256567	G2M	-0.00532963	all	3.65839	4554	297	0.17567	FRESH
P1	TUMOR	CATCCACTCGACCAGC_1	Microglia	-0.0468791	G1	-0.0112095	all	2.97818	951	506	3.36488	FRESH
P1	TUMOR	CATCCACTCTGTCCGT_1	Microglia	-0.02882	S	0.077959	all	3.18041	1515	891	0.792079	FRESH
P1	TUMOR	CATCGAAAGTTGTCGT_1	DC	0.206428	S	0.30933	all	3.20978	1621	757	3.57804	FRESH
P1	TUMOR	CATCGAACACTACAGT_1	TAM	-0.0685025	S	0.321299	all	3.22037	1661	787	4.87658	FRESH
P1	TUMOR	CATCGAACACTGTTAG_1	Bcells2	0.000510303	S	0.0403049	all	3.88287	7636	534	0.0654793	FRESH
P1	TUMOR	CATCGAACAGCTTCGG_1	TAM	-0.042194	G1	-0.0174195	all	2.93651	864	536	7.52315	FRESH
P1	TUMOR	CATCGAACATGGAATA_1	Microglia	-0.0647601	G1	-0.0621678	all	3.17609	1500	824	0.866667	FRESH
P1	TUMOR	CATCGAAGTAACGACG_1	TAM	0.0167608	G2M	-0.0178372	all	2.90795	809	419	5.06799	FRESH
P1	TUMOR	CATCGAATCAACTCTT_1	DC	-0.0634014	G1	-0.041626	all	3.39985	2511	1127	6.13301	FRESH
P1	TUMOR	CATCGAATCAGTTCGA_1	Microglia	-0.0565129	G1	-0.0478286	all	3.15198	1419	693	1.33897	FRESH
P1	TUMOR	CATCGAATCCAAGCCG_1	TAM	0.0170277	G2M	-0.0289716	all	2.93902	869	559	2.07135	FRESH
P1	TUMOR	CATCGAATCGCAGGCT_1	Bcells2	-0.00500029	S	0	all	3.07115	1178	109	0	FRESH
P1	TUMOR	CATCGAATCGCCTGTT_1	Bcells2	-0.0156869	G1	-0.00796447	all	3.66115	4583	411	0.240017	FRESH
P1	TUMOR	CATCGAATCGTAGGTT_1	Bcells2	0.00333251	G2M	-0.0178935	all	3.8238	6665	463	0.180045	FRESH
P1	TUMOR	CATCGGGAGTACTTGC_1	TAM	0.0482158	G2M	-0.0347409	all	2.70586	508	304	6.10236	FRESH
P1	TUMOR	CATCGGGCAAGCCCAC_1	Bcells2	-0.0286881	G1	-0.0272491	all	3.46657	2928	297	0.170765	FRESH
P1	TUMOR	CATCGGGCACTACAGT_1	Microglia	-0.033378	S	0.310813	all	2.94988	891	515	7.40741	FRESH
P1	TUMOR	CATCGGGGTAAACCTC_1	Microglia	-0.0379509	G1	-0.0283481	all	2.75435	568	370	0	FRESH
P1	TUMOR	CATCGGGGTCAAAGCG_1	Microglia	-0.0318033	G1	-0.0196947	all	2.78247	606	408	0.660066	FRESH
P1	TUMOR	CATCGGGTCAATAAGG_1	Bcells2	-0.0301963	G1	-0.0194298	all	3.57576	3765	396	0.504648	FRESH
P1	TUMOR	CATCGGGTCTTCGAGA_1	TAM	-0.0198916	S	0.164699	all	2.72673	533	302	2.25141	FRESH
P1	TUMOR	CATGACAAGATATGCA_1	Microglia	-0.0818578	G1	-0.0443133	all	3.14829	1407	885	0.21322	FRESH
P1	TUMOR	CATGACACAGACAAAT_1	Microglia	0.0272705	G2M	-0.027262	all	3.00988	1023	581	1.07527	FRESH
P1	TUMOR	CATGACACAGGGATTG_1	Microglia	-0.0461403	G1	-0.0228728	all	3.25959	1818	861	0.49505	FRESH
P1	TUMOR	CATGACAGTAATCGTC_1	Bcells2	-0.0399291	G1	-0.0412112	all	3.4138	2593	492	2.96953	FRESH
P1	TUMOR	CATGACAGTCACCTAA_1	TAM	-0.0591208	G1	-0.0364582	all	3.40875	2563	1004	4.83808	FRESH
P1	TUMOR	CATGACAGTTGGACCC_1	Bcells2	-0.0212182	G1	-0.0159993	all	3.58184	3818	283	0.314301	FRESH
P1	TUMOR	CATGACATCAAGCCTA_1	Bcells2	0.0361131	G2M	-0.0155456	all	3.0667	1166	113	0.686106	FRESH
P1	TUMOR	CATGACATCATGTCCC_1	TAM	-0.0459922	G1	-0.038388	all	3.1486	1408	702	9.94318	FRESH
P1	TUMOR	CATGACATCGCGTAGC_1	Bcells2	-0.0165608	G1	-0.0192724	all	4.00255	10059	486	0.159062	FRESH
P1	TUMOR	CATGACATCGCTAGCG_1	TAM	0.0223079	G2M	-0.0454632	all	2.79657	626	364	8.6262	FRESH
P1	TUMOR	CATGCCTAGACTTTCG_1	TAM	-0.0413294	S	0.0736339	all	3.35793	2280	1220	2.14912	FRESH
P1	TUMOR	CATGCCTAGTACATGA_1	TAM	-0.0704114	G1	-0.030001	all	3.26126	1825	883	5.69863	FRESH
P1	TUMOR	CATGCCTAGTACTTGC_1	Bcells2	-0.0339908	G1	-0.0149055	all	3.81518	6534	469	0.290787	FRESH
P1	TUMOR	CATGCCTAGTGGTAGC_1	TAM	-0.0547053	S	0.100366	all	3.15168	1418	793	1.622	FRESH
P1	TUMOR	CATGCCTCAACACCTA_1	TAM	-0.0563116	S	0.0967364	all	3.07335	1184	695	7.60135	FRESH
P1	TUMOR	CATGCCTCAGATGAGC_1	TAM	-0.0149319	G1	-0.0469976	all	3.6696	4673	1665	2.05435	FRESH
P1	TUMOR	CATGCCTGTACTTGAC_1	TAM	-0.0397942	G1	-0.0366889	all	3.19479	1566	858	0.319285	FRESH
P1	TUMOR	CATGCCTGTCTGATCA_1	TAM	-0.0579833	G1	-0.0398968	all	2.95856	909	483	0	FRESH
P1	TUMOR	CATGCCTGTGACTCAT_1	TAM	-0.0371907	S	0.077548	all	3.05346	1131	764	2.0336	FRESH
P1	TUMOR	CATGCCTTCACATACG_1	TAM	0.0411669	G2M	-0.0410858	all	3.46225	2899	1373	1.41428	FRESH
P1	TUMOR	CATGCCTTCGCATGAT_1	Bcells1	-0.031453	G1	-0.0271876	all	3.20683	1610	385	0.559006	FRESH
P1	TUMOR	CATGCCTTCTGAGGGA_1	CAFs	0.127892	G2M	0.034672	all	3.23855	1732	984	4.44573	FRESH
P1	TUMOR	CATGGCGAGCGTAATA_1	Microglia	-0.0595616	G1	-0.0417586	all	3.40209	2524	1217	0.950872	FRESH
P1	TUMOR	CATGGCGAGCTATGCT_1	Bcells2	-0.0194328	S	0.0784606	all	3.53542	3431	234	0.43719	FRESH
P1	TUMOR	CATGGCGAGGCCCTTG_1	TAM	0.074251	G2M	-0.0478839	all	3.24625	1763	691	1.53148	FRESH
P1	TUMOR	CATGGCGAGTCTCAAC_1	TAM	0.0104472	G2M	-0.0272968	all	3.25479	1798	814	7.17464	FRESH
P1	TUMOR	CATGGCGAGTGACTCT_1	Bcells2	-0.0228068	G1	-0.0145807	all	3.72469	5305	449	0.150801	FRESH
P1	TUMOR	CATGGCGCATGAACCT_1	Bcells2	-0.0290924	G1	-0.0257727	all	3.94186	8747	426	0.560192	FRESH
P1	TUMOR	CATGGCGGTAAAGGAG_1	TAM	-0.0529835	G1	-0.0359684	all	3.07591	1191	599	3.1906	FRESH
P1	TUMOR	CATGGCGGTATAGTAG_1	Microglia	-0.0574139	G1	-0.0434573	all	3.0141	1033	614	0.968054	FRESH
P1	TUMOR	CATGGCGGTATATCCG_1	TAM	-0.0488669	G1	-0.0617284	all	3.47871	3011	1267	2.75656	FRESH
P1	TUMOR	CATGGCGGTCATGCCG_1	TAM	-0.0740631	G1	-0.0310337	all	3.35392	2259	1037	4.51527	FRESH
P1	TUMOR	CATGGCGTCAGCTCGG_1	Microglia	-0.0371199	G1	-0.0388523	all	3.13609	1368	673	0.146199	FRESH
P1	TUMOR	CATGGCGTCAGGATCT_1	Microglia	-0.00179131	S	0.186797	all	3.34694	2223	982	0.224921	FRESH
P1	TUMOR	CATGGCGTCATGCATG_1	Microglia	-0.0500564	G1	-0.0374969	all	3.2887	1944	940	0.462963	FRESH
P1	TUMOR	CATGGCGTCTTGAGAC_1	Bcells2	-0.0251032	G1	-0.0203716	all	3.46923	2946	355	0.101833	FRESH
P1	TUMOR	CATTATCAGCAATATG_1	TAM	-0.0549319	G1	-0.0315875	all	3.10072	1261	611	7.5337	FRESH
P1	TUMOR	CATTATCAGCCCGAAA_1	Bcells2	-0.0234516	G1	-0.0324139	all	3.87639	7523	579	1.03682	FRESH
P1	TUMOR	CATTATCAGGCTCATT_1	Bcells2	-0.0187355	G1	-0.0135859	all	3.46894	2944	426	0.577446	FRESH
P1	TUMOR	CATTATCCATGCTAGT_1	TAM	-0.024661	G1	-0.0428169	all	3.42732	2675	1085	6.39252	FRESH
P1	TUMOR	CATTATCGTTACTGAC_1	Microglia	-0.035764	G1	-0.034073	all	2.96284	918	490	9.58606	FRESH
P1	TUMOR	CATTATCTCACAATGC_1	TAM	-0.0800964	G1	-0.0505487	all	3.46255	2901	1374	1.75801	FRESH
P1	TUMOR	CATTATCTCATTGCGA_1	Neutrophil	-0.0541998	G1	-0.0604155	all	3.12385	1330	737	4.3609	FRESH
P1	TUMOR	CATTCGCAGCGATTCT_1	Microglia	0.00182894	G2M	-0.0479789	all	3.35276	2253	1019	1.46471	FRESH
P1	TUMOR	CATTCGCAGCGCTTAT_1	CAFs	-0.0432382	G1	-0.0884352	all	3.23729	1727	948	3.93746	FRESH
P1	TUMOR	CATTCGCAGTCCTCCT_1	Microglia	-0.0231556	S	0.155743	all	2.902	798	439	0.250627	FRESH
P1	TUMOR	CATTCGCCAACTGGCC_1	Microglia	-0.036867	G1	-0.0276733	all	2.71181	515	351	1.94175	FRESH
P1	TUMOR	CATTCGCCACCCTATC_1	Microglia	-0.0514365	S	0.151346	all	2.82543	669	417	2.09268	FRESH
P1	TUMOR	CATTCGCCACTTACGA_1	Microglia	-0.000348696	G1	-0.049944	all	3.10653	1278	667	5.24257	FRESH
P1	TUMOR	CATTCGCCATCACCCT_1	Microglia	-0.0604751	G1	-0.0293077	all	3.32838	2130	969	4.2723	FRESH
P1	TUMOR	CATTCGCGTAGCTTGT_1	Bcells2	-0.00746372	G1	-0.00283538	all	3.61215	4094	273	0.12213	FRESH
P1	TUMOR	CATTCGCGTCAAAGAT_1	Bcells2	0.0357827	G2M	-0.0221809	all	3.60086	3989	546	1.75483	FRESH
P1	TUMOR	CATTCGCTCAACGGCC_1	Microglia	0.0476403	G2M	-0.0260067	all	3.06258	1155	629	3.29004	FRESH
P1	TUMOR	CATTCGCTCACGATGT_1	Bcells2	-0.0204415	G1	-0.0135588	all	3.63719	4337	376	0.276689	FRESH
P1	TUMOR	CATTCGCTCTATCCCG_1	Bcells2	-0.018234	G1	-0.00829853	all	3.63073	4273	353	0.655277	FRESH
P1	TUMOR	CCAATCCAGACTAGAT_1	Bcells2	-0.0326524	G1	-0.0168522	all	3.94493	8809	563	0.408673	FRESH
P1	TUMOR	CCAATCCAGAGGGATA_1	TAM	-0.0595676	G1	-0.0199649	all	3.10721	1280	597	4.53125	FRESH
P1	TUMOR	CCAATCCAGCCGTCGT_1	TAM	-0.064501	S	0.0626774	all	3.28959	1948	945	6.2115	FRESH
P1	TUMOR	CCAATCCAGGTGGGTT_1	Microglia	-0.0583464	G1	-0.0474466	all	3.08207	1208	601	2.48344	FRESH
P1	TUMOR	CCAATCCCAGGGTTAG_1	TAM	-0.0725051	G1	-0.0424579	all	3.16613	1466	776	4.02456	FRESH
P1	TUMOR	CCAATCCGTAGGACAC_1	Microglia	-0.0692736	G1	-0.0599198	all	3.08386	1213	710	3.87469	FRESH
P1	TUMOR	CCAATCCGTGTTAAGA_1	Microglia	-0.0366381	G1	-0.033266	all	3.20303	1596	796	1.12782	FRESH
P1	TUMOR	CCAATCCTCAACCATG_1	TAM	-0.09214	G1	-0.0669305	all	3.42684	2672	1341	2.47006	FRESH
P1	TUMOR	CCAATCCTCACATGCA_1	Microglia	-0.0903462	G1	-0.0404182	all	3.43088	2697	1252	2.63255	FRESH
P1	TUMOR	CCAATCCTCATCACCC_1	Microglia	-0.0775543	S	0.0999035	all	3.03822	1092	627	3.93773	FRESH
P1	TUMOR	CCACCTAAGGCTAGCA_1	Microglia	-0.0471498	S	0.149236	all	2.95328	898	572	0.668151	FRESH
P1	TUMOR	CCACCTAAGTGGTAAT_1	TAM	-0.06081	G1	-0.0397028	all	3.11327	1298	664	1.15562	FRESH
P1	TUMOR	CCACCTAAGTTGAGTA_1	Neutrophil	-0.0445453	G1	-0.0523746	all	2.96802	929	539	2.15285	FRESH
P1	TUMOR	CCACCTACAGGAATGC_1	TAM	-0.00871079	G1	-0.0476659	all	3.33244	2150	1002	2.7907	FRESH
P1	TUMOR	CCACCTACATCGTCGG_1	Bcells1	-0.0176529	G1	-0.0179473	all	3.89597	7870	671	0.0635324	FRESH
P1	TUMOR	CCACCTAGTCCATGAT_1	Microglia	-0.0708723	S	0.0504548	all	3.3092	2038	1011	2.30618	FRESH
P1	TUMOR	CCACCTAGTCCGAAGA_1	TAM	0.058433	G2M	0.0379569	all	3.3543	2261	1065	4.33437	FRESH
P1	TUMOR	CCACCTAGTCCGTCAG_1	Microglia	0.102297	G2M	-0.0554221	all	2.91908	830	481	5.90361	FRESH
P1	TUMOR	CCACCTATCACTTATC_1	Microglia	-0.0848067	G1	-0.0537432	all	3.38596	2432	1032	0.452303	FRESH
P1	TUMOR	CCACGGAAGCACGCCT_1	TAM	-0.0298905	G1	-0.0246802	all	3.30016	1996	652	6.26253	FRESH
P1	TUMOR	CCACGGAAGGACAGAA_1	Microglia	0.025637	S	0.168558	all	2.75051	563	374	1.24334	FRESH
P1	TUMOR	CCACGGAAGGAGCGTT_1	Bcells2	-0.0156648	G1	-0.00543936	all	3.64335	4399	309	0.0681973	FRESH
P1	TUMOR	CCACGGAAGTAGGCCA_1	TAM	-0.0583503	G1	-0.0437992	all	3.00518	1012	508	2.66798	FRESH
P1	TUMOR	CCACGGAAGTTAAGTG_1	Bcells2	-0.0255721	S	0.0409828	all	3.90827	8096	457	0.469368	FRESH
P1	TUMOR	CCACGGACAATGTTGC_1	Microglia	0.0332091	G2M	-0.0399012	all	3.2284	1692	816	0.768322	FRESH
P1	TUMOR	CCACGGACAGATTGCT_1	Microglia	0.00562316	G2M	-0.0729078	all	3.48101	3027	1303	1.2884	FRESH
P1	TUMOR	CCACGGACATCACAAC_1	CAFs	-0.176224	G1	-0.103984	all	3.5506	3553	1365	4.16549	FRESH
P1	TUMOR	CCACGGAGTCAGGACA_1	TAM	0.0085004	G2M	-0.0435134	all	3.07445	1187	573	4.71778	FRESH
P1	TUMOR	CCACGGAGTGATGCCC_1	TAM	0.016108	G2M	-0.0267558	all	3.09272	1238	497	7.59289	FRESH
P1	TUMOR	CCACGGAGTTTGACAC_1	TAM	-0.0491239	G1	-0.0414342	all	2.8169	656	425	1.67683	FRESH
P1	TUMOR	CCACGGATCATAACCG_1	TAM	-0.0635571	G1	-0.0399292	all	2.95761	907	550	4.7409	FRESH
P1	TUMOR	CCACTACAGATTACCC_1	TAM	-0.0804714	G1	-0.0571839	all	3.09132	1234	659	7.37439	FRESH
P1	TUMOR	CCACTACAGCGGATCA_1	TAM	-0.0640628	G1	-0.073898	all	3.55618	3599	1385	6.22395	FRESH
P1	TUMOR	CCACTACCAAGGTGTG_1	Microglia	0.00678224	S	0.258847	all	3.086	1219	600	1.64069	FRESH
P1	TUMOR	CCACTACCATAGAAAC_1	TAM	0.00467637	G2M	-0.0325568	all	3.01536	1036	604	2.3166	FRESH
P1	TUMOR	CCACTACGTCACAAGG_1	Bcells2	-0.0225432	G1	-0.00777357	all	3.90854	8101	619	0.271571	FRESH
P1	TUMOR	CCACTACGTGAGGGAG_1	Bcells2	-0.0447816	G1	-0.0338623	all	3.52375	3340	516	0.329341	FRESH
P1	TUMOR	CCACTACTCCACTGGG_1	TAM	-0.0594916	G1	-0.0269027	all	3.0249	1059	617	2.92729	FRESH
P1	TUMOR	CCACTACTCCAGATCA_1	CAFs	1.12073	G2M	-0.120188	all	3.77063	5897	2296	6.27438	FRESH
P1	TUMOR	CCAGCGAAGGATGGTC_1	Bcells1	0.00920717	G2M	-0.0524984	all	3.59284	3916	706	2.09397	FRESH
P1	TUMOR	CCAGCGAAGGCGATAC_1	TAM	-0.0550771	G1	-0.0222751	all	2.71265	516	371	0.775194	FRESH
P1	TUMOR	CCAGCGACACCGAAAG_1	Bcells2	0.00516684	G2M	-0.0103797	all	3.67779	4762	381	0.146997	FRESH
P1	TUMOR	CCAGCGACAGGTGCCT_1	TAM	-0.0608529	G1	-0.0293078	all	3.28353	1921	780	4.78917	FRESH
P1	TUMOR	CCAGCGACATCTCGCT_1	CAFs	-0.0402048	G1	-0.156675	all	3.19507	1567	826	5.48819	FRESH
P1	TUMOR	CCAGCGAGTATGCTTG_1	TAM	-0.0699179	G1	-0.0238039	all	2.90687	807	520	3.9653	FRESH
P1	TUMOR	CCAGCGAGTCACAAGG_1	TAM	0.0394974	G2M	-0.0198464	all	2.77232	592	391	0.506757	FRESH
P1	TUMOR	CCAGCGAGTCTGCAAT_1	Bcells2	-0.0164156	G1	-0.00890019	all	3.57749	3780	385	0.21164	FRESH
P1	TUMOR	CCAGCGATCAGTACGT_1	CAFs	-0.177203	G1	-0.181669	all	3.59351	3922	1300	0.968893	FRESH
P1	TUMOR	CCAGCGATCCCATTAT_1	Microglia	-0.0479005	S	0.102185	all	3.22917	1695	752	1.88791	FRESH
P1	TUMOR	CCAGCGATCGCGTTTC_1	TAM	-0.0765049	S	0.027429	all	3.56229	3650	1416	1.86301	FRESH
P1	TUMOR	CCAGCGATCGGATGGA_1	Microglia	-0.0381464	G1	-0.0517631	all	3.52905	3381	1328	1.27181	FRESH
P1	TUMOR	CCAGCGATCTGAAAGA_1	CAFs	0.0509351	G2M	-0.0746335	all	3.03503	1084	588	8.39483	FRESH
P1	TUMOR	CCATGTCAGCTAACAA_1	Bcells2	-0.0145581	G1	-0.00490358	all	3.71842	5229	267	0.0956206	FRESH
P1	TUMOR	CCATGTCAGCTAGTGG_1	Bcells1	0.113008	G2M	-0.0212832	all	2.77815	600	440	1.66667	FRESH
P1	TUMOR	CCATGTCCAAGAGGCT_1	Bcells2	-0.0172393	G1	-0.0260507	all	4.00783	10182	680	0.559811	FRESH
P1	TUMOR	CCATGTCCACAAGTAA_1	TAM	0.00421982	G2M	-0.0414626	all	3.10517	1274	664	4.23862	FRESH
P1	TUMOR	CCATGTCCAGTGACAG_1	TAM	-0.0591818	G1	-0.0477432	all	3.27761	1895	937	4.37995	FRESH
P1	TUMOR	CCATGTCGTAAATGTG_1	Bcells2	-0.0314972	S	0.0770175	all	3.3145	2063	353	0.145419	FRESH
P1	TUMOR	CCATGTCGTGAACCTT_1	Microglia	-0.0607144	S	0.0371624	all	3.54283	3490	1369	0.630372	FRESH
P1	TUMOR	CCATGTCGTGCGGTAA_1	CAFs	-0.182861	G1	-0.21629	all	3.5807	3808	1411	4.64811	FRESH
P1	TUMOR	CCATGTCTCCCAAGAT_1	TAM	-0.0384762	G1	-0.021593	all	3.02119	1050	592	2.09524	FRESH
P1	TUMOR	CCATGTCTCCTGTACC_1	TAM	-0.0786634	G1	-0.0273565	all	3.55859	3619	1366	2.6803	FRESH
P1	TUMOR	CCATGTCTCGACAGCC_1	TAM	-0.0549907	G1	-0.0349052	all	3.10823	1283	732	4.52065	FRESH
P1	TUMOR	CCATGTCTCGGAATCT_1	CAFs	-0.10325	G1	-0.0659665	all	2.78604	611	435	8.18331	FRESH
P1	TUMOR	CCATTCGAGGATTCGG_1	TAM	-0.0160153	G1	-0.0213601	all	2.77305	593	393	5.22766	FRESH
P1	TUMOR	CCATTCGAGTTGCAGG_1	Microglia	-0.0373635	S	0.179137	all	2.72099	526	356	1.14068	FRESH
P1	TUMOR	CCATTCGCAAGCCGCT_1	Microglia	-0.0658093	S	0.113536	all	3.16613	1466	697	0.613915	FRESH
P1	TUMOR	CCATTCGCACCTCGGA_1	Microglia	-0.0678016	G1	-0.0468298	all	3.29623	1978	875	6.72396	FRESH
P1	TUMOR	CCATTCGCAGAGCCAA_1	Microglia	-0.0751271	G1	-0.0302542	all	3.34223	2199	1112	4.593	FRESH
P1	TUMOR	CCATTCGCAGCTGTGC_1	TAM	-0.032169	G1	-0.00999198	all	3.10619	1277	567	5.24667	FRESH
P1	TUMOR	CCATTCGGTCCGAGTC_1	TAM	-0.0396873	G1	-0.0170434	all	2.96237	917	521	4.4711	FRESH
P1	TUMOR	CCATTCGGTCTGGAGA_1	TAM	-0.0619799	G1	-0.0312509	all	3.06108	1151	581	4.69157	FRESH
P1	TUMOR	CCATTCGGTGTGCCTG_1	Microglia	0.0122746	S	0.189275	all	3.67413	4722	1817	2.45659	FRESH
P1	TUMOR	CCATTCGTCAGCGACC_1	TAM	-0.0434903	G1	-0.041434	all	2.71433	518	327	4.2471	FRESH
P1	TUMOR	CCATTCGTCCCAGGTG_1	Bcells2	-0.0124656	S	0	all	2.88536	768	157	3.90625	FRESH
P1	TUMOR	CCATTCGTCGCATGAT_1	Microglia	0.0144411	G2M	-0.0218493	all	3.40976	2569	1036	7.00662	FRESH
P1	TUMOR	CCATTCGTCGCGTTTC_1	Microglia	-0.0521514	G1	-0.0402523	all	3.13735	1372	784	0.437318	FRESH
P1	TUMOR	CCATTCGTCGTCCGTT_1	Bcells1	-0.0260691	G1	-0.0228912	all	3.76485	5819	562	0.360887	FRESH
P1	TUMOR	CCCAATCAGAGTGACC_1	TAM	-0.0209667	G1	-0.0368745	all	3.30384	2013	820	2.3845	FRESH
P1	TUMOR	CCCAATCAGATATGGT_1	Bcells2	-0.0139777	G1	-0.0179788	all	3.73215	5397	232	0.389105	FRESH
P1	TUMOR	CCCAATCCACCGAATT_1	Microglia	-0.0306423	G1	-0.0268356	all	3.5193	3306	657	0.756201	FRESH
P1	TUMOR	CCCAATCGTCACCCAG_1	TAM	-0.0638443	G1	-0.0439814	all	3.00043	1001	582	5.29471	FRESH
P1	TUMOR	CCCAATCGTCTGCAAT_1	TAM	-0.0351459	G1	-0.0273487	all	2.80414	637	416	4.55259	FRESH
P1	TUMOR	CCCAATCGTGCGCTTG_1	CAFs	-0.154109	G1	-0.00215478	all	3.01536	1036	658	2.02703	FRESH
P1	TUMOR	CCCAATCGTGCTTCTC_1	Microglia	-0.0333728	G1	-0.0497544	all	2.71767	522	364	0.766284	FRESH
P1	TUMOR	CCCAATCTCGGCCGAT_1	TAM	0.0617563	S	0.167427	all	2.70415	506	330	6.52174	FRESH
P1	TUMOR	CCCAATCTCTTCCTTC_1	Bcells2	-0.0161499	G1	-0.0149387	all	3.85077	7092	568	0.282008	FRESH
P1	TUMOR	CCCAGTTAGATCCTGT_1	Bcells2	-0.02059	G1	-0.0315181	all	3.47871	3011	312	0.166058	FRESH
P1	TUMOR	CCCAGTTAGCCACCTG_1	Microglia	-0.0497375	S	0.149171	all	2.90687	807	454	1.48699	FRESH
P1	TUMOR	CCCAGTTAGTGTTGAA_1	Microglia	-0.0613381	G1	-0.0676818	all	3.41697	2612	1163	1.68453	FRESH
P1	TUMOR	CCCAGTTAGTTAAGTG_1	Bcells2	-0.0167497	G1	-0.00536168	all	3.65398	4508	302	0.488021	FRESH
P1	TUMOR	CCCAGTTCAGCCTGTG_1	TAM	0.00810855	G2M	-0.0125816	all	3.28194	1914	886	1.04493	FRESH
P1	TUMOR	CCCAGTTCAGCTCCGA_1	Bcells2	0.00812108	G2M	-0.0138929	all	3.81358	6510	425	0.353303	FRESH
P1	TUMOR	CCCAGTTGTCTTGATG_1	Microglia	-0.0579371	G1	-0.0301559	all	3.23376	1713	876	1.69294	FRESH
P1	TUMOR	CCCATACAGATCGGGT_1	Bcells2	-0.0127699	G1	-0.0137656	all	3.69923	5003	224	0.379772	FRESH
P1	TUMOR	CCCATACCATCGGAAG_1	Microglia	-0.0267796	G1	-0.0345494	all	2.71349	517	337	0.967118	FRESH
P1	TUMOR	CCCATACGTAAGTTCC_1	Bcells2	-0.00836592	G1	-0.0172691	all	3.11025	1289	117	0.155159	FRESH
P1	TUMOR	CCCATACGTCATGCAT_1	TAM	-0.0263499	G1	-0.020397	all	2.7356	544	374	5.51471	FRESH
P1	TUMOR	CCCTCCTAGAAGCCCA_1	Microglia	-0.046023	G1	-0.066151	all	3.64611	4427	1754	0.429185	FRESH
P1	TUMOR	CCCTCCTAGCACGCCT_1	TAM	-0.044037	S	0.185971	all	3.29403	1968	1022	5.94512	FRESH
P1	TUMOR	CCCTCCTAGTGTACCT_1	TAM	-0.0648541	G1	-0.0428642	all	3.22531	1680	910	2.14286	FRESH
P1	TUMOR	CCCTCCTCAAGACGTG_1	Microglia	-0.0972944	G1	-0.0967689	all	3.34183	2197	1162	0.40965	FRESH
P1	TUMOR	CCCTCCTCACATTTCT_1	CAFs	-0.0912196	G1	-0.131107	all	3.41731	2614	1323	0.6886	FRESH
P1	TUMOR	CCCTCCTCAGATGAGC_1	TAM	-0.0249989	S	0.174591	all	2.8055	639	391	5.94679	FRESH
P1	TUMOR	CCCTCCTGTTTGACTG_1	Bcells2	-0.029568	S	0.0188366	all	3.73263	5403	968	0.370165	FRESH
P1	TUMOR	CCCTCCTTCAGTTAGC_1	TAM	-0.00734527	G1	-0.0300458	all	3.25983	1819	1006	1.53931	FRESH
P1	TUMOR	CCCTCCTTCGGATGTT_1	Bcells2	-0.0174481	G1	-0.0329495	all	3.92038	8325	872	0.0720721	FRESH
P1	TUMOR	CCCTCCTTCTTGAGAC_1	TAM	-0.0463957	G1	-0.0832574	all	3.20112	1589	996	1.88798	FRESH
P1	TUMOR	CCGGGATAGACTAGAT_1	TAM	-0.0772462	G1	-0.0423483	all	3.23779	1729	829	3.00752	FRESH
P1	TUMOR	CCGGGATAGCGTGAGT_1	Microglia	-0.0368119	G1	-0.0271098	all	3.13893	1377	567	0.43573	FRESH
P1	TUMOR	CCGGGATAGGATCGCA_1	Microglia	-0.0397803	G1	-0.0407483	all	3.20763	1613	779	0.185989	FRESH
P1	TUMOR	CCGGGATAGGTTACCT_1	TAM	0.0318164	G2M	-0.0190839	all	2.82347	666	433	1.05105	FRESH
P1	TUMOR	CCGGGATAGTCGATAA_1	TAM	0.00286504	G2M	-0.0406509	all	2.74036	550	356	4.18182	FRESH
P1	TUMOR	CCGGGATCAACGATCT_1	Microglia	-0.0408629	G1	-0.0414087	all	2.71517	519	339	4.23892	FRESH
P1	TUMOR	CCGGGATCAATGGACG_1	Bcells2	-0.0110964	G1	-0.0128992	all	3.25816	1812	172	0.496689	FRESH
P1	TUMOR	CCGGGATCACCTGGTG_1	Bcells2	-0.0252592	S	0.0684588	all	3.56301	3656	462	0.109409	FRESH
P1	TUMOR	CCGGGATCAGCTCCGA_1	TAM	-0.0360262	G1	-0.0228819	all	2.95424	900	557	2.22222	FRESH
P1	TUMOR	CCGGGATCAGCTCGAC_1	Microglia	-0.0430682	G1	-0.0391089	all	3.61637	4134	1396	1.37881	FRESH
P1	TUMOR	CCGGGATCATCTCGCT_1	TAM	-0.0339239	G1	-0.0114223	all	2.95617	904	479	6.30531	FRESH
P1	TUMOR	CCGGGATCATGCATGT_1	TAM	-0.0143544	G1	-0.0560627	all	3.11294	1297	657	6.01388	FRESH
P1	TUMOR	CCGGGATGTGGCTCCA_1	TAM	0.0157321	G2M	-0.0742081	all	3.42521	2662	1264	3.19309	FRESH
P1	TUMOR	CCGGGATGTTTGCATG_1	Microglia	6.704e-05	G2M	-0.0477869	all	3.61278	4100	1400	0.292683	FRESH
P1	TUMOR	CCGGGATTCAGGCCCA_1	CAFs	-0.0786316	G1	-0.080042	all	2.82737	672	411	1.78571	FRESH
P1	TUMOR	CCGGGATTCCAAATGC_1	TAM	-0.0498288	G1	-0.0352197	all	3.27439	1881	889	2.49867	FRESH
P1	TUMOR	CCGGGATTCGTTTAGG_1	TAM	-0.0227295	G1	-0.0321562	all	3.28466	1926	791	3.16719	FRESH
P1	TUMOR	CCGGGATTCTTCGGTC_1	Microglia	-0.04735	G1	-0.0292755	all	3.04883	1119	577	0	FRESH
P1	TUMOR	CCGGTAGAGATACACA_1	TAM	-0.0646401	G1	-0.0182865	all	2.87737	754	525	2.65252	FRESH
P1	TUMOR	CCGGTAGAGGAATCGC_1	Microglia	-0.0578683	G1	-0.0541655	all	2.80209	634	481	0.315457	FRESH
P1	TUMOR	CCGGTAGCAAACCCAT_1	TAM	-0.0648086	G1	-0.0330739	all	2.99739	994	488	9.75855	FRESH
P1	TUMOR	CCGGTAGCAAAGTCAA_1	TAM	-0.0308328	G1	-0.0498427	all	2.71517	519	314	9.44123	FRESH
P1	TUMOR	CCGGTAGCAATCGGTT_1	Bcells2	-0.0210295	S	0.0466268	all	3.77873	6008	394	0.0166445	FRESH
P1	TUMOR	CCGGTAGCACTAGTAC_1	Microglia	0.00175349	S	0.103768	all	3.12123	1322	710	5.74887	FRESH
P1	TUMOR	CCGGTAGCATTTGCTT_1	TAM	0.0493591	G2M	-0.0376862	all	2.92117	834	467	2.63789	FRESH
P1	TUMOR	CCGGTAGGTAGAAGGA_1	Microglia	-0.0486942	G1	-0.0340123	all	2.79588	625	382	1.12	FRESH
P1	TUMOR	CCGGTAGGTAGCTGCC_1	Microglia	-0.0629991	G1	-0.0544433	all	3.27346	1877	892	0.692595	FRESH
P1	TUMOR	CCGGTAGGTCCGACGT_1	TAM	-0.0384079	G1	-0.0418699	all	2.98811	973	572	4.31655	FRESH
P1	TUMOR	CCGGTAGTCACATAGC_1	TAM	-0.0549676	G1	-0.0435594	all	3.04999	1122	618	3.83244	FRESH
P1	TUMOR	CCGGTAGTCATTGCGA_1	TAM	-0.0602984	S	0.12335	all	3.03181	1076	648	5.76208	FRESH
P1	TUMOR	CCGGTAGTCGCGTAGC_1	TAM	0.00763735	G2M	-0.0207345	all	3.06633	1165	628	7.29614	FRESH
P1	TUMOR	CCGGTAGTCGGTGTTA_1	Microglia	-0.0145142	S	0.163195	all	3.47041	2954	1234	2.57278	FRESH
P1	TUMOR	CCGGTAGTCGTTGCCT_1	Microglia	-0.0621116	S	0.0990803	all	3.2159	1644	792	1.76399	FRESH
P1	TUMOR	CCGGTAGTCTAACTTC_1	Microglia	-0.0373477	G1	-0.0285678	all	3.3075	2030	648	0.591133	FRESH
P1	TUMOR	CCGTACTAGAAACGAG_1	Bcells2	0.0163794	G2M	-0.00788103	all	3.66885	4665	265	0.17149	FRESH
P1	TUMOR	CCGTACTAGAGGGCTT_1	TAM	-0.0347799	S	0.0894315	all	3.17202	1486	718	0.605653	FRESH
P1	TUMOR	CCGTACTCACTTAACG_1	Bcells2	-0.0318121	G1	-0.0114638	all	3.60401	4018	448	0	FRESH
P1	TUMOR	CCGTACTCAGTCAGCC_1	Bcells2	0.00918454	G2M	-0.015913	all	3.771	5902	357	0.084717	FRESH
P1	TUMOR	CCGTACTTCAGTACGT_1	TAM	-0.053417	G1	-0.0244015	all	3.13098	1352	728	5.32544	FRESH
P1	TUMOR	CCGTACTTCCGAACGC_1	Bcells2	-0.0252613	G1	-0.0152518	all	3.55582	3596	369	1.14016	FRESH
P1	TUMOR	CCGTGGAAGAATTCCC_1	Microglia	-0.0613104	S	0.0861086	all	3.3881	2444	1000	1.2275	FRESH
P1	TUMOR	CCGTGGAAGATGCCTT_1	TAM	-0.0214172	S	0.0350169	all	3.17056	1481	822	6.07698	FRESH
P1	TUMOR	CCGTGGAAGCCCAACC_1	TAM	-0.0612182	G1	-0.0635073	all	3.2159	1644	889	7.60341	FRESH
P1	TUMOR	CCGTGGAAGTCAATAG_1	Bcells2	-0.0167746	G1	-0.0116422	all	3.82053	6615	417	0.0907029	FRESH
P1	TUMOR	CCGTGGAAGTGGCACA_1	TAM	-0.0909984	G1	-0.0532229	all	3.17406	1493	624	4.75553	FRESH
P1	TUMOR	CCGTGGAGTAACGTTC_1	TAM	-0.0436488	G1	-0.0212001	all	3.04179	1101	588	3.63306	FRESH
P1	TUMOR	CCGTGGAGTTACGACT_1	Bcells2	-0.0183061	G1	-0.0184196	all	3.66764	4652	348	0.193465	FRESH
P1	TUMOR	CCGTGGAGTTCCATGA_1	TAM	-0.0684308	G1	-0.0542433	all	3.27715	1893	835	4.86001	FRESH
P1	TUMOR	CCGTGGAGTTTGACAC_1	TAM	0.0225046	S	0.0591793	all	3.30038	1997	1063	6.25939	FRESH
P1	TUMOR	CCGTGGATCGTAGGAG_1	TAM	-0.0867342	G1	-0.0594504	all	3.22167	1666	826	3.96158	FRESH
P1	TUMOR	CCGTGGATCTGCTGCT_1	Microglia	-0.0551959	G1	-0.0535526	all	3.03019	1072	620	0.652985	FRESH
P1	TUMOR	CCGTTCAAGGGAGTAA_1	Microglia	-0.0468473	S	0.0463644	all	3.52724	3367	1428	1.5444	FRESH
P1	TUMOR	CCGTTCACATCAGTCA_1	Microglia	-0.0661194	G1	-0.0414846	all	3.32366	2107	1132	4.22402	FRESH
P1	TUMOR	CCGTTCACATGATCCA_1	CAFs	-0.136987	G1	-0.108347	all	3.65196	4487	1609	4.14531	FRESH
P1	TUMOR	CCGTTCAGTCTGCAAT_1	Microglia	-0.0385132	G1	-0.0194946	all	2.79588	625	445	1.44	FRESH
P1	TUMOR	CCGTTCAGTCTTCAAG_1	Microglia	-0.0271399	G1	-0.0159227	all	3.04021	1097	558	0.0911577	FRESH
P1	TUMOR	CCGTTCAGTTCGGGCT_1	TAM	-0.047116	G1	-0.030393	all	2.88081	760	472	4.34211	FRESH
P1	TUMOR	CCGTTCATCGCGATCG_1	TAM	0.00316784	G2M	-0.0546822	all	2.88138	761	463	3.67937	FRESH
P1	TUMOR	CCGTTCATCTACCTGC_1	Microglia	0.048485	G2M	-0.0439844	all	3.35507	2265	1067	1.8543	FRESH
P1	TUMOR	CCTAAAGAGCAACGGT_1	Bcells2	0	Undecided	0	all	2.89982	794	105	1.1335	FRESH
P1	TUMOR	CCTAAAGCACAGGAGT_1	TAM	-0.0209827	G1	-0.0405363	all	2.98363	963	532	3.946	FRESH
P1	TUMOR	CCTAAAGCAGCTCCGA_1	Bcells2	-0.0148561	G1	-0.0130149	all	3.58399	3837	332	0.364868	FRESH
P1	TUMOR	CCTAAAGCAGGATCGA_1	Bcells2	-0.0239112	S	0.170919	all	2.77232	592	103	2.36486	FRESH
P1	TUMOR	CCTAAAGCATGACATC_1	TAM	-0.0358508	G1	-0.0284631	all	2.95999	912	484	0.328947	FRESH
P1	TUMOR	CCTAAAGGTCCAGTGC_1	TAM	0.0147556	S	0.145181	all	2.7796	602	381	3.15615	FRESH
P1	TUMOR	CCTAAAGGTGCGGTAA_1	TAM	-0.0181263	G1	-0.0124722	all	2.8488	706	425	0.566572	FRESH
P1	TUMOR	CCTAAAGGTTGATTGC_1	Bcells2	-0.0114372	G1	-0.0111927	all	3.62211	4189	298	0.334209	FRESH
P1	TUMOR	CCTAAAGTCTGTGCAA_1	Bcells2	-0.0190721	G1	-0.00242814	all	3.72526	5312	333	0.0564759	FRESH
P1	TUMOR	CCTACACCAATGGATA_1	TAM	-0.0389009	S	0.132714	all	3.0306	1073	578	1.49115	FRESH
P1	TUMOR	CCTACACCACCAGTTA_1	TAM	-0.00214943	G1	-0.0625109	all	3.22141	1665	732	6.12613	FRESH
P1	TUMOR	CCTACACCACGGTAGA_1	Microglia	-0.0226334	G1	-0.0258287	all	2.80414	637	352	2.35479	FRESH
P1	TUMOR	CCTACACCAGATCTGT_1	CAFs	-0.130056	G1	-0.132998	all	3.66932	4670	1530	0.192719	FRESH
P1	TUMOR	CCTACACCATACAGCT_1	Microglia	-0.0274316	G1	-0.024496	all	2.87157	744	440	0.537634	FRESH
P1	TUMOR	CCTACACGTCTAACGT_1	Microglia	-0.0167689	S	0.0800967	all	3.31218	2052	909	0.877193	FRESH
P1	TUMOR	CCTACACGTCTTTCAT_1	Bcells1	0.0049405	G2M	-0.0178442	all	3.69064	4905	598	0.30581	FRESH
P1	TUMOR	CCTACACTCCAGTAGT_1	Microglia	0.012667	G2M	-0.0262153	all	3.17667	1502	542	1.39814	FRESH
P1	TUMOR	CCTACACTCCGGCACA_1	Microglia	0.0238855	G2M	-0.0154357	all	3.07445	1187	614	0.168492	FRESH
P1	TUMOR	CCTACACTCTAACGGT_1	TAM	-0.0433504	G1	-0.0565887	all	2.7796	602	343	9.80066	FRESH
P1	TUMOR	CCTACCAAGCATGGCA_1	Bcells2	-0.0276411	G1	-0.0218535	all	3.64008	4366	498	0.137426	FRESH
P1	TUMOR	CCTACCACAATCAGAA_1	Bcells2	-0.00993429	S	0	all	3.23172	1705	157	0.351906	FRESH
P1	TUMOR	CCTACCACAATGGATA_1	TAM	-0.0673199	S	0.107245	all	3.01703	1040	614	2.40385	FRESH
P1	TUMOR	CCTACCACAGCTATTG_1	TAM	-0.0131174	S	0.102136	all	3.27068	1865	961	3.21716	FRESH
P1	TUMOR	CCTACCACAGGATTGG_1	Bcells2	-0.022826	G1	-0.0102171	all	3.84242	6957	467	0.043122	FRESH
P1	TUMOR	CCTACCACATATGGTC_1	TAM	-0.0117268	S	0.0207154	all	3.49192	3104	1528	3.76933	FRESH
P1	TUMOR	CCTACCATCAAACCGT_1	TAM	-0.0575302	G1	-0.0319712	all	2.87795	755	402	3.84106	FRESH
P1	TUMOR	CCTACCATCATATCGG_1	TAM	-0.013701	S	0.0316127	all	3.46776	2936	1500	0.715259	FRESH
P1	TUMOR	CCTACCATCGCCTGAG_1	Microglia	-0.0488467	G1	-0.0354323	all	3.2071	1611	768	0.993172	FRESH
P1	TUMOR	CCTACCATCGGCTTGG_1	TAM	-0.0566546	G1	-0.033776	all	3.18724	1539	734	2.33918	FRESH
P1	TUMOR	CCTACCATCTAACTGG_1	TAM	0.0141682	G2M	-0.0436417	all	3.24378	1753	753	0.969766	FRESH
P1	TUMOR	CCTACCATCTTGCATT_1	Neutrophil	-0.0385846	G1	-0.0345288	all	2.77525	596	356	5.03356	FRESH
P1	TUMOR	CCTAGCTAGAAGAAGC_1	TAM	0.00788571	G2M	-0.0538715	all	2.78675	612	348	5.22876	FRESH
P1	TUMOR	CCTAGCTAGCGCCTCA_1	Microglia	-0.0710968	G1	-0.0327593	all	3.2188	1655	837	1.32931	FRESH
P1	TUMOR	CCTAGCTAGCTATGCT_1	Bcells2	0.00185988	S	0.0405531	all	3.89492	7851	549	0.0127372	FRESH
P1	TUMOR	CCTAGCTAGGCAAAGA_1	Microglia	0.0333196	G2M	-0.0670215	all	3.31239	2053	1057	1.50999	FRESH
P1	TUMOR	CCTAGCTCACTAAGTC_1	Bcells2	-0.00750265	S	0	all	3.35564	2268	122	0.705467	FRESH
P1	TUMOR	CCTAGCTCATACCATG_1	TAM	-0.0296007	G1	-0.0277738	all	2.98856	974	633	2.6694	FRESH
P1	TUMOR	CCTAGCTGTAGTACCT_1	TAM	-0.0601684	G1	-0.0472138	all	3.19645	1572	843	0.699746	FRESH
P1	TUMOR	CCTAGCTGTCTCCCTA_1	TAM	-0.0218977	G1	-0.0468928	all	3.41797	2618	1008	3.81971	FRESH
P1	TUMOR	CCTAGCTTCTTAACCT_1	Microglia	0.0760833	G2M	0.0745805	all	3.31302	2056	980	2.48054	FRESH
P1	TUMOR	CCTATTAAGAGGTTAT_1	Bcells2	-0.00759019	G1	-0.0156678	all	3.53453	3424	156	1.10981	FRESH
P1	TUMOR	CCTATTAAGTACGATA_1	Bcells2	0.0277421	G2M	-0.0179494	all	3.4221	2643	222	0.681044	FRESH
P1	TUMOR	CCTATTAAGTGGTAAT_1	Microglia	-0.0336979	G1	-0.027212	all	2.7348	543	335	4.41989	FRESH
P1	TUMOR	CCTATTAAGTTGAGAT_1	Bcells2	-0.00542534	G1	-0.0162849	all	3.3881	2444	237	0.327332	FRESH
P1	TUMOR	CCTATTACAAGAGTCG_1	Neutrophil	0.076337	G2M	-0.0276563	all	3.055	1135	585	5.63877	FRESH
P1	TUMOR	CCTATTACAGATCTGT_1	Microglia	-0.0241802	G1	-0.0187174	all	2.84819	705	386	4.25532	FRESH
P1	TUMOR	CCTATTAGTAGCGTAG_1	TAM	-0.0424595	S	0.124079	all	3.07225	1181	686	5.08044	FRESH
P1	TUMOR	CCTATTAGTGAAATCA_1	Bcells2	-0.0159317	G1	-0.0109622	all	3.00389	1009	114	2.08127	FRESH
P1	TUMOR	CCTATTATCGCCCTTA_1	Bcells2	-0.0105258	G1	-0.0062079	all	3.54208	3484	179	0.200918	FRESH
P1	TUMOR	CCTATTATCGTAGATC_1	Microglia	-0.0356501	G1	-0.0200699	all	2.7574	572	382	0.524476	FRESH
P1	TUMOR	CCTATTATCTATCGCC_1	TAM	-0.0257673	G1	-0.00664866	all	2.76567	583	348	7.54717	FRESH
P1	TUMOR	CCTCAGTAGACCGGAT_1	Bcells2	0.00392924	G2M	-0.0153953	all	3.92376	8390	725	0.166865	FRESH
P1	TUMOR	CCTCAGTAGATATGCA_1	TAM	0.104161	G2M	-0.046462	all	3.40824	2560	1243	7.03125	FRESH
P1	TUMOR	CCTCAGTCATGCAACT_1	TAM	-0.0551164	G1	-0.0271106	all	3.0162	1038	572	0.674374	FRESH
P1	TUMOR	CCTCAGTGTAACGTTC_1	Microglia	-0.0761235	G1	-0.0638134	all	2.99344	985	640	0.71066	FRESH
P1	TUMOR	CCTCAGTGTAGTAGTA_1	Bcells2	-0.0247552	S	0.0176021	all	4.08063	12040	911	0.456811	FRESH
P1	TUMOR	CCTCAGTGTCTCCATC_1	Microglia	-0.020048	G1	-0.0206918	all	2.716	520	306	1.92308	FRESH
P1	TUMOR	CCTCAGTTCATCATTC_1	Bcells1	-0.0330456	G1	-0.010747	all	3.73344	5413	710	0.277111	FRESH
P1	TUMOR	CCTCAGTTCCCTGACT_1	TAM	-0.0197494	G1	-0.0481308	all	3.26975	1861	868	5.26599	FRESH
P1	TUMOR	CCTCAGTTCCGTAGTA_1	Microglia	0.04364	S	0.0941352	all	3.33325	2154	1065	1.16063	FRESH
P1	TUMOR	CCTCAGTTCGTACCGG_1	TAM	-0.0442847	G1	-0.0391771	all	2.78958	616	452	0.324675	FRESH
P1	TUMOR	CCTCAGTTCGTGGTCG_1	TAM	0.0370184	G2M	-0.0199458	all	3.10823	1283	622	4.98831	FRESH
P1	TUMOR	CCTCAGTTCTAGAGTC_1	Bcells2	-0.0291923	G1	-0.0329887	all	3.25575	1802	345	0.221976	FRESH
P1	TUMOR	CCTCAGTTCTGTGCAA_1	Bcells1	-0.0236235	G1	-0.012191	all	2.87737	754	200	0.397878	FRESH
P1	TUMOR	CCTCTGAAGGCTATCT_1	TAM	-0.0311381	G1	-0.089442	all	3.52737	3368	1369	1.72209	FRESH
P1	TUMOR	CCTCTGAAGGCTCTTA_1	TAM	-0.0593373	G1	-0.0571353	all	3.42813	2680	1169	4.06716	FRESH
P1	TUMOR	CCTCTGAAGGGATGGG_1	Microglia	-0.0417344	G1	-0.0375111	all	3.2878	1940	893	0.515464	FRESH
P1	TUMOR	CCTCTGACAGCTGTGC_1	TAM	-0.0730567	G1	-0.0787282	all	3.32818	2129	999	5.26069	FRESH
P1	TUMOR	CCTCTGACAGGGTTAG_1	TAM	-0.0874743	G1	-0.051908	all	3.16584	1465	763	5.05119	FRESH
P1	TUMOR	CCTCTGACAGGTCCAC_1	Bcells2	-0.0136584	G1	-0.0106874	all	3.03262	1078	133	0.278293	FRESH
P1	TUMOR	CCTCTGATCAATACCG_1	Microglia	-0.0496477	G1	-0.0263809	all	3.14582	1399	755	0	FRESH
P1	TUMOR	CCTCTGATCACGCGGT_1	Bcells2	-0.0274012	G1	-0.0176812	all	3.69723	4980	684	0.220884	FRESH
P1	TUMOR	CCTCTGATCATTCACT_1	Microglia	-0.0495366	G1	-0.0615797	all	2.97955	954	613	0.943396	FRESH
P1	TUMOR	CCTCTGATCCAGATCA_1	TAM	-0.0709589	G1	-0.0567091	all	3.53352	3416	1562	1.69789	FRESH
P1	TUMOR	CCTCTGATCTGAGTGT_1	Bcells2	-0.0391922	G1	-0.0328142	all	3.73775	5467	649	0.731663	FRESH
P1	TUMOR	CCTTACGCAAGCCGTC_1	Bcells2	0.00165565	G2M	-0.00811351	all	3.84726	7035	398	0.18479	FRESH
P1	TUMOR	CCTTACGCAAGTCATC_1	Bcells2	-0.0381231	G1	-0.0193979	all	3.64875	4454	384	1.32465	FRESH
P1	TUMOR	CCTTACGCAATCCAAC_1	Bcells2	-0.0316684	G1	-0.0246242	all	3.52982	3387	516	0.295247	FRESH
P1	TUMOR	CCTTACGCAGTATAAG_1	Microglia	-0.0369122	S	0.194413	all	2.71012	513	374	1.16959	FRESH
P1	TUMOR	CCTTACGGTGCGATAG_1	TAM	0.0651858	G2M	-0.0200995	all	3.10003	1259	632	3.57427	FRESH
P1	TUMOR	CCTTACGGTGCTAGCC_1	Bcells2	-0.0225112	G1	-0.0178985	all	3.48799	3076	298	0.130039	FRESH
P1	TUMOR	CCTTACGGTGGAAAGA_1	Neutrophil	-0.0457919	G1	-0.0191684	all	3.02366	1056	581	5.11364	FRESH
P1	TUMOR	CCTTACGTCAACACCA_1	Microglia	-0.0229881	G1	-0.00808454	all	2.78319	607	350	1.31796	FRESH
P1	TUMOR	CCTTACGTCCTCCTAG_1	TAM	0.0109518	G2M	-0.0429572	all	2.91275	818	511	3.30073	FRESH
P1	TUMOR	CCTTCCCAGAATAGGG_1	Microglia	-0.0145367	G1	-0.0635264	all	3.55594	3597	1460	0.444815	FRESH
P1	TUMOR	CCTTCCCAGAGAGCTC_1	TAM	-0.0546806	G1	-0.0472316	all	3.31639	2072	985	0.723938	FRESH
P1	TUMOR	CCTTCCCAGAGCTGCA_1	TAM	-0.0383293	S	0.0937259	all	3.21005	1622	799	2.46609	FRESH
P1	TUMOR	CCTTCCCAGCTCCTCT_1	TAM	-0.0589176	G1	-0.0574846	all	3.2938	1967	960	1.88104	FRESH
P1	TUMOR	CCTTCCCAGTACGCCC_1	Microglia	-0.0620283	G1	-0.0551319	all	3.10278	1267	690	1.02605	FRESH
P1	TUMOR	CCTTCCCCACACGCTG_1	TAM	-0.035588	G1	-0.0434469	all	3.23223	1707	831	2.87053	FRESH
P1	TUMOR	CCTTCCCCACAGAGGT_1	CAFs	0.0780389	G2M	0.0714855	all	2.77597	597	383	1.17253	FRESH
P1	TUMOR	CCTTCCCCACCTCGTT_1	Microglia	-0.0714285	G1	-0.0484572	all	3.23121	1703	854	1.05696	FRESH
P1	TUMOR	CCTTCCCCATGGTAGG_1	Bcells2	-0.0125282	G1	-0.00848093	all	3.97896	9527	466	0.0314895	FRESH
P1	TUMOR	CCTTCCCCATGGTTGT_1	Bcells2	-0.027841	G1	-0.00884153	all	3.23121	1703	309	0.528479	FRESH
P1	TUMOR	CCTTCCCCATGTTCCC_1	TAM	-0.0173427	S	0.183856	all	2.78533	610	415	2.45902	FRESH
P1	TUMOR	CCTTCCCGTGAACCTT_1	TAM	-0.0664871	G1	-0.0642465	all	3.42029	2632	1276	0.417933	FRESH
P1	TUMOR	CCTTCCCGTGACTCAT_1	Bcells2	-0.0260286	S	0.0204912	all	3.76641	5840	974	0.10274	FRESH
P1	TUMOR	CCTTCCCTCAGTGCAT_1	TAM	-0.0128298	G1	-0.0647937	all	3.2079	1614	792	2.47831	FRESH
P1	TUMOR	CCTTCCCTCGGAATCT_1	TAM	-0.0204485	S	0.0972672	all	3.06744	1168	768	1.5411	FRESH
P1	TUMOR	CCTTCGAAGCGTGAAC_1	TAM	0.018212	G2M	-0.0433365	all	3.36866	2337	939	4.10783	FRESH
P1	TUMOR	CCTTCGAAGTCTCAAC_1	TAM	0.0269061	G2M	-0.0327676	all	3.17406	1493	710	5.35834	FRESH
P1	TUMOR	CCTTCGACACCGTTGG_1	TAM	0.0962702	G2M	-0.0447658	all	2.86034	725	406	1.7931	FRESH
P1	TUMOR	CCTTCGACATCACAAC_1	TAM	-0.0400449	G1	-0.0187266	all	2.84757	704	441	3.26705	FRESH
P1	TUMOR	CCTTCGACATGACGGA_1	TAM	0.20401	G2M	-0.00658282	all	2.77887	601	369	1.83028	FRESH
P1	TUMOR	CCTTCGACATGGTCTA_1	Microglia	-0.0430835	G1	-0.00940249	all	3.16967	1478	725	0.744249	FRESH
P1	TUMOR	CCTTCGAGTAATCACC_1	Microglia	-0.0544833	S	0.0668948	all	3.4079	2558	1055	0.39093	FRESH
P1	TUMOR	CCTTCGAGTAGCCTAT_1	Microglia	-0.0729644	G1	-0.0653743	all	3.43584	2728	1189	1.28299	FRESH
P1	TUMOR	CCTTCGATCCAGGGCT_1	Microglia	0.0317471	G2M	-0.062252	all	3.35832	2282	1104	0.657318	FRESH
P1	TUMOR	CCTTCGATCGACAGCC_1	Microglia	-0.0532774	G1	-0.0362698	all	3.20629	1608	813	0.310945	FRESH
P1	TUMOR	CCTTTCTAGCAGCGTA_1	TAM	0.0249275	G2M	-0.0390381	all	3.31911	2085	978	0.767386	FRESH
P1	TUMOR	CCTTTCTAGTCGCCGT_1	Microglia	0.125335	G2M	-0.0286692	all	3.39358	2475	1215	0.40404	FRESH
P1	TUMOR	CCTTTCTCAATAGAGT_1	Bcells2	-0.00987455	S	0	all	3.08493	1216	114	0.904605	FRESH
P1	TUMOR	CCTTTCTCAGCGTTCG_1	Bcells2	-0.0164765	S	0.114936	all	3.7721	5917	483	0.0169005	FRESH
P1	TUMOR	CCTTTCTGTAACGACG_1	TAM	-0.0582392	G1	-0.0310432	all	3.11992	1318	695	4.7041	FRESH
P1	TUMOR	CCTTTCTGTAATCACC_1	Microglia	-0.0147038	S	0.191121	all	3.27277	1874	1069	0.533618	FRESH
P1	TUMOR	CCTTTCTGTTCATGGT_1	CAFs	0.0252466	G2M	-0.128222	all	2.91593	824	599	4.49029	FRESH
P1	TUMOR	CCTTTCTGTTCGAATC_1	Microglia	-0.0377361	S	0.162715	all	2.79727	627	451	1.5949	FRESH
P1	TUMOR	CCTTTCTTCAACGCTA_1	Bcells1	-0.0279377	G1	-0.0118751	all	3.74076	5505	483	0.363306	FRESH
P1	TUMOR	CCTTTCTTCACCGGGT_1	Bcells2	0.0318523	G2M	-0.0145239	all	3.5682	3700	339	0.0540541	FRESH
P1	TUMOR	CCTTTCTTCAGGATCT_1	TAM	-0.119276	S	0.0226432	all	3.51667	3286	1368	4.65612	FRESH
P1	TUMOR	CCTTTCTTCATGTCTT_1	TAM	-0.018771	G1	-0.0494862	all	3.14737	1404	851	3.06268	FRESH
P1	TUMOR	CCTTTCTTCGGAGGTA_1	Microglia	-0.0699361	G1	-0.0406164	all	3.37475	2370	1050	0.590717	FRESH
P1	TUMOR	CGAACATAGAACTCGG_1	Bcells2	0.0447118	G2M	-0.00908222	all	3.20466	1602	114	0.249688	FRESH
P1	TUMOR	CGAACATAGACGCTTT_1	Microglia	-0.0628362	G1	-0.0410381	all	3.07773	1196	602	0.919732	FRESH
P1	TUMOR	CGAACATAGATCCCGC_1	TAM	0.00810016	G2M	-0.0115176	all	3.09899	1256	699	6.21019	FRESH
P1	TUMOR	CGAACATAGCCCGAAA_1	Microglia	-0.0632978	G1	-0.0457312	all	2.78888	615	443	7.64228	FRESH
P1	TUMOR	CGAACATAGGTGATAT_1	TAM	-0.00936604	G1	-0.053863	all	3.24229	1747	786	4.86548	FRESH
P1	TUMOR	CGAACATCAAGCTGAG_1	CAFs	-0.193215	G1	-0.173863	all	3.57078	3722	1337	7.63031	FRESH
P1	TUMOR	CGAACATCACGCGAAA_1	CAFs	-0.102593	G1	-0.0895164	all	2.84448	699	436	0.572246	FRESH
P1	TUMOR	CGAACATCAGTGACAG_1	TAM	-0.0508589	G1	-0.0274354	all	3.28149	1912	833	6.43305	FRESH
P1	TUMOR	CGAACATGTAAGTTCC_1	Microglia	-0.0596022	G1	-0.0205053	all	3.07846	1198	629	3.3389	FRESH
P1	TUMOR	CGAACATGTACAGCAG_1	Microglia	-0.0505686	G1	-0.0364618	all	3.10517	1274	631	1.49137	FRESH
P1	TUMOR	CGAACATGTACCGCTG_1	TAM	-0.0551695	S	0.0540774	all	3.43616	2730	1097	3.33333	FRESH
P1	TUMOR	CGAACATTCAGCTTAG_1	TAM	-0.0551395	G1	-0.0372608	all	3.61257	4098	1223	1.00049	FRESH
P1	TUMOR	CGAACATTCGTTTATC_1	TAM	-0.0639939	G1	-0.0159631	all	3.13988	1380	806	5.43478	FRESH
P1	TUMOR	CGAACATTCTCCAACC_1	TAM	-0.0412101	G1	-0.0065436	all	2.78675	612	339	7.35294	FRESH
P1	TUMOR	CGAATGTAGCTGCAAG_1	Bcells2	0.016271	G2M	-0.0127394	all	3.47465	2983	333	0.804559	FRESH
P1	TUMOR	CGAATGTAGCTTCGCG_1	Bcells2	0.0158427	G2M	-0.0110831	all	3.6536	4504	320	1.08792	FRESH
P1	TUMOR	CGAATGTAGGCTATCT_1	Microglia	-0.0577526	G1	-0.0701112	all	3.68088	4796	1626	4.25354	FRESH
P1	TUMOR	CGAATGTAGGGAGTAA_1	Microglia	-0.0623025	S	0.0143632	all	3.38075	2403	1196	7.78194	FRESH
P1	TUMOR	CGAATGTCAATGCCAT_1	Bcells2	-0.015102	G1	-0.0189139	all	3.95221	8958	518	0.0669792	FRESH
P1	TUMOR	CGAATGTCATTCGACA_1	Neutrophil	-0.0409478	G1	-0.03449	all	3.17085	1482	775	3.10391	FRESH
P1	TUMOR	CGAATGTTCACAGGCC_1	Bcells2	-0.0157768	G1	-0.0148418	all	3.83027	6765	356	0.576497	FRESH
P1	TUMOR	CGAATGTTCGAATCCA_1	Microglia	-0.0106171	G1	-0.0164371	all	3.00432	1010	370	0.594059	FRESH
P1	TUMOR	CGAATGTTCTCGCTTG_1	Microglia	-0.0365774	G1	-0.020592	all	2.72263	528	315	8.33333	FRESH
P1	TUMOR	CGACCTTAGCTAGGCA_1	TAM	-0.0240315	G1	-0.0325435	all	3.34986	2238	987	3.17248	FRESH
P1	TUMOR	CGACCTTAGGACACCA_1	Microglia	-0.026995	G1	-0.0348272	all	2.70243	504	352	1.19048	FRESH
P1	TUMOR	CGACCTTAGTGCTGCC_1	Bcells2	-0.0182577	G1	-0.0163926	all	3.84061	6928	402	0.0577367	FRESH
P1	TUMOR	CGACCTTGTAGAGTGC_1	Bcells2	-0.0165826	G1	-0.0152557	all	3.69249	4926	278	0	FRESH
P1	TUMOR	CGACCTTTCATGCAAC_1	TAM	0.00959159	G2M	-0.0341929	all	3.46449	2914	1154	2.43651	FRESH
P1	TUMOR	CGACCTTTCCTAGTGA_1	Bcells1	-0.04105	G1	-0.048489	all	3.59901	3972	638	0.730111	FRESH
P1	TUMOR	CGACCTTTCGGAGCAA_1	Microglia	-0.0439937	G1	-0.0294012	all	2.98272	961	589	0.416233	FRESH
P1	TUMOR	CGACTTCAGAACAATC_1	Microglia	0.00788563	G2M	-0.0246833	all	2.93852	868	574	1.84332	FRESH
P1	TUMOR	CGACTTCAGACAAGCC_1	Microglia	-0.0679127	G1	-0.0429553	all	3.47929	3015	1199	0.961857	FRESH
P1	TUMOR	CGACTTCAGACTTGAA_1	TAM	-0.0206694	S	0.186166	all	2.94743	886	408	1.46727	FRESH
P1	TUMOR	CGACTTCAGAGTGAGA_1	Microglia	0.00803762	G2M	-0.0634074	all	3.40756	2556	1141	0.938967	FRESH
P1	TUMOR	CGACTTCAGCATCATC_1	CAFs	-0.0885716	G1	-0.00812219	all	3.35583	2269	983	7.66858	FRESH
P1	TUMOR	CGACTTCAGGCTAGAC_1	Microglia	-0.0583711	G1	-0.0603713	all	3.33606	2168	995	0.0461255	FRESH
P1	TUMOR	CGACTTCAGTGGGATC_1	CAFs	-0.0638125	G1	-0.0726338	all	3.41078	2575	1018	5.32039	FRESH
P1	TUMOR	CGACTTCCAACAACCT_1	Bcells2	-0.00229269	S	0	all	3.16286	1455	153	0.274914	FRESH
P1	TUMOR	CGACTTCCAATGGATA_1	TAM	0.000871401	G2M	-0.027731	all	2.99034	978	530	2.96524	FRESH
P1	TUMOR	CGACTTCCACAGAGGT_1	Microglia	-0.0120098	S	0.0800047	all	3.1726	1488	838	0.0672043	FRESH
P1	TUMOR	CGACTTCCACCCATGG_1	TAM	-0.0382539	G1	-0.0169209	all	2.97081	935	642	1.81818	FRESH
P1	TUMOR	CGACTTCCACTATCTT_1	TAM	-0.054605	G1	-0.0281792	all	2.97174	937	514	2.2412	FRESH
P1	TUMOR	CGACTTCCATTCTCAT_1	TAM	0.00310097	G2M	-0.029242	all	3.18412	1528	727	7.00262	FRESH
P1	TUMOR	CGACTTCGTCACTGGC_1	Bcells2	-0.0101234	G1	-0.00810192	all	3.64856	4452	177	0.516622	FRESH
P1	TUMOR	CGACTTCGTCGCATCG_1	Microglia	-0.0672282	G1	-0.0400849	all	3.25864	1814	912	0.220507	FRESH
P1	TUMOR	CGACTTCGTGGTCCGT_1	Bcells2	-0.00706034	G1	-0.00448731	all	3.77996	6025	185	0.298755	FRESH
P1	TUMOR	CGACTTCGTTCGTCTC_1	Microglia	0.00223372	S	0.0449976	all	3.63739	4339	1905	0.668357	FRESH
P1	TUMOR	CGACTTCGTTTCGCTC_1	Bcells2	-0.00500367	G1	-0.00516433	all	3.07041	1176	125	0.170068	FRESH
P1	TUMOR	CGACTTCTCAAGATCC_1	TAM	-0.0193461	G1	-0.0539908	all	3.38184	2409	1193	4.19261	FRESH
P1	TUMOR	CGACTTCTCATTGCGA_1	TAM	0.0512803	G2M	-0.0129689	all	2.79865	629	409	0.953895	FRESH
P1	TUMOR	CGAGAAGCAATTGCTG_1	Microglia	0.0728076	G2M	-0.02344	all	3.00217	1005	530	0.79602	FRESH
P1	TUMOR	CGAGAAGCAGGATCGA_1	TAM	-0.0329364	G1	-0.0142601	all	3.15836	1440	710	0.138889	FRESH
P1	TUMOR	CGAGAAGGTCACAAGG_1	Bcells2	-0.0167447	G1	-0.00987566	all	3.71349	5170	344	0.232108	FRESH
P1	TUMOR	CGAGCACAGTCGTACT_1	Bcells2	-0.0344829	G1	-0.0302577	all	3.53555	3432	345	0.699301	FRESH
P1	TUMOR	CGAGCACCACTTACGA_1	Microglia	-0.0388754	G1	-0.0414858	all	3.22037	1661	824	1.74594	FRESH
P1	TUMOR	CGAGCACGTAGAGCTG_1	TAM	-0.0278293	G1	-0.0499206	all	3.47334	2974	1107	4.84196	FRESH
P1	TUMOR	CGAGCACGTCCATGAT_1	Microglia	-0.012418	G1	-0.0391269	all	3.41179	2581	1008	2.55715	FRESH
P1	TUMOR	CGAGCACGTCGAACAG_1	Bcells2	-0.0154579	G1	-0.00967299	all	3.51162	3248	304	0.738916	FRESH
P1	TUMOR	CGAGCACGTCGAGTTT_1	Microglia	-0.0146966	S	0.164225	all	2.88309	764	333	1.83246	FRESH
P1	TUMOR	CGAGCACTCAGTGCAT_1	Microglia	-0.0511305	G1	-0.0380111	all	3.01452	1034	546	3.19149	FRESH
P1	TUMOR	CGAGCACTCATGTGGT_1	TAM	0.0563592	G2M	-0.0289463	all	3.14301	1390	625	5.97122	FRESH
P1	TUMOR	CGAGCACTCCACTCCA_1	Bcells2	-0.0327343	G1	-0.0259018	all	3.25431	1796	335	0.445434	FRESH
P1	TUMOR	CGAGCCAAGAGCTATA_1	TAM	0.00868294	G2M	-0.0156542	all	3.34596	2218	1020	6.22182	FRESH
P1	TUMOR	CGAGCCAAGCTGCGAA_1	TAM	-0.0697271	G1	-0.0611021	all	3.45894	2877	1329	2.71116	FRESH
P1	TUMOR	CGAGCCAGTCAAGCGA_1	Microglia	-0.0559812	G1	-0.0190069	all	2.82866	674	453	0.593472	FRESH
P1	TUMOR	CGAGCCAGTCCGCTGA_1	Microglia	0.00275141	G2M	-0.0287521	all	3.42111	2637	1030	2.46492	FRESH
P1	TUMOR	CGAGCCAGTGTTTGGT_1	Bcells2	-0.00195997	G1	-0.00404582	all	3.31555	2068	179	0.0967118	FRESH
P1	TUMOR	CGAGCCAGTTTCGCTC_1	TAM	-0.0457645	G1	-0.061575	all	3.68043	4791	1448	3.63181	FRESH
P1	TUMOR	CGAGCCATCAGTTGAC_1	Neutrophil	0.0179825	G2M	-0.0283942	all	2.96284	918	585	2.39651	FRESH
P1	TUMOR	CGAGCCATCCATGAAC_1	TAM	-0.0271367	G1	-0.012448	all	2.85126	710	405	1.26761	FRESH
P1	TUMOR	CGAGCCATCCCAACGG_1	TAM	-0.0478724	G1	-0.0198684	all	2.77085	590	339	5.25424	FRESH
P1	TUMOR	CGAGCCATCGTCCGTT_1	Microglia	0.0249061	G2M	-0.0301057	all	3.25792	1811	817	0.110436	FRESH
P1	TUMOR	CGAGCCATCTCATTCA_1	TAM	-0.0281647	G1	-0.0203892	all	2.83759	688	428	1.01744	FRESH
P1	TUMOR	CGATCGGAGATCTGCT_1	TAM	-0.0372754	G1	-0.027423	all	2.72428	530	318	8.67925	FRESH
P1	TUMOR	CGATCGGAGCCCAACC_1	TAM	-0.0623054	G1	-0.052614	all	2.9284	848	543	7.78302	FRESH
P1	TUMOR	CGATCGGAGCGCTTAT_1	Microglia	-0.0443603	G1	-0.00918745	all	3.19312	1560	767	1.08974	FRESH
P1	TUMOR	CGATCGGCAATCGGTT_1	CAFs	-0.012756	G1	-0.0547487	all	2.94792	887	524	5.9752	FRESH
[truncated: 13,424 more rows]

## Sheet: Figure 3e-f
Figure 3f
Sample ID	Sample type	Neutrophils (inside CD45)	Neutrophils (inside alive)	Bcells (inside CD45)	Bcells (inside alive)	DC (inside CD45)	DC (inside alive)	NK (inside CD45)	NK (inside alive)	TAMs (inside CD45)	TAMs (inside alive)	Tcells (inside CD45)	Tcells (inside alive)	CD4 (inside CD45)	CD4 (inside alive)	CD8 (inside CD45)	CD8 (inside alive)	CD8/CD4 ratio	Treg (inside CD45)	T naïve (inside CD45)
P1	TUMOR_CD45	14.586	0.760864	15.2295	0.794432	11.2255	0.585567	12.2265	0.637783	28.171	1.46951	27.5	1.43451	16.775	0.875051	14.9875	0.781808	0.893443	1.33	1.4852
P10	TUMOR_CD45	61.7344	4.22051	17.808	1.21745	9.6672	0.660904	8.904	0.608727	12.296	0.840623	14.4	0.984465	9.072	0.620213	8.0208	0.548347	0.884127	7.58	1.97505
P13	TUMOR_CD45	1.06586	0.223746	8.0282	1.68528	2.0824	0.437138	0.59732	0.12539	15.5358	3.26128	71.3	14.9673	36.9334	7.75307	30.2312	6.34614	0.818533	0.21	0.8338
P14	TUMOR_CD45	0.83657	0.0987153	11.3886	1.34385	37.1887	4.38827	3.66966	0.43302	49.7724	5.87314	28.7	3.3866	12.341	1.45624	12.4271	1.4664	1.00698	1.45	0.75828
P17	TUMOR_CD45	6.43607	0.605711	13.3678	1.25807	9.0871	0.855205	7.8104	0.735052	22.1545	2.085	24.5	2.30574	8.281	0.779341	15.827	1.48951	1.91124	0.16	1.8788
P18	TUMOR_CD45	10.8395	0.218975	36.6415	0.740217	1.0374	0.0209571	2.3541	0.0475566	18.8195	0.380184	33.3	0.672713	13.4865	0.272449	18.8811	0.381428	1.4	1.52	6.8544
P19	TUMOR_CD45	26.159	1.36288	20.9272	1.09031	9.9687	0.519369	1.33623	0.0696176	23.6138	1.23028	28.9	1.50569	15.9239	0.829635	10.9531	0.570657	0.68784	1.25	0.348
P3	TUMOR_CD45	33.327	18.0174	34.524	18.6645	2.0538	1.11034	12.6	6.81187	6.741	3.64435	36.7	19.8409	14.68	7.93637	20.6621	11.1704	1.4075	0.53	0.17864
P5	TUMOR_CD45	10.3472	2.64569	11.3216	2.89484	10.44	2.66942	13.3632	3.41686	20.3232	5.19648	52.3	13.3727	33.472	8.55852	27.9282	7.14101	0.834375	5.82	4.14477
P6	TUMOR_CD45	8.624	0.6544	9.212	0.699019	11.956	0.907237	2.3177	0.17587	20.237	1.53561	50.4	3.82442	37.7496	2.86449	15.4224	1.17027	0.408545	2.1	0.54029
P7	TUMOR_CD45	2.97438	0.248956	11.0843	0.927756	30.8021	2.57814	10.026	0.839176	38.0988	3.18887	41.4	3.46518	21.114	1.76724	16.974	1.42072	0.803922	2.82	3.71723
P8	TUMOR_CD45	3.75858	0.30094	8.0199	0.642134	11.6907	0.936046	4.3092	0.345027	22.3839	1.79223	58.4	4.67595	36.2664	2.90376	40.7048	3.25914	1.12238	3.75	3.40371
P9	TUMOR_CD45	47.2884	5.1268	75.831	8.22126	7.35702	0.797616	0.95142	0.103149	29.5788	3.2068	5.66	0.613632	3.6507	0.395793	3.6507	0.395793	0.831008	1.2	1.3936
P20	TUMOR	1.30816	0.939259	21.7728	15.6329	6.64832	4.77349	2.44608	1.75629	6.41536	4.60623	9.74	6.99332	5.4544	3.91626	4.88948	3.51065	0.896429	0.7	0.89999
P49	TUMOR	1.20384	0.334668	33.9768	9.44555	9.2664	2.57606	5.27472	1.46637	14.256	3.96317	20.3	5.6434	11.6116	3.22802	12.2409	3.40297	1.0542	1.2	1.48385
P13	CSF	0.6811	0.205011	23.4215	7.04987	36.6265	11.0246	0.34055	0.102506	15.29	4.60229	28.8	8.6688	18.6336	5.60871	13.2192	3.97898	0.709428	9.64	1.52254
P14	CSF	1.40896	0.657984	49.3136	23.0295	19.7136	9.20625	1.40896	0.657984	25.3968	11.8603	39.4	18.3998	23.9158	11.1687	22.4974	10.5063	0.940692	2.34	1.4036
P17	CSF	1.14582	0.485828	42.5106	18.0245	20.679	8.7679	1.14582	0.485828	12.6108	5.34698	31	13.144	17.236	7.30806	17.236	7.30806	1	11.9	8.988
P18	CSF	0	0	19.4436	3.32486	5.544	0.948024	4.8708	0.832907	9.7416	1.66581	57.6	9.8496	31.9104	5.45668	30.528	5.22029	0.956679	8.23	3.7944
P19	CSF	0	0	68.3442	26.996	13.3333	5.26665	0	0	0	0	8.33	3.29035	4.998	1.97421	3.332	1.31614	0.666667	18.6	6.78
P20	CSF	0.86254	0.42782	45.9452	22.7888	29.2068	14.4866	7.29316	3.61741	12.0414	5.97253	12	5.952	10.716	5.31514	3	1.488	0.279955	11.7	3.8831
P49	CSF	0.063827	0.0594229	3.26825	3.04274	1.8456	1.71825	1.86867	1.73973	2.33776	2.17645	92.2	85.8382	79.8452	74.3359	24.7096	23.0046	0.309469	3.62	3.6518
P5	CSF	1.0109	0.300237	50.4531	14.9846	32.3488	9.60759	2.0218	0.600475	9.08891	2.69941	8.08	2.39976	7.07	2.09979	5.05	1.49985	0.714286	16.7	2.56564
Figure 3f
TEST	GROUP	STATISTIC	P-VALUE	SIGNIFICANT
T-test	scRNAseq:CLym prolif vs the rest	1.2776	0.233362	FALSE
T-test	scRNAseq:CLym [>>Tcell] vs the rest	-0.208065	0.839355	FALSE
T-test	scRNAseq:CLym [>>NK] vs the rest	1.2776	0.233362	FALSE
Wilcoxon	FC: CD4+ Tcell vs the rest	16	0.779435	FALSE
Wilcoxon	FC: CD8+ Tcel vs the rest	17	0.888638	FALSE
Wilcoxon	FC: NKs vs the rest	5	0.0687036	FALSE

## Sheet: Figure 4a-f
Figure 4a-f
Patient ID	Sample type	Sample type timepoint	Cell ID	cluster_cell_class	TCR clonotype class	Clonotype size	G2M Score	Cell Phase	S Score	Cell clustering group	log10_nCount_RNA	nCount_RNA	nFeature_RNA	percent MT genes	Sample preservation
P1	CSF	CSF	AACGTTGAGATGCCTT_1_1	CAFs	Non-TCR	0	-0.0202626	G1	-0.0442763	all	3.63679	4333	126	0	FRESH
P1	CSF	CSF	AACTCCCGTCTAGTCA_1_1	Naive Tcells	Singleton TCR	1	0.318504	S	0.508471	TcellNK	3.51028	3238	1199	5.46634	FRESH
P1	CSF	CSF	AACTTTCAGGCATTGG_1_1	Naive Tcells	Singleton TCR	1	-0.120531	G1	-0.0759287	TcellNK	3.42111	2637	959	6.33295	FRESH
P1	CSF	CSF	AATCCAGCAAGTACCT_1_1	Cyt cells [>>NK]	Non-TCR	0	0.421577	G2M	-0.0102191	TcellNK	3.45894	2877	1036	4.24053	FRESH
P1	CSF	CSF	AATCGGTGTTCGGGCT_1_1	TAM2	Non-TCR	0	-0.048007	G1	-0.0416788	all	2.8791	757	279	0	FRESH
P1	CSF	CSF	ACTATCTCAAGTCATC_1_1	Naive Tcells	Singleton TCR	1	-0.0441059	S	0.30299	TcellNK	3.62603	4227	1393	4.42394	FRESH
P1	CSF	CSF	ACTTGTTTCCTCTAGC_1_1	Naive Tcells	Singleton TCR	1	-0.0707379	S	0.116475	TcellNK	3.49817	3149	1093	5.65259	FRESH
P1	CSF	CSF	AGAATAGTCTTAGCCC_1_1	TAM1	Non-TCR	0	-0.0987398	S	0.0309883	all	3.23325	1711	681	0	FRESH
P1	CSF	CSF	AGATTGCTCGGTGTCG_1_1	Naive Tcells	Singleton TCR	1	0.00768922	S	0.147263	TcellNK	3.48487	3054	1062	3.83104	FRESH
P1	CSF	CSF	AGCGTATGTGGCCCTA_1_1	TAM2	Non-TCR	0	-0.0347734	G1	-0.0125973	all	2.80956	645	233	0	FRESH
P1	CSF	CSF	AGGCCACAGCGCCTCA_1_1	TAM1	Non-TCR	0	-0.138303	G1	-0.011831	all	3.25527	1800	588	7.88889	FRESH
P1	CSF	CSF	AGTGAGGCAGATCCAT_1_1	Naive Tcells	Singleton TCR	1	0.0666614	S	0.171863	TcellNK	3.65706	4540	1349	4.77974	FRESH
P1	CSF	CSF	AGTTGGTAGATGCCTT_1_1	Naive Tcells	Singleton TCR	1	0.170756	G2M	-0.122322	TcellNK	3.61321	4104	1313	3.53314	FRESH
P1	CSF	CSF	AGTTGGTAGGACCACA_1_1	Cyt cells [>>Tcell]	Singleton TCR	1	0.0635068	G2M	-0.165502	TcellNK	3.75823	5731	1531	3.48979	FRESH
P1	CSF	CSF	AGTTGGTTCACAACGT_1_1	Neutrophil	Non-TCR	0	-0.159066	G1	-0.0621928	all	3.75442	5681	1846	4.62947	FRESH
P1	CSF	CSF	ATCTACTCAGATAATG_1_1	Naive Tcells	Singleton TCR	1	0.0304996	G2M	-0.145238	TcellNK	3.49734	3143	1239	7.54057	FRESH
P1	CSF	CSF	ATTATCCTCAAACAAG_1_1	DC	Non-TCR	0	-0.0946299	G1	-0.0117792	all	3.88801	7727	2040	4.96959	FRESH
P1	CSF	CSF	ATTATCCTCAGCTTAG_1_1	TAM1	Non-TCR	0	0.0708147	G2M	-0.0397744	all	3.17869	1509	617	0	FRESH
P1	CSF	CSF	CACATAGCAAACAACA_1_1	CAFs	Non-TCR	0	-0.037901	S	0.0153419	all	3.62849	4251	119	0	FRESH
P1	CSF	CSF	CAGCATATCCGCGGTA_1_1	Naive Tcells	Singleton TCR	1	-0.0540382	G1	-0.0139394	TcellNK	3.77276	5926	1527	3.54371	FRESH
P1	CSF	CSF	CAGCTGGAGCTATGCT_1_1	CAFs	Non-TCR	0	-0.0340841	G1	-0.0101353	all	3.73312	5409	115	0	FRESH
P1	CSF	CSF	CAGTAACAGCCACGTC_1_1	Naive Tcells	Singleton TCR	1	-0.0256092	G1	-0.000776224	TcellNK	3.58263	3825	1161	4.96732	FRESH
P1	CSF	CSF	CATCGGGTCTCACATT_1_1	Cyt cells [>>Tcell]	Non-TCR	0	-0.162266	G1	-0.0903469	TcellNK	3.09726	1251	803	12.0703	FRESH
P1	CSF	CSF	CCCTCCTGTAGCCTCG_1_1	Naive Tcells	Singleton TCR	1	-0.0606527	S	0.0934839	TcellNK	3.58726	3866	1455	3.38852	FRESH
P1	CSF	CSF	CCGTGGACACTCAGGC_1_1	Naive Tcells	Singleton TCR	1	-0.123929	S	0.185188	TcellNK	3.55023	3550	1175	3.21127	FRESH
P1	CSF	CSF	CCTATTACAGCTCCGA_1_1	Naive Tcells	Singleton TCR	1	0.414634	G2M	-0.289612	TcellNK	3.33905	2183	895	4.16858	FRESH
P1	CSF	CSF	CCTCTGATCCTCAATT_1_1	TAM2	Non-TCR	0	-0.023836	G1	-0.168479	all	2.78462	609	300	0.164204	FRESH
P1	CSF	CSF	CCTTCGACAACTGCGC_1_1	TAM1	Non-TCR	0	-0.0836372	G1	-0.00604624	all	2.90849	810	395	0.246914	FRESH
P1	CSF	CSF	CGAACATAGAGGTACC_1_1	TAM1	Non-TCR	0	0.0618611	S	0.132604	all	3.32056	2092	1061	19.4073	FRESH
P1	CSF	CSF	CGAGCACTCCTCATTA_1_1	Naive Tcells	Singleton TCR	1	0.345798	G2M	-0.0740132	TcellNK	3.65186	4486	1207	4.27998	FRESH
P1	CSF	CSF	CGCTATCTCCTAGTGA_1_1	CAFs	Non-TCR	0	-0.0270401	S	0.0348406	all	3.91196	8165	246	0.0244948	FRESH
P1	CSF	CSF	CGGTTAACATTATCTC_1_1	Naive Tcells	Singleton TCR	1	0.296832	G2M	0.085287	TcellNK	3.85028	7084	1915	4.48899	FRESH
P1	CSF	CSF	CGTGTAAAGGGCTCTC_1_1	Naive Tcells	Singleton TCR	1	-0.0343542	S	0.19023	TcellNK	3.38399	2421	835	3.30442	FRESH
P1	CSF	CSF	CGTTAGAAGCCACGCT_1_1	Naive Tcells	Singleton TCR	1	0.0123258	G2M	-0.0457503	TcellNK	3.5914	3903	1099	4.25314	FRESH
P1	CSF	CSF	CTAAGACTCATGTGGT_1_1	TAM2	Non-TCR	0	-0.0406782	G1	-0.044563	all	3.01578	1037	337	0	FRESH
P1	CSF	CSF	CTAATGGGTTCCCTTG_1_1	Naive Tcells	Singleton TCR	1	-0.0187532	G1	-0.0529236	TcellNK	3.59295	3917	1147	4.723	FRESH
P1	CSF	CSF	CTCGGAGAGGCGTACA_1_1	Naive Tcells	Singleton TCR	1	0.0779572	S	0.582011	TcellNK	3.60509	4028	1086	4.49355	FRESH
P1	CSF	CSF	CTCGTACGTCAAACTC_1_1	Naive Tcells	Singleton TCR	1	0.018491	G2M	-0.123722	TcellNK	3.38202	2410	908	5.9751	FRESH
P1	CSF	CSF	CTCGTCATCATGTCTT_1_1	Naive Tcells	Singleton TCR	1	0.243232	G2M	-0.0582935	TcellNK	3.35526	2266	1124	11.827	FRESH
P1	CSF	CSF	CTCTACGGTTCACGGC_1_1	Naive Tcells	Singleton TCR	1	0.0352315	G2M	-0.0984245	TcellNK	3.67733	4757	1217	6.1173	FRESH
P1	CSF	CSF	CTGAAACTCCATGAAC_1_1	Cyt cells [>>Tcell]	Singleton TCR	1	-0.160116	G1	-0.19467	TcellNK	3.57287	3740	1352	5.72193	FRESH
P1	CSF	CSF	CTGCCTACAGTCACTA_1_1	Naive Tcells	Singleton TCR	1	-0.106532	G1	-0.0910531	TcellNK	3.63407	4306	1406	4.22666	FRESH
P1	CSF	CSF	CTGCTGTGTGCCTGGT_1_1	TAM1	Non-TCR	0	-0.0373769	G1	-0.206975	all	2.93349	858	272	4.4289	FRESH
P1	CSF	CSF	CTTTGCGAGTTAAGTG_1_1	Cyt cells [>>Tcell]	Singleton TCR	1	0.0330798	S	0.170925	TcellNK	3.51001	3236	1159	4.85167	FRESH
P1	CSF	CSF	GAATAAGCAAGCCCAC_1_1	Naive Tcells	Singleton TCR	1	0.171269	G2M	-0.106322	TcellNK	3.70526	5073	1254	5.73625	FRESH
P1	CSF	CSF	GAGGTGAGTATTAGCC_1_1	CAFs	Non-TCR	0	-0.0315581	G1	-0.051186	all	3.85709	7196	113	0.0138966	FRESH
P1	CSF	CSF	GATCAGTCATTAGCCA_1_1	Naive Tcells	Singleton TCR	1	0.0796983	G2M	-0.102045	TcellNK	3.65706	4540	1457	4.91189	FRESH
P1	CSF	CSF	GATCGCGTCTTGTCAT_1_1	Naive Tcells	Singleton TCR	1	0.235215	G2M	-0.107408	TcellNK	3.47392	2978	998	5.77569	FRESH
P1	CSF	CSF	GATCGTATCGGGAGTA_1_1	Cyt cells [>>NK]	Singleton TCR	1	0.150754	G2M	-0.0759023	TcellNK	3.19811	1578	484	0	FRESH
P1	CSF	CSF	GATTCAGCAAAGGCGT_1_1	Naive Tcells	Singleton TCR	1	0.152557	S	0.229034	TcellNK	3.50174	3175	966	4.22047	FRESH
P1	CSF	CSF	GCAGCCATCCGATATG_1_1	TAM2	Non-TCR	0	-0.040765	S	0.214818	all	3.21617	1645	414	0	FRESH
P1	CSF	CSF	GCAGTTATCAATACCG_1_1	TAM2	Non-TCR	0	-0.0129561	G1	-0.0272698	all	2.75511	569	238	1.40598	FRESH
P1	CSF	CSF	GCATGTAAGGCTCAGA_1_1	TAM1	Non-TCR	0	-0.0984597	G1	-0.0264087	all	3.09412	1242	410	0.966184	FRESH
P1	CSF	CSF	GGACGTCAGCAGGTCA_1_1	CAFs	Non-TCR	0	-0.0171749	G1	-0.0322158	all	3.82158	6631	103	0	FRESH
P1	CSF	CSF	GGGATGAAGCGCCTTG_1_1	Cyt cells [>>Tcell]	Singleton TCR	1	-0.151971	S	0.0710152	TcellNK	3.10789	1282	768	13.0265	FRESH
P1	CSF	CSF	GGGTTGCAGGAGTTTA_1_1	Naive Tcells	Singleton TCR	1	0.0862	G2M	0.0715175	TcellNK	3.59184	3907	1325	3.6345	FRESH
P1	CSF	CSF	GGTATTGCAGGTGCCT_1_1	Naive Tcells	Singleton TCR	1	0.00872833	G2M	-0.151113	TcellNK	3.86812	7381	1646	2.91288	FRESH
P1	CSF	CSF	GGTGCGTAGGTGTTAA_1_1	Naive Tcells	Singleton TCR	1	0.242928	G2M	0.166191	TcellNK	3.7676	5856	1779	4.32036	FRESH
P1	CSF	CSF	GTAACTGTCGAGGTAG_1_1	Naive Tcells	Singleton TCR	1	0.0381549	G2M	-0.0985063	TcellNK	3.75793	5727	1537	5.32565	FRESH
P1	CSF	CSF	GTACTCCTCACGAAGG_1_1	Naive Tcells	Singleton TCR	1	0.121744	S	0.180095	TcellNK	3.87633	7522	1713	3.41664	FRESH
P1	CSF	CSF	GTCGTAAAGGTAGCCA_1_1	CAFs	Non-TCR	0	-0.0275581	G1	-0.0162569	all	3.7801	6027	115	0.066368	FRESH
P1	CSF	CSF	GTCGTAACATCACGAT_1_1	Naive Tcells	Singleton TCR	1	0.0990774	G2M	-0.113165	TcellNK	3.64826	4449	1403	4.31558	FRESH
P1	CSF	CSF	GTCTTCGAGGCAGGTT_1_1	Cyt cells [>>Tcell]	Singleton TCR	1	0.0481044	S	0.180371	TcellNK	3.59494	3935	1476	4.62516	FRESH
P1	CSF	CSF	GTGTGCGTCTGAAAGA_1_1	TAM1	Non-TCR	0	-0.0513898	G1	-0.0214478	all	2.76492	582	353	0	FRESH
P1	CSF	CSF	TAAACCGGTGATAAAC_1_1	TAM2	Non-TCR	0	-0.0672118	G1	-0.0099283	all	2.70501	507	203	0	FRESH
P1	CSF	CSF	TACCTATAGCCGCCTA_1_1	Neutrophil	Non-TCR	0	-0.207552	G1	-0.0362033	all	3.7091	5118	1787	6.50645	FRESH
P1	CSF	CSF	TACGGGCGTAGGCTGA_1_1	Naive Tcells	Singleton TCR	1	0.0854658	G2M	-0.0900615	TcellNK	3.59977	3979	1140	4.19703	FRESH
P1	CSF	CSF	TACTCATTCATAGCAC_1_1	CAFs	Non-TCR	0	-0.040873	G1	-0.0483058	all	3.79351	6216	123	0	FRESH
P1	CSF	CSF	TACTCATTCGTTACGA_1_1	Naive Tcells	Singleton TCR	1	0.290921	G2M	0.0674911	TcellNK	3.6067	4043	1360	3.43804	FRESH
P1	CSF	CSF	TACTTGTAGCGGCTTC_1_1	DC	Non-TCR	0	0.0505378	G2M	-0.00251134	all	3.77474	5953	1515	4.68671	FRESH
P1	CSF	CSF	TAGAGCTAGGATGTAT_1_1	Cyt cells [>>Tcell]	Singleton TCR	1	0.166162	S	0.243566	TcellNK	3.5417	3481	1309	8.15858	FRESH
P1	CSF	CSF	TATGCCCAGGACGAAA_1_1	TAM1	Non-TCR	0	-0.186554	G1	-0.0967301	all	3.90961	8121	2356	4.40832	FRESH
P1	CSF	CSF	TCAATCTGTCGCTTTC_1_1	Naive Tcells	Singleton TCR	1	0.0822584	G2M	0.0813909	TcellNK	3.59966	3978	1203	3.97185	FRESH
P1	CSF	CSF	TCAGGTAGTACTTCTT_1_1	TAM1	Non-TCR	0	-0.0622175	G1	-0.137136	all	2.78176	605	242	4.46281	FRESH
P1	CSF	CSF	TCATTACAGCTGATAA_1_1	Naive Tcells	Singleton TCR	1	-0.12777	S	0.120992	TcellNK	3.62951	4261	1488	5.98451	FRESH
P1	CSF	CSF	TCATTTGCACCAACCG_1_1	CAFs	Non-TCR	0	0.0144402	G2M	-0.090626	all	2.76864	587	414	0.170358	FRESH
P1	CSF	CSF	TCGAGGCTCGTAGGTT_1_1	CAFs	Non-TCR	0	-0.0304125	S	0.00257061	all	3.90086	7959	150	0.0251288	FRESH
P1	CSF	CSF	TCGTAGAAGCGATGAC_1_1	Naive Tcells	Singleton TCR	1	-0.00574086	G1	-0.104631	TcellNK	3.38382	2420	968	4.00826	FRESH
P1	CSF	CSF	TCGTAGATCGTCTGAA_1_1	Naive Tcells	Singleton TCR	1	-0.0894964	G1	-0.00836043	TcellNK	3.54555	3512	1134	5.01139	FRESH
P1	CSF	CSF	TCTCATAAGATGCCAG_1_1	Neutrophil	Non-TCR	0	-0.134788	S	0.0326646	all	3.77166	5911	1865	6.9193	FRESH
P1	CSF	CSF	TCTGAGACAATGTTGC_1_1	TAM1	Non-TCR	0	-0.170089	G1	-0.050697	all	3.11227	1295	472	3.4749	FRESH
P1	CSF	CSF	TGACTTTCATTCTTAC_1_1	Cyt cells [>>Tcell]	Singleton TCR	1	0.116934	G2M	-0.185392	TcellNK	3.51415	3267	1324	8.63177	FRESH
P1	CSF	CSF	TGAGGGACAGTTAACC_1_1	Naive Tcells	Singleton TCR	1	-0.00725348	S	0.268795	TcellNK	3.52556	3354	1060	4.3232	FRESH
P1	CSF	CSF	TGCGCAGGTGAGGGTT_1_1	Cyt cells [>>NK]	Singleton TCR	1	-0.174136	G1	-0.185185	TcellNK	2.97313	940	479	18.4043	FRESH
P1	CSF	CSF	TGGGCGTAGAGGGATA_1_1	Cyt cells proliferating	Singleton TCR	1	0.464397	S	0.661232	PROLIF	4.02829	10673	2256	3.11065	FRESH
P1	CSF	CSF	TGGTTAGAGCTGGAAC_1_1	Cyt cells [>>Tcell]	Singleton TCR	1	0.250298	G2M	0.0626812	TcellNK	3.59824	3965	1410	5.37201	FRESH
P1	CSF	CSF	TGTCCCAGTAGCTGCC_1_1	Naive Tcells	Singleton TCR	1	-0.0301519	S	0.434482	TcellNK	3.75648	5708	1578	5.76384	FRESH
P1	CSF	CSF	TGTGTTTAGTCTCCTC_1_1	Naive Tcells	Singleton TCR	1	0.0744046	S	0.134704	TcellNK	3.70961	5124	1295	5.46448	FRESH
P1	CSF	CSF	TGTTCCGCATATGCTG_1_1	Naive Tcells	Singleton TCR	1	-0.0557455	G1	-0.0773146	TcellNK	3.45954	2881	977	6.4908	FRESH
P1	CSF	CSF	TTAGGACGTCTCCACT_1_1	TAM1	Non-TCR	0	-0.0916547	G1	-0.0344358	all	4.01699	10399	2369	5.4236	FRESH
P1	CSF	CSF	TTCGAAGTCTGGCGAC_1_1	CAFs	Non-TCR	0	-0.0215431	G1	-0.0438105	all	3.76856	5869	107	0	FRESH
P1	CSF	CSF	TTCGGTCCAAATACAG_1_1	TAM1	Non-TCR	0	-0.0877065	G1	-0.120108	all	3.08565	1218	390	0.0821018	FRESH
P1	CSF	CSF	TTGGAACGTGAAATCA_1_1	Naive Tcells	Singleton TCR	1	0.0352524	S	0.156026	TcellNK	3.58081	3809	1216	4.3581	FRESH
P7	CSF	CSF	ACGATACCATGCAACT_2_1	Naive Tcells	Singleton TCR	1	0.0257904	G2M	-0.0546642	TcellNK	3.77159	5910	1437	6.86971	FRESH
P7	CSF	CSF	AGATCTGCAACAACCT_2_1	Cyt cells [>>Tcell]	Non-TCR	0	0.00602384	S	0.00691985	TcellNK	3.90151	7971	110	0.0501819	FRESH
P7	CSF	CSF	ATGAGGGAGCCATCGC_2_1	TAM1	Non-TCR	0	-0.166579	G1	-0.0669345	all	3.91777	8275	1653	5.14804	FRESH
P7	CSF	CSF	CAACCTCTCAGCCTAA_2_1	TAM1	Non-TCR	0	-0.0320756	G1	-0.0794823	all	2.40993	257	193	0.389105	FRESH
P7	CSF	CSF	CACCTTGGTCCGAACC_2_1	TAM2	Non-TCR	0	-0.0194114	G1	-0.0459142	all	2.40312	253	109	4.74308	FRESH
P7	CSF	CSF	CAGCATAGTAGGGACT_2_1	Cyt cells proliferating	Non-TCR	0	0.149986	S	0.377441	PROLIF	2.55388	358	284	1.67598	FRESH
P7	CSF	CSF	CAGCTGGTCTCCAGGG_2_1	TAM1	Non-TCR	0	0.00130686	G2M	-0.0893667	all	2.41162	258	205	1.55039	FRESH
P7	CSF	CSF	CCCTCCTCACCATGTA_2_1	TAM1	Non-TCR	0	0.0195268	G2M	-0.113054	all	2.51322	326	254	1.22699	FRESH
P7	CSF	CSF	CCCTCCTCACCGGAAA_2_1	Cyt cells [>>Tcell]	Non-TCR	0	0.290864	S	0.30681	TcellNK	2.43616	273	244	1.4652	FRESH
P7	CSF	CSF	CCCTCCTGTGTCCTCT_2_1	Cyt cells [>>NK]	Non-TCR	0	-0.0236519	G1	-0.12085	TcellNK	2.47422	298	233	1.34228	FRESH
P7	CSF	CSF	CTGCTGTAGCGTGAGT_2_1	TAM1	Non-TCR	0	-0.0108675	G1	-0.0695136	all	2.54531	351	229	1.1396	FRESH
P7	CSF	CSF	GCTCTGTAGACGCAAC_2_1	TAM1	Non-TCR	0	-0.121719	G1	-0.0331913	all	2.70586	508	337	0.393701	FRESH
P7	CSF	CSF	GCTTCCATCGATAGAA_2_1	TAM1	Non-TCR	0	-0.114879	S	0.326219	all	2.39967	251	192	2.78884	FRESH
P7	CSF	CSF	GTGCTTCAGACGCAAC_2_1	TAM1	Non-TCR	0	0.243952	G2M	-0.0461303	all	2.45939	288	206	0	FRESH
P7	CSF	CSF	GTGGGTCTCCAAACTG_2_1	TAM1	Non-TCR	0	-0.0988615	G1	-0.0564274	all	2.44404	278	233	2.8777	FRESH
P7	CSF	CSF	GTGGGTCTCGATAGAA_2_1	TAM1	Non-TCR	0	0.00700901	G2M	-0.120616	all	2.42975	269	227	3.34572	FRESH
P7	CSF	CSF	GTTCTCGAGGCTAGAC_2_1	TAM1	Non-TCR	0	-0.0299139	G1	-0.100631	all	2.41497	260	191	2.30769	FRESH
P7	CSF	CSF	TCAACGATCTGCAAGT_2_1	TAM2	Non-TCR	0	-0.0334082	G1	-0.0661958	all	3.041	1099	336	0	FRESH
P7	CSF	CSF	TGCCCATAGGCATGTG_2_1	Cyt cells [>>Tcell]	Non-TCR	0	0.173673	G2M	-0.133522	TcellNK	2.5563	360	274	0.555556	FRESH
P7	CSF	CSF	TGCCCTACACCAGGCT_2_1	Cyt cells [>>NK]	Non-TCR	0	0.00536027	S	0.00862969	TcellNK	2.42325	265	228	0	FRESH
P7	CSF	CSF	TGCTGCTTCCAAACTG_2_1	TAM1	Non-TCR	0	-0.0969295	G1	-0.0966544	all	2.56467	367	284	1.90736	FRESH
P7	CSF	CSF	TGGCTGGCAACACCCG_2_1	TAM1	Non-TCR	0	-0.173551	G1	-0.0450969	all	2.40824	256	209	2.34375	FRESH
P7	CSF	CSF	TGGCTGGCAGGGAGAG_2_1	TAM1	Non-TCR	0	-0.13633	G1	-0.0930396	all	2.48572	306	243	3.26797	FRESH
P7	CSF	CSF	TGGTTCCCAGGGAGAG_2_1	TAM1	Non-TCR	0	-0.00771218	G1	-0.0605832	all	2.3962	249	134	0.803213	FRESH
P7	CSF	CSF	TTGGCAAGTTCCGGCA_2_1	TAM proliferating	Non-TCR	0	1.01211	G2M	-0.163077	PROLIF	2.53275	341	281	1.17302	FRESH
P3	CSF	CSF	ACTGCTCCACCCTATC_3_1	Naive Tcells	Singleton TCR	1	0.0223454	G2M	0.0171149	TcellNK	3.41464	2598	751	5.11932	FRESH
P3	CSF	CSF	AGAGCTTCATGGTCTA_3_1	Naive Tcells	Singleton TCR	1	-0.0862126	S	0.0155221	TcellNK	3.55582	3596	862	7.53615	FRESH
P3	CSF	CSF	AGCATACAGGACGAAA_3_1	TAM2	Non-TCR	0	-0.0397432	S	0.321357	all	2.6981	499	250	0	FRESH
P3	CSF	CSF	AGTCTTTAGCTAACAA_3_1	CAFs	Non-TCR	0	-0.0107402	S	0.000121907	all	3.66922	4669	106	0	FRESH
P3	CSF	CSF	AGTGGGATCTGGCGTG_3_1	TAM1	Non-TCR	0	-0.0235699	G1	-0.101389	all	3.75793	5727	1445	5.44788	FRESH
P3	CSF	CSF	CACCTTGCAGGACGTA_3_1	CAFs	Non-TCR	0	-0.0167188	S	0.000952229	all	3.78089	6038	71	0	FRESH
P3	CSF	CSF	CAGCAGCTCAGGTTCA_3_1	TAM2	Non-TCR	0	-0.00366789	G1	-0.106645	all	2.56467	367	154	0	FRESH
P3	CSF	CSF	CAGCTAATCTATCCCG_3_1	TAM1	Non-TCR	0	-0.114769	G1	-0.115648	all	3.8583	7216	1547	5.97284	FRESH
P3	CSF	CSF	CATATGGCAAGTCATC_3_1	TAM1	Non-TCR	0	-0.0146482	G1	-0.0297221	all	3.16554	1464	637	13.6612	FRESH
P3	CSF	CSF	CCTACACGTATGAAAC_3_1	Neutrophil	Non-TCR	0	-0.0751622	S	0.0514918	all	4.02857	10680	1964	3.98876	FRESH
P3	CSF	CSF	CGACTTCAGACCTTTG_3_1	Naive Tcells	Singleton TCR	1	0.387681	G2M	0.028039	TcellNK	3.48029	3022	902	5.19523	FRESH
P3	CSF	CSF	CGCTATCGTTCACGGC_3_1	TAM1	Non-TCR	0	-0.080318	G1	-0.0341526	all	2.993	984	404	0.406504	FRESH
P3	CSF	CSF	CGTTAGACAAGGACAC_3_1	TAM1	Non-TCR	0	-0.179866	G1	-0.110324	all	3.83129	6781	1551	7.63899	FRESH
P3	CSF	CSF	CTAACTTCATCGGTTA_3_1	TAM1	Non-TCR	0	-0.0582266	G1	-0.0513125	all	2.73957	549	221	7.10383	FRESH
P3	CSF	CSF	CTAAGACTCTCTTATG_3_1	CAFs	Non-TCR	0	-0.0164807	G1	-0.0257329	all	3.73616	5447	73	0	FRESH
P3	CSF	CSF	CTAGCCTGTGCATCTA_3_1	Cyt cells [>>Tcell]	Singleton TCR	1	0.00759797	G2M	-0.0302149	TcellNK	3.3189	2084	744	6.09405	FRESH
P3	CSF	CSF	CTCGGAGTCCTCCTAG_3_1	CAFs	Non-TCR	0	-0.0253741	G1	-0.00349603	all	3.80706	6413	104	0.0155933	FRESH
P3	CSF	CSF	CTGCCTAGTCTAAAGA_3_1	TAM1	Non-TCR	0	-0.0455578	G1	-0.0788052	all	2.58659	386	202	2.33161	FRESH
P3	CSF	CSF	CTGCGGAAGCAGCGTA_3_1	Naive Tcells	Non-TCR	0	-0.0518166	G1	-0.0517617	TcellNK	3.02284	1054	420	4.4592	FRESH
P3	CSF	CSF	GATCGTACATCACGAT_3_1	Naive Tcells	Singleton TCR	1	0.0968411	G2M	0.0135621	TcellNK	3.62972	4263	898	7.06076	FRESH
P3	CSF	CSF	GATCTAGAGTATTGGA_3_1	TAM2	Non-TCR	0	-0.0197116	G1	-0.0318899	all	2.57171	373	120	0	FRESH
P3	CSF	CSF	GCATACAAGGCGCTCT_3_1	Naive Tcells	Singleton TCR	1	-0.000203439	S	0.221819	TcellNK	3.25864	1814	641	5.51268	FRESH
P3	CSF	CSF	GGCTCGAAGGTAAACT_3_1	TAM2	Non-TCR	0	0.00544762	G2M	-0.0574018	all	2.6637	461	203	0.650759	FRESH
P3	CSF	CSF	GTGCAGCGTTGAGTTC_3_1	Naive Tcells	Non-TCR	0	-0.0435016	S	0.0559975	TcellNK	3.31702	2075	476	3.80723	FRESH
P3	CSF	CSF	TCATTTGTCGGTGTCG_3_1	TAM1	Non-TCR	0	0.099064	G2M	-0.00326679	all	3.61951	4164	1938	4.03458	FRESH
P3	CSF	CSF	TCGCGAGGTGCCTGCA_3_1	Cyt cells [>>Tcell]	Singleton TCR	1	-0.124632	G1	-0.0272071	TcellNK	3.57299	3741	844	6.09463	FRESH
P3	CSF	CSF	TGAAAGAGTCGCGTGT_3_1	Cyt cells [>>Tcell]	Non-TCR	0	0.140809	G2M	0.0864482	TcellNK	2.92428	840	343	8.57143	FRESH
P3	CSF	CSF	TGGCGCAAGCTAGTTC_3_1	Naive Tcells	Singleton TCR	1	0.185201	G2M	0.0419376	TcellNK	3.64924	4459	930	6.66069	FRESH
P3	CSF	CSF	TTAACTCGTCGCATCG_3_1	TAM1	Non-TCR	0	-0.0916622	G1	-0.0736745	all	2.9345	860	267	1.97674	FRESH
P3	CSF	CSF	TTGTAGGCAAAGCAAT_3_1	CAFs	Non-TCR	0	-0.0193745	G1	-0.0189838	all	3.67182	4697	89	0.0212902	FRESH
P6	CSF	CSF	AACGTTGGTCCAGTTA_4_1	TAM1	Non-TCR	0	-0.00327727	G1	-0.0249549	all	2.18752	154	115	0.649351	METHANOL
P6	CSF	CSF	AACTCCCCACAAGCCC_4_1	TAM1	Non-TCR	0	-0.00737598	G1	-0.106745	all	2.0607	115	91	1.73913	METHANOL
P6	CSF	CSF	AAGGCAGGTAAGGGAA_4_1	TAM proliferating	Non-TCR	0	0.410112	G2M	-0.0336171	PROLIF	2.1959	157	123	0.636943	METHANOL
P6	CSF	CSF	AAGGTTCCAGGCTGAA_4_1	TAM1	Non-TCR	0	0.00603679	S	0.0210076	all	2.0569	114	92	1.75439	METHANOL
P6	CSF	CSF	AATCCAGCATCCAACA_4_1	TAM1	Non-TCR	0	0.0440639	G2M	-0.0438242	all	2.1038	127	109	1.5748	METHANOL
P6	CSF	CSF	ACACCCTCAGTATGCT_4_1	TAM1	Non-TCR	0	-0.0601752	G1	-0.059236	all	2.17319	149	123	2.68456	METHANOL
P6	CSF	CSF	ACACTGATCGTTGCCT_4_1	TAM1	Non-TCR	0	0.0129942	G2M	0.00413672	all	2.09691	125	97	4.8	METHANOL
P6	CSF	CSF	ACATCAGAGGTGCACA_4_1	TAM1	Non-TCR	0	0.010358	G2M	0.00436984	all	2.15229	142	115	1.40845	METHANOL
P6	CSF	CSF	ACCGTAATCGCACTCT_4_1	TAM1	Non-TCR	0	-0.0458071	G1	-0.0428091	all	2.09342	124	103	2.41935	METHANOL
P6	CSF	CSF	ACTTTCAGTAGGCTGA_4_1	TAM1	Non-TCR	0	-0.0884506	G1	-0.0273796	all	2.07555	119	95	2.52101	METHANOL
P6	CSF	CSF	AGACGTTCATCGGTTA_4_1	TAM1	Non-TCR	0	-0.00894643	G1	-0.0757996	all	2.25042	178	132	2.24719	METHANOL
P6	CSF	CSF	AGACGTTTCGTAGATC_4_1	TAM1	Non-TCR	0	-0.0847867	G1	-0.0443351	all	2.13033	135	116	1.48148	METHANOL
P6	CSF	CSF	AGCAGCCAGATGTAAC_4_1	TAM1	Non-TCR	0	0.0397996	S	0.598661	all	2.08991	123	95	0.813008	METHANOL
P6	CSF	CSF	ATCATGGCAGGAATGC_4_1	TAM1	Non-TCR	0	-0.161702	G1	-0.146995	all	2.19033	155	113	0	METHANOL
P6	CSF	CSF	ATCTACTGTCGGGTCT_4_1	TAM1	Non-TCR	0	0.032259	G2M	-0.069783	all	2.11059	129	100	0.775194	METHANOL
P6	CSF	CSF	CAAGGCCGTGGTCTCG_4_1	TAM1	Non-TCR	0	-0.109553	S	0.00860335	all	2.50379	319	237	1.88088	METHANOL
P6	CSF	CSF	CAAGGCCTCAGCTGGC_4_1	TAM1	Non-TCR	0	-0.0160672	G1	-0.0829458	all	2.06446	116	94	0	METHANOL
P6	CSF	CSF	CACACCTAGTCTTGCA_4_1	TAM1	Non-TCR	0	-0.0954712	S	0.0271759	all	2.61066	408	291	0.735294	METHANOL
P6	CSF	CSF	CACATAGCATTACCTT_4_1	Cyt cells [>>NK]	Non-TCR	0	-0.0138498	G1	-0.0111963	TcellNK	2.01284	103	97	0.970874	METHANOL
P6	CSF	CSF	CACCTTGCATGAACCT_4_1	TAM2	Non-TCR	0	0.0585643	S	0.62183	all	2.08279	121	102	1.65289	METHANOL
P6	CSF	CSF	CAGCTAAAGGCTACGA_4_1	Naive Tcells	Non-TCR	0	0.0262667	S	0.0403942	TcellNK	2.51455	327	238	5.8104	METHANOL
P6	CSF	CSF	CAGCTGGAGGACGAAA_4_1	TAM1	Non-TCR	0	-0.0722987	G1	-0.00907018	all	2.19312	156	122	0.641026	METHANOL
P6	CSF	CSF	CAGTAACTCAGTGCAT_4_1	TAM1	Non-TCR	0	-0.11437	G1	-0.0309034	all	2.08279	121	93	0	METHANOL
P6	CSF	CSF	CATCGGGCAAAGAATC_4_1	TAM1	Non-TCR	0	-0.0191928	G1	-0.0456702	all	2.08636	122	109	0	METHANOL
P6	CSF	CSF	CCACGGAGTGTAACGG_4_1	TAM1	Non-TCR	0	-0.0420691	G1	-0.0420797	all	2.13988	138	94	3.62319	METHANOL
P6	CSF	CSF	CCAGCGACACTACAGT_4_1	TAM1	Non-TCR	0	-0.0174281	G1	-0.0460416	all	2.07188	118	101	2.54237	METHANOL
P6	CSF	CSF	CCCAGTTAGATACACA_4_1	TAM1	Non-TCR	0	-0.0980926	G1	-0.0641357	all	2.09691	125	94	3.2	METHANOL
P6	CSF	CSF	CCTACCACACCAGGTC_4_1	TAM1	Non-TCR	0	-0.131427	G1	-0.0274383	all	2.38202	241	161	2.90456	METHANOL
P6	CSF	CSF	CGAGCACAGTTCCACA_4_1	TAM1	Non-TCR	0	-0.0769808	G1	-0.0510705	all	2.10037	126	111	3.1746	METHANOL
P6	CSF	CSF	CGCCAAGCATTGAGCT_4_1	TAM1	Non-TCR	0	-0.0538213	G1	-0.0255234	all	2.25527	180	126	2.22222	METHANOL
P6	CSF	CSF	CGCCAAGGTATCTGCA_4_1	TAM1	Non-TCR	0	0.288179	G2M	-0.0520674	all	2.18469	153	137	0.653595	METHANOL
P6	CSF	CSF	CGCGGTAAGTACGATA_4_1	TAM1	Non-TCR	0	0.0655155	G2M	-0.0528145	all	2.12385	133	106	0.75188	METHANOL
P6	CSF	CSF	CGGACTGCAGCTGTAT_4_1	TAM1	Non-TCR	0	0.0803596	G2M	-0.0596115	all	2.1038	127	104	1.5748	METHANOL
P6	CSF	CSF	CGTCTACTCGGTTCGG_4_1	TAM1	Non-TCR	0	-0.121202	G1	-0.0351709	all	2.26951	186	148	0.537634	METHANOL
P6	CSF	CSF	CTAACTTTCTCGCTTG_4_1	TAM1	Non-TCR	0	-0.0919569	G1	-0.0455336	all	2.65706	454	333	2.20264	METHANOL
P6	CSF	CSF	CTAAGACTCTTTACGT_4_1	TAM1	Non-TCR	0	-0.125296	G1	-0.0765648	all	2.19312	156	123	0.641026	METHANOL
P6	CSF	CSF	CTACACCAGTGAATTG_4_1	TAM1	Non-TCR	0	0.0799287	G2M	-0.0514829	all	2.09691	125	92	1.6	METHANOL
P6	CSF	CSF	CTACATTCAGCTGCAC_4_1	TAM1	Non-TCR	0	-0.0963745	S	0.00972443	all	2.10037	126	106	3.96825	METHANOL
P6	CSF	CSF	CTAGTGACAGCGTAAG_4_1	TAM1	Non-TCR	0	0.0392977	G2M	-0.054393	all	2.12057	132	106	1.51515	METHANOL
P6	CSF	CSF	CTCCTAGCACCGAATT_4_1	Naive Tcells	Non-TCR	0	0.181944	G2M	-0.0236982	TcellNK	2.53275	341	267	3.51906	METHANOL
P6	CSF	CSF	CTCGGGATCATTTGGG_4_1	TAM1	Non-TCR	0	-0.00701322	G1	-0.0241084	all	2.07555	119	91	1.68067	METHANOL
P6	CSF	CSF	CTCGGGATCGTCACGG_4_1	TAM1	Non-TCR	0	0.0412692	G2M	-0.0340835	all	2.13672	137	109	0	METHANOL
P6	CSF	CSF	CTGCCTAGTCGCCATG_4_1	Cyt cells [>>NK]	Non-TCR	0	-0.0370638	G1	-0.144444	TcellNK	2.61278	410	217	0.731707	METHANOL
P6	CSF	CSF	CTTAACTCACGTTGGC_4_1	Naive Tcells	Non-TCR	0	-0.0066428	S	0.0152165	TcellNK	2.12057	132	110	2.27273	METHANOL
P6	CSF	CSF	GAAACTCGTGTGAAAT_4_1	Microglia	Non-TCR	0	0.0269271	G2M	0.0207001	all	2.08636	122	103	2.45902	METHANOL
P6	CSF	CSF	GACTACATCCTGTAGA_4_1	Cyt cells [>>NK]	Non-TCR	0	0.0648419	G2M	-0.0135869	TcellNK	2.20952	162	118	1.23457	METHANOL
P6	CSF	CSF	GATGAGGAGACCTTTG_4_1	TAM1	Non-TCR	0	-0.0490248	G1	-0.00886083	all	2.233	171	124	1.16959	METHANOL
P6	CSF	CSF	GCAAACTCAGCCTGTG_4_1	Cyt cells [>>NK]	Non-TCR	0	-0.0331486	S	0.0541381	TcellNK	2.26245	183	146	2.73224	METHANOL
P6	CSF	CSF	GCACATATCAACACCA_4_1	TAM1	Non-TCR	0	-0.0798379	G1	-0.0288691	all	2.09342	124	106	2.41935	METHANOL
P6	CSF	CSF	GCATACACAATACGCT_4_1	TAM1	Non-TCR	0	0.0339885	G2M	0.0208559	all	2.20412	160	124	5	METHANOL
P6	CSF	CSF	GCCAAATGTTCAGACT_4_1	TAM1	Non-TCR	0	-0.044486	G1	-0.0288917	all	2.15534	143	110	0	METHANOL
P6	CSF	CSF	GCTCCTACAATCTGCA_4_1	TAM1	Non-TCR	0	0.0371904	G2M	-0.0580165	all	2.28556	193	135	0	METHANOL
P6	CSF	CSF	GCTCCTACATGCAACT_4_1	TAM1	Non-TCR	0	-0.0234065	G1	-0.0935664	all	2.22011	166	118	0.60241	METHANOL
P6	CSF	CSF	GCTCTGTCACAAGCCC_4_1	TAM1	Non-TCR	0	-0.0749017	G1	-0.0465671	all	2.16435	146	118	0	METHANOL
P6	CSF	CSF	GCTGCTTTCACAATGC_4_1	TAM1	Non-TCR	0	-0.0246579	G1	-0.0691484	all	2.29667	198	154	0.505051	METHANOL
P6	CSF	CSF	GCTTGAAGTGTGACCC_4_1	TAM1	Non-TCR	0	-0.114782	G1	-0.0128103	all	2.15534	143	104	0	METHANOL
P6	CSF	CSF	GGAGCAACACGACGAA_4_1	TAM1	Non-TCR	0	-0.051881	S	0.0227336	all	2.22011	166	122	2.40964	METHANOL
P6	CSF	CSF	GGGCACTCATGAGCGA_4_1	TAM1	Non-TCR	0	0.0399427	G2M	-0.0223209	all	2.29226	196	134	0	METHANOL
P6	CSF	CSF	GGGTTGCAGGGAGTAA_4_1	TAM1	Non-TCR	0	-0.066488	G1	-0.122499	all	2.03342	108	91	0	METHANOL
P6	CSF	CSF	GTAACGTCATCCGGGT_4_1	TAM1	Non-TCR	0	-0.0217086	G1	-0.014828	all	2.19312	156	122	1.28205	METHANOL
P6	CSF	CSF	GTACTTTCACCCAGTG_4_1	TAM1	Non-TCR	0	-0.0749231	G1	-0.00316906	all	2.17319	149	117	3.3557	METHANOL
P6	CSF	CSF	GTGGGTCCAGTCTTCC_4_1	CAFs	Non-TCR	0	-0.00221979	G1	-0.0397197	all	2.31597	207	170	1.93237	METHANOL
P6	CSF	CSF	GTTACAGCATGAAGTA_4_1	TAM1	Non-TCR	0	-0.0218237	G1	-0.16571	all	2.29667	198	149	3.53535	METHANOL
P6	CSF	CSF	TACTCATAGCTAGCCC_4_1	Cyt cells [>>NK]	Non-TCR	0	0.0573162	G2M	-0.0416146	TcellNK	2.25042	178	136	2.24719	METHANOL
P6	CSF	CSF	TAGGCATAGCACAGGT_4_1	TAM1	Non-TCR	0	-0.0171343	G1	-0.0177225	all	2.12385	133	91	4.51128	METHANOL
P6	CSF	CSF	TCATTACGTATTCTCT_4_1	TAM1	Non-TCR	0	-0.0464955	G1	-0.0439747	all	2.1959	157	110	2.54777	METHANOL
P6	CSF	CSF	TCCCGATAGTGTGGCA_4_1	Cyt cells [>>NK]	Non-TCR	0	0.0524687	G2M	-0.0444538	TcellNK	2.57519	376	155	1.32979	METHANOL
P6	CSF	CSF	TCCCGATGTAGCGTCC_4_1	Cyt cells [>>Tcell]	Non-TCR	0	-0.00581807	G1	-0.113293	TcellNK	2.43457	272	111	7.35294	METHANOL
P6	CSF	CSF	TCGGGACGTCGACTAT_4_1	Microglia	Non-TCR	0	-0.0140829	S	0.0244513	all	2.25285	179	102	0.558659	METHANOL
P6	CSF	CSF	TCTATTGGTTCCCTTG_4_1	TAM1	Non-TCR	0	-0.147736	G1	-0.0177797	all	2.11059	129	98	0	METHANOL
P6	CSF	CSF	TCTATTGTCAGCTCGG_4_1	CAFs	Non-TCR	0	0.0783842	G2M	0.00904836	all	3.19089	1552	97	0	METHANOL
P6	CSF	CSF	TCTTTCCAGAATAGGG_4_1	Naive Tcells	Non-TCR	0	0.127061	G2M	0.0957364	TcellNK	2.30535	202	161	0.49505	METHANOL
P6	CSF	CSF	TGAAAGACATCCCACT_4_1	TAM1	Non-TCR	0	-0.139589	S	0.0229491	all	2.15534	143	110	2.0979	METHANOL
P6	CSF	CSF	TGACTAGCACCCTATC_4_1	TAM1	Non-TCR	0	0.014133	G2M	-0.0475883	all	2.21748	165	129	2.42424	METHANOL
P6	CSF	CSF	TGATTTCGTGTCCTCT_4_1	TAM1	Non-TCR	0	-0.100779	G1	-0.0431107	all	2.2014	159	128	3.77358	METHANOL
P6	CSF	CSF	TGCCAAAGTCATATCG_4_1	TAM1	Non-TCR	0	-0.102481	G1	-0.0560279	all	2.23045	170	137	3.52941	METHANOL
P6	CSF	CSF	TGGCGCAGTAGCTGCC_4_1	DC	Non-TCR	0	0.0342906	G2M	-0.0336648	all	2.02938	107	91	3.73832	METHANOL
P6	CSF	CSF	TGTATTCAGGGCATGT_4_1	Cyt cells [>>NK]	Non-TCR	0	0.094861	G2M	0.00168925	TcellNK	2.10721	128	99	1.5625	METHANOL
P6	CSF	CSF	TTATGCTCAGGTGGAT_4_1	TAM1	Non-TCR	0	0.112683	G2M	-0.00317493	all	2.11394	130	99	2.30769	METHANOL
P6	CSF	CSF	TTCGAAGCACCGTTGG_4_1	TAM1	Non-TCR	0	0.0320975	G2M	-0.000943998	all	2.14613	140	99	2.14286	METHANOL
P6	CSF	CSF	TTTACTGGTGCAGACA_4_1	CAFs	Non-TCR	0	0.117928	G2M	0.00939608	all	2.10721	128	94	0.78125	METHANOL
P6	CSF	CSF	TTTCCTCGTACATCCA_4_1	TAM1	Non-TCR	0	-0.0707226	G1	-0.0894124	all	2.18752	154	141	3.8961	METHANOL
P6	CSF	CSF	TTTGCGCCACTTAAGC_4_1	TAM1	Non-TCR	0	-0.0215678	G1	-0.0777464	all	2.17898	151	110	1.98675	METHANOL
P6	CSF	CSF	TTTGGTTAGCAAATCA_4_1	TAM1	Non-TCR	0	-0.0993633	G1	-0.170266	all	2.11059	129	109	1.55039	METHANOL
P9	CSF	CSF	AAAGATGAGATCCCGC_5_1	TAM2	Non-TCR	0	-0.0486532	G1	-0.053878	all	2.73799	547	220	0	FRESH
P9	CSF	CSF	AACTCAGTCCAGAAGG_5_1	Cyt cells [>>Tcell]	Expanded TCR	7	0.0454406	G2M	-0.0441703	TcellNK	3.28375	1922	781	2.13319	FRESH
P9	CSF	CSF	ACCTTTAGTGCACCAC_5_1	Neutrophil	Non-TCR	0	-0.164424	G1	-0.158611	all	3.43664	2733	1039	3.91511	FRESH
P9	CSF	CSF	ACTATCTGTAGGAGTC_5_1	TAM2	Non-TCR	0	-0.0745807	G1	-0.0394299	all	2.47857	301	183	0	FRESH
P9	CSF	CSF	ACTGAGTTCCGCGTTT_5_1	TAM2	Non-TCR	0	0.00841486	G2M	-0.0331336	all	2.47422	298	142	7.04698	FRESH
P9	CSF	CSF	ACTGATGTCAGCATGT_5_1	TAM2	Non-TCR	0	-0.00805586	G1	-0.00392728	all	2.49554	313	184	0	FRESH
P9	CSF	CSF	ACTGTCCGTTCAACCA_5_1	TAM1	Non-TCR	0	0.0225455	G2M	-0.0430036	all	2.86982	741	389	0	FRESH
P9	CSF	CSF	ACTGTCCTCGTTGCCT_5_1	Naive Tcells	Non-TCR	0	-0.101606	G1	-0.000368355	TcellNK	2.97727	949	517	4.53109	FRESH
P9	CSF	CSF	AGATCTGTCCGCTGTT_5_1	TAM1	Non-TCR	0	-0.186587	G1	-0.0262178	all	3.54506	3508	1238	3.22121	FRESH
P9	CSF	CSF	AGCCTAACAAGTTAAG_5_1	TAM1	Non-TCR	0	0.0729932	G2M	-0.0569796	all	3.60043	3985	1165	1.90715	FRESH
P9	CSF	CSF	AGCGTATTCATGTAGC_5_1	TAM1	Non-TCR	0	0.0738275	G2M	-0.0828777	all	3.7432	5536	1620	2.05925	FRESH
P9	CSF	CSF	AGCTCTCCAGCGTCCA_5_1	TAM2	Non-TCR	0	-0.0152897	G1	-0.0158747	all	2.65706	454	258	0.220264	FRESH
P9	CSF	CSF	AGCTCTCCAGGGTTAG_5_1	Cyt cells [>>Tcell]	Expanded TCR	3	-0.0168734	G1	-0.0775036	TcellNK	3.15927	1443	651	4.9203	FRESH
P9	CSF	CSF	AGCTTGAAGACCACGA_5_1	TAM2	Non-TCR	0	-0.0263174	S	0.0555918	all	2.59218	391	199	0	FRESH
P9	CSF	CSF	AGTGGGAAGGCTATCT_5_1	Cyt cells [>>Tcell]	Singleton TCR	1	0.309474	G2M	0.0026558	TcellNK	3.03782	1091	580	3.29973	FRESH
P9	CSF	CSF	AGTTGGTCATTTGCCC_5_1	TAM2	Non-TCR	0	-0.0318308	S	0.00979849	all	2.43775	274	168	0	FRESH
P9	CSF	CSF	ATCACGAAGCCAGTAG_5_1	Cyt cells [>>Tcell]	Singleton TCR	1	-0.0247146	G1	-0.0243627	TcellNK	3.00475	1011	501	4.25321	FRESH
P9	CSF	CSF	ATCACGATCTAAGCCA_5_1	TAM2	Non-TCR	0	0.0267326	S	0.0405915	all	2.68485	484	226	0	FRESH
P9	CSF	CSF	ATCCACCCAATCCGAT_5_1	Treg	Singleton TCR	1	0.596275	G2M	-0.0650219	TcellNK	3.15168	1418	519	1.55148	FRESH
P9	CSF	CSF	ATCCGAATCGATCCCT_5_1	Cyt cells [>>Tcell]	Singleton TCR	1	0.340937	G2M	0.00847544	TcellNK	2.98811	973	527	3.80267	FRESH
P9	CSF	CSF	ATCGAGTAGGGATCTG_5_1	TAM2	Non-TCR	0	-0.0328001	S	0.0393155	all	2.89542	786	299	0	FRESH
P9	CSF	CSF	CAACCAATCCGCGGTA_5_1	TAM1	Non-TCR	0	-0.120877	G1	-0.127717	all	3.22427	1676	726	1.73031	FRESH
P9	CSF	CSF	CAAGGCCAGAACTGTA_5_1	TAM2	Non-TCR	0	-0.0558675	G1	-0.164993	all	2.64345	440	250	0	FRESH
P9	CSF	CSF	CACAGTATCAACCAAC_5_1	CAFs	Non-TCR	0	0.00090496	G2M	-0.0469832	all	2.69373	494	254	3.23887	FRESH
P9	CSF	CSF	CACATAGCAATAGCGG_5_1	Cyt cells [>>Tcell]	Expanded TCR	2	0.31295	G2M	-0.0502522	TcellNK	3.02653	1063	565	4.2333	FRESH
P9	CSF	CSF	CACCTTGAGCGGATCA_5_1	TAM2	Non-TCR	0	-0.0811058	G1	-0.0897789	all	2.97081	935	400	0	FRESH
P9	CSF	CSF	CACCTTGCAAACTGCT_5_1	TAM2	Non-TCR	0	0.0039443	G2M	-0.0186538	all	2.67761	476	227	0	FRESH
P9	CSF	CSF	CAGCTAACAGCTCGAC_5_1	Naive Tcells	Non-TCR	0	-0.0296083	S	0.0361354	TcellNK	3.31366	2059	787	2.23409	FRESH
P9	CSF	CSF	CAGTCCTCAAACGCGA_5_1	TAM1	Non-TCR	0	-0.214886	G1	-0.140924	all	3.50202	3177	1173	1.63676	FRESH
P9	CSF	CSF	CATGCCTTCTCGCATC_5_1	Cyt cells [>>Tcell]	Singleton TCR	1	-0.0317244	G1	-0.0691114	TcellNK	2.8293	675	374	2.96296	FRESH
P9	CSF	CSF	CCACGGACACCTATCC_5_1	TAM2	Non-TCR	0	-0.0683728	G1	-0.0759658	all	3.0465	1113	420	0.0898473	FRESH
P9	CSF	CSF	CCATGTCTCCGGGTGT_5_1	TAM2	Non-TCR	0	0.0441265	G2M	0.00419673	all	2.62221	419	238	0.238663	FRESH
P9	CSF	CSF	CCCAATCAGGCGATAC_5_1	TAM2	Non-TCR	0	-0.0437918	S	0.0418736	all	2.7796	602	244	0.166113	FRESH
P9	CSF	CSF	CCCAATCAGTTAGGTA_5_1	Naive Tcells	Non-TCR	0	0.0690314	G2M	-0.0534875	TcellNK	3.03583	1086	512	8.01105	FRESH
P9	CSF	CSF	CCGTACTAGCTCAACT_5_1	Cyt cells [>>Tcell]	Singleton TCR	1	-0.0435236	G1	-0.0733799	TcellNK	3.20656	1609	725	2.73462	FRESH
P9	CSF	CSF	CCGTACTTCCCTGACT_5_1	TAM2	Non-TCR	0	-0.0155321	S	0.0115213	all	2.69723	498	249	0	FRESH
P9	CSF	CSF	CCTAGCTCACTCGACG_5_1	Cyt cells [>>NK]	Non-TCR	0	-0.0186015	G1	-0.0122833	TcellNK	2.97864	952	515	3.88655	FRESH
P9	CSF	CSF	CGAGCCACATGACATC_5_1	TAM2	Non-TCR	0	-0.0309095	G1	-0.00326888	all	2.65896	456	228	0	FRESH
P9	CSF	CSF	CGCCAAGCATGCCCGA_5_1	TAM2	Non-TCR	0	-0.00436932	G1	-0.0288757	all	2.57054	372	197	0	FRESH
P9	CSF	CSF	CGCTTCACATATGAGA_5_1	TAM2	Non-TCR	0	-0.0370966	S	0.593929	all	2.93247	856	316	0.116822	FRESH
P9	CSF	CSF	CGCTTCATCAGTACGT_5_1	TAM2	Non-TCR	0	-0.142259	G1	-0.0166649	all	2.44404	278	169	0	FRESH
P9	CSF	CSF	CGGACTGAGACTGTAA_5_1	TAM1	Non-TCR	0	0.029895	G2M	-0.120214	all	3.6066	4042	1318	1.97922	FRESH
P9	CSF	CSF	CGGAGTCCAGCCTTTC_5_1	TAM1	Non-TCR	0	-0.210773	G1	-0.119281	all	3.37346	2363	839	1.56581	FRESH
P9	CSF	CSF	CGTCCATTCTACCAGA_5_1	TAM2	Non-TCR	0	0.00830595	G2M	-0.100697	all	2.43933	275	176	0	FRESH
P9	CSF	CSF	CTACATTCACGCGAAA_5_1	TAM2	Non-TCR	0	0.00604666	S	0.0416317	all	2.49276	311	164	0	FRESH
P9	CSF	CSF	CTCATTACAATCAGAA_5_1	TAM1	Non-TCR	0	-0.0291068	G1	-0.225356	all	2.6721	470	213	0.425532	FRESH
P9	CSF	CSF	CTCATTACACTACAGT_5_1	TAM2	Non-TCR	0	-0.0812758	G1	-0.0706697	all	2.53529	343	202	0	FRESH
P9	CSF	CSF	CTCGAAAAGCCACTAT_5_1	TAM2	Non-TCR	0	-0.0451809	G1	-0.0243613	all	2.77232	592	208	0	FRESH
P9	CSF	CSF	CTCGGGAAGTTAGGTA_5_1	TAM2	Non-TCR	0	-0.0664038	G1	-0.116515	all	2.46389	291	187	0	FRESH
P9	CSF	CSF	CTCGGGAGTCTAGCGC_5_1	TAM1	Non-TCR	0	0.103641	G2M	-0.0775139	all	3.19257	1558	667	2.69576	FRESH
P9	CSF	CSF	CTCGTCATCACAATGC_5_1	Bcells	Non-TCR	0	0.00803868	G2M	-0.0956501	all	3.08279	1210	519	3.63636	FRESH
P9	CSF	CSF	CTGAAGTTCGTGGTCG_5_1	Naive Tcells	Non-TCR	0	0.0066199	S	0.00952097	TcellNK	2.83378	682	371	3.51906	FRESH
P9	CSF	CSF	CTTAACTCAGATGGGT_5_1	TAM2	Non-TCR	0	-0.0814132	G1	-0.00524717	all	2.43933	275	174	0	FRESH
P9	CSF	CSF	CTTAACTCAGTGAGTG_5_1	DC	Non-TCR	0	-0.197029	S	0.149374	all	3.59737	3957	1279	3.18423	FRESH
P9	CSF	CSF	CTTACCGCACAGGTTT_5_1	TAM2	Non-TCR	0	-0.06879	G1	-0.0540601	all	2.48714	307	169	0	FRESH
P9	CSF	CSF	CTTACCGTCTTTACAC_5_1	TAM2	Non-TCR	0	-0.0106452	S	0.0090255	all	2.48572	306	173	0	FRESH
P9	CSF	CSF	CTTAGGATCGCCAAAT_5_1	TAM2	Non-TCR	0	-0.0108262	S	0.00477775	all	2.45788	287	185	0.348432	FRESH
P9	CSF	CSF	CTTCTCTTCCACGCAG_5_1	TAM2	Non-TCR	0	-0.0116139	S	0.0330746	all	2.61278	410	158	0.731707	FRESH
P9	CSF	CSF	CTTGGCTTCACCACCT_5_1	TAM2	Non-TCR	0	-0.0405467	G1	-0.0308292	all	2.49276	311	160	0	FRESH
P9	CSF	CSF	CTTTGCGCAGTTAACC_5_1	Naive Tcells	Singleton TCR	1	0.0387985	G2M	-0.0458584	TcellNK	3.08778	1224	593	1.96078	FRESH
P9	CSF	CSF	CTTTGCGGTAACGCGA_5_1	TAM2	Non-TCR	0	-0.0362516	G1	-0.000128968	all	2.68305	482	221	0	FRESH
P9	CSF	CSF	GAAACTCAGTTGTCGT_5_1	TAM1	Non-TCR	0	-0.00278671	G1	-0.0576716	all	3.41863	2622	1027	1.67811	FRESH
P9	CSF	CSF	GAAATGAAGCTAGGCA_5_1	Neutrophil	Non-TCR	0	-0.165039	S	0.0724638	all	3.45071	2823	1033	2.01913	FRESH
P9	CSF	CSF	GAACATCCACCCATTC_5_1	Cyt cells [>>Tcell]	Expanded TCR	7	0.124241	G2M	0.112417	TcellNK	3.24105	1742	788	3.38691	FRESH
P9	CSF	CSF	GAATAAGTCCCAGGTG_5_1	DC	Non-TCR	0	-0.0882927	S	0.0597349	all	3.70467	5066	1417	4.42163	FRESH
P9	CSF	CSF	GAATGAACAGACAAAT_5_1	TAM1	Non-TCR	0	-0.12263	S	0.0105103	all	3.02407	1057	442	0	FRESH
P9	CSF	CSF	GACGTTATCAGTCCCT_5_1	Neutrophil	Non-TCR	0	-0.134	S	0.0465675	all	3.37658	2380	980	2.26891	FRESH
P9	CSF	CSF	GACTAACAGTGGGTTG_5_1	TAM1	Non-TCR	0	0.0541863	G2M	-0.112632	all	3.61721	4142	1277	1.37615	FRESH
P9	CSF	CSF	GAGGTGATCACCGTAA_5_1	TAM1	Non-TCR	0	-0.0469221	G1	-0.113702	all	3.09621	1248	662	1.76282	FRESH
P9	CSF	CSF	GATGCTAAGGCATTGG_5_1	Cyt cells [>>Tcell]	Singleton TCR	1	0.0768487	G2M	-0.0263608	TcellNK	3.02735	1065	553	4.69484	FRESH
P9	CSF	CSF	GCAGTTATCATGCTCC_5_1	Naive Tcells	Non-TCR	0	-0.0193841	G1	-0.0110964	TcellNK	2.79588	625	381	3.52	FRESH
P9	CSF	CSF	GCGAGAATCGAATGCT_5_1	TAM2	Non-TCR	0	-0.0721076	G1	-0.0630304	all	2.56467	367	187	0	FRESH
P9	CSF	CSF	GCGCAACGTTCGGCAC_5_1	TAM1	Non-TCR	0	-0.134825	G1	-0.194611	all	3.50474	3197	1138	2.31467	FRESH
P9	CSF	CSF	GCTGCGAAGTACGTAA_5_1	Cyt cells [>>Tcell]	Expanded TCR	2	0.0503853	G2M	-0.0145292	TcellNK	3.01157	1027	550	3.0185	FRESH
P9	CSF	CSF	GCTGCGAAGTTGCAGG_5_1	TAM1	Non-TCR	0	-0.131882	G1	-0.0244122	all	3.47173	2963	950	1.72123	FRESH
P9	CSF	CSF	GCTTCCACATAGACTC_5_1	TAM1	Non-TCR	0	-0.163227	G1	-0.09608	all	3.53122	3398	1085	2.08946	FRESH
P9	CSF	CSF	GCTTGAAGTAGCCTAT_5_1	Naive Tcells	Singleton TCR	1	-0.00921848	S	0.0911673	TcellNK	3.02531	1060	533	3.96226	FRESH
P9	CSF	CSF	GGACAGAAGAAGCCCA_5_1	TAM2	Non-TCR	0	0.0422646	G2M	0.0368386	all	2.52375	334	171	0	FRESH
P9	CSF	CSF	GGACAGACATCACGAT_5_1	TAM1	Non-TCR	0	-0.0799882	G1	-0.0354901	all	3.26482	1840	694	1.3587	FRESH
P9	CSF	CSF	GGCTCGATCATAACCG_5_1	Naive Tcells	Singleton TCR	1	0.171165	G2M	-0.0505151	TcellNK	3.11893	1315	581	2.28137	FRESH
P9	CSF	CSF	GGGCACTCAAGTTCTG_5_1	Cyt cells [>>Tcell]	Singleton TCR	1	-0.131432	S	0.56705	TcellNK	2.94841	888	529	2.59009	FRESH
P9	CSF	CSF	GGGCATCCAAACGCGA_5_1	TAM1	Non-TCR	0	-0.133151	G1	-0.00685857	all	2.84634	702	357	0	FRESH
P9	CSF	CSF	GGGCATCGTCATATCG_5_1	TAM1	Non-TCR	0	0.143024	G2M	0.111466	all	3.84813	7049	1961	2.04284	FRESH
P9	CSF	CSF	GGGCATCGTTCTGAAC_5_1	Cyt cells [>>Tcell]	Singleton TCR	1	0.093197	G2M	-0.0247133	TcellNK	2.88818	773	443	2.19922	FRESH
P9	CSF	CSF	GTACGTAAGGCGATAC_5_1	TAM1	Non-TCR	0	-0.0852359	G1	-0.0804605	all	3.55979	3629	1197	1.95646	FRESH
P9	CSF	CSF	GTACGTAGTCATGCCG_5_1	Cyt cells [>>Tcell]	Expanded TCR	4	0.360768	G2M	-0.0204701	TcellNK	2.77379	594	411	2.6936	FRESH
P9	CSF	CSF	GTACTCCAGGAGTAGA_5_1	TAM2	Non-TCR	0	-0.0643278	G1	-0.0155217	all	2.57634	377	171	1.59151	FRESH
P9	CSF	CSF	GTAGGCCGTATAGTAG_5_1	TAM1	Non-TCR	0	0.297137	G2M	0.0189334	all	2.84942	707	320	2.82885	FRESH
P9	CSF	CSF	GTATCTTTCCCATTTA_5_1	TAM1	Non-TCR	0	0.114526	S	0.161856	all	3.60477	4025	1274	1.36646	FRESH
P9	CSF	CSF	GTATTCTCAATGTTGC_5_1	TAM2	Non-TCR	0	-0.0254188	S	0.0131389	all	2.54033	347	205	0	FRESH
P9	CSF	CSF	GTCAAGTGTTCCACGG_5_1	TAM2	Non-TCR	0	0.0174961	G2M	-0.0308076	all	2.43297	271	138	0	FRESH
P9	CSF	CSF	GTGCGGTGTCCCTACT_5_1	TAM2	Non-TCR	0	-0.0623205	G1	-0.0178669	all	2.50106	317	167	0	FRESH
P9	CSF	CSF	GTGGGTCAGGGCACTA_5_1	TAM2	Non-TCR	0	-0.0852895	S	0.0473349	all	2.70672	509	238	0	FRESH
P9	CSF	CSF	GTTAAGCTCTGTCCGT_5_1	Cyt cells [>>Tcell]	Non-TCR	0	-0.0362491	S	0.0319394	TcellNK	3.31911	2085	787	4.02878	FRESH
P9	CSF	CSF	TAAACCGCATACCATG_5_1	TAM2	Non-TCR	0	-0.0381308	G1	-0.0672468	all	2.44404	278	135	0	FRESH
P9	CSF	CSF	TACCTTAAGCAGGTCA_5_1	Cyt cells [>>Tcell]	Expanded TCR	2	0.0344123	G2M	-0.0833701	TcellNK	2.91169	816	445	3.92157	FRESH
P9	CSF	CSF	TACGGATTCTCAAACG_5_1	TAM2	Non-TCR	0	-0.0200196	G1	-0.0116293	all	2.58883	388	226	0	FRESH
P9	CSF	CSF	TACTCATTCTTGCATT_5_1	TAM1	Non-TCR	0	-0.087174	G1	-0.162708	all	3.68386	4829	1424	2.71278	FRESH
P9	CSF	CSF	TACTCGCCAGGGTTAG_5_1	Naive Tcells	Expanded TCR	2	0.0424788	G2M	-0.0281266	TcellNK	3.02325	1055	566	5.30806	FRESH
P9	CSF	CSF	TAGAGCTAGGCTCATT_5_1	DC	Non-TCR	0	0.0195589	S	0.0563003	all	3.37894	2393	878	2.84162	FRESH
P9	CSF	CSF	TATCTCAGTCGTTGTA_5_1	Cyt cells [>>Tcell]	Expanded TCR	2	0.0372239	S	0.0448074	TcellNK	2.98272	961	484	2.80957	FRESH
P9	CSF	CSF	TCACGAAAGCTAGGCA_5_1	TAM2	Non-TCR	0	0.00326036	G2M	-0.0943966	all	2.89209	780	257	0	FRESH
P9	CSF	CSF	TCAGCAATCGCCTGTT_5_1	TAM2	Non-TCR	0	-0.0493468	G1	-0.0169319	all	2.51851	330	191	0	FRESH
P9	CSF	CSF	TCGAGGCCAAGGTTCT_5_1	TAM2	Non-TCR	0	0.00193694	G2M	-0.0191292	all	2.51851	330	151	0.606061	FRESH
P9	CSF	CSF	TCGCGAGAGTAAGTAC_5_1	Cyt cells [>>Tcell]	Non-TCR	0	0.0144677	G2M	-0.025072	TcellNK	2.64933	446	287	2.01794	FRESH
P9	CSF	CSF	TCGCGTTCACACCGAC_5_1	CAFs	Non-TCR	0	-0.0394764	S	0.103173	all	3.49568	3131	137	0	FRESH
P9	CSF	CSF	TGAAAGAAGATGTTAG_5_1	TAM2	Non-TCR	0	-0.0756379	S	0.025001	all	2.45939	288	174	0	FRESH
P9	CSF	CSF	TGACTTTAGAAGAAGC_5_1	TAM2	Non-TCR	0	-0.0224743	G1	-0.0298261	all	2.5682	370	191	0.27027	FRESH
P9	CSF	CSF	TGCACCTTCACTGGGC_5_1	Naive Tcells	Expanded TCR	4	-0.0481347	G1	-0.00972851	TcellNK	3.05346	1131	603	2.82935	FRESH
P9	CSF	CSF	TGCGCAGCACACTGCG_5_1	TAM2	Non-TCR	0	-0.00745071	S	0.0255471	all	2.72428	530	279	0	FRESH
P9	CSF	CSF	TGCGGGTAGGTAGCCA_5_1	Cyt cells [>>Tcell]	Expanded TCR	7	0.061323	G2M	-0.139752	TcellNK	3.13988	1380	643	3.04348	FRESH
P9	CSF	CSF	TGCTGCTGTCAGATAA_5_1	TAM1	Non-TCR	0	-0.0868121	G1	-0.206979	all	3.60097	3990	1214	1.45363	FRESH
P9	CSF	CSF	TGGCTGGCATCACGTA_5_1	DC	Non-TCR	0	-0.0560495	G1	-0.190885	all	3.45894	2877	1023	1.87696	FRESH
P9	CSF	CSF	TGGTTCCTCGATGAGG_5_1	Naive Tcells	Non-TCR	0	0.219445	G2M	0.00216154	TcellNK	2.94201	875	428	3.54286	FRESH
P9	CSF	CSF	TGTGGTATCTGTACGA_5_1	TAM1	Non-TCR	0	-0.176523	G1	-0.13327	all	3.47465	2983	1124	2.78243	FRESH
P9	CSF	CSF	TTAGGCAAGATCGATA_5_1	TAM1	Non-TCR	0	-0.222661	G1	-0.00668627	all	3.73807	5471	1672	1.38914	FRESH
P9	CSF	CSF	TTCTACATCAACACAC_5_1	TAM2	Non-TCR	0	-0.00635163	S	0.0204422	all	2.94694	885	329	0.225989	FRESH
P9	CSF	CSF	TTCTCAAAGCGTGTCC_5_1	TAM2	Non-TCR	0	-0.0297953	S	0.0325073	all	2.48001	302	155	0	FRESH
P9	CSF	CSF	TTCTTAGGTTGTACAC_5_1	TAM2	Non-TCR	0	-0.022553	S	0.00565782	all	2.60314	401	182	0	FRESH
P9	CSF	CSF	TTCTTAGTCTTTAGGG_5_1	TAM2	Non-TCR	0	-0.0146334	G1	-0.0442502	all	2.52634	336	190	0	FRESH
P9	CSF	CSF	TTGAACGAGAGTCGGT_5_1	TAM1	Non-TCR	0	0.108527	G2M	-0.112791	all	3.42111	2637	934	1.40311	FRESH
P9	CSF	CSF	TTGAACGCATCTACGA_5_1	TAM2	Non-TCR	0	0.0431082	G2M	-0.0377071	all	2.53656	344	166	0	FRESH
P9	CSF	CSF	TTGACTTCATGGGAAC_5_1	TAM2	Non-TCR	0	-0.0594134	S	0.0313765	all	2.67394	472	281	0	FRESH
P9	CSF	CSF	TTGGAACCACATAACC_5_1	TAM1	Non-TCR	0	-0.229868	G1	-0.102763	all	3.42813	2680	955	2.53731	FRESH
P9	CSF	CSF	TTTGCGCAGTACATGA_5_1	TAM2	Non-TCR	0	-0.00464684	G1	-0.00308162	all	2.45025	282	138	0	FRESH
P9	CSF	CSF	TTTGTCATCTTTCCTC_5_1	TAM1	Non-TCR	0	-0.127371	G1	-0.140226	all	3.37876	2392	889	1.33779	FRESH
P12	CSF	CSF	AACTCCCTCTCGCTTG_6_1	Cyt cells [>>NK]	Non-TCR	0	-0.0662502	G1	-0.041299	TcellNK	2.15836	144	121	2.77778	FRESH
P12	CSF	CSF	AAGCCGCCACCTTGTC_6_1	Bcells	Non-TCR	0	-0.042437	G1	-0.106349	all	1.99123	98	82	2.04082	FRESH
P12	CSF	CSF	AAGGCAGGTGAGTGAC_6_1	TAM2	Non-TCR	0	-0.0702726	G1	-0.0291094	all	2.32428	211	108	0	FRESH
P12	CSF	CSF	ACACCGGTCGTAGATC_6_1	TAM2	Non-TCR	0	-0.00595328	G1	-0.0936765	all	2.51851	330	144	0	FRESH
P12	CSF	CSF	ACAGCTACATACTACG_6_1	Cyt cells [>>NK]	Non-TCR	0	-0.106894	G1	-0.0642684	TcellNK	2.47422	298	216	3.02013	FRESH
P12	CSF	CSF	ACGGAGAAGTACGACG_6_1	TAM2	Non-TCR	0	-0.158062	G1	-0.0646402	all	2.01284	103	77	0	FRESH
P12	CSF	CSF	ACGGGCTTCAGCAACT_6_1	CAFs	Non-TCR	0	0.0878028	G2M	0.0226847	all	1.97772	95	81	9.47368	FRESH
P12	CSF	CSF	ACTTACTGTTATTCTC_6_1	TAM2	Non-TCR	0	-0.0404121	G1	-0.0203961	all	2.31387	206	91	0	FRESH
P12	CSF	CSF	AGCGGTCTCCAGAAGG_6_1	CAFs	Non-TCR	0	-0.0137637	G1	-0.0260318	all	1.92942	85	72	7.05882	FRESH
P12	CSF	CSF	AGGGATGGTAGGGTAC_6_1	Cyt cells [>>NK]	Non-TCR	0	-0.00675796	G1	-0.0262696	TcellNK	2.10721	128	106	0.78125	FRESH
P12	CSF	CSF	AGGTCATGTAGCGATG_6_1	TAM2	Non-TCR	0	0.491929	G2M	-0.0605621	all	2.03743	109	74	0	FRESH
P12	CSF	CSF	AGTAGTCGTATGCTTG_6_1	TAM1	Non-TCR	0	-0.167307	G1	-0.12029	all	3.40943	2567	1066	6.46669	FRESH
P12	CSF	CSF	AGTTGGTTCAACACAC_6_1	Microglia	Non-TCR	0	-0.0305816	G1	-0.0649166	all	1.96379	92	79	3.26087	FRESH
P12	CSF	CSF	ATGCGATCAGTGGGAT_6_1	Cyt cells [>>NK]	Non-TCR	0	-0.0409077	G1	-0.120638	TcellNK	2.23805	173	131	1.7341	FRESH
P12	CSF	CSF	ATTGGACGTATCGCAT_6_1	TAM1	Non-TCR	0	0.032	G2M	-0.0907545	all	3.54925	3542	1125	3.9808	FRESH
P12	CSF	CSF	CAAGGCCAGATGTAAC_6_1	Cyt cells [>>NK]	Non-TCR	0	-0.0500041	S	1.12018	TcellNK	1.95424	90	80	2.22222	FRESH
P12	CSF	CSF	CACACCTAGTGGGATC_6_1	CAFs	Non-TCR	0	-0.0843521	G1	-0.0977438	all	2.06446	116	104	0.862069	FRESH
P12	CSF	CSF	CACCTTGGTCACCTAA_6_1	TAM2	Non-TCR	0	-0.104924	G1	-0.0390786	all	2.26245	183	115	0	FRESH
P12	CSF	CSF	CACTCCAAGTGGAGTC_6_1	Cyt cells [>>Tcell]	Non-TCR	0	0.394393	G2M	-0.0182521	TcellNK	2.25042	178	148	3.93258	FRESH
P12	CSF	CSF	CAGCAGCCAGGAATCG_6_1	TAM1	Non-TCR	0	-0.15689	G1	-0.112062	all	3.2465	1764	762	4.81859	FRESH
P12	CSF	CSF	CATCAGAAGTCCCACG_6_1	TAM2	Non-TCR	0	-0.104416	G1	-0.0130918	all	2.24055	174	106	0	FRESH
P12	CSF	CSF	CATCGAAGTCGCTTCT_6_1	TAM1	Non-TCR	0	-0.160855	G1	-0.166592	all	3.51521	3275	873	5.49618	FRESH
P12	CSF	CSF	CATTCGCAGTCCAGGA_6_1	TAM2	Non-TCR	0	-0.0396685	G1	-0.0360948	all	2.40993	257	100	1.55642	FRESH
P12	CSF	CSF	CATTCGCTCCTATGTT_6_1	Cyt cells [>>Tcell]	Non-TCR	0	0.0404815	G2M	-0.0446404	TcellNK	2.94201	875	444	11.3143	FRESH
P12	CSF	CSF	CCATTCGCAGATCTGT_6_1	Cyt cells proliferating	Non-TCR	0	-0.0437609	G1	-0.106218	PROLIF	2.51055	324	224	1.85185	FRESH
P12	CSF	CSF	CCCAATCTCCTTGCCA_6_1	CAFs	Non-TCR	0	-0.00768584	G1	-0.035927	all	2.06446	116	83	5.17241	FRESH
P12	CSF	CSF	CCTAGCTCAATCCAAC_6_1	TAM2	Non-TCR	0	-0.0541395	S	0.00825454	all	2.25285	179	100	0	FRESH
P12	CSF	CSF	CCTAGCTGTAGCAAAT_6_1	TAM2	Non-TCR	0	-0.0551432	G1	-0.0408049	all	2.74663	558	183	0	FRESH
P12	CSF	CSF	CCTTTCTAGATGCGAC_6_1	TAM2	Non-TCR	0	-0.0233119	G1	-0.0283048	all	2.33646	217	138	0	FRESH
P12	CSF	CSF	CGAACATAGTCAAGCG_6_1	TAM2	Non-TCR	0	-0.0583471	G1	-0.0460429	all	2.68664	486	148	0	FRESH
P12	CSF	CSF	CGCTATCCAGATGGGT_6_1	CAFs	Non-TCR	0	-0.0526796	G1	-0.0397944	all	2.07555	119	89	0	FRESH
P12	CSF	CSF	CGCTATCCAGGCTCAC_6_1	TAM2	Non-TCR	0	-0.154618	G1	-0.0582071	all	1.97772	95	77	0	FRESH
P12	CSF	CSF	CGGACACAGATATGCA_6_1	Cyt cells [>>NK]	Non-TCR	0	-0.034034	G1	-0.0970973	TcellNK	2.01284	103	86	2.91262	FRESH
P12	CSF	CSF	CGGACTGCAAGTAGTA_6_1	CAFs	Non-TCR	0	-0.0492011	S	0.619171	all	2.49415	312	239	3.52564	FRESH
P12	CSF	CSF	CGGAGTCCAGGGTATG_6_1	TAM1	Non-TCR	0	-0.0726316	G1	-0.0715354	all	3.79609	6253	1460	9.9952	FRESH
P12	CSF	CSF	CGTAGCGAGGACATTA_6_1	TAM1	Non-TCR	0	-0.166371	S	0.103031	all	3.46894	2944	1050	5.06114	FRESH
P12	CSF	CSF	CGTGAGCAGGAATCGC_6_1	Cyt cells proliferating	Non-TCR	0	0.551881	S	0.872569	PROLIF	2.21484	164	126	4.87805	FRESH
P12	CSF	CSF	CTCGAAATCACGACTA_6_1	TAM2	Non-TCR	0	0.0162921	G2M	-0.0620926	all	2.27875	190	110	0	FRESH
P12	CSF	CSF	CTCGGAGCAGGTGCCT_6_1	Cyt cells [>>NK]	Non-TCR	0	-0.0489648	G1	-0.145692	TcellNK	2.09691	125	108	1.6	FRESH
P12	CSF	CSF	CTGAAGTCACCACGTG_6_1	TAM2	Non-TCR	0	-0.0124714	G1	-0.093456	all	2.66087	458	184	0	FRESH
P12	CSF	CSF	CTGTGCTCAGTTTACG_6_1	TAM2	Non-TCR	0	-0.0295775	S	0.000344703	all	2.71012	513	220	0	FRESH
P12	CSF	CSF	CTTAACTCAGCTGGCT_6_1	Cyt cells [>>Tcell]	Singleton TCR	1	-0.0375042	G1	-0.0396531	TcellNK	2.83822	689	386	8.418	FRESH
P12	CSF	CSF	GAACATCTCAACGCTA_6_1	TAM1	Non-TCR	0	-0.158915	G1	-0.0348019	all	3.59956	3977	1127	4.02313	FRESH
P12	CSF	CSF	GACTGCGAGACTAGAT_6_1	TAM1	Non-TCR	0	-0.0728189	G1	-0.0214559	all	3.51996	3311	1159	6.31229	FRESH
P12	CSF	CSF	GATGAAATCAGAGCTT_6_1	TAM1	Non-TCR	0	-0.00407576	G1	-0.107622	all	2.67486	473	163	17.759	FRESH
P12	CSF	CSF	GCAATCACAGGAATGC_6_1	TAM2	Non-TCR	0	-0.0895406	G1	-0.0322882	all	2.44091	276	137	0	FRESH
P12	CSF	CSF	GCACTCTCAAGTCATC_6_1	TAM1	Non-TCR	0	-0.0699087	G1	-0.0751104	all	3.6583	4553	1354	5.75445	FRESH
P12	CSF	CSF	GCATGCGTCCACGCAG_6_1	CAFs	Non-TCR	0	-0.0638885	G1	-0.0428478	all	1.92942	85	71	2.35294	FRESH
P12	CSF	CSF	GCGCAGTAGGTGATTA_6_1	TAM1	Non-TCR	0	-0.0213119	S	0.182799	all	3.58297	3828	1147	4.96343	FRESH
P12	CSF	CSF	GCGCGATCAGCTCCGA_6_1	TAM2	Non-TCR	0	-0.0676258	G1	-0.150018	all	2.11727	131	90	1.52672	FRESH
P12	CSF	CSF	GGACAAGGTACCATCA_6_1	TAM1	Non-TCR	0	-0.0800852	G1	-0.134043	all	3.10958	1287	719	6.52681	FRESH
P12	CSF	CSF	GGACATTGTACAAGTA_6_1	CAFs	Non-TCR	0	-0.0424042	G1	-0.0902273	all	2.32222	210	172	4.28571	FRESH
P12	CSF	CSF	GGATGTTTCCAGATCA_6_1	CAFs	Non-TCR	0	-0.0916566	G1	-0.0973578	all	2.04139	110	91	3.63636	FRESH
P12	CSF	CSF	GGCCGATTCCGATATG_6_1	TAM1	Non-TCR	0	-0.00284503	G1	-0.0374456	all	3.40088	2517	844	5.3238	FRESH
P12	CSF	CSF	GGCGACTAGATGTCGG_6_1	Cyt cells [>>NK]	Non-TCR	0	-0.0123183	G1	-0.0932726	TcellNK	2.17898	151	116	7.28477	FRESH
P12	CSF	CSF	GGGCATCGTCATATCG_6_1	TAM1	Non-TCR	0	-0.00413051	S	0.00855956	all	1.93952	87	75	0	FRESH
P12	CSF	CSF	GTAACTGCATCTACGA_6_1	TAM1	Non-TCR	0	-0.00881669	S	0.082294	all	3.21958	1658	661	4.4029	FRESH
P12	CSF	CSF	GTATTCTCACGGATAG_6_1	TAM1	Non-TCR	0	-0.0561839	G1	-0.103925	all	2.91381	820	442	1.46341	FRESH
P12	CSF	CSF	GTCAAGTTCCACGACG_6_1	CAFs	Non-TCR	0	-0.103272	G1	-0.0903478	all	2.44871	281	212	1.77936	FRESH
P12	CSF	CSF	GTGAAGGCAGTCAGAG_6_1	CAFs	Non-TCR	0	-0.105621	G1	-0.153891	all	2.4014	252	183	1.98413	FRESH
P12	CSF	CSF	GTTCATTCACCGAATT_6_1	Naive Tcells	Non-TCR	0	0.0600222	G2M	0.0296975	TcellNK	2.09691	125	90	8	FRESH
P12	CSF	CSF	GTTCGGGTCAGTTGAC_6_1	TAM2	Non-TCR	0	-0.0387838	S	0.562395	all	2.15229	142	94	0	FRESH
P12	CSF	CSF	GTTCGGGTCCAGTAGT_6_1	Cyt cells [>>NK]	Non-TCR	0	0.60548	G2M	-0.0669186	TcellNK	2.29885	199	136	1.50754	FRESH
P12	CSF	CSF	GTTTCTAAGCGATGAC_6_1	Cyt cells [>>Tcell]	Non-TCR	0	-0.0355981	G1	-0.00117414	TcellNK	2.66276	460	273	18.0435	FRESH
P12	CSF	CSF	TACGGGCAGACTGTAA_6_1	Cyt cells [>>NK]	Non-TCR	0	-0.092728	G1	-0.0719613	TcellNK	2.09342	124	99	3.22581	FRESH
P12	CSF	CSF	TACTCATCACGGACAA_6_1	TAM2	Non-TCR	0	-0.0289364	G1	-0.0135518	all	2.91062	814	274	0	FRESH
P12	CSF	CSF	TACTCATTCTTGCATT_6_1	TAM2	Non-TCR	0	-0.051615	G1	-0.000926575	all	2.03342	108	86	9.25926	FRESH
P12	CSF	CSF	TCAGCAATCACCACCT_6_1	TAM2	Non-TCR	0	-0.0179415	G1	-0.0330211	all	2.56467	367	186	0	FRESH
P12	CSF	CSF	TGACAACGTAAAGGAG_6_1	TAM2	Non-TCR	0	-0.0651762	G1	-0.0508129	all	2.13354	136	106	0	FRESH
P12	CSF	CSF	TGCCCTAAGACCTAGG_6_1	Cyt cells [>>NK]	Non-TCR	0	0.752852	G2M	0.0358705	TcellNK	1.89209	78	73	0	FRESH
P12	CSF	CSF	TGCGTGGTCGAACTGT_6_1	Cyt cells [>>NK]	Non-TCR	0	-0.0651058	G1	-0.149718	TcellNK	2.02119	105	80	1.90476	FRESH
P12	CSF	CSF	TGCTGCTAGGAGCGAG_6_1	Cyt cells [>>NK]	Non-TCR	0	-0.0703527	G1	-0.0897488	TcellNK	2.18184	152	113	0.657895	FRESH
P12	CSF	CSF	TGCTGCTAGTTACGGG_6_1	TAM2	Non-TCR	0	-0.0346647	G1	-0.0645261	all	2.49415	312	127	0	FRESH
P12	CSF	CSF	TGCTGCTGTCAGATAA_6_1	TAM2	Non-TCR	0	-0.00586522	S	0.00188558	all	2.03342	108	97	0.925926	FRESH
P12	CSF	CSF	TGGCCAGTCGGCATCG_6_1	Cyt cells [>>NK]	Non-TCR	0	-0.0229544	G1	-0.0635581	TcellNK	2.04139	110	80	1.81818	FRESH
P12	CSF	CSF	TTAGTTCGTGCGGTAA_6_1	TAM2	Non-TCR	0	-0.0883487	G1	-0.0509854	all	2.04139	110	76	0	FRESH
P12	CSF	CSF	TTTCCTCAGATGTGGC_6_1	TAM2	Non-TCR	0	-0.0481536	G1	-0.088008	all	2.51188	325	184	0	FRESH
P12	CSF	CSF	TTTGCGCCACTCAGGC_6_1	TAM1	Non-TCR	0	-0.175107	G1	-0.0238317	all	3.44358	2777	882	8.35434	FRESH
P9_t2	CSF	CSF_t2	AAACCTGAGATGAGAG_7_1	Neutrophil	Non-TCR	0	-0.21265	G1	-0.0472675	all	3.37785	2387	1021	8.5044	CRYOPRESERVED
P9_t2	CSF	CSF_t2	AAAGATGTCCGTAGGC_7_1	Neutrophil	Non-TCR	0	-0.150603	G1	-0.126103	all	3.32756	2126	859	7.76105	CRYOPRESERVED
P9_t2	CSF	CSF_t2	AAAGTAGAGCCACCTG_7_1	Naive Tcells	Non-TCR	0	0.32422	G2M	-0.0412395	TcellNK	3.05881	1145	622	2.79476	CRYOPRESERVED
P9_t2	CSF	CSF_t2	AAATGCCCAGCTATTG_7_1	Cyt cells [>>Tcell]	Non-TCR	0	0.000695062	G2M	-0.080126	TcellNK	3.1245	1332	599	8.70871	CRYOPRESERVED
P9_t2	CSF	CSF_t2	AACCATGAGCTGCGAA_7_1	Cyt cells [>>NK]	Non-TCR	0	-0.0677165	S	0.029144	TcellNK	2.5955	394	256	0.253807	CRYOPRESERVED
P9_t2	CSF	CSF_t2	AACCGCGAGACCTAGG_7_1	Naive Tcells	Non-TCR	0	-0.092386	S	0.329375	TcellNK	3.13258	1357	548	6.77966	CRYOPRESERVED
P9_t2	CSF	CSF_t2	AACCGCGGTCAGCTAT_7_1	Neutrophil	Non-TCR	0	-0.104544	S	0.360125	all	3.27738	1894	672	2.48152	CRYOPRESERVED
P9_t2	CSF	CSF_t2	AACGTTGAGCTACCGC_7_1	Cyt cells [>>Tcell]	Non-TCR	0	-0.052712	G1	-0.0741117	TcellNK	2.79239	620	342	6.93548	CRYOPRESERVED
P9_t2	CSF	CSF_t2	AACGTTGAGGCTAGGT_7_1	Neutrophil	Non-TCR	0	-0.167209	S	0.246002	all	3.405	2541	960	6.45415	CRYOPRESERVED
P9_t2	CSF	CSF_t2	AACTCTTAGTCTTGCA_7_1	Neutrophil	Non-TCR	0	-0.084041	G1	-0.0405082	all	3.19811	1578	665	4.87959	CRYOPRESERVED
P9_t2	CSF	CSF_t2	AACTGGTAGCAACGGT_7_1	Cyt cells [>>Tcell]	Non-TCR	0	-0.0266007	G1	-0.111071	TcellNK	3.12872	1345	563	6.54275	CRYOPRESERVED
P9_t2	CSF	CSF_t2	AAGACCTTCTATCGCC_7_1	Cyt cells [>>Tcell]	Non-TCR	0	-0.00114221	S	0.368209	TcellNK	3.03342	1080	469	7.22222	CRYOPRESERVED
P9_t2	CSF	CSF_t2	AAGCCGCTCCAAGTAC_7_1	Naive Tcells	Non-TCR	0	0.17247	G2M	-0.0430857	TcellNK	3.40892	2564	701	5.0702	CRYOPRESERVED
P9_t2	CSF	CSF_t2	AAGGAGCCACCCATTC_7_1	Cyt cells [>>NK]	Non-TCR	0	-0.00826419	G1	-0.0611022	TcellNK	2.97818	951	422	9.98948	CRYOPRESERVED
P9_t2	CSF	CSF_t2	AAGGTTCAGTGTACTC_7_1	Bcells	Non-TCR	0	-0.101516	G1	-0.0891165	all	2.56703	369	280	0.813008	CRYOPRESERVED
P9_t2	CSF	CSF_t2	AATCCAGGTGCGGTAA_7_1	Naive Tcells	Non-TCR	0	0.634294	G2M	0.105803	TcellNK	2.98318	962	512	3.5343	CRYOPRESERVED
P9_t2	CSF	CSF_t2	AATCCAGTCCTCTAGC_7_1	Cyt cells [>>Tcell]	Non-TCR	0	0.0801408	S	0.413585	TcellNK	2.89708	789	458	4.05577	CRYOPRESERVED
P9_t2	CSF	CSF_t2	AATCGGTGTGACAAAT_7_1	Naive Tcells	Non-TCR	0	-0.0297315	G1	-0.0488155	TcellNK	2.63949	436	268	1.83486	CRYOPRESERVED
P9_t2	CSF	CSF_t2	AATCGGTTCATGTCCC_7_1	Neutrophil	Non-TCR	0	-0.178066	G1	-0.0420266	all	3.10243	1266	551	5.76619	CRYOPRESERVED
P9_t2	CSF	CSF_t2	ACACCAACAACGCACC_7_1	Naive Tcells	Non-TCR	0	0.346371	G2M	-0.0488206	TcellNK	3.12905	1346	650	3.26895	CRYOPRESERVED
P9_t2	CSF	CSF_t2	ACACCAAGTGTGCCTG_7_1	Cyt cells [>>Tcell]	Non-TCR	0	0.406427	G2M	-0.107172	TcellNK	3.21378	1636	677	5.9291	CRYOPRESERVED
P9_t2	CSF	CSF_t2	ACACCCTCACCCAGTG_7_1	Cyt cells [>>Tcell]	Non-TCR	0	-0.0106668	G1	-0.0730319	TcellNK	3.12678	1339	626	2.53921	CRYOPRESERVED
P9_t2	CSF	CSF_t2	ACACCCTTCGCCTGAG_7_1	Naive Tcells	Non-TCR	0	0.586947	G2M	0.328253	TcellNK	3.27784	1896	797	4.32489	CRYOPRESERVED
P9_t2	CSF	CSF_t2	ACACCGGTCTCGCTTG_7_1	Neutrophil	Non-TCR	0	-0.214328	G1	-0.073135	all	3.42078	2635	1028	7.40038	CRYOPRESERVED
P9_t2	CSF	CSF_t2	ACAGCTAAGCAGATCG_7_1	Cyt cells [>>Tcell]	Expanded TCR	5	0.0425343	G2M	-0.0329141	TcellNK	3.10346	1269	567	4.72813	CRYOPRESERVED
P9_t2	CSF	CSF_t2	ACAGCTATCAGCAACT_7_1	Cyt cells [>>Tcell]	Non-TCR	0	-0.0472073	G1	-0.101344	TcellNK	2.90091	796	502	3.51759	CRYOPRESERVED
P9_t2	CSF	CSF_t2	ACATACGTCCGAATGT_7_1	Cyt cells [>>NK]	Non-TCR	0	-0.127207	G1	-0.0686173	TcellNK	3.01242	1029	638	0.291545	CRYOPRESERVED
P9_t2	CSF	CSF_t2	ACATGGTAGAATAGGG_7_1	Naive Tcells	Singleton TCR	1	-0.0826603	G1	-0.0361901	TcellNK	3.38686	2437	747	9.02749	CRYOPRESERVED
P9_t2	CSF	CSF_t2	ACCAGTAAGAGTAAGG_7_1	Naive Tcells	Non-TCR	0	0.15993	G2M	-0.0696734	TcellNK	3.3483	2230	857	3.36323	CRYOPRESERVED
P9_t2	CSF	CSF_t2	ACCCACTGTTACTGAC_7_1	Neutrophil	Non-TCR	0	0.0659239	G2M	-0.166903	all	3.43727	2737	1123	8.14761	CRYOPRESERVED
P9_t2	CSF	CSF_t2	ACGATACCATGGATGG_7_1	Cyt cells [>>NK]	Non-TCR	0	-0.067586	G1	-0.242576	TcellNK	3.14145	1385	575	7.22022	CRYOPRESERVED
P9_t2	CSF	CSF_t2	ACGCAGCAGATCGGGT_7_1	Cyt cells [>>Tcell]	Non-TCR	0	0.046709	G2M	-0.0717167	TcellNK	2.80686	641	400	4.83619	CRYOPRESERVED
P9_t2	CSF	CSF_t2	ACGCAGCTCAGTACGT_7_1	Naive Tcells	Non-TCR	0	0.305362	G2M	0.0149464	TcellNK	3.10958	1287	618	4.0404	CRYOPRESERVED
P9_t2	CSF	CSF_t2	ACGCCGACATACAGCT_7_1	TAM1	Non-TCR	0	-0.131377	G1	-0.184771	all	3.33405	2158	788	5.83874	CRYOPRESERVED
P9_t2	CSF	CSF_t2	ACGCCGAGTTACGCGC_7_1	Cyt cells [>>NK]	Non-TCR	0	0.471163	G2M	-0.0677388	TcellNK	3.08207	1208	577	5.62914	CRYOPRESERVED
P9_t2	CSF	CSF_t2	ACGGAGACAAGTACCT_7_1	TAM1	Non-TCR	0	-0.132266	S	0.115511	all	3.16376	1458	695	7.54458	CRYOPRESERVED
P9_t2	CSF	CSF_t2	ACGGAGAGTATTAGCC_7_1	Naive Tcells	Singleton TCR	1	-0.018321	S	0.180837	TcellNK	3.12418	1331	680	2.17881	CRYOPRESERVED
P9_t2	CSF	CSF_t2	ACGGGCTCACAACGTT_7_1	Cyt cells [>>Tcell]	Non-TCR	0	-0.0983499	S	0.0337416	TcellNK	2.82217	664	303	8.73494	CRYOPRESERVED
P9_t2	CSF	CSF_t2	ACGGGTCAGAGGTAGA_7_1	Naive Tcells	Non-TCR	0	0.283412	G2M	-0.0775058	TcellNK	3.12024	1319	549	4.62472	CRYOPRESERVED
P9_t2	CSF	CSF_t2	ACGTCAATCAGAGACG_7_1	Cyt cells [>>Tcell]	Non-TCR	0	-0.139372	S	0.0426692	TcellNK	2.989	975	568	4.51282	CRYOPRESERVED
P9_t2	CSF	CSF_t2	ACTATCTAGCCCGAAA_7_1	Naive Tcells	Non-TCR	0	0.0698797	G2M	0.000957419	TcellNK	3.21005	1622	665	5.85697	CRYOPRESERVED
P9_t2	CSF	CSF_t2	ACTATCTCATTGGTAC_7_1	Cyt cells [>>Tcell]	Expanded TCR	7	-0.195478	G1	-0.113222	TcellNK	3.04493	1109	560	6.58251	CRYOPRESERVED
P9_t2	CSF	CSF_t2	ACTATCTTCTGGCGAC_7_1	TAM1	Non-TCR	0	-0.172073	G1	-0.112187	all	3.41996	2630	1056	2.73764	CRYOPRESERVED
P9_t2	CSF	CSF_t2	ACTGAGTAGTGTGGCA_7_1	DC	Non-TCR	0	0.209265	G2M	-0.100309	all	3.13513	1365	485	6.59341	CRYOPRESERVED
P9_t2	CSF	CSF_t2	ACTGAGTCATAACCTG_7_1	Cyt cells [>>Tcell]	Non-TCR	0	0.372507	G2M	-0.150679	TcellNK	3.24871	1773	868	4.62493	CRYOPRESERVED
P9_t2	CSF	CSF_t2	ACTGATGAGAGTACAT_7_1	Cyt cells [>>Tcell]	Singleton TCR	1	0.218693	G2M	-0.0976667	TcellNK	3.09412	1242	665	2.89855	CRYOPRESERVED
P9_t2	CSF	CSF_t2	ACTGATGTCCAGAAGG_7_1	Cyt cells [>>Tcell]	Expanded TCR	3	-0.199796	G1	-0.118762	TcellNK	3.23502	1718	751	5.18044	CRYOPRESERVED
P9_t2	CSF	CSF_t2	ACTGCTCAGCTAGTCT_7_1	TAM1	Non-TCR	0	-0.196401	G1	-0.233512	all	3.56691	3689	1140	4.55408	CRYOPRESERVED
P9_t2	CSF	CSF_t2	ACTGCTCTCCGTTGCT_7_1	TAM1	Non-TCR	0	-0.182264	G1	-0.049903	all	3.19145	1554	730	9.45946	CRYOPRESERVED
P9_t2	CSF	CSF_t2	ACTTTCAAGTTGCAGG_7_1	Cyt cells [>>Tcell]	Non-TCR	0	-0.143785	G1	-0.0896027	TcellNK	2.82995	676	422	6.80473	CRYOPRESERVED
P9_t2	CSF	CSF_t2	ACTTTCATCGTCTGAA_7_1	Neutrophil	Non-TCR	0	-0.219231	S	0.16239	all	3.43265	2708	1100	6.35155	CRYOPRESERVED
P9_t2	CSF	CSF_t2	AGAGCTTCAGCTCGAC_7_1	Naive Tcells	Non-TCR	0	0.22192	G2M	-0.00465247	TcellNK	3.04179	1101	495	0.726612	CRYOPRESERVED
P9_t2	CSF	CSF_t2	AGATCTGCACCATCCT_7_1	Neutrophil	Non-TCR	0	-0.141605	G1	-0.049219	all	3.2615	1826	830	6.46221	CRYOPRESERVED
P9_t2	CSF	CSF_t2	AGCAGCCCAATGGACG_7_1	Bcells	Singleton TCR	1	0.421705	G2M	0.00155006	all	2.69723	498	218	9.43775	CRYOPRESERVED
P9_t2	CSF	CSF_t2	AGCAGCCCAGTAAGAT_7_1	TAM1	Non-TCR	0	-0.114017	G1	-0.212949	all	3.32449	2111	929	2.51066	CRYOPRESERVED
P9_t2	CSF	CSF_t2	AGCGTATGTCTGATCA_7_1	Cyt cells [>>Tcell]	Singleton TCR	1	0.0943769	G2M	-0.0835183	TcellNK	3.07225	1181	570	4.06435	CRYOPRESERVED
P9_t2	CSF	CSF_t2	AGCTCTCAGCTCAACT_7_1	Naive Tcells	Non-TCR	0	0.477167	G2M	0.0106321	TcellNK	2.76567	583	324	6.34648	CRYOPRESERVED
P9_t2	CSF	CSF_t2	AGGCCACGTAGAGGAA_7_1	Cyt cells [>>Tcell]	Non-TCR	0	-0.129158	G1	-0.0906874	TcellNK	3.09026	1231	623	6.58002	CRYOPRESERVED
P9_t2	CSF	CSF_t2	AGGCCACGTGCGAAAC_7_1	Cyt cells [>>Tcell]	Singleton TCR	1	-0.0832799	G1	-0.229124	TcellNK	3.16137	1450	800	4.34483	CRYOPRESERVED
P9_t2	CSF	CSF_t2	AGGCCGTCACGGATAG_7_1	Naive Tcells	Non-TCR	0	-0.135585	S	0.0197092	TcellNK	2.99607	991	600	3.12815	CRYOPRESERVED
P9_t2	CSF	CSF_t2	AGGGTGAGTATTACCG_7_1	Cyt cells [>>Tcell]	Non-TCR	0	0.0241863	G2M	-0.013879	TcellNK	3.01284	1030	486	3.00971	CRYOPRESERVED
P9_t2	CSF	CSF_t2	AGGGTGATCAACGGGA_7_1	Neutrophil	Non-TCR	0	0.115803	G2M	-0.12456	all	3.57392	3749	1293	5.14804	CRYOPRESERVED
P9_t2	CSF	CSF_t2	AGGTCATAGCTGCGAA_7_1	Cyt cells [>>Tcell]	Non-TCR	0	0.409588	S	0.427711	TcellNK	3.01368	1032	547	5.32946	CRYOPRESERVED
P9_t2	CSF	CSF_t2	AGTAGTCAGCGTCAAG_7_1	Cyt cells [>>Tcell]	Non-TCR	0	0.198988	S	0.337356	TcellNK	3.04179	1101	530	9.44596	CRYOPRESERVED
P9_t2	CSF	CSF_t2	AGTAGTCGTGGAAAGA_7_1	DC	Non-TCR	0	-0.0345234	G1	-0.163668	all	2.75967	575	411	8.34783	CRYOPRESERVED
P9_t2	CSF	CSF_t2	AGTGGGAAGCTCCTCT_7_1	DC	Non-TCR	0	-0.032084	G1	-0.146159	all	3.14489	1396	483	4.51289	CRYOPRESERVED
P9_t2	CSF	CSF_t2	AGTGTCACACCTCGTT_7_1	Cyt cells [>>Tcell]	Non-TCR	0	0.023868	S	0.507683	TcellNK	2.93902	869	433	3.68239	CRYOPRESERVED
P9_t2	CSF	CSF_t2	AGTTGGTTCTCAACTT_7_1	Naive Tcells	Non-TCR	0	0.224635	G2M	-0.0384865	TcellNK	3.15014	1413	678	4.81246	CRYOPRESERVED
P9_t2	CSF	CSF_t2	ATAAGAGTCTGAGGGA_7_1	Cyt cells [>>Tcell]	Non-TCR	0	-0.0626671	G1	-0.0694959	TcellNK	2.75511	569	362	9.13884	CRYOPRESERVED
P9_t2	CSF	CSF_t2	ATCATGGCATTAGCCA_7_1	Bcells	Non-TCR	0	-0.0661947	S	0.0280913	all	2.6981	499	270	6.81363	CRYOPRESERVED
P9_t2	CSF	CSF_t2	ATCCGAACACATGGGA_7_1	TAM1	Non-TCR	0	-0.159092	G1	-0.157814	all	3.16938	1477	766	4.94245	CRYOPRESERVED
P9_t2	CSF	CSF_t2	ATCTACTTCCTAGGGC_7_1	Naive Tcells	Non-TCR	0	-0.0814114	G1	-0.0524674	TcellNK	3.27738	1894	613	7.65576	CRYOPRESERVED
P9_t2	CSF	CSF_t2	ATCTGCCGTTAGAACA_7_1	Cyt cells [>>Tcell]	Non-TCR	0	-0.175485	G1	-0.177567	TcellNK	3.18893	1545	822	5.69579	CRYOPRESERVED
P9_t2	CSF	CSF_t2	ATGCGATAGCTCCTCT_7_1	Naive Tcells	Non-TCR	0	0.270918	G2M	-0.0372315	TcellNK	3.09864	1255	568	7.56972	CRYOPRESERVED
P9_t2	CSF	CSF_t2	ATGCGATGTATATGGA_7_1	Cyt cells [>>NK]	Expanded TCR	5	-0.079158	S	0.0143895	TcellNK	3.2071	1611	669	7.44879	CRYOPRESERVED
P9_t2	CSF	CSF_t2	ATGCGATGTATGAATG_7_1	DC	Non-TCR	0	0.0513065	G2M	-0.0400947	all	3.70355	5053	1260	8.2921	CRYOPRESERVED
P9_t2	CSF	CSF_t2	ATGGGAGCACCATGTA_7_1	Neutrophil	Non-TCR	0	-0.170004	S	0.252498	all	3.43457	2720	986	5.22059	CRYOPRESERVED
P9_t2	CSF	CSF_t2	ATGGGAGGTGACTCAT_7_1	Naive Tcells	Non-TCR	0	-0.0848609	S	0.0226988	TcellNK	2.72916	536	350	2.42537	CRYOPRESERVED
P9_t2	CSF	CSF_t2	ATTACTCCATGAGCGA_7_1	TAM1	Non-TCR	0	0.206074	G2M	-0.123453	all	3.38292	2415	1018	3.39545	CRYOPRESERVED
P9_t2	CSF	CSF_t2	ATTATCCCAACACCCG_7_1	Naive Tcells	Non-TCR	0	-0.131542	S	0.52987	TcellNK	2.99388	986	419	9.53347	CRYOPRESERVED
P9_t2	CSF	CSF_t2	ATTATCCCACCAACCG_7_1	Cyt cells [>>Tcell]	Non-TCR	0	-0.0171688	G1	-0.172727	TcellNK	2.95809	908	499	5.837	CRYOPRESERVED
P9_t2	CSF	CSF_t2	ATTCTACGTTAGGGTG_7_1	TAM1	Non-TCR	0	-0.187706	G1	-0.0792999	all	3.24378	1753	843	3.65088	CRYOPRESERVED
P9_t2	CSF	CSF_t2	ATTCTACTCCCTAATT_7_1	Cyt cells [>>Tcell]	Non-TCR	0	-0.00898697	S	0.0314246	TcellNK	2.68124	480	291	3.33333	CRYOPRESERVED
P9_t2	CSF	CSF_t2	ATTTCTGAGAGGACGG_7_1	TAM1	Non-TCR	0	-0.153862	G1	-0.103759	all	3.31534	2067	912	3.24141	CRYOPRESERVED
P9_t2	CSF	CSF_t2	ATTTCTGAGGGTTCCC_7_1	Neutrophil	Non-TCR	0	-0.0550049	G1	-0.0321633	all	2.72673	533	321	8.63039	CRYOPRESERVED
P9_t2	CSF	CSF_t2	ATTTCTGCAAAGGAAG_7_1	TAM1	Non-TCR	0	-0.147691	G1	-0.143171	all	3.27277	1874	799	4.96265	CRYOPRESERVED
P9_t2	CSF	CSF_t2	ATTTCTGGTAGAGTGC_7_1	Naive Tcells	Singleton TCR	1	0.0434598	S	0.0767887	TcellNK	2.58433	384	243	1.82292	CRYOPRESERVED
P9_t2	CSF	CSF_t2	CAACTAGAGCTAGGCA_7_1	Cyt cells [>>Tcell]	Non-TCR	0	0.0370868	G2M	-0.0990477	TcellNK	2.87332	747	428	2.94511	CRYOPRESERVED
P9_t2	CSF	CSF_t2	CAAGATCCAAACGTGG_7_1	Naive Tcells	Non-TCR	0	-0.0387215	G1	-0.0710444	TcellNK	2.96708	927	461	2.69687	CRYOPRESERVED
P9_t2	CSF	CSF_t2	CAAGATCGTGATAAAC_7_1	Naive Tcells	Non-TCR	0	-0.0859088	S	0.427622	TcellNK	3.16376	1458	721	5.62414	CRYOPRESERVED
P9_t2	CSF	CSF_t2	CAAGGCCCACGCTTTC_7_1	Cyt cells [>>Tcell]	Non-TCR	0	0.0550896	G2M	-0.102764	TcellNK	3.09482	1244	548	3.93891	CRYOPRESERVED
P9_t2	CSF	CSF_t2	CAAGTTGAGCGCTCCA_7_1	Cyt cells [>>Tcell]	Singleton TCR	1	0.0278194	G2M	0.0223412	TcellNK	2.68215	481	296	3.9501	CRYOPRESERVED
P9_t2	CSF	CSF_t2	CACAAACGTAACGACG_7_1	Naive Tcells	Non-TCR	0	0.0337435	G2M	-0.0488922	TcellNK	2.91487	822	475	1.94647	CRYOPRESERVED
P9_t2	CSF	CSF_t2	CACACAAGTTCCCGAG_7_1	Cyt cells [>>Tcell]	Expanded TCR	7	0.264657	G2M	0.0118625	TcellNK	3.11261	1296	663	2.5463	CRYOPRESERVED
P9_t2	CSF	CSF_t2	CACACCTGTTGGTGGA_7_1	Naive Tcells	Non-TCR	0	-0.0312568	G1	-0.071078	TcellNK	3.44932	2814	892	5.97015	CRYOPRESERVED
P9_t2	CSF	CSF_t2	CACACTCAGGTGATTA_7_1	Naive Tcells	Non-TCR	0	-0.0117059	G1	-0.0151355	TcellNK	3.14644	1401	609	6.28123	CRYOPRESERVED
P9_t2	CSF	CSF_t2	CACACTCCAAGTCATC_7_1	Naive Tcells	Singleton TCR	1	-0.13216	G1	-0.078909	TcellNK	3.48087	3026	815	6.08063	CRYOPRESERVED
P9_t2	CSF	CSF_t2	CACAGGCTCGGTTAAC_7_1	Cyt cells [>>NK]	Non-TCR	0	0.268864	G2M	-0.127874	TcellNK	3.07115	1178	551	5.85739	CRYOPRESERVED
P9_t2	CSF	CSF_t2	CACAGGCTCTTCGGTC_7_1	Neutrophil	Non-TCR	0	0.0303726	G2M	-0.0561598	all	3.463	2904	1072	4.37328	CRYOPRESERVED
P9_t2	CSF	CSF_t2	CACATAGGTCCGTTAA_7_1	DC	Non-TCR	0	-0.0540395	S	0.283948	all	3.03623	1087	458	7.81969	CRYOPRESERVED
P9_t2	CSF	CSF_t2	CACATAGGTTGACGTT_7_1	Naive Tcells	Non-TCR	0	0.193391	G2M	-0.048012	TcellNK	3.04415	1107	469	7.04607	CRYOPRESERVED
P9_t2	CSF	CSF_t2	CACATTTGTTGGGACA_7_1	Naive Tcells	Non-TCR	0	0.21447	S	0.382316	TcellNK	3.25816	1812	723	6.89845	CRYOPRESERVED
P9_t2	CSF	CSF_t2	CACCACTAGTACGCCC_7_1	TAM1	Non-TCR	0	-0.162176	S	0.10933	all	3.50501	3199	1194	2.31322	CRYOPRESERVED
P9_t2	CSF	CSF_t2	CACCACTCACATAACC_7_1	Neutrophil	Non-TCR	0	0.120555	G2M	-0.0981299	all	3.44669	2797	996	3.43225	CRYOPRESERVED
P9_t2	CSF	CSF_t2	CACCAGGTCTAGCACA_7_1	Cyt cells [>>NK]	Non-TCR	0	-0.0445357	G1	-0.152213	TcellNK	2.902	798	478	6.26566	CRYOPRESERVED
P9_t2	CSF	CSF_t2	CAGAATCTCAGATAAG_7_1	Cyt cells [>>Tcell]	Singleton TCR	1	0.161162	G2M	-0.0760929	TcellNK	3.17609	1500	683	9.53333	CRYOPRESERVED
P9_t2	CSF	CSF_t2	CAGCAGCTCAGAGCTT_7_1	Cyt cells [>>Tcell]	Non-TCR	0	-0.0572703	G1	-0.115093	TcellNK	3.19838	1579	653	4.55985	CRYOPRESERVED
P9_t2	CSF	CSF_t2	CAGCATAAGCGCTTAT_7_1	Cyt cells proliferating	Non-TCR	0	0.61653	G2M	0.317262	PROLIF	3.96675	9263	1552	5.1927	CRYOPRESERVED
P9_t2	CSF	CSF_t2	CAGCATACACTGTCGG_7_1	Cyt cells [>>NK]	Non-TCR	0	-0.00306885	G1	-0.140015	TcellNK	2.86864	739	465	7.71313	CRYOPRESERVED
P9_t2	CSF	CSF_t2	CAGCGACCAGGACCCT_7_1	Naive Tcells	Non-TCR	0	0.216441	S	0.520132	TcellNK	3.00647	1015	633	2.95567	CRYOPRESERVED
P9_t2	CSF	CSF_t2	CAGCGACCATATGAGA_7_1	Cyt cells [>>Tcell]	Non-TCR	0	-0.0571584	G1	-0.00358776	TcellNK	2.97451	943	572	2.65111	CRYOPRESERVED
P9_t2	CSF	CSF_t2	CAGGTGCGTGCTTCTC_7_1	Cyt cells [>>NK]	Non-TCR	0	-0.120512	G1	-0.0558515	TcellNK	3.07225	1181	448	3.97968	CRYOPRESERVED
P9_t2	CSF	CSF_t2	CAGGTGCTCCAAAGTC_7_1	Cyt cells [>>Tcell]	Non-TCR	0	0.412765	G2M	0.00945474	TcellNK	2.8739	748	439	2.13904	CRYOPRESERVED
P9_t2	CSF	CSF_t2	CAGTAACGTGGTTTCA_7_1	Naive Tcells	Non-TCR	0	-0.107138	G1	-0.0241988	TcellNK	2.96942	932	445	3.11159	CRYOPRESERVED
P9_t2	CSF	CSF_t2	CAGTCCTGTCGTCTTC_7_1	Bcells	Non-TCR	0	-0.366828	G1	-0.293071	all	3.00303	1007	205	2.97915	CRYOPRESERVED
P9_t2	CSF	CSF_t2	CAGTCCTTCGAATGGG_7_1	Naive Tcells	Non-TCR	0	0.0788829	G2M	-0.0152509	TcellNK	2.83948	691	428	1.15774	CRYOPRESERVED
P9_t2	CSF	CSF_t2	CATATGGAGGCGCTCT_7_1	Cyt cells [>>Tcell]	Non-TCR	0	0.0459018	G2M	-0.176726	TcellNK	2.90795	809	447	4.94438	CRYOPRESERVED
P9_t2	CSF	CSF_t2	CATATTCCACTGCCAG_7_1	Neutrophil	Non-TCR	0	-0.0854364	G1	-0.0705317	all	3.24969	1777	781	6.41531	CRYOPRESERVED
P9_t2	CSF	CSF_t2	CATATTCTCAGCTGGC_7_1	Naive Tcells	Non-TCR	0	-0.0218344	S	0.00972544	TcellNK	2.56585	368	223	7.88043	CRYOPRESERVED
P9_t2	CSF	CSF_t2	CATCAAGAGAATCTCC_7_1	Naive Tcells	Singleton TCR	1	0.201681	G2M	-0.0762156	TcellNK	3.21431	1638	531	7.20391	CRYOPRESERVED
P9_t2	CSF	CSF_t2	CATCAAGCAAACTGTC_7_1	Bcells	Non-TCR	0	-0.100953	G1	-0.0276685	all	2.59218	391	277	0.511509	CRYOPRESERVED
P9_t2	CSF	CSF_t2	CATCAAGCATCCGCGA_7_1	Cyt cells [>>NK]	Non-TCR	0	-0.0942374	G1	-0.00375154	TcellNK	2.60853	406	255	0	CRYOPRESERVED
P9_t2	CSF	CSF_t2	CATCAAGTCTGAGGGA_7_1	DC	Non-TCR	0	0.238196	S	0.260908	all	3.14082	1383	502	5.85683	CRYOPRESERVED
P9_t2	CSF	CSF_t2	CATCAGAAGGGAACGG_7_1	Cyt cells [>>NK]	Non-TCR	0	-0.0890492	G1	-0.0722006	TcellNK	2.81757	657	414	1.52207	CRYOPRESERVED
P9_t2	CSF	CSF_t2	CATCAGACAACAACCT_7_1	Neutrophil	Non-TCR	0	-0.221963	G1	-0.11321	all	3.51508	3274	1140	5.68112	CRYOPRESERVED
P9_t2	CSF	CSF_t2	CATCGAATCAGTGCAT_7_1	Naive Tcells	Non-TCR	0	0.116791	G2M	-0.014736	TcellNK	3.32613	2119	748	4.71921	CRYOPRESERVED
P9_t2	CSF	CSF_t2	CATGACAGTCCAGTAT_7_1	Naive Tcells	Non-TCR	0	-0.0380352	G1	-0.0802365	TcellNK	2.76343	580	333	5.17241	CRYOPRESERVED
P9_t2	CSF	CSF_t2	CATGCCTCATCTGGTA_7_1	Neutrophil	Non-TCR	0	-0.128185	S	0.684047	all	2.72428	530	389	0.188679	CRYOPRESERVED
P9_t2	CSF	CSF_t2	CATGGCGCAAGGTTCT_7_1	Cyt cells [>>Tcell]	Non-TCR	0	0.546121	G2M	0.277448	TcellNK	3.25551	1801	750	7.10716	CRYOPRESERVED
P9_t2	CSF	CSF_t2	CATTATCGTGCAGGTA_7_1	Cyt cells [>>Tcell]	Non-TCR	0	0.0547445	G2M	-0.043681	TcellNK	2.46982	295	200	8.13559	CRYOPRESERVED
P9_t2	CSF	CSF_t2	CCACCTAGTACCAGTT_7_1	Cyt cells [>>Tcell]	Non-TCR	0	-0.262949	S	0.268884	TcellNK	3.24601	1762	867	5.05108	CRYOPRESERVED
P9_t2	CSF	CSF_t2	CCACTACCACACGCTG_7_1	Neutrophil	Non-TCR	0	-0.190701	G1	-0.182068	all	3.37475	2370	967	8.90295	CRYOPRESERVED
P9_t2	CSF	CSF_t2	CCATGTCGTGGCAAAC_7_1	Cyt cells [>>Tcell]	Non-TCR	0	-0.0927942	G1	-0.111449	TcellNK	2.9425	876	523	3.08219	CRYOPRESERVED
P9_t2	CSF	CSF_t2	CCATGTCTCGGAATCT_7_1	Cyt cells [>>Tcell]	Non-TCR	0	-0.0250355	G1	-0.12935	TcellNK	3.04336	1105	543	5.15837	CRYOPRESERVED
P9_t2	CSF	CSF_t2	CCATTCGCAAGGCTCC_7_1	Cyt cells [>>NK]	Non-TCR	0	0.513404	G2M	-0.0100155	TcellNK	2.50786	322	213	7.14286	CRYOPRESERVED
P9_t2	CSF	CSF_t2	CCATTCGTCGTATCAG_7_1	Naive Tcells	Non-TCR	0	-0.0361532	G1	-0.0466898	TcellNK	2.90795	809	350	7.29295	CRYOPRESERVED
P9_t2	CSF	CSF_t2	CCCAATCAGTTGCAGG_7_1	Neutrophil	Non-TCR	0	-0.108573	G1	-0.0521534	all	3.19117	1553	582	8.43529	CRYOPRESERVED
P9_t2	CSF	CSF_t2	CCCAATCGTCCGAATT_7_1	Naive Tcells	Singleton TCR	1	0.0134217	G2M	-0.052004	TcellNK	3.07004	1175	510	4.08511	CRYOPRESERVED
P9_t2	CSF	CSF_t2	CCCAGTTCATGATCCA_7_1	Neutrophil	Non-TCR	0	0.359395	G2M	-0.0325801	all	2.95952	911	476	7.57409	CRYOPRESERVED
P9_t2	CSF	CSF_t2	CCGGTAGGTAGCCTCG_7_1	Naive Tcells	Non-TCR	0	0.812078	G2M	0.0685716	TcellNK	3.11661	1308	639	3.36391	CRYOPRESERVED
P9_t2	CSF	CSF_t2	CCGGTAGTCAGCGACC_7_1	TAM1	Non-TCR	0	-0.16892	G1	-0.0926398	all	3.45086	2824	1117	3.18697	CRYOPRESERVED
P9_t2	CSF	CSF_t2	CCGGTAGTCGGAAACG_7_1	Naive Tcells	Non-TCR	0	-0.0613165	G1	-0.077561	TcellNK	2.85248	712	447	7.16292	CRYOPRESERVED
P9_t2	CSF	CSF_t2	CCGTACTCAAGTAGTA_7_1	Naive Tcells	Singleton TCR	1	-0.141608	G1	-0.0820146	TcellNK	3.26387	1836	631	7.8976	CRYOPRESERVED
P9_t2	CSF	CSF_t2	CCGTGGACAGCATACT_7_1	Naive Tcells	Non-TCR	0	0.265638	G2M	-0.116401	TcellNK	3.24502	1758	825	4.37998	CRYOPRESERVED
P9_t2	CSF	CSF_t2	CCGTTCACACATCCGG_7_1	Neutrophil	Non-TCR	0	-0.165342	S	0.231295	all	3.45255	2835	1065	4.19753	CRYOPRESERVED
P9_t2	CSF	CSF_t2	CCTAAAGAGCATCATC_7_1	DC	Non-TCR	0	0.0874571	S	0.188149	all	3.23477	1717	728	7.74607	CRYOPRESERVED
P9_t2	CSF	CSF_t2	CCTAAAGTCGGCCGAT_7_1	Cyt cells [>>Tcell]	Non-TCR	0	-0.137174	G1	-0.0331813	TcellNK	3.09447	1243	538	4.18343	CRYOPRESERVED
P9_t2	CSF	CSF_t2	CCTACACAGCTGAACG_7_1	Naive Tcells	Non-TCR	0	-0.050581	S	0.000403956	TcellNK	3.23855	1732	599	6.23557	CRYOPRESERVED
P9_t2	CSF	CSF_t2	CCTACACGTTCTGTTT_7_1	Naive Tcells	Non-TCR	0	0.119391	G2M	0.109254	TcellNK	3.40466	2539	1009	3.42655	CRYOPRESERVED
P9_t2	CSF	CSF_t2	CCTACCAAGTTACGGG_7_1	Naive Tcells	Non-TCR	0	0.267123	G2M	-0.00225588	TcellNK	3.32593	2118	685	4.06043	CRYOPRESERVED
P9_t2	CSF	CSF_t2	CCTACCATCATGCATG_7_1	Bcells	Non-TCR	0	-0.0516934	G1	-0.00933065	all	2.64147	438	283	0.228311	CRYOPRESERVED
P9_t2	CSF	CSF_t2	CCTAGCTCACGCATCG_7_1	Cyt cells [>>Tcell]	Non-TCR	0	0.000141557	S	0.0524367	TcellNK	2.98	955	556	4.08377	CRYOPRESERVED
P9_t2	CSF	CSF_t2	CCTAGCTGTCCAACTA_7_1	TAM1	Non-TCR	0	-0.197765	S	0.193795	all	3.29601	1977	850	6.27213	CRYOPRESERVED
P9_t2	CSF	CSF_t2	CCTATTATCTACTCAT_7_1	Naive Tcells	Singleton TCR	1	0.258807	G2M	-0.117944	TcellNK	3.10687	1279	652	6.64582	CRYOPRESERVED
P9_t2	CSF	CSF_t2	CCTTACGGTCACAAGG_7_1	Naive Tcells	Non-TCR	0	0.222932	G2M	-0.0949115	TcellNK	3.22453	1677	622	6.73822	CRYOPRESERVED
P9_t2	CSF	CSF_t2	CCTTACGGTCCGTGAC_7_1	Neutrophil	Non-TCR	0	-0.182052	G1	-0.047818	all	3.40209	2524	926	5.54675	CRYOPRESERVED
P9_t2	CSF	CSF_t2	CCTTCCCCACCAGATT_7_1	Bcells	Non-TCR	0	-0.0816897	G1	-0.071503	all	2.99344	985	371	7.20812	CRYOPRESERVED
P9_t2	CSF	CSF_t2	CCTTCGAAGTAGTGCG_7_1	TAM1	Non-TCR	0	-0.140405	S	0.317446	all	3.10278	1267	647	8.91871	CRYOPRESERVED
P9_t2	CSF	CSF_t2	CCTTTCTGTAACGCGA_7_1	Cyt cells [>>Tcell]	Non-TCR	0	-0.115675	G1	-0.0978758	TcellNK	3.10789	1282	661	7.64431	CRYOPRESERVED
P9_t2	CSF	CSF_t2	CGAACATTCTCGTTTA_7_1	Cyt cells [>>Tcell]	Singleton TCR	1	-0.164054	S	0.32681	TcellNK	3.15866	1441	798	7.91117	CRYOPRESERVED
P9_t2	CSF	CSF_t2	CGAACATTCTGGCGAC_7_1	Cyt cells [>>Tcell]	Expanded TCR	3	0.175508	G2M	-0.0890415	TcellNK	3.21219	1630	652	5.95092	CRYOPRESERVED
P9_t2	CSF	CSF_t2	CGAATGTTCCTAGAAC_7_1	Cyt cells [>>Tcell]	Non-TCR	0	-0.184137	G1	-0.0953361	TcellNK	3.10175	1264	657	5.61709	CRYOPRESERVED
P9_t2	CSF	CSF_t2	CGACCTTTCAACGGGA_7_1	Naive Tcells	Non-TCR	0	-0.0219995	G1	-0.0448905	TcellNK	2.81757	657	380	3.34855	CRYOPRESERVED
P9_t2	CSF	CSF_t2	CGACTTCTCAAAGACA_7_1	Naive Tcells	Non-TCR	0	0.00477811	G2M	-0.0133614	TcellNK	3.25744	1809	724	5.52792	CRYOPRESERVED
P9_t2	CSF	CSF_t2	CGACTTCTCGTTTAGG_7_1	Naive Tcells	Non-TCR	0	0.294332	G2M	-0.0781756	TcellNK	2.88649	770	393	1.81818	CRYOPRESERVED
P9_t2	CSF	CSF_t2	CGAGAAGCACCTGGTG_7_1	Cyt cells [>>Tcell]	Non-TCR	0	0.246351	G2M	-0.0796843	TcellNK	3.14706	1403	684	5.20314	CRYOPRESERVED
P9_t2	CSF	CSF_t2	CGAGAAGCAGCGAACA_7_1	Cyt cells [>>Tcell]	Singleton TCR	1	0.28095	G2M	-0.0428234	TcellNK	3.14922	1410	531	8.86525	CRYOPRESERVED
P9_t2	CSF	CSF_t2	CGAGAAGTCACTGGGC_7_1	Cyt cells [>>Tcell]	Expanded TCR	2	0.0377449	G2M	-0.105025	TcellNK	2.98632	969	484	6.39835	CRYOPRESERVED
P9_t2	CSF	CSF_t2	CGAGCACAGCAAATCA_7_1	Neutrophil	Non-TCR	0	0.159308	S	0.270272	all	3.43008	2692	1211	9.32392	CRYOPRESERVED
P9_t2	CSF	CSF_t2	CGAGCCATCGTTTGCC_7_1	Bcells	Non-TCR	0	-0.0214391	S	0.0351082	all	2.64836	445	277	4.04494	CRYOPRESERVED
P9_t2	CSF	CSF_t2	CGATCGGCAGGTGCCT_7_1	Cyt cells [>>Tcell]	Non-TCR	0	-0.11315	G1	-0.1532	TcellNK	2.90526	804	429	8.08458	CRYOPRESERVED
P9_t2	CSF	CSF_t2	CGATCGGCATGTAAGA_7_1	Cyt cells [>>Tcell]	Non-TCR	0	-0.0415655	G1	-0.0945437	TcellNK	2.92583	843	421	5.21945	CRYOPRESERVED
P9_t2	CSF	CSF_t2	CGATCGGGTCGCGTGT_7_1	Naive Tcells	Non-TCR	0	-0.0216506	S	0.566817	TcellNK	3.05346	1131	407	5.92396	CRYOPRESERVED
P9_t2	CSF	CSF_t2	CGATCGGGTTACGGAG_7_1	Cyt cells [>>Tcell]	Non-TCR	0	0.380981	G2M	-0.00707216	TcellNK	2.93852	868	435	5.29954	CRYOPRESERVED
P9_t2	CSF	CSF_t2	CGATGGCAGGCTACGA_7_1	Cyt cells [>>Tcell]	Non-TCR	0	-0.0950581	G1	-0.204735	TcellNK	3.20898	1618	661	4.32633	CRYOPRESERVED
P9_t2	CSF	CSF_t2	CGATGGCCAGTGAGTG_7_1	Cyt cells [>>Tcell]	Non-TCR	0	-0.13964	G1	-0.078574	TcellNK	3.13893	1377	726	3.26797	CRYOPRESERVED
P9_t2	CSF	CSF_t2	CGATGGCTCGGAGCAA_7_1	Naive Tcells	Singleton TCR	1	0.0333055	G2M	0.00164484	TcellNK	3.31931	2086	689	5.94439	CRYOPRESERVED
P9_t2	CSF	CSF_t2	CGATGTATCTGGTATG_7_1	Naive Tcells	Singleton TCR	1	-0.187854	S	0.163638	TcellNK	3.4216	2640	1085	7.12121	CRYOPRESERVED
P9_t2	CSF	CSF_t2	CGATTGAGTGCGGTAA_7_1	DC	Non-TCR	0	-0.0322175	G1	-0.107915	all	3.24254	1748	534	5.49199	CRYOPRESERVED
P9_t2	CSF	CSF_t2	CGCCAAGGTTTGCATG_7_1	Naive Tcells	Non-TCR	0	0.423248	G2M	-0.047766	TcellNK	3.43249	2707	833	2.65977	CRYOPRESERVED
P9_t2	CSF	CSF_t2	CGCGGTATCAGGATCT_7_1	Naive Tcells	Non-TCR	0	-0.0376592	S	0.0320549	TcellNK	2.99344	985	498	4.06091	CRYOPRESERVED
P9_t2	CSF	CSF_t2	CGCGTTTGTTATCCGA_7_1	Cyt cells [>>Tcell]	Non-TCR	0	0.443854	G2M	-0.15185	TcellNK	2.9489	889	415	9.89876	CRYOPRESERVED
P9_t2	CSF	CSF_t2	CGCGTTTTCACGCGGT_7_1	DC	Non-TCR	0	-0.0585937	G1	-0.103173	all	3.14922	1410	488	7.87234	CRYOPRESERVED
P9_t2	CSF	CSF_t2	CGCTATCAGGGATACC_7_1	Naive Tcells	Non-TCR	0	-0.0153432	G1	-0.00636517	TcellNK	2.63246	429	257	9.79021	CRYOPRESERVED
P9_t2	CSF	CSF_t2	CGCTATCCATGCTGGC_7_1	Cyt cells [>>Tcell]	Singleton TCR	1	0.245633	S	0.327577	TcellNK	3.14891	1409	576	5.67779	CRYOPRESERVED
P9_t2	CSF	CSF_t2	CGCTGGACACGGCCAT_7_1	Cyt cells [>>Tcell]	Expanded TCR	5	0.359391	G2M	-0.108389	TcellNK	3.13001	1349	611	3.92884	CRYOPRESERVED
P9_t2	CSF	CSF_t2	CGGACACAGTGCTGCC_7_1	Neutrophil	Non-TCR	0	-0.17573	G1	-0.0872466	all	3.56158	3644	1223	4.36334	CRYOPRESERVED
P9_t2	CSF	CSF_t2	CGGACACGTTAGTGGG_7_1	Naive Tcells	Singleton TCR	1	-0.0191333	G1	-0.0177074	TcellNK	3.20602	1607	673	3.67144	CRYOPRESERVED
P9_t2	CSF	CSF_t2	CGGACGTGTACCGTTA_7_1	Neutrophil	Non-TCR	0	-0.113409	G1	-0.0921157	all	3.33905	2183	839	5.86349	CRYOPRESERVED
P9_t2	CSF	CSF_t2	CGGACGTTCTGGTATG_7_1	Naive Tcells	Expanded TCR	2	-0.0844009	S	0.1142	TcellNK	2.95231	896	459	3.125	CRYOPRESERVED
P9_t2	CSF	CSF_t2	CGGACTGGTTCACGGC_7_1	Cyt cells [>>Tcell]	Non-TCR	0	-0.00471327	G1	-0.155211	TcellNK	2.97909	953	499	4.72193	CRYOPRESERVED
P9_t2	CSF	CSF_t2	CGGAGTCAGATGTCGG_7_1	Naive Tcells	Non-TCR	0	-0.0346813	G1	-0.0726918	TcellNK	3.27346	1877	642	4.90144	CRYOPRESERVED
P9_t2	CSF	CSF_t2	CGGAGTCGTCATATCG_7_1	Cyt cells [>>Tcell]	Non-TCR	0	0.00579688	S	0.656159	TcellNK	2.82347	666	367	7.05706	CRYOPRESERVED
P9_t2	CSF	CSF_t2	CGGGTCACACAGAGGT_7_1	Naive Tcells	Non-TCR	0	-0.223272	S	0.531384	TcellNK	3.08955	1229	609	1.46461	CRYOPRESERVED
P9_t2	CSF	CSF_t2	CGGGTCACACAGCGTC_7_1	TAM2	Non-TCR	0	-0.0847479	G1	-0.0527354	all	3.04218	1102	375	5.44465	CRYOPRESERVED
P9_t2	CSF	CSF_t2	CGGTTAACAGGAATGC_7_1	Cyt cells [>>Tcell]	Non-TCR	0	-0.0578459	G1	-0.0286107	TcellNK	2.80686	641	378	7.17629	CRYOPRESERVED
P9_t2	CSF	CSF_t2	CGTAGCGTCCTAGTGA_7_1	Cyt cells proliferating	Non-TCR	0	0.31053	S	0.431566	PROLIF	3.63599	4325	973	5.66474	CRYOPRESERVED
P9_t2	CSF	CSF_t2	CGTCCATTCAGTGTTG_7_1	TAM1	Singleton TCR	1	-0.0629737	G1	-0.0560136	all	3.63929	4358	1610	3.74025	CRYOPRESERVED
P9_t2	CSF	CSF_t2	CGTGAGCCAGGAATGC_7_1	DC	Non-TCR	0	-0.0463181	G1	-0.246126	all	3.4387	2746	891	7.50182	CRYOPRESERVED
P9_t2	CSF	CSF_t2	CGTGAGCTCAACACGT_7_1	Cyt cells [>>Tcell]	Non-TCR	0	-0.0954377	S	0.429564	TcellNK	2.97128	936	516	6.41026	CRYOPRESERVED
P9_t2	CSF	CSF_t2	CGTGTCTGTTTGTGTG_7_1	Naive Tcells	Non-TCR	0	-0.0931127	G1	-0.0812676	TcellNK	3.077	1194	477	4.43886	CRYOPRESERVED
P9_t2	CSF	CSF_t2	CGTGTCTTCAAACAAG_7_1	Cyt cells [>>Tcell]	Non-TCR	0	-0.125824	G1	-0.132784	TcellNK	3.01199	1028	627	4.0856	CRYOPRESERVED
P9_t2	CSF	CSF_t2	CGTTAGACAGGATTGG_7_1	Bcells	Non-TCR	0	-0.083434	G1	-0.0251013	all	3.03703	1089	418	6.15243	CRYOPRESERVED
P9_t2	CSF	CSF_t2	CGTTCTGTCCCTCTTT_7_1	Cyt cells [>>Tcell]	Non-TCR	0	-0.037002	G1	-0.16945	TcellNK	3.15045	1414	624	7.56719	CRYOPRESERVED
P9_t2	CSF	CSF_t2	CGTTGGGCACCTCGTT_7_1	TAM proliferating	Non-TCR	0	-0.0643034	S	0.339522	PROLIF	3.26975	1861	1167	0.161204	CRYOPRESERVED
P9_t2	CSF	CSF_t2	CGTTGGGGTTTGTGTG_7_1	Cyt cells [>>NK]	Non-TCR	0	-0.0374646	G1	-0.0487316	TcellNK	3.00432	1010	502	4.85149	CRYOPRESERVED
P9_t2	CSF	CSF_t2	CTAACTTTCCGAATGT_7_1	Naive Tcells	Non-TCR	0	0.169988	S	0.254111	TcellNK	3.30621	2024	648	4.00198	CRYOPRESERVED
P9_t2	CSF	CSF_t2	CTAAGACAGACTAAGT_7_1	Naive Tcells	Non-TCR	0	0.116512	G2M	-0.0360974	TcellNK	3.34713	2224	787	8.18345	CRYOPRESERVED
P9_t2	CSF	CSF_t2	CTACACCAGGGTGTGT_7_1	TAM1	Non-TCR	0	0.0288599	S	0.305242	all	3.56937	3710	1173	7.92453	CRYOPRESERVED
P9_t2	CSF	CSF_t2	CTACACCCAAGCGAGT_7_1	Neutrophil	Non-TCR	0	-0.228973	G1	-0.15633	all	3.45225	2833	1079	7.30674	CRYOPRESERVED
P9_t2	CSF	CSF_t2	CTACACCTCCGTAGGC_7_1	Neutrophil	Non-TCR	0	-0.0256015	S	0.0013472	all	3.34143	2195	984	5.23918	CRYOPRESERVED
P9_t2	CSF	CSF_t2	CTACGTCGTCCAGTTA_7_1	Cyt cells [>>NK]	Non-TCR	0	-0.0159069	S	0.0532748	TcellNK	2.4609	289	191	0.346021	CRYOPRESERVED
P9_t2	CSF	CSF_t2	CTAGAGTGTCGCATCG_7_1	TAM2	Non-TCR	0	-0.015434	G1	-0.04882	all	2.57287	374	189	9.35829	CRYOPRESERVED
P9_t2	CSF	CSF_t2	CTAGTGAGTACCATCA_7_1	Cyt cells [>>Tcell]	Non-TCR	0	-0.0445334	S	0.00283799	TcellNK	3.04805	1117	616	4.02865	CRYOPRESERVED
P9_t2	CSF	CSF_t2	CTCACACAGTGCAAGC_7_1	Naive Tcells	Singleton TCR	1	-0.161894	S	0.53131	TcellNK	3.08458	1215	675	4.19753	CRYOPRESERVED
P9_t2	CSF	CSF_t2	CTCACACGTCACCTAA_7_1	Cyt cells [>>Tcell]	Non-TCR	0	0.268145	G2M	-0.0611723	TcellNK	3.10175	1264	611	6.32911	CRYOPRESERVED
P9_t2	CSF	CSF_t2	CTCACACTCCACTGGG_7_1	Naive Tcells	Non-TCR	0	0.219263	G2M	-0.0306847	TcellNK	3.18639	1536	662	7.35677	CRYOPRESERVED
P9_t2	CSF	CSF_t2	CTCACACTCTCAAGTG_7_1	Cyt cells [>>NK]	Non-TCR	0	0.140015	G2M	-0.102773	TcellNK	3.08171	1207	580	6.04805	CRYOPRESERVED
P9_t2	CSF	CSF_t2	CTCAGAACACAGCGTC_7_1	Neutrophil	Non-TCR	0	-0.132657	G1	-0.0716554	all	3.32634	2120	782	4.24528	CRYOPRESERVED
P9_t2	CSF	CSF_t2	CTCATTAAGGATCGCA_7_1	Naive Tcells	Non-TCR	0	-0.115114	G1	-0.052451	TcellNK	3.00945	1022	394	4.89237	CRYOPRESERVED
P9_t2	CSF	CSF_t2	CTCCTAGGTACTTCTT_7_1	Neutrophil	Non-TCR	0	-0.204986	G1	-0.0495516	all	3.47509	2986	1150	5.02344	CRYOPRESERVED
P9_t2	CSF	CSF_t2	CTCCTAGTCAGGCGAA_7_1	Naive Tcells	Non-TCR	0	0.280512	G2M	-0.0483316	TcellNK	3.24846	1772	723	8.35214	CRYOPRESERVED
P9_t2	CSF	CSF_t2	CTCGAAATCATGTAGC_7_1	DC	Non-TCR	0	-0.0451815	S	0.00276366	all	3.49651	3137	970	4.65413	CRYOPRESERVED
P9_t2	CSF	CSF_t2	CTCGAGGTCTGCCAGG_7_1	Naive Tcells	Non-TCR	0	-0.0806126	G1	-0.136283	TcellNK	3.19257	1558	487	4.10783	CRYOPRESERVED
P9_t2	CSF	CSF_t2	CTCGGAGTCCTCAATT_7_1	Naive Tcells	Non-TCR	0	-0.14491	G1	-0.00547036	TcellNK	3.07482	1188	585	3.78788	CRYOPRESERVED
P9_t2	CSF	CSF_t2	CTCGGGACATACGCTA_7_1	Microglia	Non-TCR	0	-0.0437442	G1	-0.207045	all	2.59988	398	290	0	CRYOPRESERVED
P9_t2	CSF	CSF_t2	CTCGTCAAGGTGTTAA_7_1	Microglia	Non-TCR	0	-0.114409	G1	-0.101906	all	3.07918	1200	591	9.25	CRYOPRESERVED
P9_t2	CSF	CSF_t2	CTCGTCATCTGAGGGA_7_1	Cyt cells [>>Tcell]	Singleton TCR	1	0.0265095	S	0.26755	TcellNK	3.11628	1307	630	6.80949	CRYOPRESERVED
P9_t2	CSF	CSF_t2	CTCTAATCAACTTGAC_7_1	Neutrophil	Non-TCR	0	-0.00540261	S	0.142882	all	3.60293	4008	1527	5.28942	CRYOPRESERVED
P9_t2	CSF	CSF_t2	CTCTACGAGGCAATTA_7_1	TAM1	Non-TCR	0	-0.188431	S	0.0533492	all	3.38075	2403	1144	4.99376	CRYOPRESERVED
P9_t2	CSF	CSF_t2	CTCTACGAGGTACTCT_7_1	Cyt cells [>>Tcell]	Non-TCR	0	0.243553	G2M	-0.0654551	TcellNK	3.18949	1547	644	5.10666	CRYOPRESERVED
P9_t2	CSF	CSF_t2	CTCTACGGTTACGACT_7_1	TAM1	Non-TCR	0	-0.147309	G1	-0.157417	all	3.2079	1614	711	7.99257	CRYOPRESERVED
P9_t2	CSF	CSF_t2	CTCTGGTAGAACTGTA_7_1	TAM1	Non-TCR	0	-0.101793	G1	-0.17882	all	3.63939	4359	1708	2.22528	CRYOPRESERVED
P9_t2	CSF	CSF_t2	CTCTGGTTCTGTCCGT_7_1	Naive Tcells	Non-TCR	0	0.136543	G2M	-0.131409	TcellNK	3.25479	1798	628	5.33927	CRYOPRESERVED
P9_t2	CSF	CSF_t2	CTGAAGTAGAAACCTA_7_1	Naive Tcells	Non-TCR	0	-0.0139855	S	0.0267757	TcellNK	2.60097	399	214	8.77193	CRYOPRESERVED
P9_t2	CSF	CSF_t2	CTGATAGCATCCGTGG_7_1	Cyt cells [>>Tcell]	Non-TCR	0	0.388494	G2M	-0.0426352	TcellNK	3.00817	1019	485	7.7527	CRYOPRESERVED
P9_t2	CSF	CSF_t2	CTGGTCTTCGAGAACG_7_1	Naive Tcells	Non-TCR	0	-0.0845048	S	0.0130553	TcellNK	2.81158	648	391	3.24074	CRYOPRESERVED
P9_t2	CSF	CSF_t2	CTGTTTATCGCCAGCA_7_1	Cyt cells [>>Tcell]	Non-TCR	0	-0.0812041	G1	-0.0353024	TcellNK	3.06819	1170	608	3.33333	CRYOPRESERVED
P9_t2	CSF	CSF_t2	CTGTTTATCTATCCCG_7_1	Cyt cells [>>Tcell]	Non-TCR	0	0.540183	G2M	-0.0555032	TcellNK	3.05308	1130	598	8.76106	CRYOPRESERVED
P9_t2	CSF	CSF_t2	CTTCTCTAGAGCTGCA_7_1	Cyt cells [>>Tcell]	Non-TCR	0	0.0385497	G2M	-0.174804	TcellNK	3.30728	2029	895	6.60424	CRYOPRESERVED
P9_t2	CSF	CSF_t2	CTTCTCTTCTAACGGT_7_1	Cyt cells [>>Tcell]	Non-TCR	0	-0.110552	G1	-0.105245	TcellNK	3.06108	1151	589	5.0391	CRYOPRESERVED
P9_t2	CSF	CSF_t2	CTTTGCGCAGTAAGCG_7_1	Cyt cells [>>Tcell]	Non-TCR	0	-0.130875	G1	-0.0789607	TcellNK	3.12189	1324	701	1.96375	CRYOPRESERVED
P9_t2	CSF	CSF_t2	GAACCTAAGATCCTGT_7_1	Cyt cells [>>Tcell]	Non-TCR	0	0.622068	G2M	0.00306685	TcellNK	2.993	984	540	5.58943	CRYOPRESERVED
P9_t2	CSF	CSF_t2	GAACGGACAGCTGTAT_7_1	Naive Tcells	Non-TCR	0	-0.0582013	G1	-0.142785	TcellNK	3.02449	1058	530	3.21361	CRYOPRESERVED
P9_t2	CSF	CSF_t2	GAACGGAGTTTGTTGG_7_1	Naive Tcells	Non-TCR	0	0.462289	G2M	0.0381231	TcellNK	3.14114	1384	494	7.22543	CRYOPRESERVED
P9_t2	CSF	CSF_t2	GACGCGTGTCTTTCAT_7_1	Naive Tcells	Non-TCR	0	-0.0406487	G1	-0.0218777	TcellNK	3.15351	1424	533	4.91573	CRYOPRESERVED
P9_t2	CSF	CSF_t2	GACGCGTTCGCCTGAG_7_1	Cyt cells [>>Tcell]	Non-TCR	0	-0.0362347	S	0.333325	TcellNK	2.94547	882	463	4.64853	CRYOPRESERVED
P9_t2	CSF	CSF_t2	GACGGCTTCATAGCAC_7_1	Neutrophil	Non-TCR	0	0.0201058	G2M	-0.160213	all	3.62356	4203	1362	6.18606	CRYOPRESERVED
P9_t2	CSF	CSF_t2	GACGGCTTCCTCAACC_7_1	TAM2	Non-TCR	0	0.414025	G2M	-0.0197368	all	2.61909	416	292	1.20192	CRYOPRESERVED
P9_t2	CSF	CSF_t2	GACTAACGTAGGGACT_7_1	CAFs	Non-TCR	0	0.546538	G2M	-0.0049423	all	2.53529	343	212	7.58017	CRYOPRESERVED
P9_t2	CSF	CSF_t2	GACTACAGTAACGACG_7_1	Neutrophil	Non-TCR	0	-0.227007	S	0.0412323	all	3.45758	2868	1228	8.01953	CRYOPRESERVED
P9_t2	CSF	CSF_t2	GACTGCGAGATGAGAG_7_1	Cyt cells [>>NK]	Non-TCR	0	-0.107475	G1	-0.000580805	TcellNK	2.80482	638	420	0.31348	CRYOPRESERVED
P9_t2	CSF	CSF_t2	GAGCAGATCATACGGT_7_1	TAM1	Non-TCR	0	-0.066215	S	0.111757	all	3.4833	3043	1270	4.96221	CRYOPRESERVED
P9_t2	CSF	CSF_t2	GAGGTGATCGGAATCT_7_1	Naive Tcells	Non-TCR	0	-0.141701	G1	-0.0885663	TcellNK	3.25792	1811	564	2.59525	CRYOPRESERVED
P9_t2	CSF	CSF_t2	GATCAGTCACTATCTT_7_1	Cyt cells [>>NK]	Singleton TCR	1	-0.0391794	S	0.0634954	TcellNK	2.52763	337	219	8.90208	CRYOPRESERVED
P9_t2	CSF	CSF_t2	GATCGCGGTAGCGCAA_7_1	Cyt cells [>>Tcell]	Non-TCR	0	0.0936706	S	0.178383	TcellNK	2.75967	575	368	2.08696	CRYOPRESERVED
P9_t2	CSF	CSF_t2	GATCGTATCCGCATCT_7_1	Naive Tcells	Non-TCR	0	0.00505237	G2M	-0.0691733	TcellNK	2.93349	858	452	4.31235	CRYOPRESERVED
P9_t2	CSF	CSF_t2	GATGAGGAGCTTCGCG_7_1	Cyt cells [>>NK]	Non-TCR	0	-0.101631	S	0.214784	TcellNK	3.06744	1168	505	7.02055	CRYOPRESERVED
P9_t2	CSF	CSF_t2	GATGCTAAGGCTCATT_7_1	Naive Tcells	Non-TCR	0	-0.0380793	G1	-0.0515827	TcellNK	3.31027	2043	659	4.30739	CRYOPRESERVED
P9_t2	CSF	CSF_t2	GATGCTAGTTATCACG_7_1	Naive Tcells	Non-TCR	0	-0.187852	G1	-0.0348369	TcellNK	3.13893	1377	662	1.74292	CRYOPRESERVED
P9_t2	CSF	CSF_t2	GATGCTATCTTGTACT_7_1	TAM1	Non-TCR	0	0.122087	G2M	-0.0126379	all	3.45697	2864	1238	4.22486	CRYOPRESERVED
P9_t2	CSF	CSF_t2	GATTCAGAGCACACAG_7_1	Cyt cells [>>Tcell]	Non-TCR	0	0.258532	S	0.544713	TcellNK	3.07408	1186	611	3.457	CRYOPRESERVED
P9_t2	CSF	CSF_t2	GCAAACTAGCCATCGC_7_1	Naive Tcells	Non-TCR	0	0.331142	G2M	-0.0143909	TcellNK	2.93349	858	514	6.29371	CRYOPRESERVED
P9_t2	CSF	CSF_t2	GCAAACTCAGTTCCCT_7_1	Cyt cells [>>Tcell]	Non-TCR	0	0.364021	S	1.18164	TcellNK	2.97174	937	534	8.32444	CRYOPRESERVED
P9_t2	CSF	CSF_t2	GCAGTTAGTTACCAGT_7_1	Cyt cells [>>Tcell]	Expanded TCR	4	0.13116	G2M	-0.0658945	TcellNK	3.03262	1078	548	6.12245	CRYOPRESERVED
P9_t2	CSF	CSF_t2	GCATACAAGGTGCTTT_7_1	Neutrophil	Non-TCR	0	-0.162806	G1	-0.0832019	all	3.51851	3300	1170	5.27273	CRYOPRESERVED
P9_t2	CSF	CSF_t2	GCATGATAGCCTATGT_7_1	Cyt cells [>>Tcell]	Non-TCR	0	-0.162035	S	0.414091	TcellNK	3.13672	1370	734	7.0073	CRYOPRESERVED
P9_t2	CSF	CSF_t2	GCCTCTAAGAGAACAG_7_1	Cyt cells [>>Tcell]	Singleton TCR	1	-0.204277	G1	-0.198206	TcellNK	3.27231	1872	858	5.23504	CRYOPRESERVED
P9_t2	CSF	CSF_t2	GCCTCTAAGGGTCGAT_7_1	Neutrophil	Non-TCR	0	0.317911	G2M	-0.0142331	all	2.93902	869	436	1.26582	CRYOPRESERVED
P9_t2	CSF	CSF_t2	GCCTCTAGTTCAGGCC_7_1	Naive Tcells	Non-TCR	0	0.43507	S	0.566789	TcellNK	2.90037	795	455	5.66038	CRYOPRESERVED
P9_t2	CSF	CSF_t2	GCGACCAGTCTGCCAG_7_1	Cyt cells [>>Tcell]	Non-TCR	0	0.0269494	G2M	-0.0679866	TcellNK	2.95182	895	498	3.24022	CRYOPRESERVED
P9_t2	CSF	CSF_t2	GCGACCATCTTGTATC_7_1	Cyt cells [>>Tcell]	Non-TCR	0	0.316366	G2M	-0.0683453	TcellNK	3.16584	1465	588	7.71331	CRYOPRESERVED
P9_t2	CSF	CSF_t2	GCGAGAAAGATGCGAC_7_1	Cyt cells [>>Tcell]	Non-TCR	0	0.058331	G2M	-0.132535	TcellNK	2.94052	872	435	3.89908	CRYOPRESERVED
P9_t2	CSF	CSF_t2	GCGAGAACAAGGTTCT_7_1	Naive Tcells	Singleton TCR	1	0.00682014	G2M	-0.00788219	TcellNK	2.96802	929	479	2.36814	CRYOPRESERVED
P9_t2	CSF	CSF_t2	GCGAGAACAGTCACTA_7_1	Naive Tcells	Non-TCR	0	0.00180036	G2M	-0.0362745	TcellNK	3.17289	1489	635	3.2908	CRYOPRESERVED
P9_t2	CSF	CSF_t2	GCGAGAAGTGCATCTA_7_1	Cyt cells [>>Tcell]	Singleton TCR	1	0.297383	G2M	-0.0357288	TcellNK	3.04727	1115	532	3.04933	CRYOPRESERVED
P9_t2	CSF	CSF_t2	GCGCAGTTCAAGGTAA_7_1	Cyt cells [>>Tcell]	Non-TCR	0	-0.0186767	S	0.457818	TcellNK	3.13893	1377	646	3.55846	CRYOPRESERVED
P9_t2	CSF	CSF_t2	GCGGGTTAGAGAACAG_7_1	Naive Tcells	Non-TCR	0	0.0434121	S	0.675525	TcellNK	2.84696	703	361	3.27169	CRYOPRESERVED
P9_t2	CSF	CSF_t2	GCTCTGTGTTTGGCGC_7_1	Naive Tcells	Non-TCR	0	-0.0219546	S	0.216803	TcellNK	3.1726	1488	580	6.98925	CRYOPRESERVED
P9_t2	CSF	CSF_t2	GCTGCGACAAACAACA_7_1	Cyt cells [>>Tcell]	Non-TCR	0	-0.012105	G1	-0.0589144	TcellNK	3.13098	1352	495	7.47041	CRYOPRESERVED
P9_t2	CSF	CSF_t2	GCTGCGATCTTCAACT_7_1	Cyt cells [>>Tcell]	Non-TCR	0	-0.103947	G1	-0.150922	TcellNK	2.79657	626	365	7.66773	CRYOPRESERVED
P9_t2	CSF	CSF_t2	GCTGCTTTCAACACCA_7_1	Cyt cells [>>Tcell]	Non-TCR	0	0.538705	G2M	-0.0910899	TcellNK	3.13672	1370	607	1.82482	CRYOPRESERVED
P9_t2	CSF	CSF_t2	GCTGGGTAGCGAAGGG_7_1	Bcells	Non-TCR	0	-0.0483906	S	0.0279045	all	2.90795	809	322	9.02349	CRYOPRESERVED
P9_t2	CSF	CSF_t2	GCTGGGTTCTTGTACT_7_1	Naive Tcells	Non-TCR	0	-0.0584345	G1	-0.052496	TcellNK	3.2003	1586	770	3.08953	CRYOPRESERVED
P9_t2	CSF	CSF_t2	GCTTCCATCGGTCCGA_7_1	Neutrophil	Non-TCR	0	-0.15631	G1	-0.0506877	all	3.38686	2437	1087	3.44686	CRYOPRESERVED
P9_t2	CSF	CSF_t2	GCTTGAAGTATAGGGC_7_1	Naive Tcells	Non-TCR	0	-0.0304222	S	0.0361071	TcellNK	3.03663	1088	468	6.89338	CRYOPRESERVED
P9_t2	CSF	CSF_t2	GGAACTTAGTCGTACT_7_1	Cyt cells [>>Tcell]	Non-TCR	0	-0.234498	G1	-0.104988	TcellNK	2.89873	792	515	3.66162	CRYOPRESERVED
P9_t2	CSF	CSF_t2	GGACAGAAGATGTGTA_7_1	Cyt cells [>>NK]	Non-TCR	0	-0.0916829	G1	-0.0261931	TcellNK	2.74819	560	402	0.714286	CRYOPRESERVED
P9_t2	CSF	CSF_t2	GGATTACGTGCCTGGT_7_1	Naive Tcells	Non-TCR	0	0.0145606	S	0.0747699	TcellNK	3.10823	1283	628	3.74123	CRYOPRESERVED
P9_t2	CSF	CSF_t2	GGATTACTCACGGTTA_7_1	Cyt cells [>>Tcell]	Non-TCR	0	-0.0476463	S	0.333627	TcellNK	3.05461	1134	548	3.52734	CRYOPRESERVED
P9_t2	CSF	CSF_t2	GGCAATTGTAATTGGA_7_1	Bcells	Non-TCR	0	0.0350354	G2M	0.0325227	all	2.51188	325	235	0.923077	CRYOPRESERVED
P9_t2	CSF	CSF_t2	GGCAATTTCGAGAGCA_7_1	Naive Tcells	Non-TCR	0	0.385478	G2M	-0.00477526	TcellNK	3.29994	1995	742	4.1604	CRYOPRESERVED
P9_t2	CSF	CSF_t2	GGCCGATAGGTCATCT_7_1	Naive Tcells	Non-TCR	0	0.0213626	G2M	0.00204073	TcellNK	2.84386	698	411	4.15473	CRYOPRESERVED
P9_t2	CSF	CSF_t2	GGCCGATCAATCCAAC_7_1	Neutrophil	Non-TCR	0	-0.160116	G1	-0.0373321	all	3.45621	2859	1036	3.95243	CRYOPRESERVED
P9_t2	CSF	CSF_t2	GGCCGATTCTTGTCAT_7_1	Neutrophil	Non-TCR	0	0.0431407	S	0.198808	all	3.43249	2707	1003	6.94496	CRYOPRESERVED
P9_t2	CSF	CSF_t2	GGCGTGTCAAGAGTCG_7_1	Naive Tcells	Non-TCR	0	0.012203	G2M	-0.00625097	TcellNK	2.99564	990	460	9.59596	CRYOPRESERVED
P9_t2	CSF	CSF_t2	GGCGTGTCACGAGGTA_7_1	Naive Tcells	Singleton TCR	1	0.429265	G2M	-0.0666333	TcellNK	2.74036	550	326	2.18182	CRYOPRESERVED
P9_t2	CSF	CSF_t2	GGCTCGACAAGAAAGG_7_1	TAM1	Non-TCR	0	-0.170464	G1	-0.118229	all	3.26881	1857	851	7.05439	CRYOPRESERVED
P9_t2	CSF	CSF_t2	GGCTCGATCAGCGACC_7_1	TAM1	Non-TCR	0	-0.210711	G1	-0.168011	all	3.37767	2386	964	1.71836	CRYOPRESERVED
P9_t2	CSF	CSF_t2	GGCTGGTGTCGAGTTT_7_1	Cyt cells [>>Tcell]	Singleton TCR	1	-0.151515	S	0.0502333	TcellNK	3.01662	1039	539	2.11742	CRYOPRESERVED
P9_t2	CSF	CSF_t2	GGGACCTTCTGCTGCT_7_1	Cyt cells [>>Tcell]	Non-TCR	0	-0.206262	G1	-0.110647	TcellNK	3.00732	1017	561	7.2763	CRYOPRESERVED
P9_t2	CSF	CSF_t2	GGGAGATAGAAGCCCA_7_1	Bcells	Non-TCR	0	-0.0224187	S	0.0119776	all	2.53403	342	217	0.292398	CRYOPRESERVED
P9_t2	CSF	CSF_t2	GGGAGATAGCGCTTAT_7_1	Cyt cells [>>Tcell]	Non-TCR	0	0.849714	G2M	-0.178423	TcellNK	3.24005	1738	781	5.00575	CRYOPRESERVED
P9_t2	CSF	CSF_t2	GGGAGATGTCACCTAA_7_1	Cyt cells [>>Tcell]	Non-TCR	0	0.213127	G2M	-0.134644	TcellNK	3.09795	1253	627	9.33759	CRYOPRESERVED
P9_t2	CSF	CSF_t2	GGGAGATGTCAGGACA_7_1	Cyt cells [>>Tcell]	Expanded TCR	2	0.380783	S	0.423321	TcellNK	3.34596	2218	963	5.50045	CRYOPRESERVED
P9_t2	CSF	CSF_t2	GGGATGACAGGCTCAC_7_1	Naive Tcells	Non-TCR	0	-0.00890576	S	0.0183095	TcellNK	2.67578	474	292	5.6962	CRYOPRESERVED
P9_t2	CSF	CSF_t2	GGGATGATCGCAAGCC_7_1	Naive Tcells	Non-TCR	0	0.42339	G2M	-0.0383903	TcellNK	2.8109	647	429	2.62751	CRYOPRESERVED
P9_t2	CSF	CSF_t2	GGGCACTAGATGTAAC_7_1	Naive Tcells	Non-TCR	0	-0.151093	S	0.0477859	TcellNK	3.07628	1192	575	3.77517	CRYOPRESERVED
P9_t2	CSF	CSF_t2	GGGCACTGTACAGCAG_7_1	Cyt cells [>>Tcell]	Non-TCR	0	0.0371595	G2M	-0.121548	TcellNK	3.02202	1052	564	3.9924	CRYOPRESERVED
P9_t2	CSF	CSF_t2	GGGTTGCCAGTTTACG_7_1	TAM1	Non-TCR	0	-0.134436	G1	-0.202336	all	3.42797	2679	1078	2.16499	CRYOPRESERVED
P9_t2	CSF	CSF_t2	GGGTTGCTCGTCCAGG_7_1	TAM2	Non-TCR	0	-0.0185873	S	0.0228934	all	2.67025	468	236	0.213675	CRYOPRESERVED
P9_t2	CSF	CSF_t2	GGTATTGCATCGATTG_7_1	Naive Tcells	Non-TCR	0	-0.125552	G1	-0.0919136	TcellNK	3.43201	2704	750	3.5503	CRYOPRESERVED
P9_t2	CSF	CSF_t2	GGTGAAGAGCAGATCG_7_1	Cyt cells [>>NK]	Non-TCR	0	-0.100551	G1	-0.0383158	TcellNK	3.02938	1070	393	4.29907	CRYOPRESERVED
P9_t2	CSF	CSF_t2	GGTGAAGAGGTGATAT_7_1	Naive Tcells	Singleton TCR	1	-0.132263	G1	-0.0269723	TcellNK	3.02119	1050	543	4.38095	CRYOPRESERVED
P9_t2	CSF	CSF_t2	GGTGCGTAGTCTCCTC_7_1	Treg	Non-TCR	0	-0.0420124	S	0.465412	TcellNK	2.94841	888	515	9.12162	CRYOPRESERVED
P9_t2	CSF	CSF_t2	GGTGCGTTCCTGCCAT_7_1	Cyt cells [>>Tcell]	Non-TCR	0	0.124475	G2M	-0.0704476	TcellNK	3.22789	1690	710	6.50888	CRYOPRESERVED
P9_t2	CSF	CSF_t2	GGTGTTACATGTAGTC_7_1	Cyt cells [>>Tcell]	Non-TCR	0	-0.0289859	G1	-0.0682134	TcellNK	3.20466	1602	735	5.99251	CRYOPRESERVED
P9_t2	CSF	CSF_t2	GTAACGTAGCCACCTG_7_1	Cyt cells [>>Tcell]	Non-TCR	0	-0.019695	S	0.0152933	TcellNK	2.94151	874	479	3.08924	CRYOPRESERVED
P9_t2	CSF	CSF_t2	GTAACGTAGTGGGTTG_7_1	Naive Tcells	Non-TCR	0	-0.0429395	S	0.00920289	TcellNK	2.92583	843	453	2.72835	CRYOPRESERVED
P9_t2	CSF	CSF_t2	GTAACTGAGAATAGGG_7_1	Cyt cells [>>Tcell]	Expanded TCR	2	0.0346289	G2M	-0.106746	TcellNK	3.23729	1727	638	7.29589	CRYOPRESERVED
P9_t2	CSF	CSF_t2	GTACGTATCAGTACGT_7_1	Neutrophil	Non-TCR	0	-0.219067	S	0.118505	all	3.51001	3236	1219	6.644	CRYOPRESERVED
P9_t2	CSF	CSF_t2	GTACGTATCCGTAGGC_7_1	Naive Tcells	Non-TCR	0	0.0510262	G2M	0.00730297	TcellNK	2.94052	872	459	5.16055	CRYOPRESERVED
P9_t2	CSF	CSF_t2	GTACTCCAGCGTCAAG_7_1	Naive Tcells	Non-TCR	0	0.325645	G2M	-0.0462333	TcellNK	2.90634	806	340	7.07196	CRYOPRESERVED
P9_t2	CSF	CSF_t2	GTACTTTCAGCTTCGG_7_1	Cyt cells [>>Tcell]	Non-TCR	0	0.000912666	G2M	-0.0894913	TcellNK	3.1452	1397	570	5.58339	CRYOPRESERVED
P9_t2	CSF	CSF_t2	GTAGGCCAGAAACCGC_7_1	Naive Tcells	Non-TCR	0	-0.131008	S	0.0249071	TcellNK	3.12937	1347	584	4.30586	CRYOPRESERVED
P9_t2	CSF	CSF_t2	GTAGGCCTCAGTTCGA_7_1	Neutrophil	Non-TCR	0	0.0380208	S	0.408155	all	3.60991	4073	1356	8.81414	CRYOPRESERVED
P9_t2	CSF	CSF_t2	GTATCTTGTCAACATC_7_1	Cyt cells [>>Tcell]	Non-TCR	0	-0.156739	G1	-0.072709	TcellNK	2.99344	985	520	9.54315	CRYOPRESERVED
P9_t2	CSF	CSF_t2	GTATCTTTCAGCGACC_7_1	Naive Tcells	Non-TCR	0	-0.00760147	S	0.00390208	TcellNK	3.0667	1166	529	6.51801	CRYOPRESERVED
P9_t2	CSF	CSF_t2	GTATCTTTCGCCGTGA_7_1	Cyt cells [>>Tcell]	Non-TCR	0	0.00569077	G2M	-0.0535187	TcellNK	2.89873	792	439	6.18687	CRYOPRESERVED
P9_t2	CSF	CSF_t2	GTATTCTGTATCAGTC_7_1	Naive Tcells	Singleton TCR	1	0.235861	G2M	0.0263444	TcellNK	3.2418	1745	686	6.59026	CRYOPRESERVED
P9_t2	CSF	CSF_t2	GTATTCTGTGTGAAAT_7_1	Naive Tcells	Non-TCR	0	0.145934	S	0.339622	TcellNK	3.15957	1444	531	7.13296	CRYOPRESERVED
P9_t2	CSF	CSF_t2	GTCAAGTGTGTTTGGT_7_1	Cyt cells [>>Tcell]	Non-TCR	0	0.372869	S	0.514864	TcellNK	3.18327	1525	728	5.77049	CRYOPRESERVED
P9_t2	CSF	CSF_t2	GTCAAGTTCGGCATCG_7_1	Neutrophil	Non-TCR	0	-0.20628	S	0.183392	all	3.44264	2771	994	5.23277	CRYOPRESERVED
P9_t2	CSF	CSF_t2	GTCACAACAATGGTCT_7_1	Neutrophil	Non-TCR	0	0.0112198	S	0.286841	all	3.28375	1922	924	8.74089	CRYOPRESERVED
P9_t2	CSF	CSF_t2	GTCACAACACAGGAGT_7_1	Naive Tcells	Non-TCR	0	-0.0640031	G1	-0.0909521	TcellNK	2.98453	965	386	9.63731	CRYOPRESERVED
P9_t2	CSF	CSF_t2	GTCGTAACATGAACCT_7_1	Cyt cells [>>Tcell]	Non-TCR	0	0.00803197	G2M	-0.0704357	TcellNK	3.11025	1289	617	6.28394	CRYOPRESERVED
P9_t2	CSF	CSF_t2	GTCTCGTAGAGGTTAT_7_1	Naive Tcells	Non-TCR	0	-0.095448	G1	-0.0870144	TcellNK	2.85309	713	358	7.43338	CRYOPRESERVED
P9_t2	CSF	CSF_t2	GTCTTCGAGTCCGGTC_7_1	Cyt cells [>>NK]	Non-TCR	0	-0.0925081	G1	-0.0103785	TcellNK	2.74896	561	341	0	CRYOPRESERVED
P9_t2	CSF	CSF_t2	GTGCATAAGGCAGGTT_7_1	Naive Tcells	Non-TCR	0	-0.0875009	G1	-0.0278305	TcellNK	2.97497	944	523	2.64831	CRYOPRESERVED
P9_t2	CSF	CSF_t2	GTGCGGTTCTGCGTAA_7_1	Cyt cells [>>Tcell]	Singleton TCR	1	0.0168394	G2M	-0.137094	TcellNK	3.13925	1378	634	5.3701	CRYOPRESERVED
P9_t2	CSF	CSF_t2	GTGGGTCGTTCCACAA_7_1	Cyt cells [>>Tcell]	Non-TCR	0	-0.0884365	S	0.0591736	TcellNK	3.30535	2020	666	7.37624	CRYOPRESERVED
P9_t2	CSF	CSF_t2	GTGGGTCGTTCTGTTT_7_1	Naive Tcells	Non-TCR	0	-0.0514187	G1	-0.128592	TcellNK	3.31723	2076	603	3.17919	CRYOPRESERVED
P9_t2	CSF	CSF_t2	GTGGGTCTCGGAGCAA_7_1	Bcells	Non-TCR	0	-0.0823277	S	0.0819014	all	2.81491	653	248	5.20674	CRYOPRESERVED
P9_t2	CSF	CSF_t2	GTGTGCGAGCACCGCT_7_1	Cyt cells [>>Tcell]	Singleton TCR	1	-0.0236406	S	0.700728	TcellNK	2.78888	615	348	6.01626	CRYOPRESERVED
P9_t2	CSF	CSF_t2	GTGTGCGAGCGTTGCC_7_1	TAM2	Non-TCR	0	-0.114337	G1	-0.177884	all	2.91116	815	396	5.27607	CRYOPRESERVED
P9_t2	CSF	CSF_t2	GTGTTAGTCGACCAGC_7_1	Naive Tcells	Non-TCR	0	0.324006	G2M	-0.0694732	TcellNK	3.05269	1129	483	5.58016	CRYOPRESERVED
P9_t2	CSF	CSF_t2	GTGTTAGTCGCCATAA_7_1	Naive Tcells	Non-TCR	0	0.0446796	G2M	0.03126	TcellNK	2.50786	322	211	6.52174	CRYOPRESERVED
P9_t2	CSF	CSF_t2	GTTACAGCAATTCCTT_7_1	Cyt cells [>>Tcell]	Non-TCR	0	0.351962	S	0.604661	TcellNK	3.07737	1195	566	5.77406	CRYOPRESERVED
P9_t2	CSF	CSF_t2	GTTACAGTCCTGCCAT_7_1	Naive Tcells	Non-TCR	0	-0.039298	G1	-0.122877	TcellNK	3.16017	1446	614	3.18119	CRYOPRESERVED
P9_t2	CSF	CSF_t2	GTTCATTTCCCAGGTG_7_1	Cyt cells [>>NK]	Non-TCR	0	-0.0209644	S	0.00629292	TcellNK	2.52244	333	240	4.2042	CRYOPRESERVED
P9_t2	CSF	CSF_t2	GTTCTCGTCAAACCAC_7_1	Cyt cells [>>NK]	Singleton TCR	1	-0.11581	G1	-0.11047	TcellNK	3.19893	1581	716	7.90639	CRYOPRESERVED
P9_t2	CSF	CSF_t2	GTTTCTAGTTACAGAA_7_1	Cyt cells [>>NK]	Singleton TCR	1	-0.017526	G1	-0.136605	TcellNK	3.00475	1011	447	8.01187	CRYOPRESERVED
P9_t2	CSF	CSF_t2	GTTTCTATCTGTTTGT_7_1	Cyt cells [>>NK]	Singleton TCR	1	-0.152513	G1	-0.0306859	TcellNK	3.10687	1279	430	6.724	CRYOPRESERVED
P9_t2	CSF	CSF_t2	TAAACCGAGAGGGATA_7_1	Naive Tcells	Non-TCR	0	-0.124311	G1	-0.114858	TcellNK	3.27784	1896	666	5.95992	CRYOPRESERVED
P9_t2	CSF	CSF_t2	TACACGACACCCAGTG_7_1	Cyt cells [>>Tcell]	Expanded TCR	2	-0.127308	G1	-0.14026	TcellNK	2.91275	818	445	9.29095	CRYOPRESERVED
P9_t2	CSF	CSF_t2	TACAGTGAGGCGACAT_7_1	Naive Tcells	Non-TCR	0	-0.0991758	S	0.272076	TcellNK	3.31639	2072	607	5.50193	CRYOPRESERVED
P9_t2	CSF	CSF_t2	TACCTTAGTAGATTAG_7_1	Bcells	Non-TCR	0	-0.040568	S	0.0390644	all	2.62941	426	236	4.92958	CRYOPRESERVED
P9_t2	CSF	CSF_t2	TACCTTATCGGCCGAT_7_1	Naive Tcells	Singleton TCR	1	-0.104974	G1	-0.120657	TcellNK	3.1014	1263	487	7.91766	CRYOPRESERVED
P9_t2	CSF	CSF_t2	TACGGATAGCTCCTTC_7_1	TAM1	Non-TCR	0	0.156454	G2M	-0.215591	all	3.62003	4169	1368	3.45407	CRYOPRESERVED
P9_t2	CSF	CSF_t2	TACGGATAGTTGAGAT_7_1	Naive Tcells	Non-TCR	0	-0.113638	G1	-0.0520227	TcellNK	2.99957	999	440	6.30631	CRYOPRESERVED
P9_t2	CSF	CSF_t2	TACGGGCAGGTGCAAC_7_1	Cyt cells [>>Tcell]	Singleton TCR	1	0.346904	G2M	-0.0807828	TcellNK	3.26505	1841	654	5.54047	CRYOPRESERVED
P9_t2	CSF	CSF_t2	TACTCATGTCTAGTGT_7_1	Naive Tcells	Singleton TCR	1	-0.0840831	G1	-0.0476101	TcellNK	3.31048	2044	652	4.99022	CRYOPRESERVED
P9_t2	CSF	CSF_t2	TACTCATGTTTGACAC_7_1	Naive Tcells	Non-TCR	0	0.0398142	G2M	-0.0201329	TcellNK	2.83442	683	412	3.80673	CRYOPRESERVED
P9_t2	CSF	CSF_t2	TACTCGCGTCATATCG_7_1	Cyt cells [>>Tcell]	Non-TCR	0	-0.10078	G1	-0.0717459	TcellNK	2.88081	760	464	8.81579	CRYOPRESERVED
P9_t2	CSF	CSF_t2	TACTTGTAGGGATACC_7_1	Naive Tcells	Non-TCR	0	0.0531976	G2M	-0.0159658	TcellNK	3.23401	1714	612	7.29288	CRYOPRESERVED
P9_t2	CSF	CSF_t2	TACTTGTGTTCAGTAC_7_1	Naive Tcells	Non-TCR	0	-0.117768	S	0.0356324	TcellNK	3.06707	1167	574	1.88518	CRYOPRESERVED
P9_t2	CSF	CSF_t2	TACTTGTTCGGCTACG_7_1	Cyt cells [>>Tcell]	Non-TCR	0	0.60378	G2M	-0.122694	TcellNK	2.97451	943	533	2.54507	CRYOPRESERVED
P9_t2	CSF	CSF_t2	TAGAGCTAGACTAAGT_7_1	Cyt cells [>>Tcell]	Non-TCR	0	0.275505	G2M	-0.168183	TcellNK	3.06408	1159	642	4.91803	CRYOPRESERVED
P9_t2	CSF	CSF_t2	TAGAGCTGTCAAAGAT_7_1	Cyt cells [>>Tcell]	Expanded TCR	2	0.0466064	G2M	-0.00314039	TcellNK	2.66652	464	292	6.68103	CRYOPRESERVED
P9_t2	CSF	CSF_t2	TAGAGCTGTGCAGACA_7_1	Microglia	Non-TCR	0	0.108604	G2M	-0.215879	all	3.40192	2523	770	7.13436	CRYOPRESERVED
P9_t2	CSF	CSF_t2	TAGAGCTTCGGCTACG_7_1	Cyt cells [>>NK]	Non-TCR	0	0.0438783	G2M	-0.122152	TcellNK	2.97267	939	483	4.04686	CRYOPRESERVED
P9_t2	CSF	CSF_t2	TAGGCATTCACGAAGG_7_1	Naive Tcells	Singleton TCR	1	0.270084	G2M	-0.119831	TcellNK	3.02776	1066	626	2.53283	CRYOPRESERVED
P9_t2	CSF	CSF_t2	TAGTGGTTCCAGAGGA_7_1	TAM1	Non-TCR	0	-0.176971	G1	-0.132748	all	3.3995	2509	1146	3.22838	CRYOPRESERVED
P9_t2	CSF	CSF_t2	TAGTTGGTCAACGGCC_7_1	Cyt cells [>>Tcell]	Non-TCR	0	-0.0376617	G1	-0.148208	TcellNK	3.14457	1395	563	7.38351	CRYOPRESERVED
P9_t2	CSF	CSF_t2	TATCAGGCAGACAGGT_7_1	Cyt cells [>>Tcell]	Non-TCR	0	-0.0943129	G1	-0.0630089	TcellNK	2.80686	641	362	4.83619	CRYOPRESERVED
P9_t2	CSF	CSF_t2	TATCAGGCATCTGGTA_7_1	Cyt cells [>>NK]	Non-TCR	0	0.243161	G2M	-0.0264709	TcellNK	3.02572	1061	411	5.18379	CRYOPRESERVED
P9_t2	CSF	CSF_t2	TATCTCACAAGGTTTC_7_1	Naive Tcells	Non-TCR	0	-0.046749	S	0.0173611	TcellNK	2.80889	644	396	4.34783	CRYOPRESERVED
P9_t2	CSF	CSF_t2	TATGCCCAGTGTGGCA_7_1	Cyt cells [>>Tcell]	Non-TCR	0	-0.243306	S	0.515427	TcellNK	3.00043	1001	557	4.8951	CRYOPRESERVED
P9_t2	CSF	CSF_t2	TATGCCCGTGATGTGG_7_1	TAM2	Non-TCR	0	-0.180832	G1	-0.128897	all	2.62325	420	282	1.90476	CRYOPRESERVED
P9_t2	CSF	CSF_t2	TATTACCGTGAGTATA_7_1	TAM1	Non-TCR	0	-0.133081	G1	-0.0998086	all	3.22866	1693	720	9.21441	CRYOPRESERVED
P9_t2	CSF	CSF_t2	TCAACGACATCGATGT_7_1	Neutrophil	Non-TCR	0	-0.0952833	G1	-0.227465	all	2.93651	864	573	4.39815	CRYOPRESERVED
P9_t2	CSF	CSF_t2	TCACAAGGTATGAATG_7_1	Naive Tcells	Non-TCR	0	-0.0717423	S	0.00165214	TcellNK	2.88874	774	456	2.71318	CRYOPRESERVED
P9_t2	CSF	CSF_t2	TCACGAATCCTTTCGG_7_1	TAM1	Non-TCR	0	0.000209901	G2M	-0.102099	all	3.40483	2540	1109	6.14173	CRYOPRESERVED
P9_t2	CSF	CSF_t2	TCAGGTATCCAAACAC_7_1	Cyt cells [>>Tcell]	Non-TCR	0	-0.0507041	G1	-0.0973649	TcellNK	2.91698	826	491	5.81114	CRYOPRESERVED
P9_t2	CSF	CSF_t2	TCATTACCACTATCTT_7_1	DC	Non-TCR	0	0.23512	G2M	-0.145146	all	3.09377	1241	514	7.49396	CRYOPRESERVED
P9_t2	CSF	CSF_t2	TCCCGATTCTGGCGTG_7_1	Naive Tcells	Non-TCR	0	0.0283252	G2M	-0.0761959	TcellNK	3.02078	1049	579	4.00381	CRYOPRESERVED
P9_t2	CSF	CSF_t2	TCGAGGCAGTACGCGA_7_1	Naive Tcells	Non-TCR	0	-0.105922	S	0.426365	TcellNK	3.22686	1686	596	4.86358	CRYOPRESERVED
P9_t2	CSF	CSF_t2	TCGAGGCGTGTGACGA_7_1	Cyt cells [>>NK]	Non-TCR	0	-0.0369379	G1	-0.0582062	TcellNK	2.50515	320	213	0.625	CRYOPRESERVED
P9_t2	CSF	CSF_t2	TCGCGAGCACCGTTGG_7_1	Neutrophil	Non-TCR	0	-0.195301	S	0.236045	all	3.30643	2025	756	3.11111	CRYOPRESERVED
P9_t2	CSF	CSF_t2	TCGCGAGGTGCGAAAC_7_1	Naive Tcells	Singleton TCR	1	0.0209264	S	0.0404645	TcellNK	3.26482	1840	709	5.38043	CRYOPRESERVED
P9_t2	CSF	CSF_t2	TCGCGAGGTTCCGGCA_7_1	Cyt cells [>>NK]	Singleton TCR	1	0.518559	G2M	-0.0166904	TcellNK	2.50379	319	218	7.52351	CRYOPRESERVED
P9_t2	CSF	CSF_t2	TCGCGAGTCCTTTACA_7_1	Naive Tcells	Non-TCR	0	0.0444146	G2M	-0.00717671	TcellNK	2.95085	893	435	5.03919	CRYOPRESERVED
P9_t2	CSF	CSF_t2	TCGCGAGTCTCCAGGG_7_1	Naive Tcells	Singleton TCR	1	0.128375	G2M	-0.0337486	TcellNK	3.38561	2430	1041	4.81481	CRYOPRESERVED
P9_t2	CSF	CSF_t2	TCGGGACTCTTTAGTC_7_1	Bcells	Non-TCR	0	0.0650333	G2M	0.0372736	all	2.47712	300	200	9.33333	CRYOPRESERVED
P9_t2	CSF	CSF_t2	TCGTACCCAGATAATG_7_1	Naive Tcells	Singleton TCR	1	-0.0839264	G1	-0.037483	TcellNK	3.28103	1910	636	5.44503	CRYOPRESERVED
P9_t2	CSF	CSF_t2	TCTCATATCGAGAACG_7_1	Neutrophil	Non-TCR	0	-0.0951169	G1	-0.0759243	all	2.93349	858	424	7.69231	CRYOPRESERVED
P9_t2	CSF	CSF_t2	TCTCTAAAGTAATCCC_7_1	Bcells	Non-TCR	0	-0.124275	G1	-0.0349047	all	2.902	798	366	4.7619	CRYOPRESERVED
P9_t2	CSF	CSF_t2	TCTCTAAGTGTGGTTT_7_1	Cyt cells [>>Tcell]	Non-TCR	0	0.382167	G2M	-0.133937	TcellNK	2.84942	707	426	5.37482	CRYOPRESERVED
P9_t2	CSF	CSF_t2	TCTGGAAAGTACCGGA_7_1	TAM1	Non-TCR	0	-0.136965	G1	-0.201264	all	2.74507	556	307	8.09353	CRYOPRESERVED
P9_t2	CSF	CSF_t2	TCTGGAAGTACCTACA_7_1	Naive Tcells	Singleton TCR	1	0.410484	G2M	-0.0969367	TcellNK	3.18441	1529	496	4.90517	CRYOPRESERVED
P9_t2	CSF	CSF_t2	TCTTCGGAGTGCCAGA_7_1	Cyt cells [>>NK]	Expanded TCR	5	0.0239479	G2M	-0.113832	TcellNK	2.9248	841	391	6.30202	CRYOPRESERVED
P9_t2	CSF	CSF_t2	TGACAACGTGTTCGAT_7_1	Naive Tcells	Singleton TCR	1	0.35362	G2M	-0.0761046	TcellNK	3.43854	2745	759	6.66667	CRYOPRESERVED
P9_t2	CSF	CSF_t2	TGACGGCGTACCGCTG_7_1	Naive Tcells	Non-TCR	0	0.434051	G2M	0.0199554	TcellNK	2.80686	641	407	2.34009	CRYOPRESERVED
P9_t2	CSF	CSF_t2	TGACTTTCAATTGCTG_7_1	TAM1	Non-TCR	0	-0.0111613	S	0.0926407	all	3.38828	2445	781	7.97546	CRYOPRESERVED
P9_t2	CSF	CSF_t2	TGAGAGGCATTCACTT_7_1	Naive Tcells	Singleton TCR	1	-0.0344753	S	0.0232196	TcellNK	2.99078	979	496	3.06435	CRYOPRESERVED
P9_t2	CSF	CSF_t2	TGATTTCAGGATATAC_7_1	Cyt cells [>>Tcell]	Non-TCR	0	-0.103819	G1	-0.0949551	TcellNK	2.9154	823	490	4.13123	CRYOPRESERVED
P9_t2	CSF	CSF_t2	TGATTTCAGTACATGA_7_1	Naive Tcells	Singleton TCR	1	0.3962	G2M	-0.0538444	TcellNK	3.03019	1072	554	5.03731	CRYOPRESERVED
P9_t2	CSF	CSF_t2	TGCACCTGTGCCTGCA_7_1	Bcells	Non-TCR	0	-0.0236561	G1	-0.0121274	all	2.47567	299	261	3.67893	CRYOPRESERVED
P9_t2	CSF	CSF_t2	TGCCAAATCTACGAGT_7_1	Cyt cells [>>Tcell]	Expanded TCR	4	0.322583	G2M	-0.140236	TcellNK	3.09167	1235	674	2.91498	CRYOPRESERVED
P9_t2	CSF	CSF_t2	TGCCCTATCACCATAG_7_1	Naive Tcells	Singleton TCR	1	-0.0245819	S	0.0134306	TcellNK	3.33143	2145	802	4.38228	CRYOPRESERVED
P9_t2	CSF	CSF_t2	TGCGCAGCAAATCCGT_7_1	Bcells	Non-TCR	0	-0.0366426	G1	-0.0149793	all	2.45788	287	187	2.43902	CRYOPRESERVED
P9_t2	CSF	CSF_t2	TGCGCAGTCCCACTTG_7_1	Cyt cells [>>Tcell]	Expanded TCR	2	0.24051	G2M	-0.125235	TcellNK	3.13672	1370	660	4.0146	CRYOPRESERVED
P9_t2	CSF	CSF_t2	TGCGGGTAGTACACCT_7_1	Naive Tcells	Singleton TCR	1	-0.115139	S	0.212836	TcellNK	3.32654	2121	569	4.9505	CRYOPRESERVED
P9_t2	CSF	CSF_t2	TGCGGGTCATCTACGA_7_1	Naive Tcells	Singleton TCR	1	-0.0355992	S	0.00957129	TcellNK	2.73957	549	327	7.28597	CRYOPRESERVED
P9_t2	CSF	CSF_t2	TGCGGGTGTCGCCATG_7_1	TAM1	Non-TCR	0	-0.136856	G1	-0.107638	all	3.0141	1033	522	7.26041	CRYOPRESERVED
P9_t2	CSF	CSF_t2	TGCTGCTCAGGATCGA_7_1	Cyt cells [>>Tcell]	Non-TCR	0	0.323006	G2M	-0.10997	TcellNK	3.20898	1618	698	1.97775	CRYOPRESERVED
P9_t2	CSF	CSF_t2	TGGACGCCAACGATCT_7_1	Naive Tcells	Singleton TCR	1	0.33338	G2M	0.10351	TcellNK	3.05918	1146	583	3.0541	CRYOPRESERVED
P9_t2	CSF	CSF_t2	TGGACGCGTCGATTGT_7_1	Cyt cells [>>NK]	Non-TCR	0	-0.0946783	G1	-0.0947645	TcellNK	2.72346	529	375	0	CRYOPRESERVED
P9_t2	CSF	CSF_t2	TGGCGCATCACATACG_7_1	Naive Tcells	Non-TCR	0	-0.0983162	G1	-0.132271	TcellNK	3.16524	1463	518	4.23787	CRYOPRESERVED
P9_t2	CSF	CSF_t2	TGGCTGGCAGTATAAG_7_1	Naive Tcells	Singleton TCR	1	-0.179417	G1	-0.123926	TcellNK	3.36996	2344	927	5.58874	CRYOPRESERVED
P9_t2	CSF	CSF_t2	TGGGCGTCAGCGATCC_7_1	Cyt cells [>>Tcell]	Non-TCR	0	0.0577613	S	0.2948	TcellNK	2.99782	995	436	6.13065	CRYOPRESERVED
P9_t2	CSF	CSF_t2	TGTATTCAGTGAAGAG_7_1	TAM1	Non-TCR	0	-0.0845054	G1	-0.128301	all	2.8739	748	302	4.81283	CRYOPRESERVED
P9_t2	CSF	CSF_t2	TGTCCCAAGCGTTGCC_7_1	Cyt cells [>>Tcell]	Non-TCR	0	0.23279	G2M	-0.0803146	TcellNK	3.17289	1489	621	7.45467	CRYOPRESERVED
P9_t2	CSF	CSF_t2	TGTCCCAGTTTAGCTG_7_1	Naive Tcells	Non-TCR	0	-0.121969	G1	-0.0914843	TcellNK	3.41095	2576	656	6.17236	CRYOPRESERVED
P9_t2	CSF	CSF_t2	TGTCCCATCAGTTTGG_7_1	Cyt cells [>>Tcell]	Non-TCR	0	0.123504	G2M	0.00751066	TcellNK	3.10857	1284	730	2.57009	CRYOPRESERVED
P9_t2	CSF	CSF_t2	TGTCCCATCATGTAGC_7_1	Cyt cells [>>NK]	Non-TCR	0	-0.084584	S	0.0314117	TcellNK	2.64246	439	212	8.42825	CRYOPRESERVED
P9_t2	CSF	CSF_t2	TGTCCCATCCATTCTA_7_1	Naive Tcells	Non-TCR	0	0.295983	S	0.57106	TcellNK	3.1232	1328	659	3.91566	CRYOPRESERVED
P9_t2	CSF	CSF_t2	TGTCCCATCGGTCCGA_7_1	Naive Tcells	Non-TCR	0	0.0330591	G2M	0.0222473	TcellNK	3.26951	1860	654	4.30108	CRYOPRESERVED
P9_t2	CSF	CSF_t2	TGTGTTTGTCAAAGCG_7_1	Cyt cells [>>NK]	Non-TCR	0	-0.0501263	S	0.0421297	TcellNK	2.52892	338	218	8.87574	CRYOPRESERVED
P9_t2	CSF	CSF_t2	TTAGGACGTATTCTCT_7_1	Naive Tcells	Singleton TCR	1	0.00441942	G2M	-0.029309	TcellNK	2.8739	748	447	2.94118	CRYOPRESERVED
P9_t2	CSF	CSF_t2	TTAGGCAGTAGCGTGA_7_1	Cyt cells [>>Tcell]	Singleton TCR	1	0.16039	G2M	-0.0113621	TcellNK	3.15198	1419	703	6.34249	CRYOPRESERVED
P9_t2	CSF	CSF_t2	TTAGGCAGTTTCGCTC_7_1	Naive Tcells	Non-TCR	0	0.255753	G2M	-0.127426	TcellNK	3.22298	1671	626	4.18911	CRYOPRESERVED
P9_t2	CSF	CSF_t2	TTATGCTAGAGTCGGT_7_1	Naive Tcells	Non-TCR	0	-0.0115171	G1	-0.0218	TcellNK	2.77525	596	340	2.34899	CRYOPRESERVED
P9_t2	CSF	CSF_t2	TTCCCAGGTCCAGTAT_7_1	Bcells	Non-TCR	0	-0.0380259	G1	-0.00829064	all	2.55267	357	234	0	CRYOPRESERVED
P9_t2	CSF	CSF_t2	TTCGAAGGTACATCCA_7_1	Cyt cells [>>Tcell]	Non-TCR	0	-0.123546	G1	-0.032407	TcellNK	2.90472	803	444	6.47572	CRYOPRESERVED
P9_t2	CSF	CSF_t2	TTCTTAGTCATGCTCC_7_1	Cyt cells [>>Tcell]	Non-TCR	0	0.00433758	G2M	-0.0871314	TcellNK	3.00087	1002	567	7.78443	CRYOPRESERVED
P9_t2	CSF	CSF_t2	TTGAACGAGGAGCGTT_7_1	Cyt cells [>>NK]	Non-TCR	0	-0.0619598	S	0.782056	TcellNK	2.58659	386	265	0.259067	CRYOPRESERVED
P9_t2	CSF	CSF_t2	TTGACTTAGGCTCAGA_7_1	Neutrophil	Non-TCR	0	-0.243008	G1	-0.0535297	all	3.25334	1792	883	7.92411	CRYOPRESERVED
P9_t2	CSF	CSF_t2	TTGACTTAGTCGTTTG_7_1	Naive Tcells	Non-TCR	0	0.00908418	G2M	0.00260729	TcellNK	2.7839	608	373	6.90789	CRYOPRESERVED
P9_t2	CSF	CSF_t2	TTGCCGTTCCTAGGGC_7_1	Neutrophil	Non-TCR	0	0.0127987	G2M	-0.167035	all	3.51255	3255	1115	4.88479	CRYOPRESERVED
P9_t2	CSF	CSF_t2	TTGCCGTTCTAAGCCA_7_1	Cyt cells [>>NK]	Non-TCR	0	0.278236	G2M	-0.115647	TcellNK	3.10003	1259	528	9.13423	CRYOPRESERVED
P9_t2	CSF	CSF_t2	TTGGAACGTTCCTCCA_7_1	DC	Non-TCR	0	-0.113609	G1	-0.0202737	all	3.30449	2016	806	3.42262	CRYOPRESERVED
P9_t2	CSF	CSF_t2	TTGTAGGCATCGACGC_7_1	Cyt cells [>>Tcell]	Non-TCR	0	0.0104224	G2M	-0.0257216	TcellNK	2.89265	781	411	6.53009	CRYOPRESERVED
P9_t2	CSF	CSF_t2	TTTACTGGTTGTGGAG_7_1	Bcells	Non-TCR	0	0.538557	G2M	0.0103313	all	2.69984	501	310	3.99202	CRYOPRESERVED
P9_t2	CSF	CSF_t2	TTTGCGCGTCAGAAGC_7_1	Cyt cells [>>Tcell]	Non-TCR	0	0.0747061	S	0.470185	TcellNK	2.92376	839	447	4.05244	CRYOPRESERVED
P9_t2	CSF	CSF_t2	TTTGCGCTCTCTAAGG_7_1	Cyt cells [>>NK]	Non-TCR	0	-0.0354816	S	0.763364	TcellNK	2.58433	384	258	8.07292	CRYOPRESERVED
P9_t2	CSF	CSF_t2	TTTGGTTTCCTTGGTC_7_1	TAM1	Non-TCR	0	-0.0706318	G1	-0.110928	all	3.12678	1339	627	4.33159	CRYOPRESERVED
P6_t1	CSF	CSF_t1	AAACGGGCAGTCCTTC_8_1	Cyt cells [>>Tcell]	Non-TCR	0	-0.0677531	G1	-0.0763782	TcellNK	2.95279	897	413	5.35117	CRYOPRESERVED
P6_t1	CSF	CSF_t1	AAAGATGCATACTACG_8_1	TAM1	Non-TCR	0	-0.14794	G1	-0.217645	all	3.20656	1609	715	4.10193	CRYOPRESERVED
P6_t1	CSF	CSF_t1	AAAGATGCATTCCTGC_8_1	Naive Tcells	Singleton TCR	1	-0.107702	G1	-0.0430297	TcellNK	2.96708	927	399	3.452	CRYOPRESERVED
P6_t1	CSF	CSF_t1	AAAGATGTCCAGTATG_8_1	Cyt cells [>>Tcell]	Singleton TCR	1	0.847323	G2M	-0.0422583	TcellNK	2.98811	973	373	4.41932	CRYOPRESERVED
P6_t1	CSF	CSF_t1	AAAGCAATCAGATAAG_8_1	TAM1	Non-TCR	0	-0.205964	G1	-0.0601612	all	3.22194	1667	589	4.85903	CRYOPRESERVED
P6_t1	CSF	CSF_t1	AAAGTAGAGTGGCACA_8_1	Naive Tcells	Singleton TCR	1	-0.0923828	G1	-0.0415722	TcellNK	3.00689	1016	378	2.95276	CRYOPRESERVED
P6_t1	CSF	CSF_t1	AAAGTAGTCAGGTTCA_8_1	TAM1	Non-TCR	0	-0.167929	G1	-0.0662878	all	3.05652	1139	505	8.95522	CRYOPRESERVED
P6_t1	CSF	CSF_t1	AACCATGAGCTGAAAT_8_1	TAM2	Non-TCR	0	-0.0319598	G1	-0.0159799	all	2.83506	684	177	2.33918	CRYOPRESERVED
P6_t1	CSF	CSF_t1	AACCATGGTAAGGGAA_8_1	Cyt cells [>>Tcell]	Non-TCR	0	-0.102531	G1	-0.0938	TcellNK	2.91381	820	404	5.85366	CRYOPRESERVED
P6_t1	CSF	CSF_t1	AACCATGGTCGCTTCT_8_1	Naive Tcells	Singleton TCR	1	0.796948	G2M	-0.0453958	TcellNK	2.90309	800	348	7.25	CRYOPRESERVED
P6_t1	CSF	CSF_t1	AACCGCGCATATGCTG_8_1	Cyt cells [>>Tcell]	Non-TCR	0	-0.0250183	S	0	TcellNK	2.61595	413	241	6.53753	CRYOPRESERVED
P6_t1	CSF	CSF_t1	AACCGCGTCATCATTC_8_1	TAM1	Non-TCR	0	-0.120921	G1	-0.0943988	all	3.08171	1207	572	2.8169	CRYOPRESERVED
P6_t1	CSF	CSF_t1	AACTCAGTCAACGAAA_8_1	Cyt cells [>>Tcell]	Singleton TCR	1	-0.0954126	G1	-0.0836158	TcellNK	3.00043	1001	450	6.69331	CRYOPRESERVED
P6_t1	CSF	CSF_t1	AACTCTTCAAAGTCAA_8_1	TAM1	Non-TCR	0	-0.172625	G1	-0.0666142	all	3.2403	1739	689	4.0253	CRYOPRESERVED
P6_t1	CSF	CSF_t1	AACTCTTTCTTACCGC_8_1	TAM1	Non-TCR	0	-0.106006	G1	-0.088338	all	2.70157	503	321	7.55467	CRYOPRESERVED
P6_t1	CSF	CSF_t1	AACTGGTAGGAATGGA_8_1	TAM1	Non-TCR	0	0.170071	G2M	-0.0772142	all	3.19173	1555	695	7.65273	CRYOPRESERVED
P6_t1	CSF	CSF_t1	AACTTTCAGCTGCGAA_8_1	Cyt cells [>>Tcell]	Expanded TCR	3	-0.111255	S	0.478823	TcellNK	3.09517	1245	476	5.86345	CRYOPRESERVED
P6_t1	CSF	CSF_t1	AACTTTCCACTGTTAG_8_1	TAM1	Non-TCR	0	0.172446	G2M	-0.18683	all	3.24871	1773	758	7.78342	CRYOPRESERVED
P6_t1	CSF	CSF_t1	AACTTTCTCACTCTTA_8_1	TAM1	Non-TCR	0	-0.154304	G1	-0.0672491	all	3.41996	2630	817	4.25856	CRYOPRESERVED
P6_t1	CSF	CSF_t1	AAGACCTGTCTCTCTG_8_1	Naive Tcells	Non-TCR	0	-0.107734	G1	-0.0170947	TcellNK	2.74663	558	277	6.09319	CRYOPRESERVED
P6_t1	CSF	CSF_t1	AAGACCTTCGATAGAA_8_1	Cyt cells [>>Tcell]	Expanded TCR	2	0.347683	G2M	-0.0347252	TcellNK	2.87737	754	364	4.64191	CRYOPRESERVED
P6_t1	CSF	CSF_t1	AAGCCGCGTATAGGTA_8_1	TAM1	Non-TCR	0	0.098675	G2M	-0.0795527	all	3.38328	2417	775	0.992966	CRYOPRESERVED
P6_t1	CSF	CSF_t1	AAGGAGCAGGTCATCT_8_1	Naive Tcells	Singleton TCR	1	-0.0296632	G1	-0.063125	TcellNK	2.92737	846	309	8.39243	CRYOPRESERVED
P6_t1	CSF	CSF_t1	AAGGAGCCACGCTTTC_8_1	TAM1	Non-TCR	0	-0.224775	G1	-0.164795	all	3.45225	2833	863	5.22414	CRYOPRESERVED
P6_t1	CSF	CSF_t1	AAGGCAGCATGACGGA_8_1	Naive Tcells	Non-TCR	0	0.403222	G2M	-0.0318333	TcellNK	2.84011	692	353	4.04624	CRYOPRESERVED
P6_t1	CSF	CSF_t1	AAGGCAGGTATGAAAC_8_1	TAM1	Non-TCR	0	-0.219215	G1	-0.0999567	all	3.3707	2348	805	6.00511	CRYOPRESERVED
P6_t1	CSF	CSF_t1	AAGGTTCCATGGTCAT_8_1	TAM1	Non-TCR	0	-0.00903542	G1	-0.101323	all	3.52879	3379	937	3.52175	CRYOPRESERVED
P6_t1	CSF	CSF_t1	AAGGTTCTCCAGTAGT_8_1	TAM1	Non-TCR	0	-0.150205	G1	-0.0553881	all	3.00775	1018	469	4.0275	CRYOPRESERVED
P6_t1	CSF	CSF_t1	AAGGTTCTCCTTTACA_8_1	Naive Tcells	Expanded TCR	2	-0.0922445	S	0.508203	TcellNK	3.0086	1020	450	6.96078	CRYOPRESERVED
P6_t1	CSF	CSF_t1	AAGTCTGAGAGTACAT_8_1	Bcells	Non-TCR	0	-0.106172	G1	-0.0706768	all	2.98408	964	362	7.26141	CRYOPRESERVED
P6_t1	CSF	CSF_t1	AAGTCTGCAGCCTTTC_8_1	TAM1	Non-TCR	0	-0.18926	G1	-0.219582	all	3.24993	1778	773	3.20585	CRYOPRESERVED
P6_t1	CSF	CSF_t1	AATCCAGAGTCTCAAC_8_1	Cyt cells [>>Tcell]	Singleton TCR	1	-0.0950415	G1	-0.0308314	TcellNK	2.88024	759	411	5.92885	CRYOPRESERVED
P6_t1	CSF	CSF_t1	AATCCAGGTTATGCGT_8_1	Naive Tcells	Singleton TCR	1	-0.0615774	G1	-0.0522892	TcellNK	2.88195	762	308	3.01837	CRYOPRESERVED
P6_t1	CSF	CSF_t1	AATCCAGTCAGCAACT_8_1	Naive Tcells	Singleton TCR	1	-0.0897067	G1	-0.0726522	TcellNK	2.95182	895	433	1.67598	CRYOPRESERVED
P6_t1	CSF	CSF_t1	AATCGGTGTTCACGGC_8_1	Naive Tcells	Non-TCR	0	-0.0181261	G1	-0.0407838	TcellNK	3.02857	1068	397	2.80899	CRYOPRESERVED
P6_t1	CSF	CSF_t1	AATCGGTTCGGTTCGG_8_1	TAM1	Non-TCR	0	-0.197185	S	0.321919	all	3.37822	2389	804	4.22771	CRYOPRESERVED
P6_t1	CSF	CSF_t1	ACACCAACACAGATTC_8_1	Cyt cells [>>NK]	Singleton TCR	1	-0.116544	G1	-0.0798113	TcellNK	3.13545	1366	597	9.00439	CRYOPRESERVED
P6_t1	CSF	CSF_t1	ACACCAAGTCACTTCC_8_1	Naive Tcells	Non-TCR	0	-0.0891368	S	0.595775	TcellNK	2.98	955	373	1.98953	CRYOPRESERVED
P6_t1	CSF	CSF_t1	ACACCCTCATAGACTC_8_1	TAM1	Non-TCR	0	-0.191678	G1	-0.217672	all	3.31618	2071	909	6.90488	CRYOPRESERVED
P6_t1	CSF	CSF_t1	ACAGCCGAGATAGTCA_8_1	TAM1	Non-TCR	0	-0.150767	S	0.724814	all	3.34518	2214	763	1.89702	CRYOPRESERVED
P6_t1	CSF	CSF_t1	ACAGCCGAGCGTCTAT_8_1	TAM2	Non-TCR	0	-0.0625909	G1	-0.0375545	all	2.6149	412	211	0	CRYOPRESERVED
P6_t1	CSF	CSF_t1	ACAGCCGAGGGCACTA_8_1	DC	Non-TCR	0	-0.272232	G1	-0.15586	all	3.76515	5823	1493	4.37919	CRYOPRESERVED
P6_t1	CSF	CSF_t1	ACAGCCGCAGCGTTCG_8_1	Naive Tcells	Non-TCR	0	-0.0979016	G1	-0.0854363	TcellNK	2.80821	643	368	3.26594	CRYOPRESERVED
P6_t1	CSF	CSF_t1	ACAGCCGTCGCGCCAA_8_1	Cyt cells [>>Tcell]	Non-TCR	0	-0.12053	G1	-0.0577438	TcellNK	2.95952	911	459	3.9517	CRYOPRESERVED
P6_t1	CSF	CSF_t1	ACATACGAGATGTTAG_8_1	TAM2	Non-TCR	0	-0.0494175	G1	-0.0444758	all	2.92788	847	329	0.354191	CRYOPRESERVED
P6_t1	CSF	CSF_t1	ACATACGCACAACGCC_8_1	TAM1	Non-TCR	0	-0.14559	G1	-0.0975998	all	3.14551	1398	571	3.21888	CRYOPRESERVED
P6_t1	CSF	CSF_t1	ACATACGTCGCGGATC_8_1	Cyt cells [>>Tcell]	Non-TCR	0	-0.107348	G1	-0.0393261	TcellNK	3.06893	1172	508	3.32765	CRYOPRESERVED
P6_t1	CSF	CSF_t1	ACATCAGCACATTTCT_8_1	TAM1	Non-TCR	0	0.120172	S	0.284635	all	3.43152	2701	841	3.99852	CRYOPRESERVED
P6_t1	CSF	CSF_t1	ACATCAGTCGTGGGAA_8_1	Cyt cells [>>Tcell]	Singleton TCR	1	0.261735	G2M	-0.0406078	TcellNK	3.03342	1080	528	5	CRYOPRESERVED
P6_t1	CSF	CSF_t1	ACATCAGTCTGCGACG_8_1	TAM1	Non-TCR	0	-0.0661713	G1	-0.137425	all	2.98046	956	465	5.43933	CRYOPRESERVED
P6_t1	CSF	CSF_t1	ACATGGTGTTCCAACA_8_1	Naive Tcells	Singleton TCR	1	-0.0508682	G1	-0.0799964	TcellNK	3.10175	1264	450	1.74051	CRYOPRESERVED
P6_t1	CSF	CSF_t1	ACATGGTTCACGCGGT_8_1	TAM2	Non-TCR	0	-0.14923	G1	-0.074615	all	3.12548	1335	553	3.59551	CRYOPRESERVED
P6_t1	CSF	CSF_t1	ACATGGTTCGGTTCGG_8_1	TAM1	Non-TCR	0	-0.147005	G1	-0.107744	all	3.40415	2536	712	3.90379	CRYOPRESERVED
P6_t1	CSF	CSF_t1	ACCAGTAAGAGATGAG_8_1	Treg	Expanded TCR	2	-0.128486	G1	-0.0296505	TcellNK	2.92788	847	412	5.31287	CRYOPRESERVED
P6_t1	CSF	CSF_t1	ACCAGTACAACGCACC_8_1	TAM1	Non-TCR	0	-0.156064	G1	-0.0695767	all	3.28103	1910	716	2.51309	CRYOPRESERVED
P6_t1	CSF	CSF_t1	ACCCACTAGATGTGGC_8_1	TAM1	Non-TCR	0	0.03428	G2M	-0.118	all	3.58524	3848	1054	2.98857	CRYOPRESERVED
P6_t1	CSF	CSF_t1	ACCGTAAGTCCAGTGC_8_1	Naive Tcells	Singleton TCR	1	-0.0992975	G1	-0.0424226	TcellNK	2.98363	963	434	0.934579	CRYOPRESERVED
P6_t1	CSF	CSF_t1	ACCTTTAGTACTTGAC_8_1	TAM1	Non-TCR	0	0.00850738	G2M	-0.096537	all	3.51081	3242	1097	4.59593	CRYOPRESERVED
P6_t1	CSF	CSF_t1	ACCTTTATCTCGCTTG_8_1	Naive Tcells	Expanded TCR	8	-0.0710255	G1	-0.0177564	TcellNK	2.69461	495	282	3.23232	CRYOPRESERVED
P6_t1	CSF	CSF_t1	ACGAGCCCACTGTTAG_8_1	TAM1	Non-TCR	0	0.116562	G2M	-0.151681	all	3.10823	1283	639	7.17069	CRYOPRESERVED
P6_t1	CSF	CSF_t1	ACGAGCCGTTATTCTC_8_1	Cyt cells [>>Tcell]	Expanded TCR	3	-0.0210668	S	0	TcellNK	2.84942	707	347	6.93069	CRYOPRESERVED
P6_t1	CSF	CSF_t1	ACGAGGACAAGTTAAG_8_1	Cyt cells [>>Tcell]	Non-TCR	0	-0.122213	G1	-0.0270525	TcellNK	3.03423	1082	454	6.37708	CRYOPRESERVED
P6_t1	CSF	CSF_t1	ACGATACAGGTGCTAG_8_1	TAM1	Non-TCR	0	0.113964	G2M	-0.127648	all	3.33365	2156	748	2.36549	CRYOPRESERVED
P6_t1	CSF	CSF_t1	ACGCCGAAGCTAACAA_8_1	Cyt cells [>>NK]	Non-TCR	0	-0.0378715	G1	-0.0568073	TcellNK	2.97864	952	394	3.2563	CRYOPRESERVED
P6_t1	CSF	CSF_t1	ACGCCGATCCTATTCA_8_1	TAM1	Non-TCR	0	-0.125103	G1	-0.0879632	all	3.20276	1595	515	1.69279	CRYOPRESERVED
P6_t1	CSF	CSF_t1	ACGGCCAGTTATGTGC_8_1	TAM1	Non-TCR	0	-0.249693	G1	-0.131083	all	3.47784	3005	1020	4.32612	CRYOPRESERVED
P6_t1	CSF	CSF_t1	ACGGGCTAGGTACTCT_8_1	DC	Non-TCR	0	0.228639	G2M	-0.0720799	all	3.21325	1634	580	1.34639	CRYOPRESERVED
P6_t1	CSF	CSF_t1	ACGGGCTAGTACTTGC_8_1	Naive Tcells	Expanded TCR	2	-0.0883873	G1	-0.0441937	TcellNK	2.93551	862	378	6.14849	CRYOPRESERVED
P6_t1	CSF	CSF_t1	ACGGGCTCAGACGTAG_8_1	Naive Tcells	Singleton TCR	1	-0.0765897	G1	-0.026506	TcellNK	3.0569	1140	406	2.2807	CRYOPRESERVED
P6_t1	CSF	CSF_t1	ACGGGCTGTCGCGTGT_8_1	TAM1	Non-TCR	0	-0.194247	G1	-0.0917396	all	3.35622	2271	733	2.64201	CRYOPRESERVED
P6_t1	CSF	CSF_t1	ACGGGCTTCACAACGT_8_1	Naive Tcells	Singleton TCR	1	-0.0823345	G1	-0.0399247	TcellNK	3.05231	1128	414	3.01418	CRYOPRESERVED
P6_t1	CSF	CSF_t1	ACGGGCTTCGGGAGTA_8_1	Cyt cells [>>Tcell]	Singleton TCR	1	-0.079628	S	0.530853	TcellNK	3.05538	1136	413	4.40141	CRYOPRESERVED
P6_t1	CSF	CSF_t1	ACGGGTCAGAGGGCTT_8_1	TAM2	Non-TCR	0	0.395951	G2M	-0.0332104	all	2.78533	610	340	5.90164	CRYOPRESERVED
P6_t1	CSF	CSF_t1	ACGGGTCAGGCGTACA_8_1	Naive Tcells	Singleton TCR	1	-0.0695077	G1	-0.0430642	TcellNK	2.96614	925	418	1.18919	CRYOPRESERVED
P6_t1	CSF	CSF_t1	ACGTCAATCAACTCTT_8_1	Naive Tcells	Singleton TCR	1	-0.0997392	G1	-0.0795729	TcellNK	3.05614	1138	415	1.93322	CRYOPRESERVED
P6_t1	CSF	CSF_t1	ACTATCTTCTCAACTT_8_1	Cyt cells [>>Tcell]	Singleton TCR	1	0.389911	G2M	-0.139665	TcellNK	2.94002	871	465	5.16648	CRYOPRESERVED
P6_t1	CSF	CSF_t1	ACTGAACTCGGCTTGG_8_1	Naive Tcells	Non-TCR	0	-0.107556	S	0.551225	TcellNK	3.041	1099	414	3.00273	CRYOPRESERVED
P6_t1	CSF	CSF_t1	ACTGAGTAGAAACCGC_8_1	TAM1	Non-TCR	0	-0.117663	G1	-0.160755	all	3.15534	1430	631	4.8951	CRYOPRESERVED
P6_t1	CSF	CSF_t1	ACTGCTCAGATGTAAC_8_1	TAM2	Non-TCR	0	-0.051699	S	0	all	2.64345	440	154	0	CRYOPRESERVED
P6_t1	CSF	CSF_t1	ACTGCTCGTTCGTGAT_8_1	Naive Tcells	Singleton TCR	1	-0.0553661	G1	-0.0396631	TcellNK	3.05956	1147	415	2.00523	CRYOPRESERVED
P6_t1	CSF	CSF_t1	ACTGTCCCATGTCGAT_8_1	TAM2	Non-TCR	0	-0.124604	G1	-0.0426898	all	3.35641	2272	584	3.56514	CRYOPRESERVED
P6_t1	CSF	CSF_t1	ACTTACTAGTGTTTGC_8_1	Naive Tcells	Singleton TCR	1	-0.0181393	G1	-0.0408133	TcellNK	3.02776	1066	387	3.84615	CRYOPRESERVED
P6_t1	CSF	CSF_t1	ACTTGTTGTCTGCCAG_8_1	TAM1	Non-TCR	0	-0.147885	G1	-0.114201	all	3.33284	2152	791	4.13569	CRYOPRESERVED
P6_t1	CSF	CSF_t1	AGAATAGTCACCACCT_8_1	Naive Tcells	Singleton TCR	1	-0.0501452	G1	-0.0415232	TcellNK	2.61278	410	228	3.65854	CRYOPRESERVED
P6_t1	CSF	CSF_t1	AGACGTTTCCAAACAC_8_1	Naive Tcells	Singleton TCR	1	-0.0907419	G1	-0.0257413	TcellNK	3.08884	1227	422	3.91198	CRYOPRESERVED
P6_t1	CSF	CSF_t1	AGAGCGAGTACCGCTG_8_1	TAM1	Non-TCR	0	-0.115868	G1	-0.100926	all	2.84942	707	395	7.21358	CRYOPRESERVED
P6_t1	CSF	CSF_t1	AGAGCTTTCGGCGCAT_8_1	TAM1	Non-TCR	0	-0.195537	G1	-0.166312	all	3.2615	1826	773	2.95728	CRYOPRESERVED
P6_t1	CSF	CSF_t1	AGATCTGTCCACTGGG_8_1	Naive Tcells	Non-TCR	0	-0.023918	G1	-0.0358771	TcellNK	2.68034	479	274	6.26305	CRYOPRESERVED
P6_t1	CSF	CSF_t1	AGATTGCCATCCTTGC_8_1	TAM1	Non-TCR	0	-0.12024	G1	-0.0776897	all	3.28533	1929	624	3.62882	CRYOPRESERVED
P6_t1	CSF	CSF_t1	AGCGTCGGTCCATCCT_8_1	Cyt cells [>>Tcell]	Non-TCR	0	-0.0247877	S	0	TcellNK	2.62941	426	222	2.34742	CRYOPRESERVED
P6_t1	CSF	CSF_t1	AGCTCTCGTTTAGGAA_8_1	TAM1	Non-TCR	0	0.0916924	G2M	-0.07124	all	3.51983	3310	843	3.47432	CRYOPRESERVED
P6_t1	CSF	CSF_t1	AGCTTGACAAGTCATC_8_1	Naive Tcells	Non-TCR	0	-0.068021	G1	-0.0255079	TcellNK	3.09864	1255	432	3.90438	CRYOPRESERVED
P6_t1	CSF	CSF_t1	AGCTTGAGTGGTGTAG_8_1	Cyt cells [>>Tcell]	Singleton TCR	1	-0.0600752	G1	-0.0789002	TcellNK	2.91222	817	402	5.50796	CRYOPRESERVED
P6_t1	CSF	CSF_t1	AGGCCACAGCCCAATT_8_1	Naive Tcells	Singleton TCR	1	-0.0607906	G1	-0.0984274	TcellNK	3.32675	2122	582	2.7804	CRYOPRESERVED
P6_t1	CSF	CSF_t1	AGGCCACCACCGGAAA_8_1	Cyt cells [>>Tcell]	Singleton TCR	1	-0.0872251	G1	-0.0705944	TcellNK	2.98543	967	451	3.51603	CRYOPRESERVED
P6_t1	CSF	CSF_t1	AGGCCACGTACCGTTA_8_1	Naive Tcells	Singleton TCR	1	-0.111094	G1	-0.0580413	TcellNK	3.03019	1072	521	4.10448	CRYOPRESERVED
P6_t1	CSF	CSF_t1	AGGCCACGTCATGCAT_8_1	Naive Tcells	Singleton TCR	1	0.301933	G2M	-0.0274484	TcellNK	3.01787	1042	420	7.10173	CRYOPRESERVED
P6_t1	CSF	CSF_t1	AGGCCACTCCGAACGC_8_1	TAM1	Non-TCR	0	-0.136735	S	0.300691	all	3.40518	2542	811	4.05193	CRYOPRESERVED
P6_t1	CSF	CSF_t1	AGGCCGTCACTACAGT_8_1	Naive Tcells	Singleton TCR	1	-0.0681949	S	0.563009	TcellNK	2.989	975	405	4.92308	CRYOPRESERVED
P6_t1	CSF	CSF_t1	AGGCCGTCATTCTTAC_8_1	TAM1	Non-TCR	0	-0.201108	S	0.334206	all	3.29863	1989	715	1.35747	CRYOPRESERVED
P6_t1	CSF	CSF_t1	AGGGAGTCATTGGTAC_8_1	Naive Tcells	Non-TCR	0	0.410803	G2M	-0.0316003	TcellNK	2.84942	707	349	5.51627	CRYOPRESERVED
P6_t1	CSF	CSF_t1	AGGGATGAGCTCCTTC_8_1	Naive Tcells	Singleton TCR	1	-0.0597102	G1	-0.0149275	TcellNK	2.9196	831	324	3.2491	CRYOPRESERVED
P6_t1	CSF	CSF_t1	AGGGTGATCCATGCTC_8_1	TAM2	Non-TCR	0	-0.0763848	S	0	all	2.80414	637	208	0.313972	CRYOPRESERVED
P6_t1	CSF	CSF_t1	AGGTCATAGGCCCGTT_8_1	Neutrophil	Non-TCR	0	-0.102053	G1	-0.130132	all	3.36211	2302	737	2.95395	CRYOPRESERVED
P6_t1	CSF	CSF_t1	AGGTCATGTCAACTGT_8_1	Cyt cells [>>Tcell]	Expanded TCR	4	-0.0696306	G1	-0.0391672	TcellNK	3.07335	1184	441	3.71622	CRYOPRESERVED
P6_t1	CSF	CSF_t1	AGGTCCGAGGGCATGT_8_1	Naive Tcells	Non-TCR	0	-0.0945304	G1	-0.0850774	TcellNK	2.98046	956	424	3.03347	CRYOPRESERVED
P6_t1	CSF	CSF_t1	AGGTCCGGTACCCAAT_8_1	Naive Tcells	Expanded TCR	2	-0.0387637	G1	-0.0473956	TcellNK	2.95134	894	345	2.68456	CRYOPRESERVED
P6_t1	CSF	CSF_t1	AGTAGTCCAACTTGAC_8_1	TAM2	Non-TCR	0	-0.0125728	G1	-0.0188592	all	2.60853	406	143	0	CRYOPRESERVED
P6_t1	CSF	CSF_t1	AGTAGTCCAGGCTCAC_8_1	TAM2	Non-TCR	0	-0.172173	G1	-0.0999233	all	3.30963	2040	714	3.18627	CRYOPRESERVED
P6_t1	CSF	CSF_t1	AGTCTTTGTCTAGAGG_8_1	Cyt cells [>>Tcell]	Singleton TCR	1	-0.0302504	G1	-0.0453756	TcellNK	2.90363	801	352	5.49313	CRYOPRESERVED
P6_t1	CSF	CSF_t1	AGTGAGGAGACGCAAC_8_1	Bcells	Non-TCR	0	-0.107891	G1	-0.0474004	all	2.84942	707	360	4.9505	CRYOPRESERVED
P6_t1	CSF	CSF_t1	AGTGAGGAGAGGGATA_8_1	TAM1	Non-TCR	0	-0.180235	G1	-0.0734574	all	3.33905	2183	723	3.89372	CRYOPRESERVED
P6_t1	CSF	CSF_t1	AGTTGGTGTCTGATTG_8_1	Naive Tcells	Singleton TCR	1	-0.157296	G1	-0.0843729	TcellNK	3.04139	1100	447	2.72727	CRYOPRESERVED
P6_t1	CSF	CSF_t1	ATAACGCTCGGCATCG_8_1	TAM2	Non-TCR	0	-0.0907536	G1	-0.0379047	all	2.75282	566	282	2.65018	CRYOPRESERVED
P6_t1	CSF	CSF_t1	ATAAGAGCAGGTGCCT_8_1	Naive Tcells	Non-TCR	0	-0.0574827	G1	-0.0344896	TcellNK	2.7348	543	293	7.91897	CRYOPRESERVED
P6_t1	CSF	CSF_t1	ATAAGAGTCAAACCGT_8_1	Cyt cells [>>Tcell]	Expanded TCR	2	-0.077449	G1	-0.0663849	TcellNK	2.78604	611	342	3.76432	CRYOPRESERVED
P6_t1	CSF	CSF_t1	ATAGACCCAATAACGA_8_1	Naive Tcells	Singleton TCR	1	-0.0397038	G1	-0.0507468	TcellNK	2.92273	837	349	1.31422	CRYOPRESERVED
P6_t1	CSF	CSF_t1	ATCATCTAGCGACGTA_8_1	Cyt cells [>>Tcell]	Singleton TCR	1	0.320857	S	0.583376	TcellNK	2.94743	886	411	4.96614	CRYOPRESERVED
P6_t1	CSF	CSF_t1	ATCATCTAGTACATGA_8_1	Naive Tcells	Non-TCR	0	-0.0491288	G1	-0.0736931	TcellNK	2.64246	439	223	4.32802	CRYOPRESERVED
P6_t1	CSF	CSF_t1	ATCCACCAGAGTCTGG_8_1	Cyt cells [>>NK]	Non-TCR	0	0.299483	G2M	-0.0932551	TcellNK	3.05115	1125	453	5.15556	CRYOPRESERVED
P6_t1	CSF	CSF_t1	ATCCACCAGGGCTTGA_8_1	TAM1	Non-TCR	0	-0.219634	G1	-0.145187	all	3.08955	1229	634	4.55655	CRYOPRESERVED
P6_t1	CSF	CSF_t1	ATCCGAACACAACTGT_8_1	Naive Tcells	Singleton TCR	1	-0.154636	G1	-0.0765639	TcellNK	3.01284	1030	498	4.07767	CRYOPRESERVED
P6_t1	CSF	CSF_t1	ATCGAGTGTTTGCATG_8_1	TAM1	Non-TCR	0	-0.171669	G1	-0.102798	all	2.8451	700	364	7.71429	CRYOPRESERVED
P6_t1	CSF	CSF_t1	ATCTGCCAGGCATGTG_8_1	TAM1	Non-TCR	0	0.0302665	G2M	-0.128779	all	3.21299	1633	766	6.55236	CRYOPRESERVED
P6_t1	CSF	CSF_t1	ATGCGATAGCGCTTAT_8_1	TAM1	Non-TCR	0	0.0913701	G2M	-0.115809	all	3.3707	2348	770	3.83305	CRYOPRESERVED
P6_t1	CSF	CSF_t1	ATGCGATGTCGGCACT_8_1	Bcells	Singleton TCR	1	0.338488	G2M	-0.047305	all	2.95376	899	332	3.55951	CRYOPRESERVED
P6_t1	CSF	CSF_t1	ATGCGATGTGCAGACA_8_1	TAM1	Non-TCR	0	0.151468	G2M	-0.0921295	all	3.41145	2579	659	2.71423	CRYOPRESERVED
P6_t1	CSF	CSF_t1	ATGGGAGTCAGTCAGT_8_1	Neutrophil	Non-TCR	0	-0.263797	G1	-0.106474	all	3.55931	3625	1125	4.33103	CRYOPRESERVED
P6_t1	CSF	CSF_t1	ATTACTCAGAGCTGGT_8_1	TAM1	Non-TCR	0	-0.120664	G1	-0.112232	all	3.26102	1824	643	4.76974	CRYOPRESERVED
P6_t1	CSF	CSF_t1	ATTATCCTCACTCCTG_8_1	TAM1	Non-TCR	0	-0.146494	G1	-0.177843	all	3.21643	1646	760	6.25759	CRYOPRESERVED
P6_t1	CSF	CSF_t1	ATTCTACCATCGGACC_8_1	TAM1	Non-TCR	0	-0.122318	G1	-0.048873	all	3.14395	1393	504	3.15865	CRYOPRESERVED
P6_t1	CSF	CSF_t1	ATTCTACTCTCTAAGG_8_1	Cyt cells [>>Tcell]	Singleton TCR	1	-0.131093	S	0.526956	TcellNK	3.03543	1085	453	6.54378	CRYOPRESERVED
P6_t1	CSF	CSF_t1	ATTGGACAGCTAACAA_8_1	TAM1	Non-TCR	0	0.0721322	G2M	-0.083683	all	3.40346	2532	859	6.20063	CRYOPRESERVED
P6_t1	CSF	CSF_t1	ATTGGACAGTGACTCT_8_1	Cyt cells [>>Tcell]	Singleton TCR	1	-0.103057	G1	-0.0965742	TcellNK	2.87679	753	342	6.90571	CRYOPRESERVED
P6_t1	CSF	CSF_t1	ATTGGACCAGCTCGCA_8_1	Naive Tcells	Singleton TCR	1	-0.1221	G1	-0.0429616	TcellNK	3.07115	1178	416	3.90492	CRYOPRESERVED
P6_t1	CSF	CSF_t1	ATTGGTGCAAGTAGTA_8_1	Naive Tcells	Singleton TCR	1	0.124099	G2M	-0.0878044	TcellNK	3.43409	2717	890	4.41664	CRYOPRESERVED
P6_t1	CSF	CSF_t1	CAACCAAAGTACATGA_8_1	Naive Tcells	Singleton TCR	1	-0.144719	G1	-0.0376577	TcellNK	3.11561	1305	513	2.98851	CRYOPRESERVED
P6_t1	CSF	CSF_t1	CAACCTCCAGGATTGG_8_1	TAM1	Non-TCR	0	0.281117	S	0.308033	all	3.20194	1592	643	4.83668	CRYOPRESERVED
P6_t1	CSF	CSF_t1	CAACCTCCATATGAGA_8_1	TAM2	Non-TCR	0	-0.0603135	G1	-0.0792003	all	2.90741	808	391	7.30198	CRYOPRESERVED
P6_t1	CSF	CSF_t1	CAAGAAAGTGTCAATC_8_1	TAM1	Non-TCR	0	-0.116631	G1	-0.108248	all	3.38202	2410	807	4.10788	CRYOPRESERVED
P6_t1	CSF	CSF_t1	CAAGATCGTTTAGCTG_8_1	DC	Non-TCR	0	0.352336	G2M	-0.109793	all	3.48487	3054	786	3.56909	CRYOPRESERVED
P6_t1	CSF	CSF_t1	CAAGTTGAGCGCCTCA_8_1	TAM1	Non-TCR	0	0.146635	G2M	-0.0972789	all	3.30103	2000	697	7.1	CRYOPRESERVED
P6_t1	CSF	CSF_t1	CAAGTTGCATCGATGT_8_1	TAM1	Non-TCR	0	-0.154885	G1	-0.109241	all	3.42177	2641	700	3.14275	CRYOPRESERVED
P6_t1	CSF	CSF_t1	CACACAAAGTGGGCTA_8_1	DC	Non-TCR	0	0.0312506	G2M	-0.117768	all	3.56538	3676	937	2.69314	CRYOPRESERVED
P6_t1	CSF	CSF_t1	CACACAACACCCATTC_8_1	TAM1	Non-TCR	0	-0.168684	G1	-0.153244	all	3.27646	1890	789	4.28571	CRYOPRESERVED
P6_t1	CSF	CSF_t1	CACACAAGTGTTGGGA_8_1	TAM2	Non-TCR	0	-0.0994028	G1	-0.052866	all	3.05994	1148	434	9.58188	CRYOPRESERVED
P6_t1	CSF	CSF_t1	CACACCTCAAAGGTGC_8_1	TAM1	Non-TCR	0	-0.0409387	G1	-0.030704	all	2.88536	768	402	3.38542	CRYOPRESERVED
P6_t1	CSF	CSF_t1	CACACCTGTCTAGAGG_8_1	TAM1	Non-TCR	0	-0.0650772	G1	-0.152812	all	3.70449	5064	1365	4.20616	CRYOPRESERVED
P6_t1	CSF	CSF_t1	CACACCTGTTGGTTTG_8_1	TAM1	Non-TCR	0	-0.0724053	S	0.0280194	all	3.81084	6469	1522	3.01438	CRYOPRESERVED
P6_t1	CSF	CSF_t1	CACACCTGTTTAGCTG_8_1	Cyt cells [>>Tcell]	Expanded TCR	4	-0.103963	G1	-0.0809833	TcellNK	3.03663	1088	526	3.95221	CRYOPRESERVED
P6_t1	CSF	CSF_t1	CACACTCAGCTAGGCA_8_1	TAM1	Non-TCR	0	0.0608284	G2M	-0.0924312	all	3.44044	2757	814	3.19188	CRYOPRESERVED
P6_t1	CSF	CSF_t1	CACACTCCAGTTTACG_8_1	TAM1	Non-TCR	0	-0.166842	G1	-0.0960792	all	3.34753	2226	817	5.92992	CRYOPRESERVED
P6_t1	CSF	CSF_t1	CACACTCCATCGACGC_8_1	Naive Tcells	Singleton TCR	1	-0.0954487	S	0	TcellNK	3.17782	1506	506	0.929615	CRYOPRESERVED
P6_t1	CSF	CSF_t1	CACACTCGTGTTTGTG_8_1	TAM1	Non-TCR	0	0.102294	G2M	-0.225994	all	3.68771	4872	1413	3.71511	CRYOPRESERVED
P6_t1	CSF	CSF_t1	CACACTCTCCGCGGTA_8_1	TAM1	Non-TCR	0	-0.252874	G1	-0.174147	all	3.43854	2745	1033	3.71585	CRYOPRESERVED
P6_t1	CSF	CSF_t1	CACATAGCACCAGGCT_8_1	TAM1	Non-TCR	0	-0.175176	G1	-0.0828231	all	3.44778	2804	838	3.13837	CRYOPRESERVED
P6_t1	CSF	CSF_t1	CACCACTAGCTGCGAA_8_1	DC	Non-TCR	0	0.0495604	G2M	-0.130035	all	3.48458	3052	859	3.5059	CRYOPRESERVED
P6_t1	CSF	CSF_t1	CACCACTTCTAGCACA_8_1	Cyt cells [>>Tcell]	Non-TCR	0	0.449254	G2M	0	TcellNK	2.72428	530	287	5.28302	CRYOPRESERVED
P6_t1	CSF	CSF_t1	CACCAGGGTGAAGGCT_8_1	TAM1	Non-TCR	0	-0.0652466	G1	-0.2505	all	3.46761	2935	1189	2.62351	CRYOPRESERVED
P6_t1	CSF	CSF_t1	CAGAATCAGTCATCCA_8_1	TAM1	Non-TCR	0	0.00675562	G2M	-0.189063	all	3.56431	3667	1104	3.87238	CRYOPRESERVED
P6_t1	CSF	CSF_t1	CAGAATCGTTCCACGG_8_1	TAM1	Non-TCR	0	-0.107886	G1	-0.0719798	all	3.16286	1455	545	3.64261	CRYOPRESERVED
P6_t1	CSF	CSF_t1	CAGAATCTCTCTTATG_8_1	Cyt cells [>>Tcell]	Non-TCR	0	-0.0917519	G1	-0.0930187	TcellNK	2.92428	840	467	3.21429	CRYOPRESERVED
P6_t1	CSF	CSF_t1	CAGAGAGAGAAGGCCT_8_1	TAM1	Non-TCR	0	-0.19642	G1	-0.0973046	all	3.18752	1540	651	5.64935	CRYOPRESERVED
P6_t1	CSF	CSF_t1	CAGAGAGCAGTATGCT_8_1	Naive Tcells	Non-TCR	0	-0.0900141	S	0.829415	TcellNK	2.57519	376	203	5.58511	CRYOPRESERVED
P6_t1	CSF	CSF_t1	CAGATCAGTCATACTG_8_1	Cyt cells [>>Tcell]	Singleton TCR	1	-0.104679	G1	-0.0589937	TcellNK	3.17984	1513	619	4.09782	CRYOPRESERVED
P6_t1	CSF	CSF_t1	CAGATCAGTTGGTGGA_8_1	Cyt cells [>>Tcell]	Singleton TCR	1	-0.138998	S	0.453385	TcellNK	3.19479	1566	619	5.23627	CRYOPRESERVED
P6_t1	CSF	CSF_t1	CAGCATACAGCCAATT_8_1	Cyt cells [>>Tcell]	Expanded TCR	4	-0.135849	G1	-0.0187166	TcellNK	2.92065	833	434	5.40216	CRYOPRESERVED
P6_t1	CSF	CSF_t1	CAGCATATCGAATCCA_8_1	Naive Tcells	Singleton TCR	1	-0.0690373	S	0.710642	TcellNK	2.93044	852	438	8.80282	CRYOPRESERVED
P6_t1	CSF	CSF_t1	CAGCCGATCATGTGGT_8_1	Cyt cells [>>Tcell]	Non-TCR	0	-0.0743252	G1	-0.0418079	TcellNK	3.00043	1001	408	7.69231	CRYOPRESERVED
P6_t1	CSF	CSF_t1	CAGCCGATCGACCAGC_8_1	Naive Tcells	Singleton TCR	1	-0.0785459	G1	-0.0523639	TcellNK	3.07041	1176	398	1.27551	CRYOPRESERVED
P6_t1	CSF	CSF_t1	CAGCGACCACCTGGTG_8_1	TAM1	Non-TCR	0	0.137211	G2M	-0.0871491	all	3.45879	2876	772	2.22531	CRYOPRESERVED
P6_t1	CSF	CSF_t1	CAGCGACCATGACGGA_8_1	Cyt cells [>>Tcell]	Singleton TCR	1	-0.140961	G1	-0.0296632	TcellNK	2.92737	846	402	4.37352	CRYOPRESERVED
P6_t1	CSF	CSF_t1	CAGCGACGTAGCTGCC_8_1	TAM2	Non-TCR	0	-0.089328	S	0	all	2.58659	386	226	1.03627	CRYOPRESERVED
P6_t1	CSF	CSF_t1	CAGCTGGTCGTAGGTT_8_1	Cyt cells [>>Tcell]	Non-TCR	0	0.808475	G2M	-0.0492883	TcellNK	2.90091	796	410	4.64824	CRYOPRESERVED
P6_t1	CSF	CSF_t1	CAGTAACCACTAAGTC_8_1	Cyt cells [>>Tcell]	Expanded TCR	7	-0.0818092	S	0	TcellNK	2.75587	570	309	7.36842	CRYOPRESERVED
P6_t1	CSF	CSF_t1	CAGTAACTCATAAAGG_8_1	Naive Tcells	Singleton TCR	1	0.353766	G2M	-0.0438087	TcellNK	3.04805	1117	449	2.68577	CRYOPRESERVED
P6_t1	CSF	CSF_t1	CAGTCCTAGATCCTGT_8_1	Cyt cells [>>Tcell]	Expanded TCR	4	-0.0986828	G1	-0.0182058	TcellNK	2.96047	913	462	2.84775	CRYOPRESERVED
P6_t1	CSF	CSF_t1	CAGTCCTTCCAAGCCG_8_1	TAM1	Non-TCR	0	0.0939382	G2M	-0.107664	all	3.3518	2248	851	2.35765	CRYOPRESERVED
P6_t1	CSF	CSF_t1	CATATGGGTATCACCA_8_1	Cyt cells [>>Tcell]	Expanded TCR	5	-0.0523152	G1	-0.014934	TcellNK	2.91908	830	362	4.45783	CRYOPRESERVED
P6_t1	CSF	CSF_t1	CATCAAGCATTTGCCC_8_1	Naive Tcells	Singleton TCR	1	-0.0788709	S	0	TcellNK	2.76193	578	283	7.95848	CRYOPRESERVED
P6_t1	CSF	CSF_t1	CATCAGACATGGTAGG_8_1	TAM2	Non-TCR	0	0.313674	G2M	-0.0285158	all	2.97405	942	312	0	CRYOPRESERVED
P6_t1	CSF	CSF_t1	CATCAGAGTGAGGCTA_8_1	Cyt cells [>>Tcell]	Expanded TCR	8	0.291447	G2M	-0.0145724	TcellNK	2.94841	888	424	3.6036	CRYOPRESERVED
P6_t1	CSF	CSF_t1	CATCAGATCGAATGGG_8_1	Naive Tcells	Non-TCR	0	-0.0730974	G1	-0.0156637	TcellNK	2.86034	725	328	2.62069	CRYOPRESERVED
P6_t1	CSF	CSF_t1	CATCCACGTCTCCATC_8_1	TAM1	Non-TCR	0	0.222222	G2M	-0.0517917	all	3.15957	1444	570	6.37119	CRYOPRESERVED
P6_t1	CSF	CSF_t1	CATCGAACACCACGTG_8_1	TAM1	Non-TCR	0	0.249124	G2M	-0.110249	all	3.1758	1499	727	4.33622	CRYOPRESERVED
P6_t1	CSF	CSF_t1	CATCGAACACCGTTGG_8_1	TAM1	Non-TCR	0	-0.160175	G1	-0.0834182	all	3.33945	2185	661	4.53089	CRYOPRESERVED
P6_t1	CSF	CSF_t1	CATCGGGCAGTGACAG_8_1	TAM2	Non-TCR	0	-0.0374199	G1	-0.0187099	all	2.62014	417	178	0	CRYOPRESERVED
P6_t1	CSF	CSF_t1	CATCGGGGTCACCCAG_8_1	Cyt cells [>>Tcell]	Non-TCR	0	-0.0827157	G1	-0.0240844	TcellNK	3.15897	1442	462	3.39806	CRYOPRESERVED
P6_t1	CSF	CSF_t1	CATGGCGAGAAAGTGG_8_1	Cyt cells [>>Tcell]	Non-TCR	0	-0.0725115	G1	-0.0349019	TcellNK	2.8704	742	326	5.66038	CRYOPRESERVED
P6_t1	CSF	CSF_t1	CATTATCTCGGTCTAA_8_1	DC	Non-TCR	0	-0.165108	G1	-0.10205	all	3.58782	3871	943	2.78998	CRYOPRESERVED
P6_t1	CSF	CSF_t1	CATTCGCGTGTTCTTT_8_1	TAM1	Non-TCR	0	0.266082	S	0.46046	all	2.96332	919	468	9.14037	CRYOPRESERVED
P6_t1	CSF	CSF_t1	CATTCGCGTTCGTGAT_8_1	Naive Tcells	Singleton TCR	1	-0.114999	G1	-0.016863	TcellNK	2.76492	582	275	3.78007	CRYOPRESERVED
P6_t1	CSF	CSF_t1	CCAATCCTCGTTTGCC_8_1	Naive Tcells	Singleton TCR	1	-0.0960825	G1	-0.0145965	TcellNK	2.94645	884	398	2.48869	CRYOPRESERVED
P6_t1	CSF	CSF_t1	CCACCTAAGTTACCCA_8_1	Naive Tcells	Non-TCR	0	-0.0408825	G1	-0.0613238	TcellNK	2.88705	771	310	1.94553	CRYOPRESERVED
P6_t1	CSF	CSF_t1	CCACCTAGTACCGCTG_8_1	Naive Tcells	Singleton TCR	1	0.326519	G2M	-0.0274182	TcellNK	3.01912	1045	389	7.27273	CRYOPRESERVED
P6_t1	CSF	CSF_t1	CCACCTATCCCAGGTG_8_1	TAM1	Non-TCR	0	0.507549	G2M	-0.122373	all	3.58467	3843	1073	1.43117	CRYOPRESERVED
P6_t1	CSF	CSF_t1	CCACTACAGAACTGTA_8_1	TAM1	Non-TCR	0	0.589993	G2M	-0.128378	all	3.24748	1768	678	7.01357	CRYOPRESERVED
P6_t1	CSF	CSF_t1	CCACTACAGCTGTCTA_8_1	TAM1	Non-TCR	0	0.0954891	G2M	-0.182855	all	3.33746	2175	879	5.24138	CRYOPRESERVED
P6_t1	CSF	CSF_t1	CCACTACCAGTCAGCC_8_1	TAM1	Non-TCR	0	0.182807	G2M	-0.05628	all	3.22686	1686	611	2.13523	CRYOPRESERVED
P6_t1	CSF	CSF_t1	CCATTCGTCTGCAGTA_8_1	TAM1	Non-TCR	0	0.571774	G2M	-0.111878	all	3.24969	1777	723	4.10805	CRYOPRESERVED
P6_t1	CSF	CSF_t1	CCCAATCCAGTACACT_8_1	TAM1	Non-TCR	0	-0.200716	G1	-0.0782866	all	3.27784	1896	661	3.90295	CRYOPRESERVED
P6_t1	CSF	CSF_t1	CCCAATCTCTGATTCT_8_1	Naive Tcells	Expanded TCR	2	-0.0505764	G1	-0.0542663	TcellNK	3.10789	1282	461	3.66615	CRYOPRESERVED
P6_t1	CSF	CSF_t1	CCCAGTTAGCTGATAA_8_1	CAFs	Non-TCR	0	-0.0548665	G1	-0.109856	all	2.85794	721	330	5.54785	CRYOPRESERVED
P6_t1	CSF	CSF_t1	CCCAGTTAGTGTGGCA_8_1	TAM1	Non-TCR	0	-0.232285	G1	-0.178028	all	3.45758	2868	1097	2.85914	CRYOPRESERVED
P6_t1	CSF	CSF_t1	CCCAGTTCAGTAACGG_8_1	TAM1	Non-TCR	0	0.277459	G2M	-0.0911494	all	2.94939	890	452	3.70787	CRYOPRESERVED
P6_t1	CSF	CSF_t1	CCCATACCAATCCAAC_8_1	Cyt cells [>>Tcell]	Expanded TCR	6	-0.0355801	S	0	TcellNK	2.69197	492	236	5.69106	CRYOPRESERVED
P6_t1	CSF	CSF_t1	CCCATACTCCGATATG_8_1	TAM2	Non-TCR	0	-0.0559912	G1	-0.0503921	all	2.77012	589	284	8.82852	CRYOPRESERVED
P6_t1	CSF	CSF_t1	CCCTCCTAGCCCTAAT_8_1	TAM2	Non-TCR	0	-0.112434	S	0.614427	all	2.91487	822	285	0.364964	CRYOPRESERVED
P6_t1	CSF	CSF_t1	CCCTCCTAGCGCTCCA_8_1	Bcells	Non-TCR	0	-0.0737949	G1	-0.0592531	all	2.64048	437	292	9.15332	CRYOPRESERVED
P6_t1	CSF	CSF_t1	CCCTCCTTCTCTTATG_8_1	TAM1	Non-TCR	0	-0.173728	G1	-0.173677	all	3.54033	3470	1178	3.60231	CRYOPRESERVED
P6_t1	CSF	CSF_t1	CCGGGATAGACTTGAA_8_1	TAM1	Non-TCR	0	-0.0995915	G1	-0.101704	all	3.32325	2105	656	2.4228	CRYOPRESERVED
P6_t1	CSF	CSF_t1	CCGGTAGAGGAGCGTT_8_1	Bcells	Singleton TCR	1	-0.0317863	G1	-0.0635726	all	2.84198	695	313	1.58273	CRYOPRESERVED
P6_t1	CSF	CSF_t1	CCGGTAGAGTCTCGGC_8_1	TAM1	Non-TCR	0	-0.132499	G1	-0.0767033	all	3.29776	1985	654	3.6272	CRYOPRESERVED
P6_t1	CSF	CSF_t1	CCGTACTAGTGCAAGC_8_1	TAM1	Non-TCR	0	0.143144	G2M	-0.107525	all	3.30255	2007	802	3.6871	CRYOPRESERVED
P6_t1	CSF	CSF_t1	CCGTACTCAGATTGCT_8_1	TAM1	Non-TCR	0	-0.083357	G1	-0.104196	all	3.30081	1999	619	3.25163	CRYOPRESERVED
P6_t1	CSF	CSF_t1	CCGTACTTCACAGTAC_8_1	TAM1	Non-TCR	0	0.0264031	G2M	-0.146426	all	3.50623	3208	880	3.02369	CRYOPRESERVED
P6_t1	CSF	CSF_t1	CCGTTCACATGGTCAT_8_1	Cyt cells [>>Tcell]	Expanded TCR	5	0.624329	G2M	-0.0266536	TcellNK	3.05077	1124	478	2.58007	CRYOPRESERVED
P6_t1	CSF	CSF_t1	CCGTTCATCGAATGGG_8_1	TAM2	Non-TCR	0	-0.0682583	G1	-0.0146268	all	2.94399	879	317	0	CRYOPRESERVED
P6_t1	CSF	CSF_t1	CCTAAAGAGGTAAACT_8_1	Bcells	Non-TCR	0	-0.0650567	G1	-0.039034	all	2.55751	361	224	7.75623	CRYOPRESERVED
P6_t1	CSF	CSF_t1	CCTAAAGCAAACGCGA_8_1	Naive Tcells	Singleton TCR	1	-0.117311	S	0.521905	TcellNK	3.03342	1080	449	2.68519	CRYOPRESERVED
P6_t1	CSF	CSF_t1	CCTACCACATCGACGC_8_1	TAM1	Non-TCR	0	-0.170528	G1	-0.105746	all	3.47611	2993	927	1.90444	CRYOPRESERVED
P6_t1	CSF	CSF_t1	CCTAGCTAGTACACCT_8_1	TAM1	Non-TCR	0	0.0624034	G2M	-0.112905	all	3.41963	2628	776	3.2344	CRYOPRESERVED
P6_t1	CSF	CSF_t1	CCTAGCTGTCTGCCAG_8_1	TAM1	Non-TCR	0	-0.186992	G1	-0.173721	all	3.48473	3053	1131	4.84769	CRYOPRESERVED
P6_t1	CSF	CSF_t1	CCTATTAGTTCCACGG_8_1	Naive Tcells	Singleton TCR	1	-0.0634302	G1	-0.0403997	TcellNK	2.6561	453	249	1.98675	CRYOPRESERVED
P6_t1	CSF	CSF_t1	CCTCAGTAGGCGACAT_8_1	Naive Tcells	Expanded TCR	3	0.332297	G2M	-0.0449973	TcellNK	2.91381	820	382	1.95122	CRYOPRESERVED
P6_t1	CSF	CSF_t1	CCTCAGTAGGTGTTAA_8_1	TAM1	Non-TCR	0	0.114161	G2M	-0.125721	all	3.36884	2338	859	4.23439	CRYOPRESERVED
P6_t1	CSF	CSF_t1	CCTCAGTCAGATCTGT_8_1	Naive Tcells	Singleton TCR	1	0.174818	G2M	-0.0490058	TcellNK	3.34143	2195	621	1.82232	CRYOPRESERVED
P6_t1	CSF	CSF_t1	CCTCTGAAGCGAAGGG_8_1	TAM1	Non-TCR	0	-0.276318	G1	-0.201411	all	3.64846	4451	1220	2.78589	CRYOPRESERVED
P6_t1	CSF	CSF_t1	CCTCTGAGTAGCGCAA_8_1	TAM1	Non-TCR	0	0.0822118	G2M	-0.161858	all	3.34792	2228	862	3.2316	CRYOPRESERVED
P6_t1	CSF	CSF_t1	CCTCTGAGTCTAGTCA_8_1	TAM1	Non-TCR	0	0.353465	G2M	-0.1141	all	2.80956	645	398	9.14729	CRYOPRESERVED
P6_t1	CSF	CSF_t1	CCTTACGGTTAGGGTG_8_1	Naive Tcells	Singleton TCR	1	-0.120715	G1	-0.0400644	TcellNK	3.04844	1118	523	5.99284	CRYOPRESERVED
P6_t1	CSF	CSF_t1	CCTTCCCAGAGTTGGC_8_1	Cyt cells [>>Tcell]	Non-TCR	0	-0.104286	G1	-0.0152614	TcellNK	2.89265	781	421	6.01793	CRYOPRESERVED
P6_t1	CSF	CSF_t1	CCTTTCTTCGGCTTGG_8_1	Neutrophil	Non-TCR	0	-0.226519	G1	-0.171395	all	3.46315	2905	1068	4.02754	CRYOPRESERVED
P6_t1	CSF	CSF_t1	CGAACATAGAGCTATA_8_1	Cyt cells [>>Tcell]	Non-TCR	0	-0.163971	G1	-0.0598787	TcellNK	3.16465	1461	666	5.68104	CRYOPRESERVED
P6_t1	CSF	CSF_t1	CGAACATAGTGTTTGC_8_1	Naive Tcells	Singleton TCR	1	-0.033923	G1	-0.101769	TcellNK	3.1014	1263	416	2.692	CRYOPRESERVED
P6_t1	CSF	CSF_t1	CGAATGTGTCCCGACA_8_1	TAM1	Non-TCR	0	-0.14508	G1	-0.136502	all	3.24254	1748	632	4.40503	CRYOPRESERVED
P6_t1	CSF	CSF_t1	CGAATGTTCGTCACGG_8_1	TAM1	Non-TCR	0	-0.223533	G1	-0.183398	all	2.98272	961	535	7.70031	CRYOPRESERVED
P6_t1	CSF	CSF_t1	CGACCTTGTCAAGCGA_8_1	Cyt cells [>>Tcell]	Singleton TCR	1	-0.0961742	G1	-0.0234387	TcellNK	3.18667	1537	553	3.38321	CRYOPRESERVED
P6_t1	CSF	CSF_t1	CGACTTCTCTGATACG_8_1	TAM1	Non-TCR	0	0.244065	S	0.58673	all	3.53794	3451	1067	4.57838	CRYOPRESERVED
P6_t1	CSF	CSF_t1	CGAGAAGGTCTCTCGT_8_1	Cyt cells [>>Tcell]	Non-TCR	0	-0.0325324	G1	-0.0162662	TcellNK	2.81224	649	299	6.47149	CRYOPRESERVED
P6_t1	CSF	CSF_t1	CGAGAAGTCTGGTTCC_8_1	TAM1	Non-TCR	0	0.0783123	G2M	-0.135481	all	3.43584	2728	947	3.44575	CRYOPRESERVED
P6_t1	CSF	CSF_t1	CGAGCCATCGGCCGAT_8_1	Naive Tcells	Singleton TCR	1	-0.131023	G1	-0.0353107	TcellNK	2.85431	715	277	3.07692	CRYOPRESERVED
P6_t1	CSF	CSF_t1	CGATCGGTCAGGTTCA_8_1	TAM2	Non-TCR	0	-0.0230611	S	0	all	2.73078	538	153	0.743494	CRYOPRESERVED
P6_t1	CSF	CSF_t1	CGATGGCGTAAACCTC_8_1	Naive Tcells	Singleton TCR	1	-0.0676722	S	0.449402	TcellNK	3.10415	1271	489	3.38316	CRYOPRESERVED
P6_t1	CSF	CSF_t1	CGATGTAAGTGGTAAT_8_1	Cyt cells [>>Tcell]	Non-TCR	0	-0.0620895	G1	-0.0580503	TcellNK	2.95328	898	379	6.4588	CRYOPRESERVED
P6_t1	CSF	CSF_t1	CGATTGAAGATGCCTT_8_1	TAM1	Non-TCR	0	0.237791	G2M	0.183165	all	3.54949	3544	1119	4.09142	CRYOPRESERVED
P6_t1	CSF	CSF_t1	CGCCAAGCAGTGACAG_8_1	Naive Tcells	Singleton TCR	1	-0.0867838	G1	-0.0488244	TcellNK	3.22246	1669	491	1.79748	CRYOPRESERVED
P6_t1	CSF	CSF_t1	CGCCAAGGTCAGGACA_8_1	Cyt cells [>>Tcell]	Singleton TCR	1	-0.121346	G1	-0.0178126	TcellNK	2.6902	490	270	4.08163	CRYOPRESERVED
P6_t1	CSF	CSF_t1	CGCGTTTAGTACACCT_8_1	TAM1	Non-TCR	0	0.121846	S	0.431219	all	3.26079	1823	759	4.60779	CRYOPRESERVED
P6_t1	CSF	CSF_t1	CGCGTTTAGTCTCAAC_8_1	TAM1	Non-TCR	0	-0.165965	G1	-0.171873	all	3.26364	1835	829	5.83106	CRYOPRESERVED
P6_t1	CSF	CSF_t1	CGCGTTTGTACAGTGG_8_1	Cyt cells [>>Tcell]	Singleton TCR	1	-0.0501506	G1	-0.0451356	TcellNK	2.91009	813	360	4.05904	CRYOPRESERVED
P6_t1	CSF	CSF_t1	CGCGTTTTCGGCATCG_8_1	TAM1	Non-TCR	0	0.324461	G2M	-0.0594535	all	2.9248	841	397	2.73484	CRYOPRESERVED
P6_t1	CSF	CSF_t1	CGCTATCAGTGGCACA_8_1	Naive Tcells	Singleton TCR	1	-0.114927	G1	-0.116125	TcellNK	3.22712	1687	551	3.73444	CRYOPRESERVED
P6_t1	CSF	CSF_t1	CGCTATCCAAGCTGTT_8_1	Cyt cells [>>Tcell]	Non-TCR	0	-0.0708048	G1	-0.0151725	TcellNK	2.89982	794	362	5.9194	CRYOPRESERVED
P6_t1	CSF	CSF_t1	CGCTATCTCGTTGACA_8_1	Cyt cells [>>Tcell]	Singleton TCR	1	0.333627	S	1.2511	TcellNK	2.93651	864	398	3.58796	CRYOPRESERVED
P6_t1	CSF	CSF_t1	CGCTGGACAAGTTCTG_8_1	TAM1	Non-TCR	0	-0.185846	G1	-0.12751	all	3.2824	1916	794	4.54071	CRYOPRESERVED
P6_t1	CSF	CSF_t1	CGCTTCAAGAATCTCC_8_1	Cyt cells [>>Tcell]	Singleton TCR	1	-0.0528473	G1	-0.0475625	TcellNK	2.8451	700	316	3.71429	CRYOPRESERVED
P6_t1	CSF	CSF_t1	CGCTTCAAGCAGCCTC_8_1	TAM1	Non-TCR	0	-0.225396	G1	-0.0716676	all	3.16732	1470	636	4.69388	CRYOPRESERVED
P6_t1	CSF	CSF_t1	CGCTTCAAGGAGTAGA_8_1	Naive Tcells	Singleton TCR	1	0.252532	G2M	-0.0509993	TcellNK	3.09899	1256	519	4.69745	CRYOPRESERVED
P6_t1	CSF	CSF_t1	CGCTTCAGTTACGTCA_8_1	Naive Tcells	Non-TCR	0	0.480528	G2M	-0.0351606	TcellNK	2.70842	511	270	3.5225	CRYOPRESERVED
P6_t1	CSF	CSF_t1	CGGACACGTCTAGGTT_8_1	Naive Tcells	Singleton TCR	1	-0.0495446	G1	-0.04839	TcellNK	2.9248	841	358	3.68609	CRYOPRESERVED
P6_t1	CSF	CSF_t1	CGGAGCTCATCTGGTA_8_1	TAM1	Non-TCR	0	-0.157367	G1	-0.0624809	all	3.35372	2258	669	2.30292	CRYOPRESERVED
P6_t1	CSF	CSF_t1	CGGAGCTGTTACCGAT_8_1	Cyt cells [>>Tcell]	Non-TCR	0	-0.0933783	G1	-0.0546288	TcellNK	3.10037	1260	436	3.57143	CRYOPRESERVED
P6_t1	CSF	CSF_t1	CGGAGTCAGAGCAATT_8_1	TAM1	Non-TCR	0	0.00872769	G2M	-0.0917184	all	3.44716	2800	981	2.85714	CRYOPRESERVED
P6_t1	CSF	CSF_t1	CGGAGTCAGTTCGCGC_8_1	TAM1	Expanded TCR	3	-0.204522	G1	-0.171528	all	3.5042	3193	1110	5.85656	CRYOPRESERVED
P6_t1	CSF	CSF_t1	CGGCTAGGTCTCTCTG_8_1	TAM1	Non-TCR	0	-0.176142	G1	-0.145012	all	2.98498	966	509	8.48861	CRYOPRESERVED
P6_t1	CSF	CSF_t1	CGGCTAGGTTGAGGTG_8_1	TAM1	Non-TCR	0	0.104896	S	0.302357	all	3.46613	2925	797	2.11966	CRYOPRESERVED
P6_t1	CSF	CSF_t1	CGGCTAGTCGGCGGTT_8_1	TAM2	Non-TCR	0	-0.138195	G1	-0.081443	all	3.08171	1207	498	3.23115	CRYOPRESERVED
P6_t1	CSF	CSF_t1	CGGGTCAAGTCGAGTG_8_1	Naive Tcells	Singleton TCR	1	-0.128095	G1	-0.0320237	TcellNK	2.83251	680	327	4.55882	CRYOPRESERVED
P6_t1	CSF	CSF_t1	CGGGTCATCAGCACAT_8_1	TAM1	Non-TCR	0	0.232913	G2M	-0.0720636	all	3.16167	1451	516	5.44452	CRYOPRESERVED
P6_t1	CSF	CSF_t1	CGGTTAATCAACACAC_8_1	Cyt cells [>>Tcell]	Singleton TCR	1	0.250655	G2M	-0.115757	TcellNK	3.14489	1396	537	4.94269	CRYOPRESERVED
P6_t1	CSF	CSF_t1	CGTAGCGAGTGAACGC_8_1	Microglia	Non-TCR	0	-0.163936	G1	-0.178963	all	3.1685	1474	539	2.37449	CRYOPRESERVED
P6_t1	CSF	CSF_t1	CGTAGCGGTGTCTGAT_8_1	TAM1	Non-TCR	0	-0.169312	G1	-0.0931195	all	3.09691	1250	556	5.6	CRYOPRESERVED
P6_t1	CSF	CSF_t1	CGTCACTTCGCCTGAG_8_1	TAM2	Non-TCR	0	-0.110119	G1	-0.0522458	all	2.82282	665	329	6.76692	CRYOPRESERVED
P6_t1	CSF	CSF_t1	CGTCAGGGTGGACGAT_8_1	Naive Tcells	Singleton TCR	1	-0.0583165	G1	-0.0133361	TcellNK	3.04999	1122	403	2.22816	CRYOPRESERVED
P6_t1	CSF	CSF_t1	CGTCCATGTAGCTGCC_8_1	Naive Tcells	Singleton TCR	1	-0.123242	G1	-0.0545761	TcellNK	3.02449	1058	415	2.6465	CRYOPRESERVED
P6_t1	CSF	CSF_t1	CGTCCATGTGTAAGTA_8_1	TAM1	Non-TCR	0	-0.206795	G1	-0.196345	all	3.39863	2504	1077	5.7508	CRYOPRESERVED
P6_t1	CSF	CSF_t1	CGTCTACAGATGAGAG_8_1	TAM2	Non-TCR	0	-0.0485325	S	0	all	2.65992	457	205	0.218818	CRYOPRESERVED
P6_t1	CSF	CSF_t1	CGTCTACTCCGAACGC_8_1	Naive Tcells	Non-TCR	0	-0.0951717	G1	-0.0793097	TcellNK	2.84448	699	396	1.57368	CRYOPRESERVED
P6_t1	CSF	CSF_t1	CGTGTCTAGGAATGGA_8_1	TAM1	Non-TCR	0	-0.19466	G1	-0.147672	all	3.44963	2816	870	3.26705	CRYOPRESERVED
P6_t1	CSF	CSF_t1	CGTGTCTAGTTCGCGC_8_1	TAM1	Non-TCR	0	-0.181772	G1	-0.111035	all	3.38739	2440	731	3.56557	CRYOPRESERVED
P6_t1	CSF	CSF_t1	CGTGTCTCACAACGCC_8_1	DC	Non-TCR	0	-0.138234	G1	-0.0878359	all	3.29026	1951	609	3.99795	CRYOPRESERVED
P6_t1	CSF	CSF_t1	CGTGTCTCACAACTGT_8_1	Naive Tcells	Non-TCR	0	-0.104675	G1	-0.0785063	TcellNK	2.85733	720	330	4.58333	CRYOPRESERVED
P6_t1	CSF	CSF_t1	CGTGTCTGTAATCGTC_8_1	Bcells	Singleton TCR	1	-0.0682716	G1	-0.0704577	all	2.98767	972	391	2.16049	CRYOPRESERVED
P6_t1	CSF	CSF_t1	CGTGTCTTCACGGTTA_8_1	TAM2	Non-TCR	0	-0.0247703	G1	-0.0185777	all	2.63043	427	174	0	CRYOPRESERVED
P6_t1	CSF	CSF_t1	CGTTAGACAACCGCCA_8_1	DC	Non-TCR	0	-0.177411	S	0.184119	all	3.62685	4235	1051	3.65998	CRYOPRESERVED
P6_t1	CSF	CSF_t1	CGTTAGAGTCTGGAGA_8_1	TAM1	Non-TCR	0	-0.162136	G1	-0.128159	all	3.40019	2513	824	4.77517	CRYOPRESERVED
P6_t1	CSF	CSF_t1	CGTTAGATCGTTTATC_8_1	Naive Tcells	Expanded TCR	2	-0.0941978	G1	-0.0137546	TcellNK	3.01536	1036	471	4.53668	CRYOPRESERVED
P6_t1	CSF	CSF_t1	CGTTCTGAGGCATGTG_8_1	DC	Non-TCR	0	-0.186585	G1	-0.151068	all	3.60617	4038	1083	2.84794	CRYOPRESERVED
P6_t1	CSF	CSF_t1	CGTTCTGGTCTACCTC_8_1	Neutrophil	Non-TCR	0	-0.150962	S	0.217393	all	3.54095	3475	1128	3.10791	CRYOPRESERVED
P6_t1	CSF	CSF_t1	CGTTCTGTCAGGTAAA_8_1	TAM1	Non-TCR	0	-0.0649456	G1	-0.158299	all	2.89597	787	455	5.59085	CRYOPRESERVED
P6_t1	CSF	CSF_t1	CGTTCTGTCCACGTGG_8_1	TAM1	Non-TCR	0	-0.182731	S	0.329169	all	3.35851	2283	844	4.02979	CRYOPRESERVED
P6_t1	CSF	CSF_t1	CGTTGGGAGATGGGTC_8_1	Cyt cells [>>NK]	Non-TCR	0	0.346323	G2M	-0.0577204	TcellNK	2.95999	912	413	4.05702	CRYOPRESERVED
P6_t1	CSF	CSF_t1	CGTTGGGCACTAGTAC_8_1	TAM1	Non-TCR	0	-0.167109	G1	-0.174108	all	3.33041	2140	852	4.76636	CRYOPRESERVED
P6_t1	CSF	CSF_t1	CGTTGGGGTCTTGCGG_8_1	TAM1	Non-TCR	0	0.126917	G2M	-0.153739	all	3.65973	4568	1361	2.32049	CRYOPRESERVED
P6_t1	CSF	CSF_t1	CGTTGGGTCGTCCAGG_8_1	Naive Tcells	Expanded TCR	4	-0.053159	G1	-0.0132898	TcellNK	3.05385	1132	423	4.32862	CRYOPRESERVED
P6_t1	CSF	CSF_t1	CTAACTTGTCTTTCAT_8_1	Cyt cells [>>NK]	Singleton TCR	1	0.455835	G2M	0.39448	TcellNK	3.27921	1902	716	7.57098	CRYOPRESERVED
P6_t1	CSF	CSF_t1	CTAAGACAGGGTGTGT_8_1	Naive Tcells	Singleton TCR	1	-0.0905651	G1	-0.0852505	TcellNK	3.02938	1070	454	5.23364	CRYOPRESERVED
P6_t1	CSF	CSF_t1	CTAATGGTCAACACAC_8_1	Cyt cells [>>Tcell]	Expanded TCR	3	-0.066458	G1	-0.056964	TcellNK	2.97543	945	406	4.97354	CRYOPRESERVED
P6_t1	CSF	CSF_t1	CTAATGGTCACAGTAC_8_1	TAM2	Non-TCR	0	0	Undecided	0	all	2.6149	412	180	0	CRYOPRESERVED
P6_t1	CSF	CSF_t1	CTACGTCCAATGGTCT_8_1	Cyt cells [>>NK]	Non-TCR	0	0.34138	G2M	-0.0516123	TcellNK	2.97681	948	428	2.21519	CRYOPRESERVED
P6_t1	CSF	CSF_t1	CTACGTCTCAGCTCTC_8_1	Naive Tcells	Singleton TCR	1	-0.10664	G1	-0.0557947	TcellNK	3.07628	1192	467	3.52349	CRYOPRESERVED
P6_t1	CSF	CSF_t1	CTAGAGTGTAGGGTAC_8_1	TAM1	Non-TCR	0	0.169448	S	0.338085	all	3.2878	1940	713	5.51546	CRYOPRESERVED
P6_t1	CSF	CSF_t1	CTAGAGTTCCATGCTC_8_1	Naive Tcells	Non-TCR	0	-0.0257982	S	0	TcellNK	2.57054	372	220	9.13978	CRYOPRESERVED
P6_t1	CSF	CSF_t1	CTCACACAGATCGGGT_8_1	TAM1	Non-TCR	0	0.110234	G2M	-0.0729956	all	3.34498	2213	752	2.93719	CRYOPRESERVED
P6_t1	CSF	CSF_t1	CTCACACGTCAGCTAT_8_1	Naive Tcells	Singleton TCR	1	-0.0801861	G1	-0.0842662	TcellNK	2.82672	671	361	2.53353	CRYOPRESERVED
P6_t1	CSF	CSF_t1	CTCATTAAGTATCGAA_8_1	TAM1	Non-TCR	0	-0.105796	G1	-0.109865	all	3.14489	1396	539	4.36963	CRYOPRESERVED
P6_t1	CSF	CSF_t1	CTCATTATCAGCAACT_8_1	TAM1	Non-TCR	0	-0.193716	G1	-0.159322	all	3.43393	2716	839	3.27688	CRYOPRESERVED
P6_t1	CSF	CSF_t1	CTCCTAGAGAGCAATT_8_1	Naive Tcells	Singleton TCR	1	0.659718	G2M	-0.0283814	TcellNK	2.97955	954	455	4.71698	CRYOPRESERVED
P6_t1	CSF	CSF_t1	CTCCTAGTCCTTAATC_8_1	TAM1	Non-TCR	0	-0.201322	G1	-0.136586	all	3.26788	1853	814	7.66325	CRYOPRESERVED
P6_t1	CSF	CSF_t1	CTCGAAACAACGATCT_8_1	TAM1	Non-TCR	0	-0.175192	G1	-0.0964789	all	3.15746	1437	679	9.39457	CRYOPRESERVED
P6_t1	CSF	CSF_t1	CTCGAAACAGCTGTAT_8_1	Cyt cells [>>Tcell]	Expanded TCR	6	-0.0739998	G1	-0.0554999	TcellNK	2.63649	433	240	6.69746	CRYOPRESERVED
P6_t1	CSF	CSF_t1	CTCGAGGGTTGTCTTT_8_1	Cyt cells [>>Tcell]	Singleton TCR	1	-0.0691249	G1	-0.0418555	TcellNK	2.99913	998	459	1.50301	CRYOPRESERVED
P6_t1	CSF	CSF_t1	CTCGAGGTCTGTCTCG_8_1	Naive Tcells	Singleton TCR	1	-0.0747729	G1	-0.0482253	TcellNK	3.15776	1438	510	5.56328	CRYOPRESERVED
P6_t1	CSF	CSF_t1	CTCGGAGCAATAGAGT_8_1	Cyt cells [>>NK]	Singleton TCR	1	-0.0618687	G1	-0.153283	TcellNK	3.05652	1139	524	4.56541	CRYOPRESERVED
P6_t1	CSF	CSF_t1	CTCGGAGGTAGCAAAT_8_1	Neutrophil	Non-TCR	0	-0.195229	S	0.178793	all	3.57623	3769	1188	4.37782	CRYOPRESERVED
P6_t1	CSF	CSF_t1	CTCGGGAGTACCGTTA_8_1	TAM2	Non-TCR	0	-0.0128691	S	0	all	2.57403	375	155	0.533333	CRYOPRESERVED
P6_t1	CSF	CSF_t1	CTCGGGAGTTTGACAC_8_1	Neutrophil	Non-TCR	0	-0.134438	G1	-0.0424018	all	3.28466	1926	650	4.41329	CRYOPRESERVED
P6_t1	CSF	CSF_t1	CTCGTACGTCGCATCG_8_1	TAM1	Non-TCR	0	-0.143469	G1	-0.0911452	all	3.32715	2124	724	3.06026	CRYOPRESERVED
P6_t1	CSF	CSF_t1	CTCTAATGTGATGTCT_8_1	Cyt cells [>>Tcell]	Non-TCR	0	-0.19471	G1	-0.0730163	TcellNK	3.00732	1017	495	7.86627	CRYOPRESERVED
P6_t1	CSF	CSF_t1	CTCTAATGTGCTGTAT_8_1	Naive Tcells	Singleton TCR	1	-0.125987	G1	-0.0518749	TcellNK	3.08063	1204	501	3.90365	CRYOPRESERVED
P6_t1	CSF	CSF_t1	CTCTACGAGAAGGTTT_8_1	Cyt cells [>>Tcell]	Non-TCR	0	-0.0980758	S	0.536101	TcellNK	2.98632	969	508	6.08875	CRYOPRESERVED
P6_t1	CSF	CSF_t1	CTCTGGTAGATATACG_8_1	TAM1	Non-TCR	0	-0.261623	G1	-0.166713	all	3.39358	2475	930	4.0404	CRYOPRESERVED
P6_t1	CSF	CSF_t1	CTCTGGTGTCCAGTAT_8_1	Naive Tcells	Non-TCR	0	-0.081284	G1	-0.125741	TcellNK	2.89432	784	397	5.22959	CRYOPRESERVED
P6_t1	CSF	CSF_t1	CTCTGGTGTGTTTGTG_8_1	Naive Tcells	Non-TCR	0	-0.137917	G1	-0.0468572	TcellNK	2.86392	731	413	4.51436	CRYOPRESERVED
P6_t1	CSF	CSF_t1	CTGAAACGTAAGGGCT_8_1	TAM1	Non-TCR	0	-0.268419	G1	-0.140844	all	3.6787	4772	1214	2.829	CRYOPRESERVED
P6_t1	CSF	CSF_t1	CTGATAGCATGATCCA_8_1	TAM1	Non-TCR	0	-0.141105	G1	-0.0862343	all	3.46761	2935	893	4.12266	CRYOPRESERVED
P6_t1	CSF	CSF_t1	CTGATCCAGATGTTAG_8_1	TAM1	Non-TCR	0	-0.206256	G1	-0.0677462	all	3.44154	2764	900	2.42402	CRYOPRESERVED
P6_t1	CSF	CSF_t1	CTGATCCCATATACCG_8_1	TAM2	Non-TCR	0	0.282683	G2M	-0.106916	all	3.17289	1489	485	1.27602	CRYOPRESERVED
P6_t1	CSF	CSF_t1	CTGATCCGTCTTGCGG_8_1	DC	Non-TCR	0	-0.154068	G1	-0.063662	all	3.33606	2168	640	1.24539	CRYOPRESERVED
P6_t1	CSF	CSF_t1	CTGCCTAAGGATTCGG_8_1	TAM1	Non-TCR	0	0.0495457	G2M	-0.133229	all	3.43854	2745	970	3.67942	CRYOPRESERVED
P6_t1	CSF	CSF_t1	CTGCTGTTCGGAATCT_8_1	Naive Tcells	Singleton TCR	1	-0.093951	G1	-0.0507078	TcellNK	3.18241	1522	514	2.75953	CRYOPRESERVED
P6_t1	CSF	CSF_t1	CTGGTCTGTCCCTACT_8_1	Naive Tcells	Expanded TCR	8	-0.0527184	G1	-0.0158155	TcellNK	2.84819	705	339	4.96454	CRYOPRESERVED
P6_t1	CSF	CSF_t1	CTGGTCTGTCGCTTTC_8_1	TAM1	Non-TCR	0	-0.144062	G1	-0.148733	all	3.1807	1516	673	5.73879	CRYOPRESERVED
P6_t1	CSF	CSF_t1	CTGGTCTTCCCATTAT_8_1	Bcells	Non-TCR	0	-0.0352257	G1	-0.0176129	all	2.70586	508	258	3.34646	CRYOPRESERVED
P6_t1	CSF	CSF_t1	CTGGTCTTCGACGGAA_8_1	Naive Tcells	Singleton TCR	1	-0.132592	G1	-0.0382989	TcellNK	3.0976	1252	568	3.27476	CRYOPRESERVED
P6_t1	CSF	CSF_t1	CTTACCGAGCTGAACG_8_1	Cyt cells [>>Tcell]	Expanded TCR	8	-0.0638117	G1	-0.0136739	TcellNK	3.02202	1052	483	4.46768	CRYOPRESERVED
P6_t1	CSF	CSF_t1	CTTACCGAGGGAAACA_8_1	Naive Tcells	Singleton TCR	1	-0.140713	G1	-0.0259202	TcellNK	3.08135	1206	459	1.90713	CRYOPRESERVED
P6_t1	CSF	CSF_t1	CTTCTCTAGCGTTGCC_8_1	Cyt cells [>>Tcell]	Singleton TCR	1	0.31355	G2M	-0.0285045	TcellNK	2.97451	943	446	3.49947	CRYOPRESERVED
P6_t1	CSF	CSF_t1	CTTCTCTTCCTCGCAT_8_1	TAM1	Non-TCR	0	-0.140304	G1	-0.0712085	all	3.32305	2104	678	2.09125	CRYOPRESERVED
P6_t1	CSF	CSF_t1	CTTCTCTTCTATCCCG_8_1	Microglia	Non-TCR	0	-0.107055	G1	-0.0683792	all	2.82282	665	292	9.17293	CRYOPRESERVED
P6_t1	CSF	CSF_t1	CTTGGCTTCTTGCAAG_8_1	TAM1	Non-TCR	0	-0.208621	S	0.153321	all	3.53719	3445	1270	4.17997	CRYOPRESERVED
P6_t1	CSF	CSF_t1	CTTTGCGCATTACCTT_8_1	TAM1	Non-TCR	0	-0.13661	G1	-0.0805695	all	3.33224	2149	665	1.86133	CRYOPRESERVED
P6_t1	CSF	CSF_t1	CTTTGCGGTGAGCGAT_8_1	TAM2	Non-TCR	0	-0.07214	G1	-0.0463757	all	2.87679	753	354	4.64807	CRYOPRESERVED
P6_t1	CSF	CSF_t1	GAAACTCAGCTGTCTA_8_1	TAM1	Non-TCR	0	-0.150457	G1	-0.129259	all	3.24055	1740	609	5.34483	CRYOPRESERVED
P6_t1	CSF	CSF_t1	GAAACTCAGGAATCGC_8_1	TAM1	Non-TCR	0	0.108984	G2M	-0.127909	all	3.27944	1903	725	5.46506	CRYOPRESERVED
P6_t1	CSF	CSF_t1	GAAACTCAGGCTAGGT_8_1	TAM2	Non-TCR	0	-0.0426769	G1	-0.0480115	all	2.83315	681	221	0.440529	CRYOPRESERVED
P6_t1	CSF	CSF_t1	GAAATGAAGCTGAACG_8_1	TAM1	Non-TCR	0	-0.195188	G1	-0.150232	all	3.22479	1678	732	6.37664	CRYOPRESERVED
P6_t1	CSF	CSF_t1	GAAATGAGTACTTGAC_8_1	TAM1	Non-TCR	0	-0.174874	S	0.371485	all	3.33506	2163	732	4.71567	CRYOPRESERVED
P6_t1	CSF	CSF_t1	GAAATGATCAGAGACG_8_1	TAM1	Non-TCR	0	0.31089	G2M	-0.126401	all	2.84942	707	421	2.9703	CRYOPRESERVED
P6_t1	CSF	CSF_t1	GAAATGATCGAACTGT_8_1	TAM1	Non-TCR	0	-0.230392	G1	-0.154309	all	3.56561	3678	962	3.72485	CRYOPRESERVED
P6_t1	CSF	CSF_t1	GAACATCAGTCTCCTC_8_1	Naive Tcells	Singleton TCR	1	-0.0536829	G1	-0.0268415	TcellNK	3.04297	1104	400	2.89855	CRYOPRESERVED
P6_t1	CSF	CSF_t1	GAACATCTCGGTCTAA_8_1	Cyt cells [>>NK]	Non-TCR	0	-0.0506215	G1	-0.0865806	TcellNK	2.95999	912	446	4.16667	CRYOPRESERVED
P6_t1	CSF	CSF_t1	GAACCTAAGGTTCCTA_8_1	Naive Tcells	Singleton TCR	1	-0.131686	G1	-0.105103	TcellNK	3.10517	1274	626	2.2763	CRYOPRESERVED
P6_t1	CSF	CSF_t1	GAACCTAAGTGAACAT_8_1	Naive Tcells	Singleton TCR	1	0.253404	G2M	-0.0860026	TcellNK	3.01912	1045	503	5.45455	CRYOPRESERVED
P6_t1	CSF	CSF_t1	GAACGGAAGCCAACAG_8_1	TAM1	Non-TCR	0	-0.216156	S	0.223635	all	3.4239	2654	947	2.59985	CRYOPRESERVED
P6_t1	CSF	CSF_t1	GAACGGACAGCAGTTT_8_1	Cyt cells [>>Tcell]	Expanded TCR	6	-0.063349	G1	-0.0279143	TcellNK	2.9987	997	380	4.01204	CRYOPRESERVED
P6_t1	CSF	CSF_t1	GAAGCAGAGGTGCAAC_8_1	Naive Tcells	Singleton TCR	1	-0.0621484	G1	-0.0665876	TcellNK	3.05154	1126	448	3.46359	CRYOPRESERVED
P6_t1	CSF	CSF_t1	GAAGCAGGTCACACGC_8_1	TAM1	Non-TCR	0	-0.158324	G1	-0.0787475	all	3.64483	4414	1019	3.26235	CRYOPRESERVED
P6_t1	CSF	CSF_t1	GAAGCAGTCCCTTGCA_8_1	Cyt cells [>>Tcell]	Expanded TCR	7	-0.0348828	S	0	TcellNK	2.71933	524	281	4.77099	CRYOPRESERVED
P6_t1	CSF	CSF_t1	GAATAAGAGAAACGAG_8_1	Naive Tcells	Expanded TCR	2	-0.169738	G1	-0.0176952	TcellNK	3.00043	1001	442	3.8961	CRYOPRESERVED
P6_t1	CSF	CSF_t1	GAATGAAGTCAAACTC_8_1	Cyt cells [>>Tcell]	Non-TCR	0	0.373034	G2M	-0.0332443	TcellNK	2.93601	863	403	6.48899	CRYOPRESERVED
P6_t1	CSF	CSF_t1	GAATGAATCATGTGGT_8_1	TAM1	Non-TCR	0	-0.189461	G1	-0.187435	all	3.14114	1384	653	9.24855	CRYOPRESERVED
P6_t1	CSF	CSF_t1	GACACGCGTTATTCTC_8_1	DC	Non-TCR	0	0.10402	G2M	-0.0874389	all	3.48799	3076	855	2.56827	CRYOPRESERVED
P6_t1	CSF	CSF_t1	GACAGAGAGGGCTTGA_8_1	TAM1	Non-TCR	0	0.0381889	G2M	-0.0752059	all	3.54962	3545	990	3.97743	CRYOPRESERVED
P6_t1	CSF	CSF_t1	GACCAATAGACTGGGT_8_1	Naive Tcells	Singleton TCR	1	-0.073775	G1	-0.0651474	TcellNK	3.13735	1372	526	2.98834	CRYOPRESERVED
P6_t1	CSF	CSF_t1	GACCAATAGAGTAATC_8_1	Naive Tcells	Expanded TCR	2	-0.103742	G1	-0.0379807	TcellNK	3.10653	1278	501	3.67762	CRYOPRESERVED
P6_t1	CSF	CSF_t1	GACCAATCAAGCGTAG_8_1	Cyt cells [>>Tcell]	Non-TCR	0	-0.0843704	G1	-0.0361588	TcellNK	2.66932	467	261	3.64026	CRYOPRESERVED
P6_t1	CSF	CSF_t1	GACCAATGTGGTCTCG_8_1	Cyt cells [>>Tcell]	Non-TCR	0	-0.0541089	G1	-0.0811634	TcellNK	2.81491	653	372	6.89127	CRYOPRESERVED
P6_t1	CSF	CSF_t1	GACGCGTAGACCTAGG_8_1	DC	Non-TCR	0	-0.179329	G1	-0.070796	all	3.32838	2130	664	1.59624	CRYOPRESERVED
P6_t1	CSF	CSF_t1	GACGCGTTCCAGGGCT_8_1	Naive Tcells	Singleton TCR	1	-0.0998574	S	0	TcellNK	3.12156	1323	449	2.34316	CRYOPRESERVED
P6_t1	CSF	CSF_t1	GACGCGTTCCTGCAGG_8_1	TAM2	Non-TCR	0	-0.0806184	S	0	all	2.73239	540	182	0.185185	CRYOPRESERVED
P6_t1	CSF	CSF_t1	GACGGCTGTCACAAGG_8_1	Naive Tcells	Singleton TCR	1	-0.0947905	G1	-0.0284371	TcellNK	2.97727	949	400	2.73973	CRYOPRESERVED
P6_t1	CSF	CSF_t1	GACGTGCGTGAGTGAC_8_1	Naive Tcells	Singleton TCR	1	-0.0959557	S	0.6694	TcellNK	2.86806	738	331	3.11653	CRYOPRESERVED
P6_t1	CSF	CSF_t1	GACGTTATCGGAATCT_8_1	Naive Tcells	Singleton TCR	1	-0.0898369	G1	-0.0424061	TcellNK	2.98408	964	419	5.70539	CRYOPRESERVED
P6_t1	CSF	CSF_t1	GACTAACCATCTATGG_8_1	Naive Tcells	Singleton TCR	1	-0.112492	S	0.39426	TcellNK	3.32879	2132	684	4.08068	CRYOPRESERVED
P6_t1	CSF	CSF_t1	GACTAACGTCTCAACA_8_1	TAM1	Non-TCR	0	-0.194855	G1	-0.0779527	all	3.36211	2302	737	4.30061	CRYOPRESERVED
P6_t1	CSF	CSF_t1	GACTAACTCGCTTGTC_8_1	Microglia	Non-TCR	0	-0.190081	G1	-0.0333954	all	3.02036	1048	522	4.38931	CRYOPRESERVED
P6_t1	CSF	CSF_t1	GACTACAAGACCTAGG_8_1	Cyt cells [>>Tcell]	Expanded TCR	2	-0.0784576	G1	-0.0532515	TcellNK	3.05192	1127	456	5.76752	CRYOPRESERVED
P6_t1	CSF	CSF_t1	GACTACACATCTGGTA_8_1	TAM1	Non-TCR	0	-0.138955	G1	-0.0927619	all	3.40552	2544	769	4.48113	CRYOPRESERVED
P6_t1	CSF	CSF_t1	GACTACACATGCCTAA_8_1	Naive Tcells	Expanded TCR	3	-0.109466	G1	-0.0164199	TcellNK	2.80003	631	328	2.69414	CRYOPRESERVED
P6_t1	CSF	CSF_t1	GACTGCGAGACACTAA_8_1	TAM1	Non-TCR	0	-0.146649	G1	-0.146224	all	3.45086	2824	956	3.04533	CRYOPRESERVED
P6_t1	CSF	CSF_t1	GACTGCGAGTGACATA_8_1	Naive Tcells	Singleton TCR	1	0.379039	S	0.764767	TcellNK	2.94002	871	366	4.24799	CRYOPRESERVED
P6_t1	CSF	CSF_t1	GAGCAGACAAACCTAC_8_1	TAM1	Non-TCR	0	-0.205188	G1	-0.071585	all	3.1685	1474	700	7.12347	CRYOPRESERVED
P6_t1	CSF	CSF_t1	GAGGTGACATTTGCTT_8_1	TAM1	Non-TCR	0	-0.120814	G1	-0.0723559	all	2.95665	905	417	5.08287	CRYOPRESERVED
P6_t1	CSF	CSF_t1	GAGGTGATCAACGGGA_8_1	TAM1	Non-TCR	0	-0.237952	G1	-0.194491	all	3.49024	3092	1263	8.50582	CRYOPRESERVED
P6_t1	CSF	CSF_t1	GAGTCCGAGATATGGT_8_1	Naive Tcells	Non-TCR	0	-0.0625909	G1	-0.0187773	TcellNK	2.6149	412	277	7.28155	CRYOPRESERVED
P6_t1	CSF	CSF_t1	GATCAGTAGGCATTGG_8_1	Cyt cells [>>Tcell]	Non-TCR	0	-0.0429351	G1	-0.0199454	TcellNK	2.82543	669	332	5.8296	CRYOPRESERVED
P6_t1	CSF	CSF_t1	GATCGATAGCTAGTCT_8_1	TAM1	Non-TCR	0	-0.234188	G1	-0.115436	all	3.5275	3369	940	2.81983	CRYOPRESERVED
P6_t1	CSF	CSF_t1	GATCTAGAGGCAGGTT_8_1	Cyt cells [>>Tcell]	Expanded TCR	2	-0.136373	G1	-0.10861	TcellNK	3.40756	2556	852	5.47731	CRYOPRESERVED
P6_t1	CSF	CSF_t1	GATCTAGGTAGGCTGA_8_1	Cyt cells [>>Tcell]	Non-TCR	0	-0.0372757	G1	-0.103875	TcellNK	2.99695	993	417	5.53877	CRYOPRESERVED
P6_t1	CSF	CSF_t1	GATGAAACAAGTCTGT_8_1	Cyt cells [>>Tcell]	Singleton TCR	1	-0.075479	G1	-0.0721667	TcellNK	3.02119	1050	429	4.38095	CRYOPRESERVED
P6_t1	CSF	CSF_t1	GATGAAATCCTCAATT_8_1	Cyt cells [>>Tcell]	Non-TCR	0	-0.0566886	G1	-0.0680263	TcellNK	2.75358	567	347	5.82011	CRYOPRESERVED
P6_t1	CSF	CSF_t1	GATGAGGGTCGGCTCA_8_1	Naive Tcells	Singleton TCR	1	-0.0422778	S	0	TcellNK	2.8451	700	304	3.28571	CRYOPRESERVED
P6_t1	CSF	CSF_t1	GATGCTACAGTCGTGC_8_1	TAM1	Non-TCR	0	0.0394554	G2M	-0.164635	all	3.50732	3216	885	2.48756	CRYOPRESERVED
P6_t1	CSF	CSF_t1	GATGCTATCGGAAACG_8_1	Naive Tcells	Singleton TCR	1	-0.0498882	G1	-0.0448994	TcellNK	2.91645	825	363	1.45455	CRYOPRESERVED
P6_t1	CSF	CSF_t1	GATTCAGCACGCGAAA_8_1	TAM2	Non-TCR	0	-0.0636613	S	0	all	2.58995	389	162	0	CRYOPRESERVED
P6_t1	CSF	CSF_t1	GATTCAGTCTGCCAGG_8_1	TAM1	Non-TCR	0	-0.188476	G1	-0.113923	all	3.24625	1763	716	5.04821	CRYOPRESERVED
P6_t1	CSF	CSF_t1	GCAAACTGTACAGACG_8_1	TAM1	Non-TCR	0	-0.173203	G1	-0.101859	all	3.31197	2051	870	6.58216	CRYOPRESERVED
P6_t1	CSF	CSF_t1	GCAATCACATTGGGCC_8_1	TAM1	Non-TCR	0	0.256051	G2M	-0.0753254	all	2.90849	810	432	3.58025	CRYOPRESERVED
P6_t1	CSF	CSF_t1	GCAATCAGTCTCCATC_8_1	TAM1	Non-TCR	0	0.096928	G2M	-0.187558	all	3.35315	2255	788	4.21286	CRYOPRESERVED
P6_t1	CSF	CSF_t1	GCAATCATCCAGTAGT_8_1	TAM1	Non-TCR	0	0.324763	S	0.475957	all	2.91434	821	450	9.62241	CRYOPRESERVED
P6_t1	CSF	CSF_t1	GCACATATCTCGTATT_8_1	TAM1	Non-TCR	0	0.144677	G2M	-0.166314	all	3.30406	2014	893	8.78848	CRYOPRESERVED
P6_t1	CSF	CSF_t1	GCACTCTAGAAGGCCT_8_1	TAM1	Non-TCR	0	0.0883061	G2M	-0.182858	all	3.38987	2454	927	3.87123	CRYOPRESERVED
P6_t1	CSF	CSF_t1	GCACTCTTCACCACCT_8_1	Cyt cells [>>Tcell]	Singleton TCR	1	-0.0862184	G1	-0.0664288	TcellNK	3.29513	1973	743	1.72326	CRYOPRESERVED
P6_t1	CSF	CSF_t1	GCAGCCAGTGCAACGA_8_1	TAM1	Non-TCR	0	-0.217635	G1	-0.122505	all	3.26576	1844	844	5.42299	CRYOPRESERVED
P6_t1	CSF	CSF_t1	GCAGCCAGTTCTCATT_8_1	Naive Tcells	Non-TCR	0	0.354886	G2M	-0.0157695	TcellNK	2.85187	711	339	2.81294	CRYOPRESERVED
P6_t1	CSF	CSF_t1	GCAGCCATCAAACGGG_8_1	TAM1	Non-TCR	0	0.496575	G2M	-0.0668834	all	3.49748	3144	947	4.23028	CRYOPRESERVED
P6_t1	CSF	CSF_t1	GCAGTTAGTACTTGAC_8_1	TAM1	Non-TCR	0	0.0269114	G2M	-0.117308	all	3.38561	2430	852	4.15638	CRYOPRESERVED
P6_t1	CSF	CSF_t1	GCAGTTAGTTCGGCAC_8_1	Naive Tcells	Singleton TCR	1	-0.0439025	G1	-0.0329268	TcellNK	2.79657	626	318	6.70927	CRYOPRESERVED
P6_t1	CSF	CSF_t1	GCAGTTATCTGACCTC_8_1	TAM1	Non-TCR	0	-0.170471	G1	-0.170471	all	3.31911	2085	772	7.76978	CRYOPRESERVED
P6_t1	CSF	CSF_t1	GCATACAAGGTAGCCA_8_1	TAM1	Non-TCR	0	0.413341	G2M	-0.198994	all	3.63175	4283	1286	2.33481	CRYOPRESERVED
P6_t1	CSF	CSF_t1	GCATACAAGGTTCCTA_8_1	Naive Tcells	Non-TCR	0	-0.0983717	G1	-0.0431334	TcellNK	2.96426	921	488	6.40608	CRYOPRESERVED
P6_t1	CSF	CSF_t1	GCATGATCAGTAGAGC_8_1	TAM2	Non-TCR	0	-0.0596413	G1	-0.0715696	all	2.68395	483	272	7.03934	CRYOPRESERVED
P6_t1	CSF	CSF_t1	GCATGATGTGAGTGAC_8_1	TAM1	Non-TCR	0	-0.119876	S	0.294347	all	3.46434	2913	897	2.78064	CRYOPRESERVED
P6_t1	CSF	CSF_t1	GCATGATTCACTATTC_8_1	Cyt cells [>>Tcell]	Expanded TCR	3	-0.0708048	G1	-0.0455174	TcellNK	2.89982	794	359	4.28212	CRYOPRESERVED
P6_t1	CSF	CSF_t1	GCATGATTCTCCAGGG_8_1	TAM2	Non-TCR	0	-0.0242987	S	0	all	2.65801	455	183	0	CRYOPRESERVED
P6_t1	CSF	CSF_t1	GCATGCGAGATATGCA_8_1	TAM1	Non-TCR	0	-0.159913	G1	-0.12669	all	3.31471	2064	795	5.13566	CRYOPRESERVED
P6_t1	CSF	CSF_t1	GCATGCGTCGGCTTGG_8_1	Naive Tcells	Non-TCR	0	-0.107175	G1	-0.0482288	TcellNK	2.82737	672	324	2.08333	CRYOPRESERVED
P6_t1	CSF	CSF_t1	GCATGTAGTCGAGATG_8_1	TAM1	Non-TCR	0	-0.141044	G1	-0.0706116	all	3.48799	3076	764	2.50325	CRYOPRESERVED
P6_t1	CSF	CSF_t1	GCCTCTATCAGAGACG_8_1	TAM1	Non-TCR	0	-0.139272	S	0.498139	all	2.94201	875	503	3.77143	CRYOPRESERVED
P6_t1	CSF	CSF_t1	GCGACCACATGCCTAA_8_1	Cyt cells [>>Tcell]	Expanded TCR	2	-0.0812488	G1	-0.0579083	TcellNK	2.95617	904	409	4.64602	CRYOPRESERVED
P6_t1	CSF	CSF_t1	GCGAGAAAGCCACTAT_8_1	TAM1	Singleton TCR	1	-0.166275	G1	-0.0799576	all	3.25696	1807	725	5.70006	CRYOPRESERVED
P6_t1	CSF	CSF_t1	GCGCAGTGTATCAGTC_8_1	Naive Tcells	Non-TCR	0	-0.0842802	G1	-0.0350101	TcellNK	2.71433	518	306	4.2471	CRYOPRESERVED
P6_t1	CSF	CSF_t1	GCGCAGTTCGTACCGG_8_1	Cyt cells [>>Tcell]	Non-TCR	0	0.362617	G2M	-0.0163596	TcellNK	2.80482	638	364	6.42633	CRYOPRESERVED
P6_t1	CSF	CSF_t1	GCGCGATGTACTTAGC_8_1	TAM1	Non-TCR	0	-0.184206	G1	-0.123638	all	3.53807	3452	923	3.62109	CRYOPRESERVED
P6_t1	CSF	CSF_t1	GCGCGATGTCGATTGT_8_1	TAM1	Non-TCR	0	0.100325	S	0.314302	all	3.37273	2359	786	4.02713	CRYOPRESERVED
P6_t1	CSF	CSF_t1	GCGGGTTCATTGGTAC_8_1	Naive Tcells	Singleton TCR	1	-0.0291087	G1	-0.0145543	TcellNK	2.94988	891	360	3.0303	CRYOPRESERVED
P6_t1	CSF	CSF_t1	GCTCCTAGTCTAGTGT_8_1	Naive Tcells	Singleton TCR	1	-0.126281	G1	-0.0751777	TcellNK	2.9722	938	454	4.05117	CRYOPRESERVED
P6_t1	CSF	CSF_t1	GCTGCAGCAGATCCAT_8_1	Naive Tcells	Non-TCR	0	-0.057687	G1	-0.0407985	TcellNK	2.72997	537	233	2.42086	CRYOPRESERVED
P6_t1	CSF	CSF_t1	GCTGCGAAGAGTGAGA_8_1	Cyt cells [>>Tcell]	Non-TCR	0	-0.0932577	G1	-0.0272286	TcellNK	3.02694	1064	469	5.92105	CRYOPRESERVED
P6_t1	CSF	CSF_t1	GCTGCGAGTAGTAGTA_8_1	Naive Tcells	Singleton TCR	1	-0.101139	G1	-0.0529936	TcellNK	3.05729	1141	421	1.84049	CRYOPRESERVED
P6_t1	CSF	CSF_t1	GCTGCTTGTCACCTAA_8_1	Cyt cells [>>Tcell]	Singleton TCR	1	0.250174	G2M	-0.0809782	TcellNK	3.08814	1225	494	2.12245	CRYOPRESERVED
P6_t1	CSF	CSF_t1	GCTGCTTTCCACGAAT_8_1	Microglia	Non-TCR	0	-0.153859	G1	-0.102483	all	3.25018	1779	486	7.70096	CRYOPRESERVED
P6_t1	CSF	CSF_t1	GCTTCCAGTTGTTTGG_8_1	Bcells	Non-TCR	0	-0.118237	G1	-0.0886781	all	3.10585	1276	489	2.89969	CRYOPRESERVED
P6_t1	CSF	CSF_t1	GCTTGAAAGTGGGTTG_8_1	Cyt cells [>>Tcell]	Singleton TCR	1	-0.0712006	G1	-0.0756198	TcellNK	3.04883	1119	416	2.50223	CRYOPRESERVED
P6_t1	CSF	CSF_t1	GGAAAGCAGGAATCGC_8_1	Naive Tcells	Non-TCR	0	-0.0221283	S	0.680445	TcellNK	2.78604	611	330	1.14566	CRYOPRESERVED
P6_t1	CSF	CSF_t1	GGAAAGCGTCCTCTTG_8_1	TAM1	Non-TCR	0	-0.104488	G1	-0.100103	all	3.15776	1438	533	3.61613	CRYOPRESERVED
P6_t1	CSF	CSF_t1	GGAACTTGTTCAACCA_8_1	TAM1	Non-TCR	0	-0.19321	G1	-0.13448	all	3.5325	3408	944	4.19601	CRYOPRESERVED
P6_t1	CSF	CSF_t1	GGAATAATCAGTTTGG_8_1	TAM1	Non-TCR	0	-0.139434	G1	-0.0908249	all	2.95376	899	464	5.56174	CRYOPRESERVED
P6_t1	CSF	CSF_t1	GGACAGAAGTGTTGAA_8_1	Naive Tcells	Singleton TCR	1	0.271244	G2M	-0.0753154	TcellNK	3.11561	1305	433	5.1341	CRYOPRESERVED
P6_t1	CSF	CSF_t1	GGACATTCACAGTCGC_8_1	TAM1	Non-TCR	0	-0.105458	G1	-0.149036	all	3.49845	3151	814	3.74484	CRYOPRESERVED
P6_t1	CSF	CSF_t1	GGACATTTCCAGGGCT_8_1	Cyt cells [>>Tcell]	Expanded TCR	3	-0.152158	G1	-0.0503096	TcellNK	3.23779	1729	599	2.71833	CRYOPRESERVED
P6_t1	CSF	CSF_t1	GGACGTCAGCCCAGCT_8_1	Cyt cells [>>Tcell]	Expanded TCR	4	0.240185	G2M	-0.0485247	TcellNK	3.15137	1417	642	2.96401	CRYOPRESERVED
P6_t1	CSF	CSF_t1	GGACGTCCACCTCGTT_8_1	TAM1	Non-TCR	0	0.12754	G2M	-0.0737074	all	3.19005	1549	621	6.13299	CRYOPRESERVED
P6_t1	CSF	CSF_t1	GGACGTCGTCCTGCTT_8_1	Naive Tcells	Non-TCR	0	0.39806	G2M	-0.01531	TcellNK	2.88874	774	367	2.19638	CRYOPRESERVED
P6_t1	CSF	CSF_t1	GGAGCAAAGCCACGTC_8_1	TAM1	Non-TCR	0	-0.181436	G1	-0.099412	all	3.24527	1759	786	8.75497	CRYOPRESERVED
P6_t1	CSF	CSF_t1	GGAGCAACAAACCTAC_8_1	TAM1	Non-TCR	0	0.612343	G2M	-0.169106	all	3.44075	2759	1161	2.60964	CRYOPRESERVED
P6_t1	CSF	CSF_t1	GGATGTTCAATGCCAT_8_1	Naive Tcells	Non-TCR	0	-0.122369	G1	-0.0764804	TcellNK	2.88986	776	395	5.28351	CRYOPRESERVED
P6_t1	CSF	CSF_t1	GGCCGATAGGCCCGTT_8_1	TAM1	Non-TCR	0	-0.18427	G1	-0.155519	all	3.44809	2806	908	2.53029	CRYOPRESERVED
P6_t1	CSF	CSF_t1	GGCCGATGTTACAGAA_8_1	TAM1	Non-TCR	0	-0.166663	G1	-0.0434489	all	2.95569	903	449	8.9701	CRYOPRESERVED
P6_t1	CSF	CSF_t1	GGCGACTAGAGGGCTT_8_1	TAM1	Non-TCR	0	-0.131391	G1	-0.098543	all	2.85065	709	376	5.07757	CRYOPRESERVED
P6_t1	CSF	CSF_t1	GGCGACTGTCACAAGG_8_1	Cyt cells [>>Tcell]	Singleton TCR	1	-0.0811033	G1	-0.0430293	TcellNK	3.0693	1173	476	6.99062	CRYOPRESERVED
P6_t1	CSF	CSF_t1	GGCGACTGTCCGAAGA_8_1	TAM1	Non-TCR	0	0.0293116	G2M	-0.117236	all	3.49415	3120	914	4.03846	CRYOPRESERVED
P6_t1	CSF	CSF_t1	GGCGACTTCTCTTATG_8_1	Cyt cells [>>Tcell]	Singleton TCR	1	-0.0560733	G1	-0.0911757	TcellNK	3.07591	1191	579	4.28212	CRYOPRESERVED
P6_t1	CSF	CSF_t1	GGCGTGTCATGAGCGA_8_1	TAM1	Non-TCR	0	-0.176656	G1	-0.0131444	all	3.06595	1164	591	8.16151	CRYOPRESERVED
P6_t1	CSF	CSF_t1	GGCTGGTAGATGGCGT_8_1	Treg	Expanded TCR	8	-0.175725	G1	-0.0554921	TcellNK	3.00561	1013	523	2.66535	CRYOPRESERVED
P6_t1	CSF	CSF_t1	GGCTGGTTCAACCATG_8_1	TAM2	Non-TCR	0	-0.0346947	G1	-0.0346947	all	2.72673	533	241	0	CRYOPRESERVED
P6_t1	CSF	CSF_t1	GGCTGGTTCAATAAGG_8_1	Naive Tcells	Singleton TCR	1	-0.127972	G1	-0.165069	TcellNK	3.041	1099	526	4.09463	CRYOPRESERVED
P6_t1	CSF	CSF_t1	GGGACCTAGATGTAAC_8_1	Naive Tcells	Singleton TCR	1	-0.124859	G1	-0.0636026	TcellNK	3.28466	1926	618	3.99792	CRYOPRESERVED
P6_t1	CSF	CSF_t1	GGGACCTAGCGCTTAT_8_1	Naive Tcells	Singleton TCR	1	0.288881	G2M	-0.0525239	TcellNK	3.06707	1167	482	2.82776	CRYOPRESERVED
P6_t1	CSF	CSF_t1	GGGACCTTCGTGGTCG_8_1	TAM2	Non-TCR	0	-0.0723545	G1	-0.0523242	all	2.71933	524	190	0	CRYOPRESERVED
P6_t1	CSF	CSF_t1	GGGACCTTCTGACCTC_8_1	DC	Non-TCR	0	0.569386	G2M	-0.0765855	all	3.41747	2615	848	1.6826	CRYOPRESERVED
P6_t1	CSF	CSF_t1	GGGACCTTCTTGAGGT_8_1	Microglia	Non-TCR	0	-0.163329	G1	-0.119097	all	3.18184	1520	746	3.68421	CRYOPRESERVED
P6_t1	CSF	CSF_t1	GGGATGAAGGACGAAA_8_1	Naive Tcells	Non-TCR	0	-0.0875064	G1	-0.0329572	TcellNK	2.94743	886	434	4.74041	CRYOPRESERVED
P6_t1	CSF	CSF_t1	GGGATGACAGGCTGAA_8_1	TAM1	Non-TCR	0	-0.186247	S	0.249722	all	3.43537	2725	831	3.26606	CRYOPRESERVED
P6_t1	CSF	CSF_t1	GGGATGACATCCGCGA_8_1	Naive Tcells	Non-TCR	0	-0.0351822	G1	-0.0879556	TcellNK	2.70757	510	320	2.94118	CRYOPRESERVED
P6_t1	CSF	CSF_t1	GGGCATCAGAAGGTTT_8_1	Naive Tcells	Singleton TCR	1	-0.100897	G1	-0.0378362	TcellNK	3.11059	1290	482	2.71318	CRYOPRESERVED
P6_t1	CSF	CSF_t1	GGGTCTGCAATGAAAC_8_1	TAM2	Non-TCR	0	0.458365	G2M	-0.0503084	all	2.77232	592	232	0	CRYOPRESERVED
P6_t1	CSF	CSF_t1	GGGTCTGGTATCTGCA_8_1	TAM1	Non-TCR	0	0.146975	G2M	-0.15237	all	3.37603	2377	818	4.0387	CRYOPRESERVED
P6_t1	CSF	CSF_t1	GGGTCTGGTGATGATA_8_1	DC	Non-TCR	0	0.074684	G2M	-0.142626	all	3.50133	3172	928	2.33291	CRYOPRESERVED
P6_t1	CSF	CSF_t1	GGTATTGCACTACAGT_8_1	Naive Tcells	Singleton TCR	1	-0.0780041	G1	-0.0410669	TcellNK	3.02078	1049	415	6.19638	CRYOPRESERVED
P6_t1	CSF	CSF_t1	GGTATTGTCAGTTCGA_8_1	Treg	Singleton TCR	1	-0.134224	G1	-0.0522358	TcellNK	3.18213	1521	596	4.01052	CRYOPRESERVED
P6_t1	CSF	CSF_t1	GGTGAAGAGAGCCTAG_8_1	Naive Tcells	Singleton TCR	1	-0.0339121	S	0.508682	TcellNK	3.10175	1264	385	4.27215	CRYOPRESERVED
P6_t1	CSF	CSF_t1	GGTGAAGAGTGCCATT_8_1	TAM1	Non-TCR	0	-0.153352	G1	-0.152581	all	3.03383	1081	493	7.67808	CRYOPRESERVED
P6_t1	CSF	CSF_t1	GGTGAAGGTAAGTAGT_8_1	TAM1	Singleton TCR	1	0.325293	G2M	-0.174451	all	3.69932	5004	1396	4.996	CRYOPRESERVED
P6_t1	CSF	CSF_t1	GGTGAAGTCTAACGGT_8_1	Cyt cells [>>Tcell]	Non-TCR	0	-0.0881037	S	0	TcellNK	3.09096	1233	476	3.32522	CRYOPRESERVED
P6_t1	CSF	CSF_t1	GGTGTTACATCGGACC_8_1	Naive Tcells	Singleton TCR	1	-0.0627455	S	0.617124	TcellNK	2.90956	812	309	4.92611	CRYOPRESERVED
P6_t1	CSF	CSF_t1	GTAACTGAGACAAAGG_8_1	DC	Non-TCR	0	-0.172094	S	0.72817	all	3.37712	2383	755	3.81872	CRYOPRESERVED
P6_t1	CSF	CSF_t1	GTAACTGAGTGCTGCC_8_1	Naive Tcells	Singleton TCR	1	0.310023	G2M	-0.0130207	TcellNK	3.07628	1192	406	2.85235	CRYOPRESERVED
P6_t1	CSF	CSF_t1	GTAACTGTCTAGCACA_8_1	TAM2	Non-TCR	0	-0.110652	G1	-0.027663	all	3.00903	1021	402	0	CRYOPRESERVED
P6_t1	CSF	CSF_t1	GTACTCCAGTACGTTC_8_1	TAM1	Non-TCR	0	-0.173055	G1	-0.146592	all	3.67997	4786	1151	3.94902	CRYOPRESERVED
P6_t1	CSF	CSF_t1	GTAGGCCCACCGTTGG_8_1	Cyt cells [>>Tcell]	Expanded TCR	2	-0.0376357	G1	-0.0282268	TcellNK	2.98588	968	392	5.68182	CRYOPRESERVED
P6_t1	CSF	CSF_t1	GTAGTCACACAGAGGT_8_1	TAM2	Non-TCR	0	-0.0600827	G1	-0.141623	all	3.08849	1226	494	3.09951	CRYOPRESERVED
P6_t1	CSF	CSF_t1	GTATCTTAGCGTGAAC_8_1	TAM1	Non-TCR	0	-0.243111	G1	-0.14905	all	3.61204	4093	1119	5.42389	CRYOPRESERVED
P6_t1	CSF	CSF_t1	GTATCTTGTACAGTGG_8_1	Naive Tcells	Singleton TCR	1	-0.0882277	G1	-0.0574288	TcellNK	2.79029	617	298	6.15883	CRYOPRESERVED
P6_t1	CSF	CSF_t1	GTATCTTTCAACGGCC_8_1	TAM1	Non-TCR	0	0.181973	G2M	-0.0608078	all	3.21085	1625	602	3.69231	CRYOPRESERVED
P6_t1	CSF	CSF_t1	GTATCTTTCATCGCTC_8_1	Neutrophil	Non-TCR	0	0.123165	G2M	-0.1079	all	3.33041	2140	676	3.27103	CRYOPRESERVED
P6_t1	CSF	CSF_t1	GTATTCTAGAGTGAGA_8_1	Naive Tcells	Singleton TCR	1	-0.0787701	G1	-0.0140158	TcellNK	2.99388	986	388	6.38945	CRYOPRESERVED
P6_t1	CSF	CSF_t1	GTATTCTTCAACGGCC_8_1	Naive Tcells	Singleton TCR	1	-0.0573758	S	0.521328	TcellNK	3.01828	1043	393	2.01342	CRYOPRESERVED
P6_t1	CSF	CSF_t1	GTATTCTTCCGAGCCA_8_1	Naive Tcells	Singleton TCR	1	-0.0351173	G1	-0.052676	TcellNK	2.71012	513	294	4.48343	CRYOPRESERVED
P6_t1	CSF	CSF_t1	GTCACAACAAGTCATC_8_1	TAM2	Non-TCR	0	-0.0616912	G1	-0.0462684	all	2.87967	758	275	0.131926	CRYOPRESERVED
P6_t1	CSF	CSF_t1	GTCACAAGTGTAACGG_8_1	TAM1	Non-TCR	0	-0.0319896	G1	-0.155774	all	3.36286	2306	945	6.15785	CRYOPRESERVED
P6_t1	CSF	CSF_t1	GTCACAATCGGCTTGG_8_1	Naive Tcells	Singleton TCR	1	0.301451	G2M	-0.0866496	TcellNK	3.0103	1024	445	3.02734	CRYOPRESERVED
P6_t1	CSF	CSF_t1	GTCATTTTCAGTCCCT_8_1	TAM1	Non-TCR	0	0.534206	G2M	-0.0624886	all	3.12024	1319	739	9.32525	CRYOPRESERVED
P6_t1	CSF	CSF_t1	GTCCTCACACCAGTTA_8_1	Naive Tcells	Singleton TCR	1	-0.0686659	G1	-0.0809526	TcellNK	3.08849	1226	494	5.13866	CRYOPRESERVED
P6_t1	CSF	CSF_t1	GTCCTCACATCACCCT_8_1	Neutrophil	Non-TCR	0	0.120907	G2M	-0.100376	all	3.51957	3308	1042	1.7231	CRYOPRESERVED
P6_t1	CSF	CSF_t1	GTCCTCATCACCTCGT_8_1	TAM1	Non-TCR	0	-0.194252	G1	-0.148248	all	3.50542	3202	981	1.8426	CRYOPRESERVED
P6_t1	CSF	CSF_t1	GTCCTCATCGTTGCCT_8_1	Naive Tcells	Non-TCR	0	0.33819	G2M	-0.062417	TcellNK	2.8651	733	414	1.09141	CRYOPRESERVED
P6_t1	CSF	CSF_t1	GTCTCGTCAGTATAAG_8_1	TAM1	Non-TCR	0	-0.210712	G1	-0.0598298	all	3.35392	2259	902	3.89553	CRYOPRESERVED
P6_t1	CSF	CSF_t1	GTCTCGTGTAAACACA_8_1	Naive Tcells	Non-TCR	0	0.442846	G2M	-0.0742214	TcellNK	2.92634	844	413	5.6872	CRYOPRESERVED
P6_t1	CSF	CSF_t1	GTCTTCGAGTGAAGAG_8_1	Naive Tcells	Non-TCR	0	-0.0375545	G1	-0.0375545	TcellNK	2.6149	412	257	5.33981	CRYOPRESERVED
P6_t1	CSF	CSF_t1	GTCTTCGGTCAAAGAT_8_1	Naive Tcells	Singleton TCR	1	0.302597	G2M	-0.0405787	TcellNK	3.03423	1082	476	6.19224	CRYOPRESERVED
P6_t1	CSF	CSF_t1	GTCTTCGGTCACACGC_8_1	Cyt cells [>>Tcell]	Non-TCR	0	-0.0994699	G1	-0.0994699	TcellNK	2.78746	613	352	6.85155	CRYOPRESERVED
P6_t1	CSF	CSF_t1	GTCTTCGGTGTTGAGG_8_1	TAM1	Non-TCR	0	-0.230362	G1	-0.203902	all	3.49471	3124	988	3.10499	CRYOPRESERVED
P6_t1	CSF	CSF_t1	GTGCATACAGGGTACA_8_1	TAM1	Non-TCR	0	-0.0306028	G1	-0.154352	all	3.44979	2817	1000	3.19489	CRYOPRESERVED
P6_t1	CSF	CSF_t1	GTGCGGTGTCGAAAGC_8_1	TAM1	Non-TCR	0	-0.1564	G1	-0.0814792	all	3.02979	1071	569	8.49673	CRYOPRESERVED
P6_t1	CSF	CSF_t1	GTGCGGTGTTACGTCA_8_1	TAM1	Non-TCR	0	0.382216	G2M	-0.0721342	all	3.31112	2047	741	3.85931	CRYOPRESERVED
P6_t1	CSF	CSF_t1	GTGGGTCCAAGTTGTC_8_1	TAM1	Non-TCR	0	-0.163492	G1	-0.0781583	all	3.23477	1717	695	3.20326	CRYOPRESERVED
P6_t1	CSF	CSF_t1	GTGGGTCTCTTTAGTC_8_1	TAM1	Non-TCR	0	0.121571	G2M	-0.227698	all	3.1486	1408	688	3.83523	CRYOPRESERVED
P6_t1	CSF	CSF_t1	GTGTGCGGTAAGAGGA_8_1	Treg	Singleton TCR	1	-0.153014	G1	-0.051825	TcellNK	3.02243	1053	415	4.65337	CRYOPRESERVED
P6_t1	CSF	CSF_t1	GTGTGCGGTTTGTGTG_8_1	Cyt cells [>>Tcell]	Expanded TCR	2	0.315918	G2M	-0.0132667	TcellNK	3.05576	1137	430	3.86983	CRYOPRESERVED
P6_t1	CSF	CSF_t1	GTGTTAGGTTTAAGCC_8_1	TAM1	Non-TCR	0	-0.156777	G1	-0.132009	all	3.16316	1456	560	7.21154	CRYOPRESERVED
P6_t1	CSF	CSF_t1	GTTAAGCAGTGGGATC_8_1	Cyt cells [>>Tcell]	Singleton TCR	1	-0.0654727	G1	-0.0163682	TcellNK	2.80414	637	311	4.08163	CRYOPRESERVED
P6_t1	CSF	CSF_t1	GTTAAGCTCGTCTGAA_8_1	TAM1	Non-TCR	0	-0.184675	G1	-0.0333734	all	2.77887	601	382	7.8203	CRYOPRESERVED
P6_t1	CSF	CSF_t1	GTTACAGCAGATCTGT_8_1	TAM2	Non-TCR	0	-0.0431983	S	0	all	2.81757	657	172	0	CRYOPRESERVED
P6_t1	CSF	CSF_t1	GTTACAGGTAAGGATT_8_1	TAM1	Non-TCR	0	-0.1719	G1	-0.105728	all	3.47625	2994	976	4.84302	CRYOPRESERVED
P6_t1	CSF	CSF_t1	GTTCATTAGGACACCA_8_1	TAM1	Non-TCR	0	-0.101752	S	0.351826	all	3.3249	2113	649	4.07004	CRYOPRESERVED
P6_t1	CSF	CSF_t1	GTTCGGGGTGACCAAG_8_1	Naive Tcells	Non-TCR	0	-0.11667	G1	-0.0285384	TcellNK	2.97313	940	407	0.957447	CRYOPRESERVED
P6_t1	CSF	CSF_t1	GTTTCTAAGAAACCGC_8_1	TAM1	Non-TCR	0	-0.155764	G1	-0.0833958	all	3.16997	1479	644	2.09601	CRYOPRESERVED
P6_t1	CSF	CSF_t1	GTTTCTATCCTATGTT_8_1	TAM1	Non-TCR	0	-0.212477	G1	-0.107237	all	3.40841	2561	893	4.88091	CRYOPRESERVED
P6_t1	CSF	CSF_t1	TAAACCGAGACAGACC_8_1	Cyt cells [>>Tcell]	Non-TCR	0	-0.0899048	G1	-0.0137343	TcellNK	3.01703	1040	373	3.75	CRYOPRESERVED
P6_t1	CSF	CSF_t1	TAAACCGCACCTGGTG_8_1	TAM2	Non-TCR	0	-0.105033	G1	-0.043993	all	3.24944	1776	603	2.53378	CRYOPRESERVED
P6_t1	CSF	CSF_t1	TAAACCGTCATCGGAT_8_1	TAM1	Non-TCR	0	-0.242105	G1	-0.166841	all	3.13956	1379	694	7.39666	CRYOPRESERVED
P6_t1	CSF	CSF_t1	TAAGAGAAGATCACGG_8_1	Naive Tcells	Singleton TCR	1	0.307145	G2M	-0.125695	TcellNK	3.03222	1077	426	2.78552	CRYOPRESERVED
P6_t1	CSF	CSF_t1	TAAGCGTAGCGATAGC_8_1	Naive Tcells	Singleton TCR	1	-0.045414	G1	-0.0408726	TcellNK	3.02612	1062	407	3.20151	CRYOPRESERVED
P6_t1	CSF	CSF_t1	TAAGCGTGTCGGATCC_8_1	Cyt cells [>>Tcell]	Non-TCR	0	-0.0352475	G1	-0.0352475	TcellNK	2.70501	507	277	3.15582	CRYOPRESERVED
P6_t1	CSF	CSF_t1	TAAGTGCAGCCAGTTT_8_1	TAM1	Non-TCR	0	-0.16033	G1	-0.0924705	all	3.23955	1736	633	3.57143	CRYOPRESERVED
P6_t1	CSF	CSF_t1	TAAGTGCAGCTTCGCG_8_1	TAM1	Non-TCR	0	-0.163835	G1	-0.115254	all	2.9619	916	494	7.20524	CRYOPRESERVED
P6_t1	CSF	CSF_t1	TAAGTGCTCACGAAGG_8_1	DC	Non-TCR	0	0.167093	G2M	-0.0965404	all	3.40209	2524	753	2.49604	CRYOPRESERVED
P6_t1	CSF	CSF_t1	TACCTATCAAATTGCC_8_1	TAM2	Non-TCR	0	-0.0124555	G1	-0.0186832	all	2.62221	419	174	0	CRYOPRESERVED
P6_t1	CSF	CSF_t1	TACCTATGTACTCGCG_8_1	TAM1	Non-TCR	0	-0.175034	G1	-0.11259	all	3.2266	1685	643	3.02671	CRYOPRESERVED
P6_t1	CSF	CSF_t1	TACCTTATCCCTCTTT_8_1	TAM2	Non-TCR	0	0.415954	G2M	-0.033726	all	2.76492	582	255	0	CRYOPRESERVED
P6_t1	CSF	CSF_t1	TACCTTATCGTCTGCT_8_1	TAM1	Non-TCR	0	-0.216083	G1	-0.117424	all	3.35832	2282	874	3.5057	CRYOPRESERVED
P6_t1	CSF	CSF_t1	TACGGATAGCTATGCT_8_1	Cyt cells [>>Tcell]	Singleton TCR	1	-0.134606	G1	-0.0512144	TcellNK	3.09447	1243	485	5.87289	CRYOPRESERVED
P6_t1	CSF	CSF_t1	TACGGATGTATTACCG_8_1	Naive Tcells	Singleton TCR	1	-0.048463	G1	-0.0554902	TcellNK	2.73799	547	279	5.30165	CRYOPRESERVED
P6_t1	CSF	CSF_t1	TACGGTACAGGCTCAC_8_1	Microglia	Non-TCR	0	-0.0286179	G1	-0.0286179	all	2.96988	933	311	4.50161	CRYOPRESERVED
P6_t1	CSF	CSF_t1	TACTCATCAAGTCTAC_8_1	Microglia	Non-TCR	0	-0.121781	G1	-0.0608907	all	3.14737	1404	582	2.2792	CRYOPRESERVED
P6_t1	CSF	CSF_t1	TAGACCAAGCGAGAAA_8_1	TAM2	Non-TCR	0	0	Undecided	0	all	2.62325	420	161	0	CRYOPRESERVED
P6_t1	CSF	CSF_t1	TAGACCATCCCTCTTT_8_1	TAM1	Non-TCR	0	-0.119148	G1	-0.117945	all	3.21139	1627	547	3.62631	CRYOPRESERVED
P6_t1	CSF	CSF_t1	TAGACCATCGGAAACG_8_1	TAM1	Non-TCR	0	-0.202268	G1	-0.117178	all	3.21801	1652	788	5.14528	CRYOPRESERVED
P6_t1	CSF	CSF_t1	TAGAGCTGTTCACGGC_8_1	Cyt cells [>>Tcell]	Singleton TCR	1	0.336039	G2M	-0.0296505	TcellNK	2.92788	847	374	7.55608	CRYOPRESERVED
P6_t1	CSF	CSF_t1	TAGAGCTTCCTAGTGA_8_1	TAM1	Non-TCR	0	0.0354653	G2M	-0.0929692	all	3.37858	2391	905	4.22417	CRYOPRESERVED
P6_t1	CSF	CSF_t1	TAGCCGGCATCACAAC_8_1	Cyt cells [>>Tcell]	Expanded TCR	4	0.392164	G2M	-0.0464405	TcellNK	2.87506	750	313	4.8	CRYOPRESERVED
P6_t1	CSF	CSF_t1	TAGTGGTCAGGAACGT_8_1	TAM1	Non-TCR	0	-0.163235	G1	-0.124263	all	3.04532	1110	548	1.53153	CRYOPRESERVED
P6_t1	CSF	CSF_t1	TAGTGGTGTGAGTGAC_8_1	Neutrophil	Non-TCR	0	-0.1689	S	0.353581	all	3.32035	2091	667	2.96509	CRYOPRESERVED
P6_t1	CSF	CSF_t1	TAGTGGTGTTTAGCTG_8_1	TAM1	Non-TCR	0	-0.205565	G1	-0.0656581	all	3.25431	1796	746	6.34744	CRYOPRESERVED
P6_t1	CSF	CSF_t1	TAGTTGGCACGCATCG_8_1	Cyt cells [>>Tcell]	Singleton TCR	1	0.291113	G2M	-0.0319385	TcellNK	2.98811	973	425	4.9332	CRYOPRESERVED
P6_t1	CSF	CSF_t1	TAGTTGGGTACCAGTT_8_1	Naive Tcells	Singleton TCR	1	-0.0881277	G1	-0.0293759	TcellNK	2.93902	869	400	3.22209	CRYOPRESERVED
P6_t1	CSF	CSF_t1	TAGTTGGTCCAAACTG_8_1	TAM1	Non-TCR	0	-0.124452	S	0.349108	all	3.35755	2278	708	1.79982	CRYOPRESERVED
P6_t1	CSF	CSF_t1	TATCAGGAGCCAGGAT_8_1	TAM1	Non-TCR	0	-0.130096	G1	-0.139754	all	3.13098	1352	601	4.65976	CRYOPRESERVED
P6_t1	CSF	CSF_t1	TATCAGGCAAGCCGCT_8_1	TAM2	Non-TCR	0	-0.106386	G1	-0.0531929	all	3.28126	1911	647	2.82575	CRYOPRESERVED
P6_t1	CSF	CSF_t1	TATCAGGCACCACCAG_8_1	Naive Tcells	Singleton TCR	1	-0.0466947	G1	-0.0116737	TcellNK	3.19061	1551	464	1.41844	CRYOPRESERVED
P6_t1	CSF	CSF_t1	TATCTCAAGCCGTCGT_8_1	TAM1	Non-TCR	0	-0.190636	G1	-0.106349	all	2.94201	875	515	6.62857	CRYOPRESERVED
P6_t1	CSF	CSF_t1	TATGCCCAGACCACGA_8_1	TAM1	Singleton TCR	1	-0.141059	G1	-0.138433	all	3.4312	2699	964	4.29789	CRYOPRESERVED
P6_t1	CSF	CSF_t1	TATGCCCAGACGCTTT_8_1	TAM1	Non-TCR	0	0.00615785	G2M	-0.142153	all	3.52179	3325	1174	1.50376	CRYOPRESERVED
P6_t1	CSF	CSF_t1	TATGCCCAGCTAGTTC_8_1	Naive Tcells	Non-TCR	0	-0.063064	G1	-0.0906959	TcellNK	2.66464	462	307	0.21645	CRYOPRESERVED
P6_t1	CSF	CSF_t1	TATGCCCAGTTGTAGA_8_1	TAM2	Non-TCR	0	-0.0987772	G1	-0.0160359	all	2.83059	677	285	0.295421	CRYOPRESERVED
P6_t1	CSF	CSF_t1	TATGCCCGTGCTCTTC_8_1	Naive Tcells	Singleton TCR	1	-0.0688793	G1	-0.0498204	TcellNK	3.12385	1330	445	3.68421	CRYOPRESERVED
P6_t1	CSF	CSF_t1	TATTACCAGGAGCGTT_8_1	TAM1	Non-TCR	0	-0.140595	G1	-0.0971341	all	3.36493	2317	775	2.89167	CRYOPRESERVED
P6_t1	CSF	CSF_t1	TATTACCTCTCCTATA_8_1	TAM2	Non-TCR	0	-0.0242987	G1	-0.0182241	all	2.65801	455	176	0	CRYOPRESERVED
P6_t1	CSF	CSF_t1	TCAACGAGTGCATCTA_8_1	TAM1	Non-TCR	0	-0.14314	G1	-0.0388675	all	3.08171	1207	546	4.971	CRYOPRESERVED
P6_t1	CSF	CSF_t1	TCAATCTAGAGGGATA_8_1	Cyt cells [>>Tcell]	Non-TCR	0	-0.128248	G1	-0.0435199	TcellNK	2.95376	899	444	9.23248	CRYOPRESERVED
P6_t1	CSF	CSF_t1	TCACAAGGTAGAGCTG_8_1	Cyt cells [>>Tcell]	Singleton TCR	1	-0.102215	G1	-0.0340715	TcellNK	2.75128	564	298	3.7234	CRYOPRESERVED
P6_t1	CSF	CSF_t1	TCACAAGTCGTAGATC_8_1	TAM1	Non-TCR	0	0.138433	G2M	-0.121744	all	3.27184	1870	765	5.61497	CRYOPRESERVED
P6_t1	CSF	CSF_t1	TCACGAAAGAGGACGG_8_1	Naive Tcells	Non-TCR	0	-0.0652826	S	0	TcellNK	3.08386	1213	390	3.62737	CRYOPRESERVED
P6_t1	CSF	CSF_t1	TCACGAAGTCAAAGCG_8_1	Cyt cells [>>Tcell]	Non-TCR	0	-0.0626589	G1	-0.0351173	TcellNK	2.71012	513	286	7.21248	CRYOPRESERVED
P6_t1	CSF	CSF_t1	TCACGAAGTCAAGCGA_8_1	Cyt cells [>>Tcell]	Non-TCR	0	0.357831	G2M	-0.0145066	TcellNK	2.95376	899	432	6.00667	CRYOPRESERVED
P6_t1	CSF	CSF_t1	TCACGAAGTTGTACAC_8_1	TAM1	Non-TCR	0	-0.00548109	G1	-0.102702	all	3.66904	4667	1205	3.74973	CRYOPRESERVED
P6_t1	CSF	CSF_t1	TCAGATGCACATTCGA_8_1	Cyt cells [>>Tcell]	Non-TCR	0	-0.103249	G1	-0.0464621	TcellNK	2.87448	749	401	4.53939	CRYOPRESERVED
P6_t1	CSF	CSF_t1	TCAGCTCAGTCGCCGT_8_1	TAM1	Non-TCR	0	-0.109905	G1	-0.112619	all	3.22634	1684	662	3.26603	CRYOPRESERVED
P6_t1	CSF	CSF_t1	TCAGCTCGTAGAGGAA_8_1	Naive Tcells	Non-TCR	0	-0.0727109	G1	-0.0746684	TcellNK	2.98046	956	505	2.30126	CRYOPRESERVED
P6_t1	CSF	CSF_t1	TCAGGTAAGGGTCTCC_8_1	TAM2	Non-TCR	0	0	Undecided	0	all	2.617	414	158	0	CRYOPRESERVED
P6_t1	CSF	CSF_t1	TCAGGTAAGTTAACGA_8_1	Cyt cells [>>Tcell]	Expanded TCR	4	0.276305	S	0.548477	TcellNK	3.01115	1026	475	3.21637	CRYOPRESERVED
P6_t1	CSF	CSF_t1	TCATTACCAGCCTTGG_8_1	TAM1	Non-TCR	0	-0.131155	G1	-0.0523817	all	3.07004	1175	474	2.38298	CRYOPRESERVED
P6_t1	CSF	CSF_t1	TCATTTGCATCACCCT_8_1	Naive Tcells	Singleton TCR	1	-0.0261198	G1	-0.0529369	TcellNK	2.70329	505	258	4.9505	CRYOPRESERVED
P6_t1	CSF	CSF_t1	TCCCGATCAACCGCCA_8_1	Naive Tcells	Singleton TCR	1	0.237318	S	0.470808	TcellNK	3.2071	1611	500	2.7933	CRYOPRESERVED
P6_t1	CSF	CSF_t1	TCCCGATCATATACGC_8_1	Naive Tcells	Non-TCR	0	-0.0656796	S	0.584964	TcellNK	2.80003	631	357	8.71632	CRYOPRESERVED
P6_t1	CSF	CSF_t1	TCGAGGCGTAAAGTCA_8_1	Cyt cells [>>Tcell]	Expanded TCR	2	0.293958	G2M	-0.0448613	TcellNK	3.08063	1204	511	2.74086	CRYOPRESERVED
P6_t1	CSF	CSF_t1	TCGAGGCTCACTTCAT_8_1	TAM1	Non-TCR	0	-0.0437633	G1	-0.065645	all	2.80072	632	355	4.90506	CRYOPRESERVED
P6_t1	CSF	CSF_t1	TCGGGACCATATGCTG_8_1	TAM1	Non-TCR	0	-0.0611565	G1	-0.0764456	all	2.89042	777	408	7.20721	CRYOPRESERVED
P6_t1	CSF	CSF_t1	TCGGGACGTCCGTGAC_8_1	Naive Tcells	Singleton TCR	1	-0.0347988	G1	-0.0347988	TcellNK	2.72263	528	237	5.49242	CRYOPRESERVED
P6_t1	CSF	CSF_t1	TCGGGACGTCTAACGT_8_1	TAM1	Non-TCR	0	-0.0924591	S	0.335595	all	3.39235	2468	713	3.60616	CRYOPRESERVED
P6_t1	CSF	CSF_t1	TCGGTAATCTTGACGA_8_1	TAM1	Non-TCR	0	0.214883	G2M	-0.13485	all	3.63919	4357	967	4.22309	CRYOPRESERVED
P6_t1	CSF	CSF_t1	TCGTACCAGACGCAAC_8_1	TAM1	Non-TCR	0	-0.0844928	G1	-0.108026	all	3.1364	1369	578	2.33747	CRYOPRESERVED
P6_t1	CSF	CSF_t1	TCGTAGACACTCAGGC_8_1	TAM1	Non-TCR	0	-0.0749471	G1	-0.0749471	all	2.61805	415	287	9.63855	CRYOPRESERVED
P6_t1	CSF	CSF_t1	TCTATTGGTCTCATCC_8_1	TAM1	Non-TCR	0	0.62492	G2M	-0.172538	all	3.041	1099	613	6.36943	CRYOPRESERVED
P6_t1	CSF	CSF_t1	TCTCATACACGAAGCA_8_1	Bcells	Non-TCR	0	-0.02409	G1	-0.0180675	all	2.67025	468	205	4.05983	CRYOPRESERVED
P6_t1	CSF	CSF_t1	TCTCATAGTAAGAGAG_8_1	DC	Non-TCR	0	0.508333	G2M	-0.0841969	all	3.16017	1446	594	4.426	CRYOPRESERVED
P6_t1	CSF	CSF_t1	TCTCATATCAATAAGG_8_1	TAM1	Non-TCR	0	-0.109513	G1	-0.167839	all	3.25358	1793	615	5.91188	CRYOPRESERVED
P6_t1	CSF	CSF_t1	TCTCTAACATGCATGT_8_1	TAM1	Non-TCR	0	0.088276	G2M	-0.107498	all	3.48855	3080	924	7.30519	CRYOPRESERVED
P6_t1	CSF	CSF_t1	TCTTCGGTCTACCAGA_8_1	TAM1	Non-TCR	0	-0.0960998	G1	-0.111168	all	3.2033	1597	582	4.44584	CRYOPRESERVED
P6_t1	CSF	CSF_t1	TCTTTCCAGCGATTCT_8_1	Cyt cells [>>Tcell]	Non-TCR	0	-0.1014	G1	-0.0134876	TcellNK	3.03743	1090	488	3.21101	CRYOPRESERVED
P6_t1	CSF	CSF_t1	TCTTTCCGTTCACCTC_8_1	TAM1	Non-TCR	0	-0.122639	G1	-0.0394197	all	3.06633	1165	441	2.74678	CRYOPRESERVED
P6_t1	CSF	CSF_t1	TGACAACCACGCTTTC_8_1	Cyt cells [>>Tcell]	Expanded TCR	8	-0.115254	G1	-0.0576272	TcellNK	2.9619	916	423	6.11354	CRYOPRESERVED
P6_t1	CSF	CSF_t1	TGACAACCAGACAGGT_8_1	Naive Tcells	Singleton TCR	1	-0.105227	G1	-0.03946	TcellNK	3.06521	1162	454	6.28227	CRYOPRESERVED
P6_t1	CSF	CSF_t1	TGACAACCATCCAACA_8_1	Naive Tcells	Singleton TCR	1	-0.0650848	G1	-0.0514657	TcellNK	3.0892	1228	421	3.82736	CRYOPRESERVED
P6_t1	CSF	CSF_t1	TGACAACTCGAGAACG_8_1	TAM1	Non-TCR	0	-0.0753997	G1	-0.0727987	all	2.65992	457	311	9.19037	CRYOPRESERVED
P6_t1	CSF	CSF_t1	TGACGGCCATGCCTTC_8_1	TAM1	Non-TCR	0	0.311043	G2M	-0.0388804	all	3.08135	1206	427	3.23383	CRYOPRESERVED
P6_t1	CSF	CSF_t1	TGACGGCGTCTCCCTA_8_1	Cyt cells [>>Tcell]	Expanded TCR	2	-0.0753656	G1	-0.0484493	TcellNK	2.82151	663	316	2.86576	CRYOPRESERVED
P6_t1	CSF	CSF_t1	TGACTAGAGGGCATGT_8_1	Cyt cells [>>Tcell]	Expanded TCR	8	-0.0543898	G1	-0.0163169	TcellNK	2.80821	643	337	4.35459	CRYOPRESERVED
P6_t1	CSF	CSF_t1	TGACTAGTCCAGAGGA_8_1	TAM1	Non-TCR	0	0.0354808	G2M	-0.0667254	all	3.49513	3127	925	3.80556	CRYOPRESERVED
P6_t1	CSF	CSF_t1	TGACTTTGTTAAGATG_8_1	TAM1	Non-TCR	0	-0.18436	S	0.281318	all	3.41414	2595	865	4.23892	CRYOPRESERVED
P6_t1	CSF	CSF_t1	TGACTTTTCCTCAATT_8_1	TAM2	Non-TCR	0	-0.0233401	G1	-0.0525151	all	2.71433	518	226	0	CRYOPRESERVED
P6_t1	CSF	CSF_t1	TGAGAGGAGATGGCGT_8_1	TAM1	Non-TCR	0	-0.11104	G1	-0.154031	all	3.1176	1311	632	7.39893	CRYOPRESERVED
P6_t1	CSF	CSF_t1	TGAGAGGAGCACCGCT_8_1	TAM1	Non-TCR	0	0.145393	G2M	-0.0586997	all	3.35851	2283	623	2.32151	CRYOPRESERVED
P6_t1	CSF	CSF_t1	TGAGCATAGTCTCAAC_8_1	Cyt cells [>>NK]	Non-TCR	0	0.268802	G2M	-0.0369885	TcellNK	3.1345	1363	510	6.45635	CRYOPRESERVED
P6_t1	CSF	CSF_t1	TGAGCATCAATCAGAA_8_1	TAM1	Non-TCR	0	0.0644792	G2M	-0.179071	all	3.30298	2009	803	9.40767	CRYOPRESERVED
P6_t1	CSF	CSF_t1	TGAGCATGTACAGTGG_8_1	TAM1	Non-TCR	0	0.028884	G2M	-0.200871	all	3.34694	2223	985	8.0072	CRYOPRESERVED
P6_t1	CSF	CSF_t1	TGAGCCGTCACAAACC_8_1	TAM1	Non-TCR	0	-0.199861	G1	-0.121069	all	3.45102	2825	950	3.68142	CRYOPRESERVED
P6_t1	CSF	CSF_t1	TGATTTCGTCGGCACT_8_1	DC	Non-TCR	0	-0.139514	S	0.22982	all	3.57795	3784	893	2.8277	CRYOPRESERVED
P6_t1	CSF	CSF_t1	TGATTTCTCAGCAACT_8_1	Bcells	Non-TCR	0	-0.0312085	G1	-0.066245	all	2.8651	733	303	5.04775	CRYOPRESERVED
P6_t1	CSF	CSF_t1	TGCACCTGTGAGTATA_8_1	DC	Non-TCR	0	0.144388	S	0.394333	all	3.21696	1648	805	3.09466	CRYOPRESERVED
P6_t1	CSF	CSF_t1	TGCCAAAAGCTGAACG_8_1	Naive Tcells	Non-TCR	0	0.286716	G2M	-0.0703626	TcellNK	3.05077	1124	472	4.09253	CRYOPRESERVED
P6_t1	CSF	CSF_t1	TGCCCATAGCGAAGGG_8_1	Naive Tcells	Non-TCR	0	-0.0344289	S	0	TcellNK	2.73719	546	332	4.0293	CRYOPRESERVED
P6_t1	CSF	CSF_t1	TGCGCAGCACGGTGTC_8_1	TAM1	Non-TCR	0	-0.121574	G1	-0.149312	all	3.45225	2833	767	1.83551	CRYOPRESERVED
P6_t1	CSF	CSF_t1	TGCGCAGGTATGAAAC_8_1	TAM1	Non-TCR	0	0.112342	G2M	-0.0929354	all	3.3092	2038	826	3.0422	CRYOPRESERVED
P6_t1	CSF	CSF_t1	TGCGCAGTCCAACCAA_8_1	Naive Tcells	Singleton TCR	1	0.254146	G2M	-0.0331711	TcellNK	3.24428	1755	547	3.01994	CRYOPRESERVED
P6_t1	CSF	CSF_t1	TGCGCAGTCCGCATCT_8_1	Naive Tcells	Non-TCR	0	-0.109443	G1	-0.099463	TcellNK	3.10924	1286	472	2.33281	CRYOPRESERVED
P6_t1	CSF	CSF_t1	TGCGGGTGTCTTCTCG_8_1	Cyt cells [>>Tcell]	Non-TCR	0	-0.0590393	G1	-0.0177118	TcellNK	2.6981	499	283	5.21042	CRYOPRESERVED
P6_t1	CSF	CSF_t1	TGCTGCTCAAACTGCT_8_1	TAM1	Non-TCR	0	-0.268932	S	0.226296	all	3.46716	2932	973	2.59209	CRYOPRESERVED
P6_t1	CSF	CSF_t1	TGCTGCTCACGTCAGC_8_1	TAM1	Non-TCR	0	0.014031	G2M	-0.169758	all	3.54456	3504	1078	2.73973	CRYOPRESERVED
P6_t1	CSF	CSF_t1	TGGCGCAAGGCCCTTG_8_1	Bcells	Singleton TCR	1	-0.0435035	G1	-0.015359	all	2.8848	767	389	2.86832	CRYOPRESERVED
P6_t1	CSF	CSF_t1	TGGCGCACACCCTATC_8_1	TAM1	Non-TCR	0	0.0976009	G2M	-0.181776	all	3.20656	1609	738	8.07955	CRYOPRESERVED
P6_t1	CSF	CSF_t1	TGGCGCACAGGACCCT_8_1	TAM1	Non-TCR	0	-0.254294	G1	-0.134966	all	3.65137	4481	1354	3.50368	CRYOPRESERVED
P6_t1	CSF	CSF_t1	TGGGAAGTCGCCGTGA_8_1	Naive Tcells	Singleton TCR	1	-0.0518915	G1	-0.0155674	TcellNK	2.86806	738	310	2.71003	CRYOPRESERVED
P6_t1	CSF	CSF_t1	TGGGCGTCATTCCTGC_8_1	TAM1	Non-TCR	0	-0.162037	G1	-0.138291	all	3.59682	3952	971	2.0496	CRYOPRESERVED
P6_t1	CSF	CSF_t1	TGGGCGTTCCTAGAAC_8_1	TAM1	Non-TCR	0	0.0814006	G2M	-0.0849404	all	3.48015	3021	924	3.54187	CRYOPRESERVED
P6_t1	CSF	CSF_t1	TGGTTAGAGATGCGAC_8_1	Naive Tcells	Singleton TCR	1	-0.0822549	G1	-0.0462684	TcellNK	2.87967	758	375	6.86016	CRYOPRESERVED
P6_t1	CSF	CSF_t1	TGGTTAGGTTAAAGAC_8_1	Bcells	Non-TCR	0	-0.062574	G1	-0.0469305	all	2.96379	920	361	4.45652	CRYOPRESERVED
P6_t1	CSF	CSF_t1	TGGTTCCCACGGACAA_8_1	Neutrophil	Non-TCR	0	-0.181079	S	0.291643	all	3.46255	2901	866	2.86108	CRYOPRESERVED
P6_t1	CSF	CSF_t1	TGTATTCCAATCCAAC_8_1	Naive Tcells	Singleton TCR	1	0.32893	G2M	-0.042291	TcellNK	2.98722	971	401	3.60453	CRYOPRESERVED
P6_t1	CSF	CSF_t1	TGTATTCTCGCGCCAA_8_1	TAM1	Non-TCR	0	0.219129	G2M	-0.0821734	all	3.18498	1531	556	4.50686	CRYOPRESERVED
[truncated: 14,386 more rows]

## Sheet: Figure 4g-i
Cell ID	TCR sequence	Patient ID	Sample type
[truncated: 1,755 more rows]
